# Supplementary material for: Genome-Wide DNA Methylation and Hydroxymethylation Changes Revealed Epigenetic Regulation of Neuromodulation and Myelination in Yak Hypothalamus
Source: Front Genet. 2021 Sep 27;12:592135. doi: 10.3389/fgene.2021.592135 (PMC8503545; doi:10.3389/fgene.2021.592135)
Supplement: Supplementary file 2 [file Table_1.XLSX]

## Sheet: Supplemental_Table_1
Supplementary Table 1. data production of ech sample and library
sample		library	clean read	alignment read	alignment rate	# of CpG (10x)	conversion of C	conversion of mC	conversion of hmC
Cattle	brain	RRBS	121085846	112999337	0.933217	4524752	0.991915	0.031603	0.0369
	brainstem	RRBS	116158892	110286398	0.949444	2211054	0.998415	0.026368	0.0132
	cerebellum	RRBS	111878406	106556222	0.952429	2098743	0.997455	0.042547	0.026643
	hypothalamus	RRBS	114930484	108194963	0.941395	3785561	0.994695	0.059279	0.06555
	brain	oxRRBS	125017504	115127513	0.920891	2241309	0.995963	0.025176	0.9921
	brainstem	oxRRBS	117845966	108663288	0.922079	2032900	0.99889	0.033485	0.98215
	cerebellum	oxRRBS	128581666	119536537	0.929655	2109652	0.997341	0.024441	0.9851
	hypothalamus	oxRRBS	124525582	116528734	0.935781	2061128	0.997146	0.030882	0.9677
Yak	brain	RRBS	119187090	112555019	0.944356	5422045	0.99672	0.032632	0.020429
	brainstem	RRBS	121814964	115773608	0.950405	4992681	0.998902	0.027647	0.03675
	cerebellum	RRBS	122759366	116881863	0.952122	5017662	0.997975	0.037235	0.01055
	hypothalamus	RRBS	144006134	137471237	0.954621	4839975	0.997317	0.037397	0.0412
	brain	oxRRBS	129067846	122939938	0.952522	3248748	0.996649	0.038219	0.97965
	brainstem	oxRRBS	132592086	127048480	0.958191	2915422	0.998622	0.037059	0.9687
	cerebellum	oxRRBS	121326984	116538762	0.960535	2649941	0.999646	0.031853	0.979789
	hypothalamus	oxRRBS	125821756	120727522	0.959512	2312499	0.996915	0.035676	0.96315
