# Supplementary material for: Genome-Wide DNA Methylation and Hydroxymethylation Changes Revealed Epigenetic Regulation of Neuromodulation and Myelination in Yak Hypothalamus
Source: Front Genet. 2021 Sep 27;12:592135. doi: 10.3389/fgene.2021.592135 (PMC8503545; doi:10.3389/fgene.2021.592135)
Supplement: Supplementary file 3 [file Table_2.XLSX]

## Sheet: Table S2
Supplementary Table 2. List of DMRs of each comparision group in yak
Comparision group A-vs-B	chromosome	DMR start	DMR end	# of CpGs	Kolmogorov-Smirnov-Test p-value	Mann-Whitney-U-Test p-value	methylation of A	methylation of B
hypothalamus-VS-cerebellum	000198F_pilon_obj	1032	1089	5	0.015873	0.019792	0.46154	0.81233
hypothalamus-VS-cerebellum	000198F_pilon_obj	2591	2641	5	0.0079365	0.017738	0.42273	0.73911
hypothalamus-VS-cerebellum	000198F_pilon_obj	3095	3800	21	5.6091e-06	0.00024588	0.26054	0.66684
hypothalamus-VS-cerebellum	000198F_pilon_obj	6013	6186	6	0.0021645	0.03865	0.14799	0.3739
hypothalamus-VS-cerebellum	000198F_pilon_obj	13601	14197	30	1.9309e-08	6.5948e-06	0.2072	0.66084
hypothalamus-VS-cerebellum	000198F_pilon_obj	15695	15784	10	1.0825e-05	4.4799e-05	0.34818	0.80611
hypothalamus-VS-cerebellum	000231F_pilon_obj	21996	22130	5	0.0079365	0.003284	0.24615	0.77905
hypothalamus-VS-cerebellum	000423F_pilon_obj	164065	164114	5	0.0079365	0.0026399	0.67516	0.89405
hypothalamus-VS-cerebellum	000463F_pilon_obj	110056	110245	11	0.023308	0.046112	0.83055	0.66185
hypothalamus-VS-cerebellum	000500F_pilon_obj	131328	131391	5	0.031746	0.047018	0.68431	0.80824
hypothalamus-VS-cerebellum	000507F_pilon_obj	105831	105910	5	0.0079365	0.00073178	0.085714	0.81787
hypothalamus-VS-cerebellum	000517F_pilon_obj	85012	85086	5	0.031746	0.0243	0.92571	0.7893
hypothalamus-VS-cerebellum	000521F_pilon_obj	73772	73862	9	0.00028795	0.00048464	0.47475	0.1585
hypothalamus-VS-cerebellum	000521F_pilon_obj	96894	97082	13	0.00038402	0.00044624	0.10452	0.24979
hypothalamus-VS-cerebellum	000565F_pilon_obj	49224	49271	5	0.031746	0.040047	0.94418	0.81495
hypothalamus-VS-cerebellum	000628F_pilon_obj	19968	20030	7	0.011072	0.036734	0.24296	0.35201
hypothalamus-VS-cerebellum	000651F_pilon_obj	40051	40098	5	0.0079365	0.011464	0.98	0.75498
hypothalamus-VS-cerebellum	000651F_pilon_obj	82371	82431	6	0.0021645	0.0069047	0.85958	0.62585
hypothalamus-VS-cerebellum	000686F_pilon_obj	25162	25194	5	0.0079365	0.0054747	0.71109	0.9125
hypothalamus-VS-cerebellum	000686F_pilon_obj	43895	44025	8	0.004662	0.047612	0.1609	0.059749
hypothalamus-VS-cerebellum	000686F_pilon_obj	52955	53002	5	0.0079365	0.022579	0.71161	0.92236
hypothalamus-VS-cerebellum	000686F_pilon_obj	58653	58686	5	0.0079365	0.010972	0.62932	0.38883
hypothalamus-VS-cerebellum	000686F_pilon_obj	70878	71019	7	0.017483	0.0022518	0.47099	0.74256
hypothalamus-VS-cerebellum	000698F_pilon_obj	42022	42103	7	0.037879	0.038512	0.44259	0.67828
hypothalamus-VS-cerebellum	000698F_pilon_obj	55752	55831	8	0.0018648	0.0059388	0.69969	0.48646
hypothalamus-VS-cerebellum	000702F_pilon_obj	68787	68880	5	0.0079365	0.010824	0.30909	0.78052
hypothalamus-VS-cerebellum	000716F_pilon_obj	4218	4292	5	0.0079365	0.004035	0.43843	0.67433
hypothalamus-VS-cerebellum	000716F_pilon_obj	14726	14880	5	0.015873	0.041493	0.2662	0.66038
hypothalamus-VS-cerebellum	000716F_pilon_obj	28006	28182	5	0.015873	0.034186	0.14363	0.46917
hypothalamus-VS-cerebellum	000744F_pilon_obj	45695	45794	10	0.00020568	0.00095525	0.29284	0.73732
hypothalamus-VS-cerebellum	000744F_pilon_obj	46767	46892	8	0.0010878	0.014861	0.30576	0.77467
hypothalamus-VS-cerebellum	000778F_pilon_obj	59719	59753	5	0.0079365	0.02092	0.20671	0.34886
hypothalamus-VS-cerebellum	000800F_pilon_obj	35333	35401	9	0.0018511	0.0058724	0.15152	0.38359
hypothalamus-VS-cerebellum	000811F_pilon_obj	29787	29976	7	0.037879	0.041064	0.4958	0.77043
hypothalamus-VS-cerebellum	000846F_pilon_obj	4731	4773	5	0.015873	0.040466	0.67658	0.52708
hypothalamus-VS-cerebellum	000846F_pilon_obj	7660	7733	7	0.006993	0.041857	0.73615	0.60937
hypothalamus-VS-cerebellum	000875F_pilon_obj	67544	67616	5	0.0079365	0.0045581	0.11111	0.45212
hypothalamus-VS-cerebellum	000890F_pilon_obj	28680	28798	7	0.00058275	0.0004691	0.062017	0.42829
hypothalamus-VS-cerebellum	000890F_pilon_obj	38013	38075	5	0.0079365	0.0052271	0.08	0.39561
hypothalamus-VS-cerebellum	000899F_pilon_obj	49544	49589	5	0.031746	0.034781	0.93319	0.81314
hypothalamus-VS-cerebellum	000972F_pilon_obj	53848	53966	7	0.00058275	0.00047029	0.093106	0.36311
hypothalamus-VS-cerebellum	001005F_pilon_obj	19740	19869	11	0.003181	0.023799	0.78751	0.67665
hypothalamus-VS-cerebellum	001014F_pilon_obj	61586	61608	5	0.031746	0.034752	0.36044	0.76567
hypothalamus-VS-cerebellum	001049F_pilon_obj	35722	35911	12	0.017271	0.010598	0.49244	0.62386
hypothalamus-VS-cerebellum	001055F_pilon_obj	10943	10984	5	0.0079365	0.017598	0.98	0.85233
hypothalamus-VS-cerebellum	001131F_pilon_obj	13118	13209	11	0.0010405	0.024014	0.94805	0.82506
hypothalamus-VS-cerebellum	001155F_pilon_obj	35555	35655	10	0.011496	0.027138	0.7815	0.88211
hypothalamus-VS-cerebellum	001238F_pilon_obj	5334	5381	5	0.015873	0.015777	0.60455	0.83706
hypothalamus-VS-cerebellum	001303F_pilon_obj	8665	8821	17	0.00018614	0.0014758	0.39025	0.2505
hypothalamus-VS-cerebellum	001303F_pilon_obj	36010	36042	5	0.0079365	0.0044798	0.20469	0.38545
hypothalamus-VS-cerebellum	001303F_pilon_obj	40634	40985	5	0.031746	0.01302	0.33994	0.18433
hypothalamus-VS-cerebellum	001380F_pilon_obj	43039	43085	5	0.0079365	0.012419	0.23077	0.34251
hypothalamus-VS-cerebellum	001469F_pilon_obj	35986	36027	5	0.031746	0.042225	0.93481	0.68452
hypothalamus-VS-cerebellum	001475F_pilon_obj	2200	2315	5	0.0079365	0.0010701	0.28947	0.67298
hypothalamus-VS-cerebellum	001495F_pilon_obj	37278	37338	6	0.0021645	0.0013433	0.92222	0.67897
hypothalamus-VS-cerebellum	001518F_pilon_obj	20679	21306	10	0.043257	0.027668	0.76784	0.64449
hypothalamus-VS-cerebellum	001543F_pilon_obj	12181	12222	5	0.031746	0.029848	0.96	0.76114
hypothalamus-VS-cerebellum	001543F_pilon_obj	27192	27242	5	0.0079365	0.041269	0.91333	0.61398
hypothalamus-VS-cerebellum	001560F_pilon_obj	29577	29668	7	0.006993	0.0018612	0.94286	0.66609
hypothalamus-VS-cerebellum	001566F_pilon_obj	1933	1980	6	0.015152	0.04593	0.87762	0.73223
hypothalamus-VS-cerebellum	001566F_pilon_obj	27457	27561	9	0.024434	0.036979	0.82274	0.69414
hypothalamus-VS-cerebellum	001606F_pilon_obj	18901	18941	5	0.015873	0.016808	0.88	0.98462
hypothalamus-VS-cerebellum	001622F_pilon_obj	19106	19164	5	0.031746	0.01716	0.84646	0.72283
hypothalamus-VS-cerebellum	001693F_pilon_obj	12872	12976	14	0.00011357	0.016053	0.069621	0.17575
hypothalamus-VS-cerebellum	001719F_pilon_obj	8016	8096	9	8.2271e-05	0.0010749	0.57265	0.79894
hypothalamus-VS-cerebellum	001740F_pilon_obj	32498	32548	5	0.015873	0.010962	0.83858	0.54388
hypothalamus-VS-cerebellum	001841F_pilon_obj	27290	27318	5	0.015873	0.038251	0.69167	0.84816
hypothalamus-VS-cerebellum	001854F_pilon_obj	18637	18730	10	0.028806	0.028291	0.80962	0.7091
hypothalamus-VS-cerebellum	001856F_pilon_obj	16087	16180	5	0.0079365	0.0027352	0.43714	0.63381
hypothalamus-VS-cerebellum	001856F_pilon_obj	28550	28597	5	0.031746	0.01663	0.95	0.79531
hypothalamus-VS-cerebellum	001870F_pilon_obj	28950	29187	5	0.0079365	0.0045124	0.13254	0.30374
hypothalamus-VS-cerebellum	001966F_pilon_obj	3571	3603	5	0.0079365	0.00077084	0.66154	0.202
hypothalamus-VS-cerebellum	001966F_pilon_obj	25533	25826	9	0.0018511	0.00086388	0.65606	0.82372
hypothalamus-VS-cerebellum	001991F_pilon_obj	2331	2407	7	0.006993	0.018545	0.72226	0.83782
hypothalamus-VS-cerebellum	001991F_pilon_obj	4199	4240	6	0.041126	0.046465	0.91396	0.80383
hypothalamus-VS-cerebellum	001991F_pilon_obj	5438	5515	9	0.0012341	0.015441	0.94876	0.81741
hypothalamus-VS-cerebellum	001991F_pilon_obj	9911	9969	7	0.011072	0.036778	0.93484	0.82144
hypothalamus-VS-cerebellum	001991F_pilon_obj	16565	16612	7	0.026224	0.01588	0.88392	0.77102
hypothalamus-VS-cerebellum	001991F_pilon_obj	26170	26434	9	0.018758	0.013828	0.82169	0.71825
hypothalamus-VS-cerebellum	001991F_pilon_obj	27056	27122	5	0.031746	0.035344	0.62415	0.7921
hypothalamus-VS-cerebellum	002008F_pilon_obj	5820	6142	6	0.041126	0.025137	0.35972	0.53472
hypothalamus-VS-cerebellum	002016F_pilon_obj	8933	9027	5	0.015873	0.035878	0.78261	0.53382
hypothalamus-VS-cerebellum	002063F_pilon_obj	17683	17740	5	0.0079365	0.0023993	0.46	0.83889
hypothalamus-VS-cerebellum	002069F_pilon_obj	299	412	6	0.041126	0.047248	0.16667	0.3125
hypothalamus-VS-cerebellum	002069F_pilon_obj	1732	1788	5	0.015873	0.038698	0.37953	0.16712
hypothalamus-VS-cerebellum	002069F_pilon_obj	15204	15242	5	0.0079365	0.0089137	0.6392	0.87143
hypothalamus-VS-cerebellum	002086F_pilon_obj	20923	20955	5	0.0079365	0.00088148	0.9	0.78473
hypothalamus-VS-cerebellum	002091F_pilon_obj	25653	25752	5	0.0079365	0.020752	0.75784	0.52498
hypothalamus-VS-cerebellum	002131F_pilon_obj	7663	7700	5	0.0079365	0.010153	0.19201	0.51385
hypothalamus-VS-cerebellum	002131F_pilon_obj	9177	9420	15	0.013589	0.039157	0.55283	0.80827
hypothalamus-VS-cerebellum	002131F_pilon_obj	9893	10020	12	0.00020117	0.010516	0.37356	0.80979
hypothalamus-VS-cerebellum	002131F_pilon_obj	13403	13441	5	0.0079365	0.0025795	0.68978	0.30732
hypothalamus-VS-cerebellum	002141F_pilon_obj	16030	16077	5	0.0079365	0.016913	0.56286	0.86154
hypothalamus-VS-cerebellum	002141F_pilon_obj	25914	26217	16	0.0032849	0.0016458	0.44886	0.66645
hypothalamus-VS-cerebellum	002170F_pilon_obj	26815	26906	5	0.015873	0.027577	0.784	0.44267
hypothalamus-VS-cerebellum	002172F_pilon_obj	2818	3080	15	0.00072364	0.006981	0.46331	0.78417
hypothalamus-VS-cerebellum	002172F_pilon_obj	6872	6961	5	0.0079365	0.018627	0.53529	0.80672
hypothalamus-VS-cerebellum	002172F_pilon_obj	8547	8664	5	0.015873	0.019533	0.22	0.5619
hypothalamus-VS-cerebellum	002172F_pilon_obj	12329	12414	7	0.002331	0.015967	0.401	0.73554
hypothalamus-VS-cerebellum	002172F_pilon_obj	12767	12857	5	0.031746	0.038962	0.44444	0.80646
hypothalamus-VS-cerebellum	002172F_pilon_obj	12887	12983	7	0.002331	0.014827	0.64312	0.81817
hypothalamus-VS-cerebellum	002184F_pilon_obj	695	724	8	0.0006216	0.0056729	0.76126	0.89458
hypothalamus-VS-cerebellum	002184F_pilon_obj	10807	10838	5	0.031746	0.03481	0.65024	0.77875
hypothalamus-VS-cerebellum	002184F_pilon_obj	21474	21510	5	0.0079365	0.044801	0.69687	0.81031
hypothalamus-VS-cerebellum	002184F_pilon_obj	25018	25111	13	0.00049305	0.010136	0.66792	0.81023
hypothalamus-VS-cerebellum	002184F_pilon_obj	28572	28610	7	0.017483	0.016495	0.46939	0.68817
hypothalamus-VS-cerebellum	002197F_pilon_obj	20832	21095	5	0.0079365	0.003488	0.72298	0.39144
hypothalamus-VS-cerebellum	002206F_pilon_obj	19625	19647	5	0.015873	0.013519	0.64689	0.77128
hypothalamus-VS-cerebellum	002232F_pilon_obj	23543	23585	5	0.031746	0.046938	0.48	0.7
hypothalamus-VS-cerebellum	002300F_pilon_obj	3044	3106	11	0.033596	0.045858	0.58911	0.74755
hypothalamus-VS-cerebellum	002301F_pilon_obj	8773	8968	13	0.0050716	0.03318	0.8236	0.67809
hypothalamus-VS-cerebellum	002301F_pilon_obj	20821	20860	5	0.031746	0.03868	0.76492	0.63198
hypothalamus-VS-cerebellum	002306F_pilon_obj	8490	8537	5	0.031746	0.016914	0.94	0.73188
hypothalamus-VS-cerebellum	002344F_pilon_obj	12548	12669	10	0.0015047	0.027172	0.89149	0.73276
hypothalamus-VS-cerebellum	002423F_pilon_obj	2703	2785	9	4.1135e-05	0.00014424	0.40541	0.22425
hypothalamus-VS-cerebellum	002450F_pilon_obj	12681	12728	5	0.0079365	0.0057323	0.97647	0.76646
hypothalamus-VS-cerebellum	002474F_pilon_obj	23888	23919	5	0.0079365	0.0035028	0.52708	0.21286
hypothalamus-VS-cerebellum	002474F_pilon_obj	24019	24044	5	0.031746	0.045057	0.18526	0.36975
hypothalamus-VS-cerebellum	002478F_pilon_obj	1124	1169	5	0.0079365	0.0036499	0.058182	0.16177
hypothalamus-VS-cerebellum	002478F_pilon_obj	23924	24059	16	2.0462e-06	8.5411e-05	0.3325	0.12149
hypothalamus-VS-cerebellum	002558F_pilon_obj	3729	3810	7	0.037879	0.040256	0.90247	0.79121
hypothalamus-VS-cerebellum	002558F_pilon_obj	16337	16386	5	0.031746	0.041026	0.8875	0.75429
hypothalamus-VS-cerebellum	002603F_pilon_obj	2867	2928	5	0.0079365	0.02494	0.77333	0.54634
hypothalamus-VS-cerebellum	002609F_pilon_obj	15916	15974	5	0.0079365	0.017048	0.37143	0.84
hypothalamus-VS-cerebellum	002609F_pilon_obj	22533	22988	6	0.0021645	0.0013425	0.23688	0.46529
hypothalamus-VS-cerebellum	002610F_pilon_obj	127	152	5	0.0079365	0.0025738	0.30976	0.11659
hypothalamus-VS-cerebellum	002610F_pilon_obj	362	378	5	0.0079365	0.0010276	0.1004	0.22007
hypothalamus-VS-cerebellum	002610F_pilon_obj	4394	4432	5	0.0079365	0.002995	0.3493	0.18703
hypothalamus-VS-cerebellum	002610F_pilon_obj	4491	4530	6	0.0021645	0.0010908	0.43838	0.17914
hypothalamus-VS-cerebellum	002641F_pilon_obj	2185	2478	29	0.0063478	0.015471	0.60654	0.72977
hypothalamus-VS-cerebellum	002662F_pilon_obj	14147	14240	7	0.037879	0.038426	0.90909	0.74335
hypothalamus-VS-cerebellum	002668F_pilon_obj	9461	9479	5	0.0079365	0.019848	0.13092	0.24807
hypothalamus-VS-cerebellum	002668F_pilon_obj	17945	17973	7	0.0011655	0.0073116	0.12049	0.31715
hypothalamus-VS-cerebellum	002719F_pilon_obj	4053	4085	5	0.031746	0.0099862	0.7053	0.85193
hypothalamus-VS-cerebellum	002796F_pilon_obj	12227	12438	16	0.0001409	0.0016504	0.41262	0.74032
hypothalamus-VS-cerebellum	002796F_pilon_obj	12728	12800	5	0.0079365	0.0028629	0.08	0.42365
hypothalamus-VS-cerebellum	002830F_pilon_obj	148	454	5	0.0079365	0.034357	0.73187	0.53398
hypothalamus-VS-cerebellum	002830F_pilon_obj	10228	10291	5	0.015873	0.015078	0.42667	0.6446
hypothalamus-VS-cerebellum	002856F_pilon_obj	18535	18577	5	0.031746	0.014029	0.64	0.7792
hypothalamus-VS-cerebellum	002857F_pilon_obj	1664	1713	5	0.015873	0.02121	0.98	0.84854
hypothalamus-VS-cerebellum	002887F_pilon_obj	5143	5701	12	1.4792e-06	0.00044226	0.54715	0.90989
hypothalamus-VS-cerebellum	002894F_pilon_obj	3384	3447	8	0.037918	0.039532	0.74884	0.86396
hypothalamus-VS-cerebellum	002898F_pilon_obj	13049	13151	6	0.015152	0.037794	0.25402	0.54145
hypothalamus-VS-cerebellum	002972F_pilon_obj	1869	1910	5	0.015873	0.035508	0.92938	0.79696
hypothalamus-VS-cerebellum	002999F_pilon_obj	1432	1489	5	0.031746	0.035664	0.86667	0.6176
hypothalamus-VS-cerebellum	003020F_pilon_obj	7665	7687	5	0.015873	0.037279	0.75191	0.88731
hypothalamus-VS-cerebellum	003021F_pilon_obj	13250	13289	5	0.031746	0.015969	0.3206	0.48565
hypothalamus-VS-cerebellum	003030F_pilon_obj	9435	9522	12	0.044902	0.03957	0.77729	0.675
hypothalamus-VS-cerebellum	003030F_pilon_obj	17085	17141	5	0.0079365	0.013877	0.93535	0.78344
hypothalamus-VS-cerebellum	003045F_pilon_obj	16946	17035	8	0.006993	0.033961	0.87883	0.7603
hypothalamus-VS-cerebellum	003088F_pilon_obj	9160	9272	5	0.0079365	0.00073967	0.0375	0.40899
hypothalamus-VS-cerebellum	003088F_pilon_obj	16145	16287	7	0.006993	0.014967	0.31349	0.65126
hypothalamus-VS-cerebellum	003088F_pilon_obj	18067	18173	5	0.0079365	0.017339	0.33767	0.82816
hypothalamus-VS-cerebellum	003138F_pilon_obj	4288	4327	5	0.0079365	0.0148	0.84052	0.63423
hypothalamus-VS-cerebellum	003166F_pilon_obj	7992	8011	5	0.0079365	0.0018399	0.76121	0.88579
hypothalamus-VS-cerebellum	003178F_pilon_obj	7063	7121	5	0.031746	0.015334	0.90667	0.7663
hypothalamus-VS-cerebellum	003187F_pilon_obj	8473	8510	5	0.0079365	0.0038933	0.59178	0.2228
hypothalamus-VS-cerebellum	003190F_pilon_obj	7898	8002	5	0.0079365	0.01771	0.76337	0.44171
hypothalamus-VS-cerebellum	003191F_pilon_obj	6271	6310	5	0.031746	0.020083	0.96364	0.83416
hypothalamus-VS-cerebellum	003193F_pilon_obj	11180	11227	7	0.017483	0.015038	0.9113	0.73192
hypothalamus-VS-cerebellum	003208F_pilon_obj	2572	2638	9	4.1135e-05	0.00088143	0.10854	0.24154
hypothalamus-VS-cerebellum	003208F_pilon_obj	15934	15966	5	0.0079365	0.012323	0.27204	0.15673
hypothalamus-VS-cerebellum	003210F_pilon_obj	3123	3157	5	0.0079365	0.0032779	0.235	0.1
hypothalamus-VS-cerebellum	003210F_pilon_obj	7614	7669	7	0.0040793	0.016408	0.19051	0.33186
hypothalamus-VS-cerebellum	003245F_pilon_obj	1667	1682	5	0.0079365	0.0028734	0.53736	0.3181
hypothalamus-VS-cerebellum	003245F_pilon_obj	6511	6561	7	0.00058275	0.0021148	0.29289	0.17933
hypothalamus-VS-cerebellum	003245F_pilon_obj	15102	15146	7	0.00058275	0.00063183	0.053571	0.34725
hypothalamus-VS-cerebellum	003335F_pilon_obj	8295	8372	7	0.011072	0.036327	0.80056	0.63944
hypothalamus-VS-cerebellum	003337F_pilon_obj	7820	8131	5	0.0079365	0.0015972	0.90794	0.80216
hypothalamus-VS-cerebellum	003339F_pilon_obj	11731	11998	7	0.0040793	0.036459	0.27623	0.60427
hypothalamus-VS-cerebellum	003347F_pilon_obj	12950	12979	5	0.0079365	0.014839	0.63715	0.3978
hypothalamus-VS-cerebellum	003393F_pilon_obj	2867	2912	5	0.0079365	0.016674	0.15732	0.26523
hypothalamus-VS-cerebellum	003393F_pilon_obj	6531	6563	5	0.0079365	0.0011655	0.15594	0.27497
hypothalamus-VS-cerebellum	003393F_pilon_obj	10585	10613	5	0.015873	0.011339	0.5586	0.4265
hypothalamus-VS-cerebellum	003393F_pilon_obj	14312	14399	10	0.00032475	0.0058016	0.095034	0.23775
hypothalamus-VS-cerebellum	003413F_pilon_obj	11864	11924	6	0.041126	0.037921	0.35184	0.6148
hypothalamus-VS-cerebellum	003431F_pilon_obj	12040	12085	5	0.031746	0.010641	0.68762	0.84668
hypothalamus-VS-cerebellum	003462F_pilon_obj	13354	13369	5	0.031746	0.034565	0.59361	0.71703
hypothalamus-VS-cerebellum	003464F_pilon_obj	2375	2433	5	0.015873	0.040567	0.86667	0.70431
hypothalamus-VS-cerebellum	003474F_pilon_obj	10594	10665	7	0.017483	0.020366	0.021978	0.13058
hypothalamus-VS-cerebellum	003475F_pilon_obj	10668	10736	5	0.015873	0.017854	0.6835	0.53998
hypothalamus-VS-cerebellum	003502F_pilon_obj	8905	8918	5	0.0079365	0.0015313	0.23397	0.58998
hypothalamus-VS-cerebellum	003511F_pilon_obj	271	331	6	0.004329	0.0061135	0.89343	0.61894
hypothalamus-VS-cerebellum	003516F_pilon_obj	9922	10169	5	0.031746	0.048605	0.87711	0.98
hypothalamus-VS-cerebellum	003518F_pilon_obj	3982	4026	5	0.0079365	0.025214	0.090909	0.30464
hypothalamus-VS-cerebellum	003518F_pilon_obj	12931	13188	11	0.0014006	0.0025212	0.083606	0.25862
hypothalamus-VS-cerebellum	003518F_pilon_obj	13669	13700	5	0.0079365	0.012616	0.2616	0.13038
hypothalamus-VS-cerebellum	003543F_pilon_obj	6974	7242	5	0.031746	0.034571	0.21455	0.4616
hypothalamus-VS-cerebellum	003581F_pilon_obj	9900	9958	5	0.0079365	0.010005	0.89328	0.65776
hypothalamus-VS-cerebellum	003599F_pilon_obj	1135	1205	5	0.0079365	0.0032046	0.023529	0.26058
hypothalamus-VS-cerebellum	003601F_pilon_obj	9862	9918	5	0.0079365	0.019978	0.59917	0.85173
hypothalamus-VS-cerebellum	003603F_pilon_obj	12232	12287	5	0.031746	0.023309	0.55389	0.65502
hypothalamus-VS-cerebellum	003620F_pilon_obj	5994	6054	7	0.0040793	0.041085	0.66853	0.78718
hypothalamus-VS-cerebellum	003627F_pilon_obj	10902	10941	5	0.031746	0.012353	0.523	0.70814
hypothalamus-VS-cerebellum	003627F_pilon_obj	12301	12343	6	0.041126	0.040712	0.59276	0.72281
hypothalamus-VS-cerebellum	003674F_pilon_obj	8603	8653	7	0.011072	0.041333	0.14253	0.27819
hypothalamus-VS-cerebellum	003703F_pilon_obj	6247	6305	5	0.0079365	0.0039965	0.92878	0.70723
hypothalamus-VS-cerebellum	003730F_pilon_obj	429	491	7	0.00058275	0.00024725	0.88251	0.68897
hypothalamus-VS-cerebellum	003752F_pilon_obj	4936	5013	5	0.031746	0.035171	0.44191	0.7663
hypothalamus-VS-cerebellum	003752F_pilon_obj	11076	11169	10	0.0068415	0.028099	0.84223	0.69312
hypothalamus-VS-cerebellum	003761F_pilon_obj	5464	5555	7	0.037879	0.019708	0.71845	0.59194
hypothalamus-VS-cerebellum	003783F_pilon_obj	9472	9518	5	0.0079365	0.0033602	0.81455	0.66345
hypothalamus-VS-cerebellum	003786F_pilon_obj	4801	4883	6	0.041126	0.044893	0.86364	0.66944
hypothalamus-VS-cerebellum	003800F_pilon_obj	18	279	8	0.006993	0.043459	0.58934	0.73746
hypothalamus-VS-cerebellum	003800F_pilon_obj	10840	11046	16	0.00019057	0.0060331	0.45596	0.66625
hypothalamus-VS-cerebellum	003821F_pilon_obj	7099	7142	5	0.0079365	0.013573	0.86215	0.7539
hypothalamus-VS-cerebellum	003839F_pilon_obj	3915	4008	10	0.005196	0.006262	0.92857	0.80924
hypothalamus-VS-cerebellum	003843F_pilon_obj	3819	3877	5	0.031746	0.047408	0.85195	0.72236
hypothalamus-VS-cerebellum	003855F_pilon_obj	6071	6207	5	0.0079365	0.039123	0.40343	0.5223
hypothalamus-VS-cerebellum	003898F_pilon_obj	6034	6085	5	0.031746	0.034941	0.87576	0.69185
hypothalamus-VS-cerebellum	003900F_pilon_obj	2381	2452	5	0.015873	0.016205	0.55558	0.39784
hypothalamus-VS-cerebellum	003900F_pilon_obj	4117	4224	8	0.037918	0.040851	0.81372	0.69866
hypothalamus-VS-cerebellum	003928F_pilon_obj	7959	8160	7	0.0040793	0.017055	0.26163	0.78092
hypothalamus-VS-cerebellum	003956F_pilon_obj	52	213	9	0.031469	0.016741	0.68525	0.45637
hypothalamus-VS-cerebellum	003956F_pilon_obj	9755	9832	5	0.031746	0.035212	0.5751	0.76456
hypothalamus-VS-cerebellum	003962F_pilon_obj	9407	9478	8	0.0001554	0.00071268	0.45352	0.1642
hypothalamus-VS-cerebellum	003968F_pilon_obj	1348	1484	8	0.028127	0.039167	0.83033	0.54844
hypothalamus-VS-cerebellum	003968F_pilon_obj	8664	8715	8	0.0018648	0.0076439	0.96686	0.7732
hypothalamus-VS-cerebellum	003970F_pilon_obj	3827	3885	5	0.0079365	0.010197	0.83241	0.68099
hypothalamus-VS-cerebellum	003979F_pilon_obj	9423	9462	5	0.0079365	0.01539	0.98462	0.72769
hypothalamus-VS-cerebellum	004000F_pilon_obj	7623	7720	7	0.011072	0.005208	0.77191	0.59142
hypothalamus-VS-cerebellum	004009F_pilon_obj	6285	6343	5	0.0079365	0.016036	0.55605	0.73259
hypothalamus-VS-cerebellum	004031F_pilon_obj	2711	2792	7	0.011072	0.015075	0.78567	0.59768
hypothalamus-VS-cerebellum	004040F_pilon_obj	7751	7816	9	0.0012341	0.015381	0.048791	0.18362
hypothalamus-VS-cerebellum	004045F_pilon_obj	3549	3596	5	0.015873	0.034182	0.94364	0.72694
hypothalamus-VS-cerebellum	004062F_pilon_obj	8806	8859	7	0.00058275	0.0004634	0.96939	0.71429
hypothalamus-VS-cerebellum	004065F_pilon_obj	2745	2795	5	0.015873	0.03793	0.96333	0.80497
hypothalamus-VS-cerebellum	004068F_pilon_obj	7531	7618	5	0.0079365	0.012576	0.48648	0.81402
hypothalamus-VS-cerebellum	004079F_pilon_obj	483	525	5	0.031746	0.039842	0.42441	0.58027
hypothalamus-VS-cerebellum	004096F_pilon_obj	8379	8420	5	0.0079365	0.010289	0.89429	0.49565
hypothalamus-VS-cerebellum	004109F_pilon_obj	6268	6290	5	0.0079365	0.0047869	0.89492	0.62571
hypothalamus-VS-cerebellum	004119F_pilon_obj	4743	4796	7	0.00058275	0.00048423	0.57456	0.33728
hypothalamus-VS-cerebellum	004119F_pilon_obj	8634	8700	9	4.1135e-05	0.0031765	0.12768	0.25981
hypothalamus-VS-cerebellum	004130F_pilon_obj	3291	3341	7	0.0040793	0.038195	0.26632	0.16531
hypothalamus-VS-cerebellum	004134F_pilon_obj	3858	3892	5	0.0079365	0.014764	0.32444	0.1068
hypothalamus-VS-cerebellum	004134F_pilon_obj	8241	8266	5	0.0079365	0.0033701	0.10915	0.22405
hypothalamus-VS-cerebellum	004138F_pilon_obj	3890	3941	5	0.0079365	0.00082218	0.3131	0.11598
hypothalamus-VS-cerebellum	004178F_pilon_obj	3462	3475	5	0.0079365	0.0046357	0.9788	0.83226
hypothalamus-VS-cerebellum	004178F_pilon_obj	7405	7446	5	0.015873	0.023526	0.8698	0.76005
hypothalamus-VS-cerebellum	004191F_pilon_obj	3480	3522	5	0.0079365	0.021304	0.8959	0.73021
hypothalamus-VS-cerebellum	004205F_pilon_obj	5392	5485	7	0.017483	0.0020318	0.57143	0.70405
hypothalamus-VS-cerebellum	004239F_pilon_obj	1175	1214	5	0.015873	0.015591	0.72867	0.87431
hypothalamus-VS-cerebellum	004262F_pilon_obj	805	885	5	0.0079365	0.0185	0.51963	0.65776
hypothalamus-VS-cerebellum	004287F_pilon_obj	703	753	5	0.031746	0.034751	0.51048	0.64748
hypothalamus-VS-cerebellum	004287F_pilon_obj	4730	4779	5	0.0079365	0.038499	0.87016	0.75869
hypothalamus-VS-cerebellum	004312F_pilon_obj	5067	5379	9	4.1135e-05	0.00011779	0.23111	0.062203
hypothalamus-VS-cerebellum	004312F_pilon_obj	5810	5842	5	0.031746	0.039719	0.25237	0.13263
hypothalamus-VS-cerebellum	004379F_pilon_obj	2619	2719	7	0.017483	0.01494	0.65812	0.77546
hypothalamus-VS-cerebellum	004401F_pilon_obj	5650	5700	7	0.00058275	0.00023378	0.2068	0.044667
hypothalamus-VS-cerebellum	004440F_pilon_obj	3132	3226	7	0.037879	0.015253	0.71894	0.82065
hypothalamus-VS-cerebellum	004458F_pilon_obj	4887	4975	5	0.0079365	0.016108	0.84	0.6672
hypothalamus-VS-cerebellum	004504F_pilon_obj	2590	2635	5	0.015873	0.044196	0.93846	0.79687
hypothalamus-VS-cerebellum	004517F_pilon_obj	3083	3123	5	0.0079365	0.0049441	0.42504	0.31702
hypothalamus-VS-cerebellum	004520F_pilon_obj	459	515	5	0.015873	0.035926	0.89848	0.79846
hypothalamus-VS-cerebellum	004520F_pilon_obj	3276	3326	5	0.0079365	0.014173	0.67227	0.80863
hypothalamus-VS-cerebellum	004524F_pilon_obj	3599	3737	8	0.004662	0.03411	0.8399	0.67253
hypothalamus-VS-cerebellum	004524F_pilon_obj	4023	4069	5	0.0079365	0.019656	0.54709	0.88814
hypothalamus-VS-cerebellum	004528F_pilon_obj	3707	3784	11	0.00018995	0.0059509	0.69674	0.80885
hypothalamus-VS-cerebellum	004545F_pilon_obj	4234	4266	5	0.0079365	0.0077239	0.17234	0.38177
hypothalamus-VS-cerebellum	004572F_pilon_obj	5056	5105	5	0.015873	0.015944	0.97	0.84808
hypothalamus-VS-cerebellum	004605F_pilon_obj	2883	2900	5	0.0079365	0.0056414	0.24855	0.13228
hypothalamus-VS-cerebellum	004635F_pilon_obj	3892	3910	5	0.015873	0.048899	0.12857	0.23993
hypothalamus-VS-cerebellum	004656F_pilon_obj	956	1187	8	0.049883	0.037379	0.4839	0.59854
hypothalamus-VS-cerebellum	004672F_pilon_obj	1854	1916	7	0.017483	0.018851	0.80316	0.69191
hypothalamus-VS-cerebellum	004680F_pilon_obj	964	992	5	0.0079365	0.039832	0.92834	0.7238
hypothalamus-VS-cerebellum	004719F_pilon_obj	1390	1490	7	0.0040793	0.038644	0.86474	0.7463
hypothalamus-VS-cerebellum	004721F_pilon_obj	1337	1405	7	0.002331	0.0053996	0.64463	0.85844
hypothalamus-VS-cerebellum	004740F_pilon_obj	1511	1581	5	0.031746	0.038502	0.65323	0.82775
hypothalamus-VS-cerebellum	004744F_pilon_obj	7717	7784	7	0.00058275	0.011064	0.18364	0.047537
hypothalamus-VS-cerebellum	004744F_pilon_obj	12347	12466	14	6.7041e-06	1.3107e-05	0.022756	0.20352
hypothalamus-VS-cerebellum	004744F_pilon_obj	16989	17019	5	0.015873	0.047188	0.41333	0.22668
hypothalamus-VS-cerebellum	004744F_pilon_obj	17039	17152	15	9.9889e-06	3.8086e-05	0.11418	0.24425
hypothalamus-VS-cerebellum	004744F_pilon_obj	21718	21812	11	1.1341e-05	0.0013903	0.42986	0.22266
hypothalamus-VS-cerebellum	004781F_pilon_obj	1718	1740	5	0.0079365	0.013598	0.87387	0.6903
hypothalamus-VS-cerebellum	004809F_pilon_obj	1605	1692	10	0.0068415	0.031194	0.16605	0.2743
hypothalamus-VS-cerebellum	004860F_pilon_obj	2140	2206	5	0.031746	0.01051	0.83905	0.61591
hypothalamus-VS-cerebellum	004862F_pilon_obj	955	1002	5	0.0079365	0.0024783	0.4269	0.76733
hypothalamus-VS-cerebellum	004864F_pilon_obj	2512	2570	5	0.0079365	0.048533	0.73266	0.54217
hypothalamus-VS-cerebellum	004922F_pilon_obj	1968	2043	7	0.00058275	0.00099307	0.065149	0.18346
hypothalamus-VS-cerebellum	004941F_pilon_obj	1016	1097	5	0.0079365	0.019509	0.52	0.69521
hypothalamus-VS-cerebellum	004941F_pilon_obj	2298	2383	5	0.015873	0.0252	0.69712	0.42221
hypothalamus-VS-cerebellum	004975F_pilon_obj	240	293	5	0.031746	0.044255	0.85505	0.68373
hypothalamus-VS-cerebellum	005041F_pilon_obj	270	289	5	0.0079365	0.017218	0.98182	0.84593
hypothalamus-VS-cerebellum	005053F_pilon_obj	361	391	5	0.015873	0.013324	0.054583	0.17108
hypothalamus-VS-cerebellum	005061F_pilon_obj	279	360	10	1.0825e-05	7.2392e-05	0.038553	0.18729
hypothalamus-VS-cerebellum	005063F_pilon_obj	2004	2036	5	0.0079365	0.0047286	0.26215	0.12259
hypothalamus-VS-cerebellum	005100F_pilon_obj	387	436	5	0.0079365	0.011177	0.62214	0.78077
hypothalamus-VS-cerebellum	005195F_pilon_obj	364	382	5	0.0079365	0.013234	0.26382	0.14507
hypothalamus-VS-cerebellum	5343_pilon_obj	8248	8297	5	0.0079365	0.0007982	0.92923	0.7767
hypothalamus-VS-cerebellum	5364_pilon_obj	5916	5969	5	0.031746	0.039468	0.86667	0.66175
hypothalamus-VS-cerebellum	5375_pilon_obj	19101	19483	8	0.0010878	0.0071363	0.73468	0.49858
hypothalamus-VS-cerebellum	5412_pilon_obj	8396	8435	6	0.015152	0.0056794	0.82222	0.95455
hypothalamus-VS-cerebellum	5420_pilon_obj	9954	9997	5	0.0079365	0.00087383	0.8696	0.73144
hypothalamus-VS-cerebellum	5460_pilon_obj	4002	4055	5	0.031746	0.045699	0.86667	0.69446
hypothalamus-VS-cerebellum	5469_pilon_obj	6484	6574	9	0.00028795	0.014084	0.87616	0.74665
hypothalamus-VS-cerebellum	5469_pilon_obj	12908	12933	5	0.015873	0.036388	0.83238	0.94333
hypothalamus-VS-cerebellum	5494_pilon_obj	10240	10293	5	0.015873	0.037306	0.9	0.63676
hypothalamus-VS-cerebellum	5563_pilon_obj	3463	3505	5	0.015873	0.038285	0.24147	0.13859
hypothalamus-VS-cerebellum	5563_pilon_obj	19649	19707	8	0.0006216	0.015598	0.1744	0.30807
hypothalamus-VS-cerebellum	5563_pilon_obj	24096	24187	12	0.00020117	0.0024097	0.28321	0.15017
hypothalamus-VS-cerebellum	5600_pilon_obj	1760	1854	10	0.023231	0.027581	0.78657	0.67909
hypothalamus-VS-cerebellum	5601_pilon_obj	8130	8173	5	0.031746	0.010635	0.76952	0.62365
hypothalamus-VS-cerebellum	5671_pilon_obj	4890	5090	5	0.0079365	0.012921	0.62518	0.7772
hypothalamus-VS-cerebellum	Super-Scaffold_436	76326	76622	17	8.0206e-05	0.0028127	0.13095	0.33242
hypothalamus-VS-cerebellum	Super-Scaffold_436	185753	185830	5	0.0079365	0.00060631	0.79198	0.93545
hypothalamus-VS-cerebellum	Super-Scaffold_446	83199	83293	5	0.015873	0.047914	0.40453	0.81855
hypothalamus-VS-cerebellum	Super-Scaffold_446	84064	84229	7	0.006993	0.017722	0.54575	0.80259
hypothalamus-VS-cerebellum	Super-Scaffold_446	103302	103852	16	0.00091112	0.0016439	0.31886	0.67933
hypothalamus-VS-cerebellum	Super-Scaffold_446	104219	104261	5	0.0079365	0.012297	0.59045	0.86109
hypothalamus-VS-cerebellum	Super-Scaffold_446	107302	107646	5	0.015873	0.028922	0.22211	0.42083
hypothalamus-VS-cerebellum	Super-Scaffold_599	3248	3369	9	0.024434	0.031135	0.68968	0.43498
hypothalamus-VS-cerebellum	Super-Scaffold_599	31871	31945	5	0.0079365	0.0017319	0.4626	0.81303
hypothalamus-VS-cerebellum	chr1	942464	942594	18	6.7065e-05	0.00067093	0.18211	0.06178
hypothalamus-VS-cerebellum	chr1	1028375	1028494	5	0.0079365	0.01376	0.21118	0.73152
hypothalamus-VS-cerebellum	chr1	1041285	1041431	11	1.9846e-05	0.0055954	0.16693	0.41515
hypothalamus-VS-cerebellum	chr1	1464327	1464387	5	0.0079365	0.013335	0.61661	0.93566
hypothalamus-VS-cerebellum	chr1	1509429	1509618	12	0.0055596	0.021106	0.5433	0.84184
hypothalamus-VS-cerebellum	chr1	1522809	1522882	5	0.031746	0.044227	0.1211	0.22823
hypothalamus-VS-cerebellum	chr1	1700912	1700972	5	0.0079365	0.0029555	0.36696	0.54782
hypothalamus-VS-cerebellum	chr1	1798338	1798409	8	0.0001554	0.0020198	0.18338	0.68119
hypothalamus-VS-cerebellum	chr1	2097028	2097074	7	0.0040793	0.023462	0.47229	0.782
hypothalamus-VS-cerebellum	chr1	2555195	2555297	7	0.00058275	0.00018329	0.014286	0.2074
hypothalamus-VS-cerebellum	chr1	2581811	2581921	7	0.0011655	0.0015989	0.053859	0.1832
hypothalamus-VS-cerebellum	chr1	2629835	2630050	5	0.0079365	0.010358	0.031579	0.22519
hypothalamus-VS-cerebellum	chr1	2633478	2633536	5	0.0079365	0.017943	0.28675	0.74468
hypothalamus-VS-cerebellum	chr1	2666727	2666818	8	0.0001554	0.0058455	0.0072464	0.12116
hypothalamus-VS-cerebellum	chr1	2667375	2667494	12	0.00065603	0.0010827	0.027027	0.16219
hypothalamus-VS-cerebellum	chr1	2677757	2678300	30	6.8023e-08	4.8986e-07	0.086399	0.30561
hypothalamus-VS-cerebellum	chr1	3031956	3032028	5	0.015873	0.034737	0.5641	0.85299
hypothalamus-VS-cerebellum	chr1	3122527	3122727	11	0.015769	0.046252	0.75653	0.52269
hypothalamus-VS-cerebellum	chr1	3204028	3204099	7	0.0040793	0.0050913	0.067082	0.20282
hypothalamus-VS-cerebellum	chr1	3264816	3264937	6	0.041126	0.044685	0.67328	0.8019
hypothalamus-VS-cerebellum	chr1	3357643	3357768	5	0.0079365	0.0030787	0.057143	0.67175
hypothalamus-VS-cerebellum	chr1	3478262	3478380	6	0.008658	0.004186	0.057971	0.29396
hypothalamus-VS-cerebellum	chr1	3703277	3703615	10	0.035463	0.0060438	0.64671	0.34141
hypothalamus-VS-cerebellum	chr1	3948699	3948817	12	4.9553e-05	0.002746	0.57093	0.83781
hypothalamus-VS-cerebellum	chr1	4168853	4168891	5	0.031746	0.048069	0.21148	0.066743
hypothalamus-VS-cerebellum	chr1	4212366	4212673	5	0.0079365	0.0057225	0.23999	0.78394
hypothalamus-VS-cerebellum	chr1	4230033	4230147	5	0.0079365	0.0033795	0.24322	0.71825
hypothalamus-VS-cerebellum	chr1	4348520	4348923	8	0.0001554	0.00078257	0.17828	0.56315
hypothalamus-VS-cerebellum	chr1	4350180	4350306	5	0.0079365	0.0029885	0.10053	0.70696
hypothalamus-VS-cerebellum	chr1	4435418	4435898	27	4.271e-09	5.7511e-08	0.26066	0.75865
hypothalamus-VS-cerebellum	chr1	4442280	4442319	5	0.0079365	0.011139	0.25517	0.80272
hypothalamus-VS-cerebellum	chr1	4575926	4576006	9	0.0027561	0.0064942	0.52105	0.83471
hypothalamus-VS-cerebellum	chr1	6167458	6167518	7	0.0011655	0.015853	0.3239	0.20586
hypothalamus-VS-cerebellum	chr1	6956402	6956422	5	0.0079365	0.010195	0.85413	0.97576
hypothalamus-VS-cerebellum	chr1	7299337	7299446	10	0.0038862	0.033628	0.63684	0.30487
hypothalamus-VS-cerebellum	chr1	9530873	9530899	5	0.0079365	0.0024412	0.12027	0.37939
hypothalamus-VS-cerebellum	chr1	9566250	9566382	9	0.0039901	0.0071291	0.40538	0.7619
hypothalamus-VS-cerebellum	chr1	10277537	10277614	5	0.0079365	0.018947	0.13356	0.62857
hypothalamus-VS-cerebellum	chr1	10345459	10345643	5	0.0079365	0.039987	0.017995	0.21609
hypothalamus-VS-cerebellum	chr1	10613787	10613809	5	0.0079365	0.016485	0.83384	0.71316
hypothalamus-VS-cerebellum	chr1	11784170	11784254	5	0.031746	0.020718	0.84576	0.57736
hypothalamus-VS-cerebellum	chr1	16000688	16000780	11	0.003181	0.01273	0.1317	0.23913
hypothalamus-VS-cerebellum	chr1	33921623	33921781	8	0.0003108	0.0057261	0.32446	0.70035
hypothalamus-VS-cerebellum	chr1	34718972	34719022	5	0.0079365	0.018061	0.38	0.70969
hypothalamus-VS-cerebellum	chr1	42588116	42588152	8	0.0001554	6.3071e-05	0.57886	0.40293
hypothalamus-VS-cerebellum	chr1	42622711	42622805	11	2.8351e-06	6.0062e-05	0.5348	0.2763
hypothalamus-VS-cerebellum	chr1	42742264	42742294	5	0.0079365	0.0019157	0.53333	0.70265
hypothalamus-VS-cerebellum	chr1	48713067	48713168	10	1.0825e-05	4.2486e-05	0.30561	0.74729
hypothalamus-VS-cerebellum	chr1	52801484	52801618	10	0.00105	0.0025671	0.32799	0.7455
hypothalamus-VS-cerebellum	chr1	53047117	53047224	5	0.0079365	0.01156	0.40501	0.6103
hypothalamus-VS-cerebellum	chr1	55011832	55011893	5	0.015873	0.015418	0.61742	0.74866
hypothalamus-VS-cerebellum	chr1	56978327	56978648	7	0.00058275	0.019132	0.11977	0.35843
hypothalamus-VS-cerebellum	chr1	58305983	58306044	7	0.017483	0.037388	0.65568	0.86399
hypothalamus-VS-cerebellum	chr1	58316294	58316427	5	0.031746	0.042662	0.29583	0.58544
hypothalamus-VS-cerebellum	chr1	58612823	58612872	6	0.0021645	0.0011552	0.19038	0.68889
hypothalamus-VS-cerebellum	chr1	59059923	59060002	7	0.017483	0.045188	0.64662	0.87452
hypothalamus-VS-cerebellum	chr1	59116297	59116334	5	0.0079365	0.011419	0.67323	0.27164
hypothalamus-VS-cerebellum	chr1	59239156	59239208	8	0.0018648	0.0059685	0.20474	0.68409
hypothalamus-VS-cerebellum	chr1	59272112	59272247	11	0.023308	0.011793	0.56478	0.84534
hypothalamus-VS-cerebellum	chr1	59317027	59317128	5	0.0079365	0.035238	0.27672	0.11567
hypothalamus-VS-cerebellum	chr1	65579243	65579366	5	0.015873	0.023082	0.55059	0.80514
hypothalamus-VS-cerebellum	chr1	66784664	66784755	10	0.00032475	0.013638	0.0083333	0.15776
hypothalamus-VS-cerebellum	chr1	67517039	67517075	5	0.0079365	0.0015803	0.52558	0.14872
hypothalamus-VS-cerebellum	chr1	67517078	67517128	6	0.0021645	0.0023265	0.69214	0.21359
hypothalamus-VS-cerebellum	chr1	67517389	67517406	5	0.0079365	0.0059428	0.70606	0.37819
hypothalamus-VS-cerebellum	chr1	67517649	67517704	5	0.0079365	0.012119	0.60862	0.25023
hypothalamus-VS-cerebellum	chr1	68006478	68006714	14	0.01008	0.028948	0.53283	0.8005
hypothalamus-VS-cerebellum	chr1	68364358	68364597	9	0.0027561	0.021535	0.026912	0.20648
hypothalamus-VS-cerebellum	chr1	68489400	68489540	5	0.031746	0.041515	0.70812	0.88897
hypothalamus-VS-cerebellum	chr1	68772413	68772597	11	2.8351e-06	0.001039	0.7942	0.27464
hypothalamus-VS-cerebellum	chr1	69465022	69465053	5	0.0079365	0.0025847	0.60077	0.1539
hypothalamus-VS-cerebellum	chr1	69469541	69469647	11	8.5054e-05	0.0012091	0.20211	0.59283
hypothalamus-VS-cerebellum	chr1	69500291	69500541	17	0.0093092	0.026809	0.70789	0.81719
hypothalamus-VS-cerebellum	chr1	70254040	70254164	5	0.015873	0.039294	0.26667	0.62804
hypothalamus-VS-cerebellum	chr1	70866448	70866466	5	0.0079365	0.0045322	0.52608	0.67872
hypothalamus-VS-cerebellum	chr1	70866800	70866850	5	0.031746	0.017103	0.5	0.86607
hypothalamus-VS-cerebellum	chr1	71759439	71759545	5	0.015873	0.034186	0.16222	0.39137
hypothalamus-VS-cerebellum	chr1	72216295	72216491	17	1.1255e-05	2.9714e-06	0.03568	0.18994
hypothalamus-VS-cerebellum	chr1	72669041	72669143	7	0.006993	0.014422	0.40316	0.68659
hypothalamus-VS-cerebellum	chr1	73211136	73211194	5	0.031746	0.022008	0.36667	0.58905
hypothalamus-VS-cerebellum	chr1	73529299	73529449	9	4.1135e-05	0.0011159	0.31561	0.14482
hypothalamus-VS-cerebellum	chr1	73532064	73532147	5	0.0079365	0.0047806	0.30814	0.039301
hypothalamus-VS-cerebellum	chr1	73535437	73535534	5	0.0079365	0.013454	0.18534	0.072942
hypothalamus-VS-cerebellum	chr1	73685993	73686141	7	0.037879	0.036528	0.26071	0.45779
hypothalamus-VS-cerebellum	chr1	73821101	73821146	5	0.0079365	0.011252	0.38451	0.15212
hypothalamus-VS-cerebellum	chr1	74026521	74026658	9	0.0027561	0.0002992	0.55202	0.094201
hypothalamus-VS-cerebellum	chr1	74772940	74773003	5	0.0079365	0.0060449	0.19472	0.3589
hypothalamus-VS-cerebellum	chr1	74868732	74868838	6	0.0021645	0.0051663	0.16002	0.74479
hypothalamus-VS-cerebellum	chr1	77674009	77674097	5	0.031746	0.040114	0.15652	0.66492
hypothalamus-VS-cerebellum	chr1	79552856	79553257	10	0.00048713	0.0064641	0.27801	0.071294
hypothalamus-VS-cerebellum	chr1	79859625	79859733	7	0.00058275	0.00048566	0.24094	0.63301
hypothalamus-VS-cerebellum	chr1	79861439	79861565	5	0.031746	0.038039	0.36023	0.71186
hypothalamus-VS-cerebellum	chr1	79894308	79894367	5	0.0079365	0.0030795	0.56757	0.86875
hypothalamus-VS-cerebellum	chr1	80346928	80347011	7	0.00058275	0.00069439	0.28675	0.78555
hypothalamus-VS-cerebellum	chr1	81827840	81827957	9	4.1135e-05	0.00087816	0.69577	0.26376
hypothalamus-VS-cerebellum	chr1	81853466	81853558	5	0.015873	0.036306	0.42222	0.7417
hypothalamus-VS-cerebellum	chr1	82380916	82381010	6	0.0021645	0.00045536	0.021817	0.28592
hypothalamus-VS-cerebellum	chr1	82409529	82409650	6	0.004329	0.0065165	0.015625	0.24983
hypothalamus-VS-cerebellum	chr1	82786975	82787260	11	0.0024467	0.011877	0.21081	0.068101
hypothalamus-VS-cerebellum	chr1	82799100	82799162	5	0.0079365	0.007559	0.4875	0.16
hypothalamus-VS-cerebellum	chr1	83100577	83101372	18	0.00014668	0.0001673	0.24157	0.63467
hypothalamus-VS-cerebellum	chr1	83196683	83197188	13	5.2305e-05	0.0022969	0.27326	0.63027
hypothalamus-VS-cerebellum	chr1	83200197	83200313	5	0.0079365	0.0024688	0.12983	0.38061
hypothalamus-VS-cerebellum	chr1	83201754	83201978	8	0.014763	0.015765	0.17082	0.53966
hypothalamus-VS-cerebellum	chr1	83204222	83204560	5	0.0079365	0.040984	0.04772	0.24057
hypothalamus-VS-cerebellum	chr1	83205677	83205712	5	0.0079365	0.00075323	0.39094	0.80727
hypothalamus-VS-cerebellum	chr1	84089118	84089148	5	0.0079365	0.0029375	0.32188	0.024389
hypothalamus-VS-cerebellum	chr1	84172931	84173002	5	0.0079365	0.0015983	0.26022	0.067184
hypothalamus-VS-cerebellum	chr1	85095747	85095848	7	0.00058275	0.002264	0.11813	0.61362
hypothalamus-VS-cerebellum	chr1	85549723	85549832	9	0.0018511	0.0062633	0.1193	0.011914
hypothalamus-VS-cerebellum	chr1	85550505	85550594	5	0.0079365	0.00054185	0.34444	0.026667
hypothalamus-VS-cerebellum	chr1	85551992	85552109	10	1.0825e-05	0.00036475	0.30026	0.045334
hypothalamus-VS-cerebellum	chr1	85580900	85581105	18	0.020909	0.036126	0.36776	0.22775
hypothalamus-VS-cerebellum	chr1	91658586	91658617	7	0.00058275	0.00049937	0.28571	0.45714
hypothalamus-VS-cerebellum	chr1	94799084	94799203	8	0.010412	0.034547	0.57955	0.87566
hypothalamus-VS-cerebellum	chr1	97119858	97119923	5	0.0079365	0.020445	0.33048	0.080322
hypothalamus-VS-cerebellum	chr1	97702569	97702613	7	0.017483	0.014744	0.24704	0.3836
hypothalamus-VS-cerebellum	chr1	98355171	98355183	5	0.0079365	0.021739	0.079622	0.20619
hypothalamus-VS-cerebellum	chr1	100286159	100286252	5	0.031746	0.037598	0.98182	0.76044
hypothalamus-VS-cerebellum	chr1	101534248	101534317	5	0.015873	0.014689	0.96667	0.84947
hypothalamus-VS-cerebellum	chr1	102967694	102967708	5	0.0079365	0.0058237	0.47436	0.23017
hypothalamus-VS-cerebellum	chr1	107708482	107708564	5	0.031746	0.033703	0.019227	0.14247
hypothalamus-VS-cerebellum	chr1	107765333	107765445	7	0.037879	0.014546	0.16962	0.27727
hypothalamus-VS-cerebellum	chr1	110619819	110619896	6	0.0021645	0.0014643	0.23643	0.5525
hypothalamus-VS-cerebellum	chr1	110990267	110990359	5	0.031746	0.036593	0.42057	0.7191
hypothalamus-VS-cerebellum	chr1	112276036	112276078	5	0.0079365	0.034263	0.75	0.95232
hypothalamus-VS-cerebellum	chr1	118029972	118030060	5	0.0079365	0.0018736	0.29229	0.15962
hypothalamus-VS-cerebellum	chr1	118326171	118326271	5	0.0079365	0.0028452	0.065993	0.41274
hypothalamus-VS-cerebellum	chr1	118470696	118470796	7	0.00058275	0.0020554	0.10111	0.58985
hypothalamus-VS-cerebellum	chr1	120969712	120969895	10	1.0825e-05	0.00014754	0.10073	0.50409
hypothalamus-VS-cerebellum	chr1	120984530	120984702	11	8.5054e-05	0.0010146	0.037018	0.18914
hypothalamus-VS-cerebellum	chr1	120984708	120984815	12	7.396e-07	0.00043347	0.032146	0.31684
hypothalamus-VS-cerebellum	chr1	120985611	120985642	5	0.0079365	0.010367	0.04335	0.1498
hypothalamus-VS-cerebellum	chr1	120991619	120991725	5	0.0079365	0.018281	0.061538	0.18214
hypothalamus-VS-cerebellum	chr1	120992252	120992326	5	0.0079365	0.0044718	0.02	0.12197
hypothalamus-VS-cerebellum	chr1	121005891	121006113	12	0.0014326	0.0023322	0.36791	0.15445
hypothalamus-VS-cerebellum	chr1	121009984	121010918	29	1.7269e-08	1.0752e-06	0.58662	0.12205
hypothalamus-VS-cerebellum	chr1	121017849	121017931	5	0.0079365	0.0050497	0.26207	0.12493
hypothalamus-VS-cerebellum	chr1	122078427	122078493	5	0.015873	0.034471	0.51892	0.88198
hypothalamus-VS-cerebellum	chr1	122331635	122331700	5	0.0079365	0.0016766	0.62621	0.38031
hypothalamus-VS-cerebellum	chr1	125912678	125912800	11	8.5054e-05	0.0024517	0.22085	0.025914
hypothalamus-VS-cerebellum	chr1	126079254	126079312	5	0.031746	0.037389	0.64115	0.88376
hypothalamus-VS-cerebellum	chr1	127122724	127122807	16	1.4058e-06	3.8849e-07	0.44059	0.2475
hypothalamus-VS-cerebellum	chr1	127570066	127570170	7	0.00058275	0.0010562	0.22	0.53491
hypothalamus-VS-cerebellum	chr1	127912164	127912243	8	0.0001554	0.0002075	0.43581	0.12374
hypothalamus-VS-cerebellum	chr1	127941261	127941330	11	0.0010405	0.0026273	0.79719	0.92015
hypothalamus-VS-cerebellum	chr1	127941413	127941574	15	1.2091e-05	1.4895e-05	0.44673	0.8808
hypothalamus-VS-cerebellum	chr1	128595689	128595777	5	0.0079365	0.0037428	0.05466	0.21354
hypothalamus-VS-cerebellum	chr1	129566208	129566267	5	0.0079365	0.00058043	0.41429	0.76478
hypothalamus-VS-cerebellum	chr1	130187855	130187951	5	0.015873	0.01327	0.85866	0.6184
hypothalamus-VS-cerebellum	chr1	130838076	130838144	8	0.0003108	0.0057291	0.81954	0.60313
hypothalamus-VS-cerebellum	chr1	131096549	131096633	5	0.0079365	0.00083018	0.69474	0.18286
hypothalamus-VS-cerebellum	chr1	131167319	131167548	14	0.00016475	0.0020224	0.41009	0.79672
hypothalamus-VS-cerebellum	chr1	132208877	132209103	10	0.00072528	0.030339	0.21922	0.66056
hypothalamus-VS-cerebellum	chr1	132679517	132679585	5	0.015873	0.01512	0.59291	0.86049
hypothalamus-VS-cerebellum	chr1	134159109	134159233	6	0.0021645	0.0015853	0.15209	0.58791
hypothalamus-VS-cerebellum	chr1	134251637	134251910	17	1.8011e-05	0.00018045	0.28011	0.71359
hypothalamus-VS-cerebellum	chr1	134562510	134562712	8	0.0029526	0.014554	0.33568	0.68023
hypothalamus-VS-cerebellum	chr1	134807269	134808034	17	0.010287	0.015902	0.44828	0.65574
hypothalamus-VS-cerebellum	chr1	134955795	134956190	5	0.031746	0.012438	0.11832	0.43847
hypothalamus-VS-cerebellum	chr1	135012069	135012175	5	0.0079365	0.010984	0.0125	0.18182
hypothalamus-VS-cerebellum	chr1	135026033	135026129	5	0.0079365	0.0021361	0.20851	0.63829
hypothalamus-VS-cerebellum	chr1	135489349	135489382	5	0.0079365	0.0059278	0.52	0.95585
hypothalamus-VS-cerebellum	chr1	135763327	135763432	5	0.015873	0.0098399	0.81154	0.53776
hypothalamus-VS-cerebellum	chr1	136050760	136050970	13	0.00017326	0.0098036	0.325	0.11198
hypothalamus-VS-cerebellum	chr1	136104997	136105085	7	0.00058275	0.0019455	0.045119	0.24274
hypothalamus-VS-cerebellum	chr1	140264009	140264065	11	0.00018995	0.0056639	0.22877	0.098886
hypothalamus-VS-cerebellum	chr1	141290754	141290949	5	0.031746	0.014703	0.52936	0.04287
hypothalamus-VS-cerebellum	chr1	141754358	141754433	5	0.015873	0.021026	0.4087	0.84654
hypothalamus-VS-cerebellum	chr1	142078103	142078166	8	0.004662	0.0024498	0.63572	0.91253
hypothalamus-VS-cerebellum	chr1	142096713	142097167	20	0.00018928	0.00026504	0.46043	0.16214
hypothalamus-VS-cerebellum	chr1	142131991	142132029	5	0.0079365	0.0068193	0.8193	0.94462
hypothalamus-VS-cerebellum	chr1	142155223	142155390	9	4.1135e-05	0.00030268	0.25568	0.66929
hypothalamus-VS-cerebellum	chr1	142156591	142157041	22	1.1279e-07	1.5483e-06	0.30335	0.86099
hypothalamus-VS-cerebellum	chr1	142215546	142215586	5	0.015873	0.019763	0.53704	0.89186
hypothalamus-VS-cerebellum	chr1	142298923	142299496	42	3.3954e-08	4.6884e-07	0.58395	0.83878
hypothalamus-VS-cerebellum	chr1	142299512	142299615	9	8.2271e-05	0.0025992	0.29436	0.76821
hypothalamus-VS-cerebellum	chr1	142299668	142299692	5	0.0079365	0.0024827	0.64	0.96487
hypothalamus-VS-cerebellum	chr1	142299697	142300114	17	0.011354	0.015954	0.63795	0.79095
hypothalamus-VS-cerebellum	chr1	142300289	142300331	5	0.0079365	0.0080189	0.7399	0.93906
hypothalamus-VS-cerebellum	chr1	142391876	142391969	9	4.1135e-05	0.0012104	0.39665	0.875
hypothalamus-VS-cerebellum	chr1	142600769	142600862	5	0.0079365	0.014404	0.49032	0.92857
hypothalamus-VS-cerebellum	chr1	142607310	142607420	7	0.017483	0.0421	0.51714	0.79298
hypothalamus-VS-cerebellum	chr1	142607500	142607634	8	0.006993	0.033879	0.5044	0.70878
hypothalamus-VS-cerebellum	chr1	142833056	142833077	5	0.015873	0.016061	0.7697	0.91837
hypothalamus-VS-cerebellum	chr1	142929795	142929877	5	0.0079365	0.040422	0.19241	0.42803
hypothalamus-VS-cerebellum	chr1	142937455	142937518	5	0.0079365	0.012964	0.45196	0.85048
hypothalamus-VS-cerebellum	chr1	142998865	142998989	5	0.015873	0.026123	0.18443	0.38231
hypothalamus-VS-cerebellum	chr1	143000568	143000699	5	0.0079365	0.044225	0.25838	0.55802
hypothalamus-VS-cerebellum	chr1	143003997	143004108	7	0.006993	0.0017204	0.375	0.72256
hypothalamus-VS-cerebellum	chr1	143067966	143068065	5	0.0079365	0.0013902	0.043902	0.34366
hypothalamus-VS-cerebellum	chr1	143075258	143075329	5	0.0079365	0.0031661	0.31246	0.79169
hypothalamus-VS-cerebellum	chr1	143083567	143084279	14	0.0043891	0.028671	0.35814	0.70596
hypothalamus-VS-cerebellum	chr1	143097322	143097367	5	0.0079365	0.013105	0.47526	0.82642
hypothalamus-VS-cerebellum	chr1	143102591	143102633	5	0.0079365	0.0031052	0.48289	0.79975
hypothalamus-VS-cerebellum	chr1	143243922	143244231	8	0.006993	0.0056881	0.29427	0.65211
hypothalamus-VS-cerebellum	chr1	143245096	143245181	5	0.015873	0.019229	0.48493	0.71286
hypothalamus-VS-cerebellum	chr1	143272564	143272664	5	0.0079365	0.0024871	0.28478	0.69451
hypothalamus-VS-cerebellum	chr1	143289642	143289804	15	0.019103	0.0038608	0.57405	0.81515
hypothalamus-VS-cerebellum	chr1	143300522	143300601	6	0.0021645	0.0038952	0.23151	0.68591
hypothalamus-VS-cerebellum	chr1	143387143	143387260	5	0.0079365	0.0056593	0.11253	0.50979
hypothalamus-VS-cerebellum	chr1	143515902	143516691	33	3.8215e-11	4.9576e-10	0.032603	0.29193
hypothalamus-VS-cerebellum	chr1	143519293	143520075	13	0.006075	0.017666	0.40367	0.61055
hypothalamus-VS-cerebellum	chr1	143577503	143577567	5	0.0079365	0.016008	0.21496	0.35797
hypothalamus-VS-cerebellum	chr1	143580997	143581028	5	0.0079365	0.01421	0.60031	0.92957
hypothalamus-VS-cerebellum	chr1	143587329	143587421	7	0.00058275	0.00046326	0.033333	0.39537
hypothalamus-VS-cerebellum	chr1	143633937	143634096	9	0.014192	0.0143	0.39912	0.29223
hypothalamus-VS-cerebellum	chr1	143657558	143657642	6	0.041126	0.0058434	0.56966	0.70574
hypothalamus-VS-cerebellum	chr1	143691065	143691145	7	0.00058275	0.0025929	0.51786	0.18978
hypothalamus-VS-cerebellum	chr1	143817054	143817192	9	0.0056355	0.0031949	0.32621	0.54874
hypothalamus-VS-cerebellum	chr1	143844967	143845050	9	0.0012341	0.013911	0.20746	0.48013
hypothalamus-VS-cerebellum	chr1	143862756	143862775	5	0.0079365	0.0028818	0.60767	0.96351
hypothalamus-VS-cerebellum	chr1	143862803	143862863	5	0.015873	0.035231	0.35276	0.68341
hypothalamus-VS-cerebellum	chr1	143926790	143926857	5	0.0079365	0.00090716	0.73333	0.44872
hypothalamus-VS-cerebellum	chr1	143992597	143992681	5	0.031746	0.019249	0.42596	0.80293
hypothalamus-VS-cerebellum	chr1	144046920	144047029	7	0.00058275	0.0070186	0.13944	0.54992
hypothalamus-VS-cerebellum	chr1	144134701	144134796	7	0.00058275	0.0011648	0.50825	0.92309
hypothalamus-VS-cerebellum	chr1	144190361	144190473	7	0.026224	0.018735	0.57906	0.80827
hypothalamus-VS-cerebellum	chr1	144224620	144225205	23	0.004441	0.0019208	0.56225	0.73656
hypothalamus-VS-cerebellum	chr1	144281252	144281330	6	0.015152	0.042074	0.52943	0.79387
hypothalamus-VS-cerebellum	chr1	144285444	144285541	8	0.0001554	0.00011988	0.15811	0.52762
hypothalamus-VS-cerebellum	chr1	144291685	144291914	11	0.0014006	0.0061779	0.13238	0.35258
hypothalamus-VS-cerebellum	chr1	144293021	144293133	7	0.00058275	0.0078114	0.14929	0.61747
hypothalamus-VS-cerebellum	chr1	144312696	144312780	5	0.031746	0.044003	0.50833	0.75516
hypothalamus-VS-cerebellum	chr1	144383365	144383565	7	0.017483	0.037205	0.30566	0.5476
hypothalamus-VS-cerebellum	chr1	144390962	144390993	5	0.031746	0.025193	0.76436	0.90337
hypothalamus-VS-cerebellum	chr1	144395947	144396094	10	0.00020568	0.0011172	0.37308	0.8068
hypothalamus-VS-cerebellum	chr1	144399481	144399839	22	7.6484e-08	1.485e-05	0.22998	0.73666
hypothalamus-VS-cerebellum	chr1	144405173	144405254	5	0.015873	0.03435	0.32367	0.65618
hypothalamus-VS-cerebellum	chr1	144415691	144416141	14	0.016881	0.048763	0.59706	0.80345
hypothalamus-VS-cerebellum	chr1	144463858	144464199	5	0.031746	0.035243	0.32573	0.51335
hypothalamus-VS-cerebellum	chr1	144605539	144605581	5	0.0079365	0.01021	0.20546	0.67095
hypothalamus-VS-cerebellum	chr1	144627511	144627606	9	4.1135e-05	9.7886e-05	0.029169	0.46953
hypothalamus-VS-cerebellum	chr1	144631922	144632015	5	0.0079365	0.0024472	0.076266	0.25164
hypothalamus-VS-cerebellum	chr1	144640455	144640511	5	0.031746	0.035145	0.77922	0.89018
hypothalamus-VS-cerebellum	chr1	144645589	144645772	7	0.0011655	0.0058623	0.043444	0.33841
hypothalamus-VS-cerebellum	chr1	144646211	144646351	11	1.1341e-05	0.0010148	0.18559	0.69063
hypothalamus-VS-cerebellum	chr1	144649390	144649476	5	0.031746	0.036722	0.60625	0.23354
hypothalamus-VS-cerebellum	chr1	144653665	144653974	27	3.847e-09	9.6415e-06	0.28877	0.056857
hypothalamus-VS-cerebellum	chr1	144653992	144654260	17	0.00010667	0.00017821	0.2121	0.056567
hypothalamus-VS-cerebellum	chr1	144661184	144661254	5	0.0079365	0.0054503	0.45729	0.16827
hypothalamus-VS-cerebellum	chr1	144747490	144747580	5	0.0079365	0.010014	0.23695	0.68683
hypothalamus-VS-cerebellum	chr1	144751082	144751152	5	0.0079365	0.0099502	0.21363	0.48022
hypothalamus-VS-cerebellum	chr1	144752860	144752940	5	0.0079365	0.010561	0.13617	0.57931
hypothalamus-VS-cerebellum	chr1	144800767	144800818	5	0.0079365	0.00094406	0.20983	0.72829
hypothalamus-VS-cerebellum	chr1	144813228	144813474	5	0.031746	0.037359	0.21532	0.56839
hypothalamus-VS-cerebellum	chr1	144852868	144853061	12	0.017271	0.020593	0.57449	0.77298
hypothalamus-VS-cerebellum	chr1	144865659	144865689	5	0.0079365	0.023827	0.59917	0.86464
hypothalamus-VS-cerebellum	chr1	144873954	144874039	5	0.031746	0.037765	0.3855	0.68857
hypothalamus-VS-cerebellum	chr1	144884486	144884599	5	0.015873	0.01571	0.15722	0.46031
hypothalamus-VS-cerebellum	chr1	144945338	144945445	8	0.0001554	0.00024852	0.041162	0.26612
hypothalamus-VS-cerebellum	chr1	144976208	144976314	6	0.0021645	0.0039949	0.14483	0.60061
hypothalamus-VS-cerebellum	chr1	144981777	144981861	8	0.0001554	0.00071266	0.36483	0.82706
hypothalamus-VS-cerebellum	chr1	144987758	144987904	5	0.0079365	0.012195	0.20921	0.4613
hypothalamus-VS-cerebellum	chr1	145013401	145013547	7	0.002331	0.014139	0.21234	0.61391
hypothalamus-VS-cerebellum	chr1	145033421	145033658	17	0.00024423	0.00075088	0.077347	0.22283
hypothalamus-VS-cerebellum	chr1	145034633	145034677	5	0.015873	0.036027	0.29905	0.64361
hypothalamus-VS-cerebellum	chr1	145049154	145049294	13	0.00062804	0.0012176	0.53273	0.83294
hypothalamus-VS-cerebellum	chr1	145049680	145049738	5	0.0079365	0.039586	0.52174	0.89934
hypothalamus-VS-cerebellum	chr1	145078539	145078652	6	0.015152	0.016448	0.37319	0.79073
hypothalamus-VS-cerebellum	chr1	145097911	145097949	5	0.031746	0.040124	0.19805	0.72525
hypothalamus-VS-cerebellum	chr1	145099980	145100017	5	0.0079365	0.021532	0.55489	0.72575
hypothalamus-VS-cerebellum	chr1	145124940	145125038	7	0.011072	0.022535	0.62585	0.83166
hypothalamus-VS-cerebellum	chr1	145159906	145160022	5	0.0079365	0.0040163	0.10068	0.58571
hypothalamus-VS-cerebellum	chr1	145166658	145166729	7	0.00058275	0.00047565	0.89441	0.47035
hypothalamus-VS-cerebellum	chr1	145187226	145187298	5	0.0079365	0.049039	0.07184	0.3243
hypothalamus-VS-cerebellum	chr1	145274176	145274361	6	0.025974	0.013592	0.44925	0.65939
hypothalamus-VS-cerebellum	chr1	145276776	145277056	17	0.00078439	0.026982	0.23365	0.48961
hypothalamus-VS-cerebellum	chr1	145277325	145277453	11	0.0066342	0.011673	0.46514	0.7185
hypothalamus-VS-cerebellum	chr1	145277951	145278028	7	0.00058275	0.0007878	0.53298	0.93923
hypothalamus-VS-cerebellum	chr1	145308546	145308735	13	0.0072438	0.0045679	0.70363	0.82775
hypothalamus-VS-cerebellum	chr1	145309885	145310174	5	0.0079365	0.010561	0.22692	0.56092
hypothalamus-VS-cerebellum	chr1	145312622	145312670	5	0.0079365	0.01508	0.6937	0.88636
hypothalamus-VS-cerebellum	chr1	145327459	145327611	9	0.0039901	0.014047	0.46357	0.75655
hypothalamus-VS-cerebellum	chr1	145328633	145328851	7	0.00058275	0.00048428	0.12575	0.30006
hypothalamus-VS-cerebellum	chr1	145352418	145352566	5	0.0079365	0.0123	0.19433	0.61315
hypothalamus-VS-cerebellum	chr1	145357236	145357317	5	0.0079365	0.010244	0.33528	0.83036
hypothalamus-VS-cerebellum	chr1	145398501	145398590	5	0.0079365	0.010225	0.10212	0.31044
hypothalamus-VS-cerebellum	chr1	145529815	145529873	5	0.0079365	0.00091824	0.2	0.7148
hypothalamus-VS-cerebellum	chr1	145535592	145535684	5	0.0079365	0.031118	0.25833	0.64591
hypothalamus-VS-cerebellum	chr1	145579795	145579951	10	0.0028795	0.01342	0.45513	0.78769
hypothalamus-VS-cerebellum	chr1	145579969	145580450	5	0.015873	0.01164	0.15172	0.41911
hypothalamus-VS-cerebellum	chr1	145594591	145594651	5	0.0079365	0.011939	0.20345	0.68332
hypothalamus-VS-cerebellum	chr1	145598083	145598273	7	0.0011655	0.0050822	0.27716	0.67252
hypothalamus-VS-cerebellum	chr1	145614103	145614208	7	0.011072	0.0054485	0.2428	0.69169
hypothalamus-VS-cerebellum	chr1	145621277	145621347	5	0.0079365	0.0045002	0.18536	0.39865
hypothalamus-VS-cerebellum	chr1	145624510	145624626	6	0.0021645	0.0024868	0.62651	0.88598
hypothalamus-VS-cerebellum	chr1	145627432	145627505	5	0.0079365	0.010871	0.51059	0.82245
hypothalamus-VS-cerebellum	chr1	145645166	145645472	7	0.00058275	0.0020084	0.28898	0.70156
hypothalamus-VS-cerebellum	chr1	145655779	145656264	13	0.014044	0.032598	0.4242	0.64834
hypothalamus-VS-cerebellum	chr1	145656751	145656854	5	0.0079365	0.010277	0.35032	0.78894
hypothalamus-VS-cerebellum	chr1	145656938	145657052	6	0.041126	0.0070093	0.16564	0.5748
hypothalamus-VS-cerebellum	chr1	145659044	145659149	8	0.0001554	0.0020677	0.44792	0.91407
hypothalamus-VS-cerebellum	chr1	145664781	145666156	34	4.761e-06	0.00010791	0.47062	0.75098
hypothalamus-VS-cerebellum	chr1	145670723	145671085	12	0.0055596	0.010491	0.28455	0.58915
hypothalamus-VS-cerebellum	chr1	145732780	145733101	9	0.039984	0.016215	0.39986	0.75062
hypothalamus-VS-cerebellum	chr1	145733923	145733966	5	0.0079365	0.0039489	0.60606	0.89995
hypothalamus-VS-cerebellum	chr1	145787251	145787324	5	0.0079365	0.0011371	0.33256	0.71979
hypothalamus-VS-cerebellum	chr1	145868189	145868963	38	2.05e-05	2.097e-05	0.56111	0.79291
hypothalamus-VS-cerebellum	chr1	145882099	145882170	5	0.0079365	0.017136	0.62916	0.87393
hypothalamus-VS-cerebellum	chr1	145898218	145898437	13	0.0028694	0.018237	0.47194	0.69565
hypothalamus-VS-cerebellum	chr1	146044290	146044401	5	0.015873	0.038641	0.77947	0.45333
hypothalamus-VS-cerebellum	chr1	146087938	146088312	13	5.2305e-05	0.0010288	0.11832	0.50493
hypothalamus-VS-cerebellum	chr1	146111195	146111240	5	0.0079365	0.01204	0.45882	0.91083
hypothalamus-VS-cerebellum	chr1	146145422	146145555	8	0.0001554	0.00027145	0.063033	0.63742
hypothalamus-VS-cerebellum	chr1	146153563	146153776	8	0.0001554	0.0056143	0.23115	0.64543
hypothalamus-VS-cerebellum	chr1	146209794	146209954	15	0.010744	0.0070076	0.62563	0.77511
hypothalamus-VS-cerebellum	chr1	146315683	146316116	18	2.4272e-06	8.0131e-05	0.2235	0.57302
hypothalamus-VS-cerebellum	chr1	146316122	146316307	5	0.0079365	0.035105	0.068413	0.19647
hypothalamus-VS-cerebellum	chr1	146316442	146316900	11	0.003181	0.046908	0.12518	0.43994
hypothalamus-VS-cerebellum	chr1	146316909	146317232	8	0.006993	0.0057186	0.15045	0.3684
hypothalamus-VS-cerebellum	chr1	146616597	146616686	7	0.0040793	0.015728	0.29641	0.68405
hypothalamus-VS-cerebellum	chr1	146783508	146783757	15	1.4612e-05	8.6335e-05	0.22208	0.63698
hypothalamus-VS-cerebellum	chr1	147247635	147248024	12	5.1772e-06	6.8409e-05	0.11729	0.48353
hypothalamus-VS-cerebellum	chr1	147788155	147788277	5	0.0079365	0.00070237	0.65333	0.16591
hypothalamus-VS-cerebellum	chr1	148012210	148012310	5	0.0079365	0.010644	0.6021	0.93476
hypothalamus-VS-cerebellum	chr1	148131153	148131269	8	0.0003108	0.0021815	0.15859	0.62488
hypothalamus-VS-cerebellum	chr1	148452777	148452819	5	0.0079365	0.0012464	0.05619	0.5119
hypothalamus-VS-cerebellum	chr1	148463773	148463860	5	0.015873	0.015425	0.32376	0.74477
hypothalamus-VS-cerebellum	chr1	148525922	148525963	7	0.011072	0.015518	0.76522	0.88524
hypothalamus-VS-cerebellum	chr1	148680219	148680367	11	1.1341e-05	0.00043181	0.061919	0.48223
hypothalamus-VS-cerebellum	chr1	148707380	148707460	5	0.0079365	0.016089	0.043651	0.19608
hypothalamus-VS-cerebellum	chr1	148716295	148716313	5	0.0079365	0.00079597	0.46471	0.25532
hypothalamus-VS-cerebellum	chr1	148735598	148735646	5	0.031746	0.034386	0.17784	0.41539
hypothalamus-VS-cerebellum	chr1	148837966	148838048	5	0.031746	0.042442	0.02239	0.17156
hypothalamus-VS-cerebellum	chr1	148915949	148916033	5	0.031746	0.013795	0.29598	0.1227
hypothalamus-VS-cerebellum	chr1	148955987	148956067	7	0.011072	0.015819	0.51182	0.25595
hypothalamus-VS-cerebellum	chr1	148988858	148988988	8	0.037918	0.036229	0.41601	0.68418
hypothalamus-VS-cerebellum	chr1	149000192	149000239	5	0.015873	0.034268	0.74479	0.89436
hypothalamus-VS-cerebellum	chr1	149002639	149002724	9	0.00028795	0.0082837	0.12774	0.32042
hypothalamus-VS-cerebellum	chr1	149012114	149012313	13	0.019099	0.017859	0.6256	0.80497
hypothalamus-VS-cerebellum	chr1	149053795	149053983	10	0.0068415	0.027709	0.39531	0.68726
hypothalamus-VS-cerebellum	chr1	149122384	149122442	5	0.031746	0.039351	0.7	0.89412
hypothalamus-VS-cerebellum	chr1	149220683	149220786	5	0.0079365	0.022483	0.24519	0.0981
hypothalamus-VS-cerebellum	chr1	149442057	149442141	5	0.015873	0.013702	0.64215	0.86949
hypothalamus-VS-cerebellum	chr1	149649128	149649223	7	0.0040793	0.014967	0.17989	0.43842
hypothalamus-VS-cerebellum	chr1	149697417	149697502	5	0.0079365	0.00053716	0.50937	0.78541
hypothalamus-VS-cerebellum	chr1	149856913	149857048	12	0.0055596	0.020916	0.21404	0.34424
hypothalamus-VS-cerebellum	chr1	149865153	149865357	9	0.0027561	0.0072937	0.34157	0.73034
hypothalamus-VS-cerebellum	chr1	149870158	149870273	7	0.017483	0.0020312	0.50932	0.84432
hypothalamus-VS-cerebellum	chr1	149919255	149919349	5	0.0079365	0.0055791	0.1996	0.78886
hypothalamus-VS-cerebellum	chr1	149920931	149921001	5	0.0079365	0.0027528	0.31893	0.59442
hypothalamus-VS-cerebellum	chr1	149942687	149942764	5	0.0079365	0.01666	0.22297	0.54834
hypothalamus-VS-cerebellum	chr1	149957099	149957152	5	0.0079365	0.0045877	0.25625	0.73889
hypothalamus-VS-cerebellum	chr1	150037587	150037707	5	0.0079365	0.042922	0.38103	0.87579
hypothalamus-VS-cerebellum	chr1	150113234	150113628	9	0.0012341	0.03628	0.25698	0.7004
hypothalamus-VS-cerebellum	chr1	150488002	150488116	10	0.0015047	0.0057738	0.30833	0.67
hypothalamus-VS-cerebellum	chr1	150665324	150665357	5	0.0079365	0.035636	0.84678	0.97368
hypothalamus-VS-cerebellum	chr1	151231255	151231408	5	0.0079365	0.024911	0.12056	0.51602
hypothalamus-VS-cerebellum	chr1	151332785	151332862	5	0.031746	0.016619	0.87826	0.64294
hypothalamus-VS-cerebellum	chr1	151584709	151584885	12	0.0011146	0.010694	0.42915	0.76179
hypothalamus-VS-cerebellum	chr1	152147833	152147881	8	0.0010878	0.022988	0.29038	0.50326
hypothalamus-VS-cerebellum	chr1	152276319	152276561	7	0.00058275	0.0025983	0.25308	0.52795
hypothalamus-VS-cerebellum	chr1	152280277	152280532	21	0.00054236	0.020287	0.5685	0.79902
hypothalamus-VS-cerebellum	chr1	152280918	152280999	7	0.00058275	0.0060288	0.12311	0.61029
hypothalamus-VS-cerebellum	chr1	152285098	152285272	8	0.014763	0.038292	0.35427	0.65791
hypothalamus-VS-cerebellum	chr1	152289225	152289460	8	0.0010878	0.015577	0.33637	0.63478
hypothalamus-VS-cerebellum	chr1	152290033	152290186	11	1.9846e-05	0.00050377	0.1689	0.56538
hypothalamus-VS-cerebellum	chr1	152309619	152309702	8	0.0001554	0.0021078	0.3028	0.72565
hypothalamus-VS-cerebellum	chr1	152311416	152311498	5	0.0079365	0.0038681	0.23079	0.72175
hypothalamus-VS-cerebellum	chr1	152312871	152313272	5	0.0079365	0.0025208	0.14132	0.6096
hypothalamus-VS-cerebellum	chr1	152318036	152318117	5	0.0079365	0.010668	0.30476	0.49239
hypothalamus-VS-cerebellum	chr1	152318660	152318972	15	8.2384e-06	3.6792e-05	0.090218	0.5812
hypothalamus-VS-cerebellum	chr1	152324111	152324408	11	3.4022e-05	0.0010314	0.19809	0.58285
hypothalamus-VS-cerebellum	chr1	152327737	152327845	7	0.017483	0.017498	0.31752	0.64608
hypothalamus-VS-cerebellum	chr1	152336036	152336116	9	4.1135e-05	0.00035103	0.17649	0.5341
hypothalamus-VS-cerebellum	chr1	152338881	152338924	5	0.0079365	0.0029669	0.58868	0.88365
hypothalamus-VS-cerebellum	chr1	152348163	152348259	7	0.0040793	0.0017424	0.14152	0.39036
hypothalamus-VS-cerebellum	chr1	152452091	152452157	5	0.031746	0.012283	0.39308	0.7372
hypothalamus-VS-cerebellum	chr1	152456108	152456311	6	0.025974	0.038391	0.14523	0.4068
hypothalamus-VS-cerebellum	chr1	152475653	152475781	7	0.017483	0.015359	0.62428	0.87476
hypothalamus-VS-cerebellum	chr1	152479064	152479135	5	0.0079365	0.0025577	0.43126	0.80616
hypothalamus-VS-cerebellum	chr1	152484249	152484273	5	0.0079365	0.0030544	0.94231	0.68332
hypothalamus-VS-cerebellum	chr1	152507554	152507649	10	0.005196	0.013376	0.51081	0.736
hypothalamus-VS-cerebellum	chr1	152536297	152536375	6	0.0021645	0.0012666	0.18138	0.63876
hypothalamus-VS-cerebellum	chr1	152548133	152548212	5	0.0079365	0.0013975	0.098031	0.37038
hypothalamus-VS-cerebellum	chr1	152575647	152575695	5	0.0079365	0.0039598	0.37297	0.85655
hypothalamus-VS-cerebellum	chr1	152655503	152655548	5	0.015873	0.049797	0.43077	0.77735
hypothalamus-VS-cerebellum	chr1	152674739	152674830	7	0.0011655	0.0051653	0.060057	0.31815
hypothalamus-VS-cerebellum	chr1	152736930	152737039	5	0.031746	0.013392	0.91375	0.76337
hypothalamus-VS-cerebellum	chr1	152806271	152806321	5	0.015873	0.037471	0.49584	0.69821
hypothalamus-VS-cerebellum	chr1	152985932	152985988	5	0.015873	0.040561	0.45399	0.68698
hypothalamus-VS-cerebellum	chr1	153010590	153010678	8	0.049883	0.038453	0.53304	0.3893
hypothalamus-VS-cerebellum	chr1	153128150	153128227	5	0.0079365	0.0040283	0.34	0.80852
hypothalamus-VS-cerebellum	chr1	153147815	153147962	11	0.00055285	0.0010688	0.54051	0.87396
hypothalamus-VS-cerebellum	chr1	153175364	153175492	5	0.031746	0.010576	0.74545	0.47194
hypothalamus-VS-cerebellum	chr1	153179188	153179231	5	0.0079365	0.014259	0.12756	0.36316
hypothalamus-VS-cerebellum	chr1	153208292	153208377	5	0.031746	0.034729	0.48806	0.26875
hypothalamus-VS-cerebellum	chr1	153237554	153237729	6	0.008658	0.0071388	0.11074	0.38607
hypothalamus-VS-cerebellum	chr1	153278860	153278904	5	0.031746	0.025398	0.84259	0.71867
hypothalamus-VS-cerebellum	chr1	153287194	153287307	9	0.00028795	0.0012099	0.14392	0.50432
hypothalamus-VS-cerebellum	chr1	153308431	153308472	5	0.0079365	0.022742	0.50947	0.31071
hypothalamus-VS-cerebellum	chr1	153309108	153309163	5	0.0079365	0.0028004	0.28471	0.068772
hypothalamus-VS-cerebellum	chr1	153327630	153327735	14	0.019112	0.027123	0.68557	0.81746
hypothalamus-VS-cerebellum	chr1	153329076	153329156	8	0.0018648	0.002105	0.13457	0.38079
hypothalamus-VS-cerebellum	chr1	153329521	153329645	10	0.00032475	0.005878	0.24235	0.63473
hypothalamus-VS-cerebellum	chr1	153343021	153343072	5	0.0079365	0.017432	0.14765	0.29197
hypothalamus-VS-cerebellum	chr1	153343429	153343522	6	0.0021645	0.0020287	0.033333	0.77048
hypothalamus-VS-cerebellum	chr1	153351948	153352057	5	0.0079365	0.0024636	0.43688	0.090334
hypothalamus-VS-cerebellum	chr1	153352723	153353238	18	3.8516e-06	0.0001673	0.12094	0.41609
hypothalamus-VS-cerebellum	chr1	153353277	153353435	10	1.0825e-05	0.00012493	0.17031	0.73271
hypothalamus-VS-cerebellum	chr1	153375242	153375303	5	0.0079365	0.0035657	0.62585	0.94098
hypothalamus-VS-cerebellum	chr1	153391463	153391500	5	0.031746	0.02526	0.52567	0.81198
hypothalamus-VS-cerebellum	chr1	153392239	153392326	5	0.0079365	0.010025	0.24158	0.59419
hypothalamus-VS-cerebellum	chr1	153393152	153393319	5	0.0079365	0.0008551	0.0089197	0.22737
hypothalamus-VS-cerebellum	chr1	153399142	153399213	7	0.026224	0.041763	0.41663	0.68177
hypothalamus-VS-cerebellum	chr1	153429159	153429208	5	0.0079365	0.010301	0.351	0.82342
hypothalamus-VS-cerebellum	chr1	153506112	153506177	5	0.0079365	0.0042223	0.74043	0.9288
hypothalamus-VS-cerebellum	chr1	153535706	153535739	5	0.0079365	0.0037145	0.81277	0.91909
hypothalamus-VS-cerebellum	chr1	153535750	153535962	14	0.00056879	0.0021659	0.42531	0.76069
hypothalamus-VS-cerebellum	chr1	153547375	153547431	5	0.015873	0.013294	0.55132	0.84591
hypothalamus-VS-cerebellum	chr1	153588891	153588930	5	0.015873	0.044768	0.64249	0.86358
hypothalamus-VS-cerebellum	chr1	153679530	153679629	13	3.7498e-05	0.0096102	0.20186	0.52078
hypothalamus-VS-cerebellum	chr1	153731359	153731485	7	0.026224	0.036773	0.77793	0.88107
hypothalamus-VS-cerebellum	chr1	153827297	153827368	7	0.00058275	0.00090096	0.74322	0.44919
hypothalamus-VS-cerebellum	chr1	153876538	153876595	7	0.006993	0.014245	0.11009	0.26006
hypothalamus-VS-cerebellum	chr1	153876627	153876674	7	0.011072	0.015621	0.1	0.40637
hypothalamus-VS-cerebellum	chr1	153896138	153896422	8	0.014763	0.046504	0.43382	0.70874
hypothalamus-VS-cerebellum	chr1	153898510	153898627	5	0.0079365	0.02257	0.24	0.61379
hypothalamus-VS-cerebellum	chr1	153899141	153899549	14	0.0043891	0.047472	0.42875	0.71263
hypothalamus-VS-cerebellum	chr1	153901156	153901399	5	0.0079365	0.016349	0.1795	0.40754
hypothalamus-VS-cerebellum	chr1	153904098	153904181	6	0.0021645	0.0040305	0.20366	0.68564
hypothalamus-VS-cerebellum	chr1	153937185	153937340	8	0.0006216	0.0028577	0.17106	0.45439
hypothalamus-VS-cerebellum	chr1	153945488	153945722	14	1.0291e-05	8.3257e-05	0.24334	0.73653
hypothalamus-VS-cerebellum	chr1	153961653	153961737	10	0.0068415	0.00099053	0.45522	0.76147
hypothalamus-VS-cerebellum	chr1	153968912	153969020	8	0.0006216	0.0020846	0.11145	0.35135
hypothalamus-VS-cerebellum	chr1	153996225	153996543	11	0.015769	0.045708	0.38568	0.57386
hypothalamus-VS-cerebellum	chr1	154022473	154022881	19	0.048764	0.04692	0.67021	0.77038
hypothalamus-VS-cerebellum	chr1	154043475	154043592	8	0.020668	0.035418	0.47734	0.77071
hypothalamus-VS-cerebellum	chr1	154058982	154059020	5	0.0079365	0.0035065	0.73571	0.97333
hypothalamus-VS-cerebellum	chr1	154098583	154098686	9	0.0012341	0.0093898	0.37648	0.72949
hypothalamus-VS-cerebellum	chr1	154119886	154119977	7	0.00058275	0.0027597	0.10254	0.35561
hypothalamus-VS-cerebellum	chr1	154135017	154135191	16	2.0462e-06	2.7737e-06	0.10903	0.65404
hypothalamus-VS-cerebellum	chr1	154142629	154142728	5	0.0079365	0.012172	0.37149	0.78564
hypothalamus-VS-cerebellum	chr1	154599521	154599724	10	0.0038862	0.013124	0.20697	0.41699
hypothalamus-VS-cerebellum	chr1	154666751	154666842	5	0.0079365	0.0010603	0.012587	0.12186
hypothalamus-VS-cerebellum	chr1	154727762	154727865	5	0.0079365	0.0013338	0.095714	0.61911
hypothalamus-VS-cerebellum	chr1	154899670	154900097	40	1.2734e-13	1.2645e-12	0.25422	0.86218
hypothalamus-VS-cerebellum	chr1	154976446	154976546	13	5.7689e-06	0.0001999	0.23587	0.60117
hypothalamus-VS-cerebellum	chr1	155111382	155111407	5	0.031746	0.016689	0.78727	0.94428
hypothalamus-VS-cerebellum	chr1	155223363	155223508	9	0.0027561	0.0023756	0.50726	0.81016
hypothalamus-VS-cerebellum	chr1	155430611	155430687	7	0.026224	0.036305	0.75136	0.88059
hypothalamus-VS-cerebellum	chr1	155967564	155967667	5	0.015873	0.036066	0.5731	0.75454
hypothalamus-VS-cerebellum	chr1	156350690	156350765	7	0.002331	0.0069118	0.08175	0.20215
hypothalamus-VS-cerebellum	chr1	156794814	156794969	20	6.9977e-05	7.0216e-05	0.57461	0.86757
hypothalamus-VS-cerebellum	chr1	156828065	156828141	5	0.0079365	0.010938	0.26123	0.8542
hypothalamus-VS-cerebellum	chr1	156965915	156965977	5	0.0079365	0.009956	0.45091	0.72203
hypothalamus-VS-cerebellum	chr1	157045403	157045479	7	0.00058275	0.0050931	0.1293	0.7501
hypothalamus-VS-cerebellum	chr1	157232817	157232911	5	0.031746	0.016031	0.82857	0.67938
hypothalamus-VS-cerebellum	chr1	157293217	157293348	6	0.0021645	0.0041909	0.11151	0.36861
hypothalamus-VS-cerebellum	chr1	157318141	157318188	5	0.0079365	0.0033397	0.91145	0.74198
hypothalamus-VS-cerebellum	chr1	157341056	157341111	5	0.0079365	0.024177	0.9027	0.72015
hypothalamus-VS-cerebellum	chr1	157349507	157349628	10	4.33e-05	6.229e-05	0.13414	0.74691
hypothalamus-VS-cerebellum	chr1	157365652	157365730	7	0.026224	0.036896	0.61905	0.4421
hypothalamus-VS-cerebellum	chr1	157446051	157446145	12	3.3282e-05	0.00017679	0.95833	0.6011
hypothalamus-VS-cerebellum	chr10	106889	106960	5	0.031746	0.010514	0.41944	0.59319
hypothalamus-VS-cerebellum	chr10	147361	147466	9	0.0039901	0.0026154	0.92063	0.76025
hypothalamus-VS-cerebellum	chr10	338078	338175	5	0.015873	0.042994	0.2855	0.59543
hypothalamus-VS-cerebellum	chr10	667964	668079	9	0.0039901	0.030556	0.21453	0.55596
hypothalamus-VS-cerebellum	chr10	943444	943534	7	0.00058275	0.0009722	0.18998	0.62489
hypothalamus-VS-cerebellum	chr10	964052	964132	5	0.0079365	0.0032108	0.28095	0.72156
hypothalamus-VS-cerebellum	chr10	1600576	1600661	7	0.006993	0.002923	0.36735	0.79281
hypothalamus-VS-cerebellum	chr10	3735353	3735787	10	0.00105	0.013955	0.092027	0.19379
hypothalamus-VS-cerebellum	chr10	3976710	3976833	10	0.028806	0.012827	0.55745	0.44783
hypothalamus-VS-cerebellum	chr10	3984875	3985014	5	0.0079365	0.01081	0.042857	0.39266
hypothalamus-VS-cerebellum	chr10	4223554	4223572	5	0.0079365	0.0030318	0.92	0.66296
hypothalamus-VS-cerebellum	chr10	4847478	4847557	5	0.0079365	0.0025853	0.031717	0.16
hypothalamus-VS-cerebellum	chr10	4969535	4969556	5	0.015873	0.036944	0.030769	0.275
hypothalamus-VS-cerebellum	chr10	5292201	5292296	5	0.031746	0.035182	0.67415	0.88154
hypothalamus-VS-cerebellum	chr10	5325420	5325555	5	0.0079365	0.00059002	0.25455	0.66154
hypothalamus-VS-cerebellum	chr10	5422166	5422225	5	0.0079365	0.0019965	0.080851	0.33989
hypothalamus-VS-cerebellum	chr10	5508578	5508695	5	0.0079365	0.003299	0.071026	0.26667
hypothalamus-VS-cerebellum	chr10	5621112	5621227	11	0.003181	0.023681	0.21355	0.067526
hypothalamus-VS-cerebellum	chr10	6292572	6292660	5	0.0079365	0.0029147	0.10123	0.76562
hypothalamus-VS-cerebellum	chr10	7609639	7609749	5	0.031746	0.010209	0.15977	0.4524
hypothalamus-VS-cerebellum	chr10	8639215	8639245	5	0.015873	0.0098383	0.80984	0.93333
hypothalamus-VS-cerebellum	chr10	8772429	8772478	5	0.031746	0.010389	0.050778	0.15576
hypothalamus-VS-cerebellum	chr10	8949827	8950081	12	0.00065603	0.0050557	0.09473	0.2724
hypothalamus-VS-cerebellum	chr10	9063108	9063139	5	0.0079365	0.01599	0.35	0.51818
hypothalamus-VS-cerebellum	chr10	9089311	9089393	5	0.0079365	0.0017802	0.3	0.87898
hypothalamus-VS-cerebellum	chr10	9561260	9561286	5	0.0079365	0.0028736	0.30114	0.61494
hypothalamus-VS-cerebellum	chr10	9579126	9579240	8	0.0010878	0.00010361	0.4	0.010965
hypothalamus-VS-cerebellum	chr10	9700334	9700423	5	0.031746	0.032212	0.25833	0.79218
hypothalamus-VS-cerebellum	chr10	9848457	9848631	12	7.1741e-05	0.00049424	0.26064	0.022733
hypothalamus-VS-cerebellum	chr10	10104605	10104690	7	0.017483	0.016296	0.034007	0.17324
hypothalamus-VS-cerebellum	chr10	10736917	10736953	5	0.015873	0.012805	0.77548	0.91879
hypothalamus-VS-cerebellum	chr10	11079962	11080023	5	0.015873	0.010318	0.25157	0.076683
hypothalamus-VS-cerebellum	chr10	11999476	11999633	10	0.0089307	0.014386	0.73646	0.5445
hypothalamus-VS-cerebellum	chr10	12026567	12026652	5	0.015873	0.012306	0.47841	0.82631
hypothalamus-VS-cerebellum	chr10	12036795	12036880	5	0.031746	0.015462	0.5749	0.4556
hypothalamus-VS-cerebellum	chr10	12525459	12525519	5	0.0079365	0.039144	0.23083	0.57255
hypothalamus-VS-cerebellum	chr10	12834602	12834694	5	0.0079365	0.016444	0.2342	0.64323
hypothalamus-VS-cerebellum	chr10	12842542	12842668	14	1.9274e-05	3.7626e-05	0.30585	0.65012
hypothalamus-VS-cerebellum	chr10	12947973	12948097	5	0.0079365	0.0043784	0.15172	0.73563
hypothalamus-VS-cerebellum	chr10	12951468	12951623	10	1.0825e-05	0.00098095	0.012132	0.25818
hypothalamus-VS-cerebellum	chr10	12991170	12991340	8	0.037918	0.017377	0.15366	0.36449
hypothalamus-VS-cerebellum	chr10	13014185	13014289	5	0.0079365	0.015744	0.04	0.24286
hypothalamus-VS-cerebellum	chr10	13047744	13047819	7	0.006993	0.018308	0.73255	0.89993
hypothalamus-VS-cerebellum	chr10	13122167	13122297	7	0.002331	0.0017356	0.2384	0.74267
hypothalamus-VS-cerebellum	chr10	13124006	13124122	5	0.015873	0.03162	0.24647	0.66494
hypothalamus-VS-cerebellum	chr10	13400312	13400353	5	0.0079365	0.017271	0.44702	0.82458
hypothalamus-VS-cerebellum	chr10	13454372	13454406	5	0.0079365	0.0012985	0.13636	0.023411
hypothalamus-VS-cerebellum	chr10	13547537	13547663	8	0.0001554	0.0021385	0.11851	0.45653
hypothalamus-VS-cerebellum	chr10	13578372	13578414	5	0.0079365	0.03463	0.39728	0.17832
hypothalamus-VS-cerebellum	chr10	13583748	13584034	13	8.6533e-06	0.0022287	0.0025565	0.11697
hypothalamus-VS-cerebellum	chr10	13601887	13601916	5	0.0079365	0.010199	0.80205	0.94769
hypothalamus-VS-cerebellum	chr10	13904263	13904342	5	0.0079365	0.0013977	0.28768	0.57905
hypothalamus-VS-cerebellum	chr10	13932722	13932824	11	0.00012758	0.00041641	0.041521	0.19152
hypothalamus-VS-cerebellum	chr10	13998077	13998154	5	0.0079365	0.035811	0.2869	0.68805
hypothalamus-VS-cerebellum	chr10	14001639	14001691	7	0.00058275	0.0056802	0.11824	0.45239
hypothalamus-VS-cerebellum	chr10	14642936	14643056	9	4.1135e-05	0.000859	0.3	0.84081
hypothalamus-VS-cerebellum	chr10	15295857	15295930	5	0.031746	0.028141	0.17048	0.46247
hypothalamus-VS-cerebellum	chr10	15451551	15451609	5	0.0079365	0.0010307	0.075985	0.29259
hypothalamus-VS-cerebellum	chr10	15488462	15488514	5	0.0079365	0.018978	0.050396	0.23115
hypothalamus-VS-cerebellum	chr10	15546946	15547009	5	0.0079365	0.0032034	0.35061	0.94331
hypothalamus-VS-cerebellum	chr10	15557586	15557661	5	0.0079365	0.0043089	0.3405	0.69362
hypothalamus-VS-cerebellum	chr10	15613713	15613836	5	0.0079365	0.0098375	0.27883	0.67032
hypothalamus-VS-cerebellum	chr10	15855556	15855700	11	0.0018599	0.0010585	0.471	0.79804
hypothalamus-VS-cerebellum	chr10	15887063	15887203	5	0.0079365	0.01379	0.1625	0.77497
hypothalamus-VS-cerebellum	chr10	15896777	15896907	8	0.0001554	0.00087771	0.15809	0.695
hypothalamus-VS-cerebellum	chr10	16255297	16255390	7	0.0040793	0.036216	0.47619	0.78012
hypothalamus-VS-cerebellum	chr10	16359726	16359828	5	0.0079365	0.003688	0.12915	0.6045
hypothalamus-VS-cerebellum	chr10	16440935	16441011	5	0.0079365	0.0099865	0.49919	0.91045
hypothalamus-VS-cerebellum	chr10	16476347	16476477	6	0.025974	0.026213	0.52872	0.7843
hypothalamus-VS-cerebellum	chr10	16873551	16873737	7	0.00058275	0.00047418	0.03726	0.41179
hypothalamus-VS-cerebellum	chr10	16915405	16915498	7	0.00058275	0.00046982	0.26939	0.72109
hypothalamus-VS-cerebellum	chr10	16919998	16920071	5	0.0079365	0.0039355	0.47647	0.85071
hypothalamus-VS-cerebellum	chr10	16931413	16931724	6	0.025974	0.045112	0.34951	0.52751
hypothalamus-VS-cerebellum	chr10	17050210	17050290	5	0.0079365	0.0027359	0.019552	0.17717
hypothalamus-VS-cerebellum	chr10	17324206	17324263	5	0.0079365	0.00074466	0.44603	0.21225
hypothalamus-VS-cerebellum	chr10	18032038	18032178	5	0.015873	0.036508	0.11219	0.30844
hypothalamus-VS-cerebellum	chr10	18224697	18224774	5	0.0079365	0.039853	0.46495	0.14909
hypothalamus-VS-cerebellum	chr10	18409518	18409586	5	0.0079365	0.0050828	0.75247	0.4068
hypothalamus-VS-cerebellum	chr10	18637172	18637290	5	0.015873	0.012461	0.15455	0.52594
hypothalamus-VS-cerebellum	chr10	19002811	19002874	6	0.0021645	0.0013664	0.19038	0.71102
hypothalamus-VS-cerebellum	chr10	19010273	19010385	10	0.00105	0.00096288	0.39643	0.77703
hypothalamus-VS-cerebellum	chr10	19581933	19582099	7	0.0011655	0.0053457	0.039591	0.25545
hypothalamus-VS-cerebellum	chr10	20007036	20007150	7	0.026224	0.046016	0.51637	0.79441
hypothalamus-VS-cerebellum	chr10	20032543	20032620	5	0.015873	0.019688	0.47051	0.81713
hypothalamus-VS-cerebellum	chr10	20043166	20043246	7	0.006993	0.037304	0.093675	0.20855
hypothalamus-VS-cerebellum	chr10	20268436	20268488	9	0.024434	0.013875	0.37837	0.6101
hypothalamus-VS-cerebellum	chr10	20375067	20375129	8	0.0001554	0.006096	0.38179	0.67371
hypothalamus-VS-cerebellum	chr10	20376509	20376544	5	0.0079365	0.010979	0.43259	0.79783
hypothalamus-VS-cerebellum	chr10	20421749	20421806	5	0.0079365	0.0038076	0.41522	0.72956
hypothalamus-VS-cerebellum	chr10	20484182	20484308	5	0.0079365	0.013315	0.43913	0.72982
hypothalamus-VS-cerebellum	chr10	20601446	20601606	5	0.015873	0.041138	0.22952	0.55825
hypothalamus-VS-cerebellum	chr10	20605290	20606088	11	0.012838	0.005614	0.095259	0.21599
hypothalamus-VS-cerebellum	chr10	20623340	20623433	5	0.0079365	0.0030103	0.40964	0.89976
hypothalamus-VS-cerebellum	chr10	20623918	20624360	18	0.00011343	0.00033971	0.37407	0.70187
hypothalamus-VS-cerebellum	chr10	20668905	20668985	8	0.0010878	0.0075167	0.61383	0.1753
hypothalamus-VS-cerebellum	chr10	20671838	20671879	5	0.0079365	0.0025553	0.24475	0.63049
hypothalamus-VS-cerebellum	chr10	20723585	20723713	18	5.1274e-05	0.0001673	0.044838	0.17833
hypothalamus-VS-cerebellum	chr10	20767258	20767466	11	1.9846e-05	0.001094	0.17042	0.51493
hypothalamus-VS-cerebellum	chr10	20845547	20845592	5	0.0079365	0.0062118	0.73701	0.92768
hypothalamus-VS-cerebellum	chr10	20863398	20863620	12	0.00014422	0.0050455	0.32362	0.73579
hypothalamus-VS-cerebellum	chr10	20932849	20932948	5	0.015873	0.045488	0.19987	0.47928
hypothalamus-VS-cerebellum	chr10	21185174	21185406	8	0.0001554	0.0021452	0.13627	0.5416
hypothalamus-VS-cerebellum	chr10	21277401	21277623	5	0.0079365	0.0025922	0.14756	0.57277
hypothalamus-VS-cerebellum	chr10	21278463	21278925	9	0.0077746	0.031583	0.27139	0.53288
hypothalamus-VS-cerebellum	chr10	21284071	21284132	8	0.0001554	0.0058286	0.16807	0.64824
hypothalamus-VS-cerebellum	chr10	21286858	21287020	7	0.011072	0.042351	0.12705	0.49051
hypothalamus-VS-cerebellum	chr10	21426148	21426373	19	2.4578e-05	0.0011297	0.16677	0.049612
hypothalamus-VS-cerebellum	chr10	21439858	21439904	7	0.002331	0.0016515	0.012187	0.11545
hypothalamus-VS-cerebellum	chr10	21472528	21472763	7	0.037879	0.039243	0.11725	0.2692
hypothalamus-VS-cerebellum	chr10	21487208	21487262	7	0.0011655	0.0079304	0.23467	0.36751
hypothalamus-VS-cerebellum	chr10	21606587	21606799	11	8.5054e-05	0.0025031	0.034166	0.1948
hypothalamus-VS-cerebellum	chr10	22809973	22810026	9	4.1135e-05	0.00099988	0.30577	0.49932
hypothalamus-VS-cerebellum	chr10	23877578	23877659	5	0.0079365	0.0039461	0.039206	0.22014
hypothalamus-VS-cerebellum	chr10	23878232	23878687	12	0.00020117	0.01137	0.13386	0.38306
hypothalamus-VS-cerebellum	chr10	23879215	23879338	7	0.006993	0.037343	0.19467	0.47831
hypothalamus-VS-cerebellum	chr10	23879880	23879967	5	0.015873	0.037799	0.31694	0.49411
hypothalamus-VS-cerebellum	chr10	24221759	24221985	17	0.0044889	0.015919	0.21982	0.42023
hypothalamus-VS-cerebellum	chr10	24224063	24224118	8	0.006993	0.01458	0.1782	0.33053
hypothalamus-VS-cerebellum	chr10	24231516	24232445	14	0.0037952	0.015128	0.2397	0.42818
hypothalamus-VS-cerebellum	chr10	24901236	24901396	8	0.0003108	0.0021502	0.27527	0.58357
hypothalamus-VS-cerebellum	chr10	24906974	24907037	5	0.0079365	0.0024302	0.23962	0.69
hypothalamus-VS-cerebellum	chr10	27064067	27064187	5	0.031746	0.035886	0.4657	0.76259
hypothalamus-VS-cerebellum	chr10	27187083	27187168	6	0.0021645	0.0014908	0.095694	0.61907
hypothalamus-VS-cerebellum	chr10	28532179	28532204	5	0.015873	0.012078	0.15539	0.018908
hypothalamus-VS-cerebellum	chr10	30794619	30794734	6	0.0021645	0.0044352	0.030303	0.29068
hypothalamus-VS-cerebellum	chr10	31035827	31035898	5	0.031746	0.013109	0.035897	0.14019
hypothalamus-VS-cerebellum	chr10	32408029	32408123	5	0.0079365	0.042844	0.29167	0.72538
hypothalamus-VS-cerebellum	chr10	33896791	33896849	7	0.0040793	0.0079002	0.32997	0.69881
hypothalamus-VS-cerebellum	chr10	33896881	33896910	5	0.015873	0.045538	0.31086	0.442
hypothalamus-VS-cerebellum	chr10	33896996	33897009	5	0.031746	0.034986	0.51228	0.66557
hypothalamus-VS-cerebellum	chr10	34116238	34116598	15	1.2091e-05	8.8538e-05	0.10704	0.61183
hypothalamus-VS-cerebellum	chr10	34132456	34132556	5	0.0079365	0.010135	0.08538	0.57822
hypothalamus-VS-cerebellum	chr10	34150011	34150336	8	0.006993	0.035318	0.38596	0.73107
hypothalamus-VS-cerebellum	chr10	34158769	34158861	5	0.0079365	0.0039863	0.15278	0.53816
hypothalamus-VS-cerebellum	chr10	34242634	34242708	5	0.0079365	0.0033259	0.20476	0.51016
hypothalamus-VS-cerebellum	chr10	34242744	34242851	13	1.923e-07	1.1149e-05	0.20748	0.67242
hypothalamus-VS-cerebellum	chr10	34243007	34243040	5	0.0079365	0.012207	0.26102	0.50292
hypothalamus-VS-cerebellum	chr10	34243053	34243086	5	0.0079365	0.011415	0.45147	0.75694
hypothalamus-VS-cerebellum	chr10	34325657	34325724	5	0.0079365	0.013965	0.30796	0.73192
hypothalamus-VS-cerebellum	chr10	34329902	34330210	13	0.0002971	0.0022596	0.42684	0.78961
hypothalamus-VS-cerebellum	chr10	34700766	34700881	10	1.0825e-05	0.00013333	0.16994	0.59437
hypothalamus-VS-cerebellum	chr10	34701279	34701466	10	1.0825e-05	4.2429e-05	0.13773	0.72166
hypothalamus-VS-cerebellum	chr10	34716628	34716748	9	4.1135e-05	0.00032143	0.72712	0.12277
hypothalamus-VS-cerebellum	chr10	34722215	34722313	10	0.00048713	0.012956	0.26398	0.055303
hypothalamus-VS-cerebellum	chr10	34727984	34728307	16	0.00052556	0.019102	0.086681	0.26679
hypothalamus-VS-cerebellum	chr10	35182006	35182046	5	0.031746	0.036991	0.26971	0.50937
hypothalamus-VS-cerebellum	chr10	35186182	35186323	12	0.00027439	0.0011229	0.15324	0.045994
hypothalamus-VS-cerebellum	chr10	35186327	35186428	7	0.00058275	0.0018066	0.31856	0.054929
hypothalamus-VS-cerebellum	chr10	35186972	35187046	5	0.015873	0.010994	0.23608	0.053584
hypothalamus-VS-cerebellum	chr10	35206400	35206593	5	0.0079365	0.0040796	0.085295	0.57847
hypothalamus-VS-cerebellum	chr10	35248616	35248681	9	4.1135e-05	0.00056511	0.21427	0.063074
hypothalamus-VS-cerebellum	chr10	35248787	35248864	7	0.00058275	0.00065944	0.14597	0.021098
hypothalamus-VS-cerebellum	chr10	35508135	35508367	13	0.00079495	0.0045699	0.63632	0.85009
hypothalamus-VS-cerebellum	chr10	35556012	35556100	5	0.0079365	0.0098811	0.18182	0.016409
hypothalamus-VS-cerebellum	chr10	36248701	36248766	5	0.0079365	0.011874	0.19459	0.86544
hypothalamus-VS-cerebellum	chr10	36699901	36699954	5	0.0079365	0.043735	0.13363	0.40826
hypothalamus-VS-cerebellum	chr10	40939932	40939945	5	0.031746	0.036652	0.69011	0.50315
hypothalamus-VS-cerebellum	chr10	41132315	41132422	8	0.0029526	0.0012387	0.14896	0.035841
hypothalamus-VS-cerebellum	chr10	41146374	41146483	10	1.0825e-05	1.3018e-05	0.64776	0.23839
hypothalamus-VS-cerebellum	chr10	42821383	42821487	5	0.031746	0.013947	0.29921	0.57333
hypothalamus-VS-cerebellum	chr10	42865613	42865674	5	0.0079365	0.0014067	0.57059	0.83934
hypothalamus-VS-cerebellum	chr10	42865721	42865865	10	0.0020892	0.0024401	0.58516	0.80385
hypothalamus-VS-cerebellum	chr10	44261778	44261800	5	0.0079365	0.010629	0.21364	0.0046512
hypothalamus-VS-cerebellum	chr10	44712934	44713006	5	0.031746	0.0099867	0.20726	0.47069
hypothalamus-VS-cerebellum	chr10	44715790	44715857	5	0.031746	0.036905	0.21038	0.10394
hypothalamus-VS-cerebellum	chr10	45116179	45116276	5	0.0079365	0.011123	0.23077	0.68189
hypothalamus-VS-cerebellum	chr10	45330859	45330919	7	0.002331	0.0052306	0.13374	0.37386
hypothalamus-VS-cerebellum	chr10	46199209	46199305	8	0.049883	0.034021	0.27133	0.48229
hypothalamus-VS-cerebellum	chr10	47251055	47251152	5	0.031746	0.043866	0.10853	0.29129
hypothalamus-VS-cerebellum	chr10	47941848	47941960	5	0.015873	0.03477	0.3	0.7105
hypothalamus-VS-cerebellum	chr10	49599828	49599963	5	0.015873	0.017977	0.16093	0.48571
hypothalamus-VS-cerebellum	chr10	54539215	54539390	8	0.0018648	0.033784	0.41381	0.743
hypothalamus-VS-cerebellum	chr10	55934453	55934678	5	0.0079365	0.017148	0.30617	0.11826
hypothalamus-VS-cerebellum	chr10	55934687	55934752	9	4.1135e-05	0.0028601	0.62598	0.3164
hypothalamus-VS-cerebellum	chr10	55935787	55936135	11	5.3868e-05	0.00018772	0.13642	0.0012804
hypothalamus-VS-cerebellum	chr10	55944825	55944946	5	0.015873	0.03875	0.52932	0.21618
hypothalamus-VS-cerebellum	chr10	55948689	55948986	16	1.2316e-05	0.00040741	0.4583	0.09378
hypothalamus-VS-cerebellum	chr10	55955167	55955528	19	4.6478e-05	0.00015492	0.18296	0.040212
hypothalamus-VS-cerebellum	chr10	56401939	56402183	8	0.028127	0.037098	0.40797	0.65511
hypothalamus-VS-cerebellum	chr10	57670035	57670071	5	0.0079365	0.0037339	0.2895	0.059537
hypothalamus-VS-cerebellum	chr10	63594893	63595035	5	0.0079365	0.0038527	0.26401	0.69185
hypothalamus-VS-cerebellum	chr10	63609340	63609400	5	0.0079365	0.002744	0.66441	0.92304
hypothalamus-VS-cerebellum	chr10	63619498	63619785	11	0.0066342	0.024028	0.41707	0.73285
hypothalamus-VS-cerebellum	chr10	64511988	64512048	5	0.0079365	0.0043685	0.059518	0.19801
hypothalamus-VS-cerebellum	chr10	64850238	64850262	5	0.0079365	0.0058162	0.10286	0.41655
hypothalamus-VS-cerebellum	chr10	65241132	65241232	5	0.0079365	0.011127	0.11935	0.52879
hypothalamus-VS-cerebellum	chr10	65610418	65610907	12	0.0014326	0.0011371	0.074722	0.24448
hypothalamus-VS-cerebellum	chr10	67547861	67548080	13	0.00062804	0.017813	0.20754	0.37316
hypothalamus-VS-cerebellum	chr10	67550679	67550712	5	0.0079365	0.010582	0.43511	0.25226
hypothalamus-VS-cerebellum	chr10	67551424	67551472	5	0.0079365	0.017813	0.015686	0.24157
hypothalamus-VS-cerebellum	chr10	67551862	67551890	5	0.0079365	0.0004995	0.05532	0.26138
hypothalamus-VS-cerebellum	chr10	68107386	68107493	7	0.00058275	0.0005591	0.17972	0.3487
hypothalamus-VS-cerebellum	chr10	70843291	70843373	5	0.015873	0.04197	0.45532	0.28525
hypothalamus-VS-cerebellum	chr10	71128324	71128375	5	0.0079365	0.00095246	0.0093183	0.15726
hypothalamus-VS-cerebellum	chr10	71137860	71137905	7	0.00058275	0.00025932	0.07619	0.29647
hypothalamus-VS-cerebellum	chr10	71895647	71896093	13	0.00038402	0.004799	0.082154	0.26842
hypothalamus-VS-cerebellum	chr10	72594335	72594390	5	0.0079365	0.016961	0.61429	0.45005
hypothalamus-VS-cerebellum	chr10	74679920	74680009	7	0.0040793	0.015092	0.078252	0.26499
hypothalamus-VS-cerebellum	chr10	75228681	75228743	5	0.0079365	0.0037047	0.30043	0.68924
hypothalamus-VS-cerebellum	chr10	75236493	75236740	14	0.002821	0.0020301	0.52759	0.79114
hypothalamus-VS-cerebellum	chr10	75244582	75244683	5	0.015873	0.035253	0.46689	0.80951
hypothalamus-VS-cerebellum	chr10	75251468	75251589	5	0.031746	0.034501	0.38182	0.74605
hypothalamus-VS-cerebellum	chr10	75258377	75258447	5	0.0079365	0.01981	0.31158	0.65341
hypothalamus-VS-cerebellum	chr10	75286847	75287109	5	0.0079365	0.0045631	0.13418	0.6087
hypothalamus-VS-cerebellum	chr10	75401081	75401147	5	0.031746	0.017276	0.57359	0.82194
hypothalamus-VS-cerebellum	chr10	75499241	75499310	5	0.0079365	0.010569	0.43636	0.88485
hypothalamus-VS-cerebellum	chr10	75516619	75516677	5	0.0079365	0.0030243	0.19391	0.65707
hypothalamus-VS-cerebellum	chr10	76796520	76796616	8	0.0001554	0.0001177	0.1737	0.54659
hypothalamus-VS-cerebellum	chr10	77679723	77679902	5	0.0079365	0.044745	0.50468	0.84177
hypothalamus-VS-cerebellum	chr10	77685394	77685559	7	0.006993	0.037566	0.27483	0.56379
hypothalamus-VS-cerebellum	chr10	77776053	77776373	19	5.5314e-07	3.3347e-06	0.18372	0.67465
hypothalamus-VS-cerebellum	chr10	78445619	78445686	5	0.0079365	0.0040237	0.57949	0.7774
hypothalamus-VS-cerebellum	chr10	78970049	78970247	5	0.015873	0.043802	0.16932	0.52661
hypothalamus-VS-cerebellum	chr10	79063930	79064108	9	0.00078157	0.0060387	0.14007	0.43951
hypothalamus-VS-cerebellum	chr10	79180989	79181193	9	0.010613	0.038036	0.58304	0.26748
hypothalamus-VS-cerebellum	chr10	79263139	79263254	9	0.0077746	0.0061355	0.7301	0.85349
hypothalamus-VS-cerebellum	chr10	79427253	79427316	7	0.026224	0.046019	0.32266	0.63887
hypothalamus-VS-cerebellum	chr10	79494266	79494419	5	0.0079365	0.020023	0.043521	0.53373
hypothalamus-VS-cerebellum	chr10	79658973	79659017	5	0.0079365	0.021564	0.4395	0.66396
hypothalamus-VS-cerebellum	chr10	79659103	79659152	5	0.0079365	0.00142	0.44617	0.56363
hypothalamus-VS-cerebellum	chr10	79659160	79659807	51	2.3725e-13	1.9402e-11	0.15773	0.37708
hypothalamus-VS-cerebellum	chr10	79659820	79660063	14	0.0058359	0.0081434	0.033082	0.13655
hypothalamus-VS-cerebellum	chr10	79709572	79709634	5	0.0079365	0.0035313	0.15904	0.54145
hypothalamus-VS-cerebellum	chr10	79762218	79762385	5	0.0079365	0.025824	0.030282	0.19922
hypothalamus-VS-cerebellum	chr10	79780356	79780524	11	0.0018599	0.02597	0.49188	0.8279
hypothalamus-VS-cerebellum	chr10	79783104	79783205	9	0.0056355	0.034941	0.44067	0.75362
hypothalamus-VS-cerebellum	chr10	79938665	79938738	5	0.0079365	0.012254	0.025	0.19518
hypothalamus-VS-cerebellum	chr10	80009006	80009098	5	0.0079365	0.005908	0.16465	0.37153
hypothalamus-VS-cerebellum	chr10	80034687	80034937	11	0.0010405	0.027143	0.0515	0.15783
hypothalamus-VS-cerebellum	chr10	80109919	80110049	6	0.041126	0.040714	0.20734	0.45767
hypothalamus-VS-cerebellum	chr10	80699816	80699879	5	0.015873	0.013329	0.29683	0.73621
hypothalamus-VS-cerebellum	chr10	80736497	80736560	5	0.0079365	0.038256	0.43636	0.78903
hypothalamus-VS-cerebellum	chr10	80778370	80778750	26	0.00054234	0.0050216	0.30922	0.485
hypothalamus-VS-cerebellum	chr10	81084643	81084677	5	0.0079365	0.0029829	0.55	0.8
hypothalamus-VS-cerebellum	chr10	81358061	81358228	7	0.0040793	0.019256	0.16031	0.5308
hypothalamus-VS-cerebellum	chr10	81453699	81453873	7	0.037879	0.022033	0.24402	0.56886
hypothalamus-VS-cerebellum	chr10	81578124	81578194	5	0.015873	0.045996	0.392	0.67273
hypothalamus-VS-cerebellum	chr10	81615983	81616144	13	0.00022768	0.00046076	0.59081	0.325
hypothalamus-VS-cerebellum	chr10	82404854	82405011	5	0.0079365	0.010144	0.30306	0.59684
hypothalamus-VS-cerebellum	chr10	82422148	82422178	5	0.0079365	0.0038741	0.36957	0.72364
hypothalamus-VS-cerebellum	chr10	82588571	82588785	5	0.0079365	0.0049722	0.1309	0.48148
hypothalamus-VS-cerebellum	chr10	82616924	82617057	7	0.006993	0.036209	0.23481	0.47871
hypothalamus-VS-cerebellum	chr10	82617550	82617594	5	0.0079365	0.0072725	0.091614	0.45106
hypothalamus-VS-cerebellum	chr10	82625961	82626039	7	0.0011655	0.015942	0.24553	0.7617
hypothalamus-VS-cerebellum	chr10	82645779	82645815	5	0.015873	0.01804	0.5975	0.73778
hypothalamus-VS-cerebellum	chr10	82650602	82650646	5	0.0079365	0.00299	0.30877	0.68132
hypothalamus-VS-cerebellum	chr10	82688738	82688869	5	0.0079365	0.015145	0.14387	0.43411
hypothalamus-VS-cerebellum	chr10	82689303	82689441	8	0.0001554	0.00027622	0.061418	0.6328
hypothalamus-VS-cerebellum	chr10	82838936	82839037	5	0.015873	0.038378	0.79394	0.60921
hypothalamus-VS-cerebellum	chr10	82843888	82843979	5	0.031746	0.041864	0.46062	0.69622
hypothalamus-VS-cerebellum	chr10	83073630	83073781	8	0.049883	0.015122	0.52736	0.7588
hypothalamus-VS-cerebellum	chr10	83075525	83075744	11	0.00076549	0.0063953	0.28271	0.6288
hypothalamus-VS-cerebellum	chr10	83090597	83090890	18	0.0021482	0.0012888	0.48421	0.76167
hypothalamus-VS-cerebellum	chr10	83093212	83093558	7	0.0011655	0.0051183	0.047657	0.16207
hypothalamus-VS-cerebellum	chr10	83097029	83097121	7	0.026224	0.015094	0.38349	0.69413
hypothalamus-VS-cerebellum	chr10	83483562	83483591	5	0.0079365	0.02086	0.14601	0.31839
hypothalamus-VS-cerebellum	chr10	83491020	83491300	7	0.011072	0.017904	0.26268	0.69217
hypothalamus-VS-cerebellum	chr10	84035349	84035425	7	0.00058275	0.0016078	0.57911	0.95017
hypothalamus-VS-cerebellum	chr10	84070574	84070737	7	0.017483	0.039351	0.86237	0.71281
hypothalamus-VS-cerebellum	chr10	84173199	84173499	9	0.014192	0.0059793	0.50099	0.24424
hypothalamus-VS-cerebellum	chr10	84176216	84176269	5	0.0079365	0.010319	0.73444	0.94255
hypothalamus-VS-cerebellum	chr10	84253316	84253372	7	0.00058275	0.00051435	0.40618	0.07962
hypothalamus-VS-cerebellum	chr10	84302209	84302289	5	0.0079365	0.0055003	0.36364	0.86429
hypothalamus-VS-cerebellum	chr10	84302901	84303000	7	0.00058275	0.0018187	0.21156	0.75391
hypothalamus-VS-cerebellum	chr10	84515714	84516014	13	0.0015499	0.032866	0.31505	0.63087
hypothalamus-VS-cerebellum	chr10	84528470	84528523	5	0.0079365	0.0031264	0.35976	0.86225
hypothalamus-VS-cerebellum	chr10	84568751	84568817	5	0.0079365	0.0043266	0.048718	0.15556
hypothalamus-VS-cerebellum	chr10	84924574	84924622	5	0.0079365	0.0075937	0.24708	0.5916
hypothalamus-VS-cerebellum	chr10	85185144	85185232	5	0.031746	0.012948	0.52491	0.80719
hypothalamus-VS-cerebellum	chr10	85816091	85816235	7	0.011072	0.0063362	0.35588	0.66527
hypothalamus-VS-cerebellum	chr10	85821848	85821955	7	0.0011655	0.014558	0.16128	0.39261
hypothalamus-VS-cerebellum	chr10	86158264	86158568	7	0.011072	0.04052	0.8837	0.64917
hypothalamus-VS-cerebellum	chr10	86420381	86420642	6	0.004329	0.020588	0.18382	0.62504
hypothalamus-VS-cerebellum	chr10	86514249	86514416	11	0.0041025	0.011735	0.62091	0.82908
hypothalamus-VS-cerebellum	chr10	86606241	86606317	5	0.031746	0.018554	0.092754	0.20052
hypothalamus-VS-cerebellum	chr10	86607447	86607721	11	5.3868e-05	0.00045834	0.02278	0.15891
hypothalamus-VS-cerebellum	chr10	86636786	86636995	10	0.00032475	0.012967	0.30949	0.097468
hypothalamus-VS-cerebellum	chr10	86667626	86667780	5	0.0079365	0.0044681	0.088205	0.51318
hypothalamus-VS-cerebellum	chr10	86688544	86688597	9	0.0012341	0.0023678	0.078908	0.28341
hypothalamus-VS-cerebellum	chr10	86769934	86770096	5	0.0079365	0.032516	0.34579	0.89656
hypothalamus-VS-cerebellum	chr10	86775352	86775477	14	1.2711e-05	1.4898e-05	0.17079	0.63815
hypothalamus-VS-cerebellum	chr10	86788227	86788348	7	0.00058275	0.0019639	0.34003	0.69022
hypothalamus-VS-cerebellum	chr10	86829832	86830431	20	0.00032109	0.0030938	0.15098	0.41685
hypothalamus-VS-cerebellum	chr10	86858708	86858930	9	0.018758	0.03277	0.31028	0.6447
hypothalamus-VS-cerebellum	chr10	86894201	86894263	5	0.031746	0.035038	0.37034	0.70157
hypothalamus-VS-cerebellum	chr10	86903730	86903889	12	0.014493	0.039299	0.44848	0.77327
hypothalamus-VS-cerebellum	chr10	86904019	86904409	14	0.00016475	0.0022419	0.20271	0.61471
hypothalamus-VS-cerebellum	chr10	86908626	86908948	5	0.0079365	0.017525	0.054762	0.25848
hypothalamus-VS-cerebellum	chr10	86937706	86937766	5	0.0079365	0.0026748	0.54087	0.8537
hypothalamus-VS-cerebellum	chr10	86975996	86976088	6	0.041126	0.039219	0.27691	0.52885
hypothalamus-VS-cerebellum	chr10	87436754	87436867	8	0.0001554	0.00028741	0.36214	0.72269
hypothalamus-VS-cerebellum	chr10	87455335	87455438	5	0.031746	0.049702	0.37404	0.70204
hypothalamus-VS-cerebellum	chr10	87504577	87504942	14	0.014882	0.0079779	0.67963	0.81025
hypothalamus-VS-cerebellum	chr10	87749994	87750066	5	0.0079365	0.037575	0.56606	0.89147
hypothalamus-VS-cerebellum	chr10	87804611	87804694	5	0.015873	0.01757	0.94667	0.81658
hypothalamus-VS-cerebellum	chr10	88198833	88199112	15	0.00020539	0.00089782	0.17526	0.052088
hypothalamus-VS-cerebellum	chr10	88941018	88941112	5	0.0079365	0.0010653	0.020728	0.1213
hypothalamus-VS-cerebellum	chr10	88957258	88957380	7	0.00058275	0.00060268	0.093168	0.73517
hypothalamus-VS-cerebellum	chr10	89130064	89130154	11	0.015769	0.011861	0.76136	0.89007
hypothalamus-VS-cerebellum	chr10	89130160	89130278	8	0.0006216	0.0056566	0.41286	0.82171
hypothalamus-VS-cerebellum	chr10	89334786	89334833	5	0.0079365	0.0023416	0.32	0.84967
hypothalamus-VS-cerebellum	chr10	89542433	89542531	7	0.006993	0.022048	0.48397	0.86253
hypothalamus-VS-cerebellum	chr10	89823498	89823706	9	0.0056355	0.031051	0.13807	0.27902
hypothalamus-VS-cerebellum	chr10	91001829	91001863	5	0.015873	0.036079	0.84638	0.97692
hypothalamus-VS-cerebellum	chr10	91100346	91100466	12	0.0036366	0.0023675	0.69705	0.41414
hypothalamus-VS-cerebellum	chr10	91158403	91158448	5	0.015873	0.045552	0.6012	0.31698
hypothalamus-VS-cerebellum	chr10	91344764	91344820	7	0.006993	0.0061046	0.41885	0.76431
hypothalamus-VS-cerebellum	chr10	92624054	92624156	5	0.0079365	0.010779	0.26341	0.75471
hypothalamus-VS-cerebellum	chr10	93075894	93075945	5	0.031746	0.011844	0.28342	0.61475
hypothalamus-VS-cerebellum	chr10	95297052	95297094	7	0.00058275	0.00065093	0.17532	0.049689
hypothalamus-VS-cerebellum	chr10	97568454	97568503	5	0.0079365	0.017297	0.87742	0.68814
hypothalamus-VS-cerebellum	chr10	97746469	97746624	13	1.2884e-05	7.6032e-05	0.17705	0.59475
hypothalamus-VS-cerebellum	chr10	97779867	97779914	5	0.0079365	0.00049685	0.21818	0.68006
hypothalamus-VS-cerebellum	chr10	98177775	98177838	5	0.0079365	0.0071667	0.57135	0.84265
hypothalamus-VS-cerebellum	chr10	98275567	98275608	5	0.0079365	0.0024452	0.78463	0.95514
hypothalamus-VS-cerebellum	chr10	98295861	98295942	6	0.0021645	0.0042511	0.31864	0.5082
hypothalamus-VS-cerebellum	chr10	98301742	98301818	7	0.00058275	0.0020683	0.44756	0.89116
hypothalamus-VS-cerebellum	chr10	98336901	98337060	9	4.1135e-05	0.00029189	0.29542	0.75241
hypothalamus-VS-cerebellum	chr10	98349111	98349361	9	0.018758	0.014019	0.39945	0.72701
hypothalamus-VS-cerebellum	chr10	98351777	98351832	5	0.0079365	0.011016	0.32901	0.71288
hypothalamus-VS-cerebellum	chr10	98377031	98377245	18	0.00021415	0.0024077	0.34988	0.74493
hypothalamus-VS-cerebellum	chr10	98521337	98521433	9	0.00028795	0.0010922	0.14017	0.38145
hypothalamus-VS-cerebellum	chr10	98530725	98530759	6	0.025974	0.047736	0.70355	0.87421
hypothalamus-VS-cerebellum	chr10	98531845	98531985	11	2.8351e-06	2.1792e-05	0.035537	0.74034
hypothalamus-VS-cerebellum	chr10	98544697	98544737	5	0.0079365	0.0031907	0.11478	0.49809
hypothalamus-VS-cerebellum	chr10	98545945	98546107	16	1.7349e-05	8.4993e-05	0.19907	0.6507
hypothalamus-VS-cerebellum	chr10	98553228	98553365	17	6.4547e-07	6.4895e-08	0.75921	0.25436
hypothalamus-VS-cerebellum	chr10	98554158	98554552	14	0.0043891	0.0041137	0.6371	0.82122
hypothalamus-VS-cerebellum	chr10	98637140	98637524	21	0.00027798	0.0008455	0.67834	0.8281
hypothalamus-VS-cerebellum	chr10	98722335	98722415	5	0.0079365	0.00099837	0.20848	0.63276
hypothalamus-VS-cerebellum	chr10	99031013	99031108	5	0.0079365	0.0061067	0.21623	0.78047
hypothalamus-VS-cerebellum	chr10	99031194	99031395	17	0.0032304	0.01596	0.38315	0.57862
hypothalamus-VS-cerebellum	chr10	99086711	99086758	5	0.0079365	0.0024956	0.41373	0.94333
hypothalamus-VS-cerebellum	chr10	99116910	99116959	5	0.015873	0.011918	0.14389	0.55175
hypothalamus-VS-cerebellum	chr10	99135870	99136064	9	0.00078157	0.031212	0.22825	0.50575
hypothalamus-VS-cerebellum	chr10	99142614	99143023	10	0.01469	0.02738	0.52317	0.25563
hypothalamus-VS-cerebellum	chr10	99166701	99166731	5	0.0079365	0.0061371	0.65967	0.29608
hypothalamus-VS-cerebellum	chr10	99183381	99183395	5	0.015873	0.037078	0.81508	0.96757
hypothalamus-VS-cerebellum	chr10	99189905	99189984	10	0.0089307	0.029442	0.23012	0.47618
hypothalamus-VS-cerebellum	chr10	99189989	99190026	8	0.049883	0.036622	0.3375	0.47778
hypothalamus-VS-cerebellum	chr10	99190035	99190554	24	2.368e-05	0.00054333	0.34641	0.60106
hypothalamus-VS-cerebellum	chr10	99191234	99191262	5	0.0079365	0.0024508	0.52444	0.85854
hypothalamus-VS-cerebellum	chr10	99191673	99191861	10	0.023231	0.027606	0.55956	0.73916
hypothalamus-VS-cerebellum	chr10	99205156	99205231	6	0.0021645	0.0026915	0.24429	0.81845
hypothalamus-VS-cerebellum	chr10	99208711	99208819	9	0.00028795	0.0023662	0.23342	0.59626
hypothalamus-VS-cerebellum	chr10	99212775	99212882	7	0.026224	0.015648	0.41231	0.65576
hypothalamus-VS-cerebellum	chr10	99216544	99216824	20	1.6856e-06	7.5586e-06	0.1524	0.66951
hypothalamus-VS-cerebellum	chr10	99226752	99226842	8	0.0003108	0.0025451	0.27129	0.82051
hypothalamus-VS-cerebellum	chr10	99226858	99226935	5	0.031746	0.036905	0.41991	0.73262
hypothalamus-VS-cerebellum	chr10	99231035	99231204	17	0.0012798	0.0027808	0.49301	0.73415
hypothalamus-VS-cerebellum	chr10	99243354	99243409	7	0.002331	0.029735	0.47676	0.75129
hypothalamus-VS-cerebellum	chr10	99243410	99243428	5	0.0079365	0.04348	0.76049	0.8641
hypothalamus-VS-cerebellum	chr10	99251588	99251785	12	7.396e-07	8.3378e-05	0.10289	0.60194
hypothalamus-VS-cerebellum	chr10	99260667	99260725	5	0.0079365	0.0029712	0.12858	0.54286
hypothalamus-VS-cerebellum	chr10	99271643	99271865	15	0.0051139	0.022906	0.42621	0.69035
hypothalamus-VS-cerebellum	chr10	99283325	99284313	52	4.2411e-14	4.9202e-14	0.18424	0.66702
hypothalamus-VS-cerebellum	chr10	99284720	99285446	22	0.0031009	0.025581	0.38143	0.63427
hypothalamus-VS-cerebellum	chr10	99288653	99288918	5	0.015873	0.014251	0.1895	0.56737
hypothalamus-VS-cerebellum	chr10	99295902	99296138	19	2.7964e-05	7.5725e-05	0.36257	0.74725
hypothalamus-VS-cerebellum	chr10	99297907	99298032	11	2.8351e-06	2.4706e-05	0.076598	0.79999
hypothalamus-VS-cerebellum	chr10	99305716	99305869	12	5.1772e-06	0.00017492	0.30165	0.76375
hypothalamus-VS-cerebellum	chr10	99312963	99312997	5	0.015873	0.023443	0.44138	0.8
hypothalamus-VS-cerebellum	chr10	99316341	99316381	6	0.041126	0.019428	0.50877	0.74841
hypothalamus-VS-cerebellum	chr10	99320730	99320863	7	0.011072	0.0029384	0.096191	0.36803
hypothalamus-VS-cerebellum	chr10	99330766	99330832	5	0.0079365	0.011682	0.32531	0.67123
hypothalamus-VS-cerebellum	chr10	99331578	99331674	7	0.0011655	0.015514	0.45455	0.83559
hypothalamus-VS-cerebellum	chr10	99350836	99350921	5	0.0079365	0.0063628	0.25247	0.60174
hypothalamus-VS-cerebellum	chr10	99359112	99359312	7	0.006993	0.044403	0.33233	0.60604
hypothalamus-VS-cerebellum	chr10	99370235	99370324	7	0.026224	0.040502	0.13783	0.27106
hypothalamus-VS-cerebellum	chr10	99371313	99371470	5	0.0079365	0.040619	0.088239	0.37633
hypothalamus-VS-cerebellum	chr10	99372201	99372250	5	0.0079365	0.010379	0.29612	0.71399
hypothalamus-VS-cerebellum	chr10	99387634	99387770	7	0.00058275	0.01489	0.095491	0.38726
hypothalamus-VS-cerebellum	chr10	99390147	99390297	7	0.00058275	0.0016165	0.19159	0.58375
hypothalamus-VS-cerebellum	chr10	99394834	99395296	36	2.3199e-12	2.9766e-07	0.17174	0.67441
hypothalamus-VS-cerebellum	chr10	99398136	99398233	8	0.020668	0.033992	0.39249	0.71167
hypothalamus-VS-cerebellum	chr10	99403711	99404183	13	5.2305e-05	0.0025841	0.2359	0.64065
hypothalamus-VS-cerebellum	chr10	99404550	99404610	5	0.0079365	0.036028	0.52284	0.77553
hypothalamus-VS-cerebellum	chr10	99404618	99404711	5	0.0079365	0.0014713	0.11419	0.67975
hypothalamus-VS-cerebellum	chr10	99406017	99406545	25	6.9657e-09	6.8409e-07	0.13811	0.54101
hypothalamus-VS-cerebellum	chr10	99419153	99419329	11	0.00027501	0.0011131	0.19772	0.52097
hypothalamus-VS-cerebellum	chr10	99424229	99424303	7	0.00058275	0.0016433	0.18699	0.52136
hypothalamus-VS-cerebellum	chr10	99438446	99438555	5	0.0079365	0.011003	0.47497	0.85081
hypothalamus-VS-cerebellum	chr10	99440321	99440885	39	0.00061995	0.02336	0.34609	0.5386
hypothalamus-VS-cerebellum	chr10	99471133	99471246	9	0.010613	0.031076	0.55442	0.83539
hypothalamus-VS-cerebellum	chr10	99472293	99472502	16	0.00079562	0.001655	0.55445	0.83638
hypothalamus-VS-cerebellum	chr10	99476028	99476124	12	0.00027439	0.01042	0.36593	0.67135
hypothalamus-VS-cerebellum	chr10	99477536	99477587	5	0.0079365	0.0034327	0.31965	0.79677
hypothalamus-VS-cerebellum	chr10	99481614	99481934	19	1.3668e-07	1.6683e-05	0.12792	0.72916
hypothalamus-VS-cerebellum	chr10	99498955	99499047	5	0.0079365	0.0012878	0.23636	0.87059
hypothalamus-VS-cerebellum	chr10	99515754	99515823	5	0.0079365	0.0024644	0.12941	0.36349
hypothalamus-VS-cerebellum	chr10	99518590	99518670	5	0.0079365	0.0024526	0.13425	0.45189
hypothalamus-VS-cerebellum	chr10	99521658	99521776	8	0.0018648	0.0023447	0.50553	0.84026
hypothalamus-VS-cerebellum	chr10	99522941	99523297	16	0.0059361	0.010977	0.5198	0.75496
hypothalamus-VS-cerebellum	chr10	99528895	99529245	7	0.00058275	0.0008306	0.031247	0.32455
hypothalamus-VS-cerebellum	chr10	99537123	99537240	5	0.0079365	0.011943	0.2	0.85172
hypothalamus-VS-cerebellum	chr10	99575808	99576070	5	0.015873	0.038992	0.20097	0.52755
hypothalamus-VS-cerebellum	chr10	99639083	99639235	11	5.6703e-06	0.00042208	0.12418	0.28227
hypothalamus-VS-cerebellum	chr10	99806115	99806200	5	0.0079365	0.023288	0.65937	0.85343
hypothalamus-VS-cerebellum	chr10	99938771	99938913	7	0.002331	0.00078231	0.17143	0.39245
hypothalamus-VS-cerebellum	chr10	100004520	100004590	5	0.031746	0.036517	0.52171	0.73585
hypothalamus-VS-cerebellum	chr10	100031795	100032016	21	0.00071582	0.0015304	0.64732	0.82639
hypothalamus-VS-cerebellum	chr10	100146511	100146774	22	4.7133e-06	1.4664e-05	0.078639	0.23189
hypothalamus-VS-cerebellum	chr10	100156851	100157026	8	0.049883	0.016828	0.72119	0.43858
hypothalamus-VS-cerebellum	chr10	100197405	100197495	8	0.014763	0.037548	0.49001	0.70912
hypothalamus-VS-cerebellum	chr10	100197511	100197595	7	0.00058275	0.0028857	0.34557	0.88862
hypothalamus-VS-cerebellum	chr10	100206705	100206927	17	4.2613e-06	0.00017982	0.058028	0.51188
hypothalamus-VS-cerebellum	chr10	100222556	100222602	5	0.0079365	0.0013777	0.35148	0.86386
hypothalamus-VS-cerebellum	chr10	100225314	100225335	5	0.0079365	0.0021184	0.64941	0.88267
hypothalamus-VS-cerebellum	chr10	100225758	100225832	8	0.0018648	0.0065773	0.3255	0.74378
hypothalamus-VS-cerebellum	chr10	100226287	100226404	9	0.039984	0.032263	0.55229	0.75452
hypothalamus-VS-cerebellum	chr10	100233022	100233197	11	0.003181	0.011896	0.59181	0.83668
hypothalamus-VS-cerebellum	chr10	100242113	100242203	10	1.0825e-05	0.0004512	0.11809	0.65538
hypothalamus-VS-cerebellum	chr10	100304197	100304278	12	3.3282e-05	0.0027111	0.43285	0.15159
hypothalamus-VS-cerebellum	chr10	100387640	100387704	5	0.0079365	0.01137	0.35379	0.58775
hypothalamus-VS-cerebellum	chr10	100390578	100390646	5	0.015873	0.037834	0.64396	0.86944
hypothalamus-VS-cerebellum	chr10	100419821	100420034	16	2.0462e-06	6.6427e-06	0.17085	0.81303
hypothalamus-VS-cerebellum	chr10	100437166	100437226	5	0.0079365	0.010478	0.33	0.77272
hypothalamus-VS-cerebellum	chr10	100451709	100452165	12	0.00027439	0.0054951	0.18398	0.45652
hypothalamus-VS-cerebellum	chr10	100463565	100463602	7	0.00058275	0.00089914	0.39394	0.83912
hypothalamus-VS-cerebellum	chr10	100466217	100466391	14	0.0115	0.027942	0.70633	0.55376
hypothalamus-VS-cerebellum	chr10	100466407	100466471	5	0.0079365	0.0032606	0.51472	0.16455
hypothalamus-VS-cerebellum	chr10	100471448	100471483	5	0.015873	0.011286	0.66789	0.84748
hypothalamus-VS-cerebellum	chr10	100480902	100480995	5	0.0079365	0.0018063	0.27427	0.66474
hypothalamus-VS-cerebellum	chr10	100501334	100501438	7	0.026224	0.015101	0.49454	0.69085
hypothalamus-VS-cerebellum	chr10	100504873	100505036	7	0.00058275	0.0019009	0.016362	0.44561
hypothalamus-VS-cerebellum	chr10	100507099	100507171	5	0.031746	0.038441	0.50027	0.83041
hypothalamus-VS-cerebellum	chr10	100508826	100508927	5	0.0079365	0.0046097	0.43496	0.84158
hypothalamus-VS-cerebellum	chr10	100516527	100516553	5	0.0079365	0.038708	0.43549	0.74366
hypothalamus-VS-cerebellum	chr10	100530287	100530366	6	0.0021645	0.0082088	0.46111	0.7582
hypothalamus-VS-cerebellum	chr10	100531451	100531512	5	0.0079365	0.0031078	0.20704	0.55728
hypothalamus-VS-cerebellum	chr10	100531877	100531993	7	0.0011655	0.0066702	0.076272	0.62152
hypothalamus-VS-cerebellum	chr10	100533132	100533223	5	0.0079365	0.012724	0.25305	0.73728
hypothalamus-VS-cerebellum	chr10	100540691	100540731	5	0.0079365	0.038272	0.42454	0.63415
hypothalamus-VS-cerebellum	chr10	100542840	100542933	13	0.00017326	0.009143	0.27949	0.53647
hypothalamus-VS-cerebellum	chr10	100543752	100543810	5	0.0079365	0.0065788	0.63419	0.84757
hypothalamus-VS-cerebellum	chr10	100555067	100555146	5	0.031746	0.013287	0.35462	0.20135
hypothalamus-VS-cerebellum	chr10	100560304	100560340	5	0.015873	0.042188	0.76693	0.95503
hypothalamus-VS-cerebellum	chr10	100613778	100613869	7	0.0011655	0.0061263	0.083126	0.37977
hypothalamus-VS-cerebellum	chr10	100617645	100617754	5	0.0079365	0.011099	0.30847	0.81773
hypothalamus-VS-cerebellum	chr10	100618326	100618496	17	6.4547e-07	7.1073e-06	0.1768	0.8098
hypothalamus-VS-cerebellum	chr10	100633339	100633378	5	0.015873	0.012538	0.035294	0.26857
hypothalamus-VS-cerebellum	chr10	100650201	100650290	7	0.00058275	0.0016719	0.13591	0.68694
hypothalamus-VS-cerebellum	chr10	100657724	100657800	5	0.0079365	0.00079061	0.14194	0.69333
hypothalamus-VS-cerebellum	chr10	100664438	100664476	5	0.031746	0.047259	0.44667	0.68211
hypothalamus-VS-cerebellum	chr10	100697627	100697676	7	0.00058275	0.007493	0.11468	0.27496
hypothalamus-VS-cerebellum	chr10	100726273	100726301	5	0.0079365	0.0033282	0.84154	0.7
hypothalamus-VS-cerebellum	chr10	100730676	100730955	13	2.3076e-06	0.00058861	0.29763	0.74869
hypothalamus-VS-cerebellum	chr10	100731042	100731375	5	0.0079365	0.00096328	0.056288	0.30667
hypothalamus-VS-cerebellum	chr10	100731461	100731501	5	0.0079365	0.010713	0.13946	0.34356
hypothalamus-VS-cerebellum	chr10	100736516	100736545	5	0.0079365	0.01197	0.29085	0.65658
hypothalamus-VS-cerebellum	chr10	100736911	100736950	5	0.0079365	0.014395	0.29325	0.61969
hypothalamus-VS-cerebellum	chr10	100736961	100737012	7	0.00058275	0.0010543	0.29879	0.76019
hypothalamus-VS-cerebellum	chr10	100740300	100740354	5	0.0079365	0.0044879	0.40765	0.83376
hypothalamus-VS-cerebellum	chr10	100741557	100741625	5	0.0079365	0.012515	0.28581	0.68923
hypothalamus-VS-cerebellum	chr10	100743991	100744123	9	4.1135e-05	0.0023373	0.23824	0.66256
hypothalamus-VS-cerebellum	chr10	100744224	100744267	8	0.0006216	0.0076483	0.43806	0.83347
hypothalamus-VS-cerebellum	chr10	100745397	100745605	11	0.0083296	0.045942	0.41543	0.67206
hypothalamus-VS-cerebellum	chr10	100745793	100745858	5	0.015873	0.034154	0.55775	0.82207
hypothalamus-VS-cerebellum	chr10	100758431	100758531	7	0.00058275	0.0018121	0.025176	0.18753
hypothalamus-VS-cerebellum	chr10	100830878	100830920	5	0.0079365	0.021798	0.63877	0.83738
hypothalamus-VS-cerebellum	chr10	100973350	100973406	8	0.0003108	0.0063013	0.63698	0.96591
hypothalamus-VS-cerebellum	chr10	100981909	100982134	17	2.582e-06	2.9592e-06	0.08733	0.58292
hypothalamus-VS-cerebellum	chr10	101040057	101040102	5	0.031746	0.042437	0.1551	0.32847
hypothalamus-VS-cerebellum	chr10	101068700	101068891	14	0.00019784	0.00096787	0.22902	0.76747
hypothalamus-VS-cerebellum	chr10	101104235	101104567	5	0.015873	0.047484	0.23124	0.43167
hypothalamus-VS-cerebellum	chr11	236266	236308	5	0.015873	0.042748	0.53857	0.82385
hypothalamus-VS-cerebellum	chr11	484493	484526	5	0.0079365	0.0051645	0.17015	0.46846
hypothalamus-VS-cerebellum	chr11	903833	903871	5	0.0079365	0.0020265	0.44057	0.8357
hypothalamus-VS-cerebellum	chr11	1173745	1174022	5	0.015873	0.014322	0.12877	0.43999
hypothalamus-VS-cerebellum	chr11	1260018	1260082	5	0.0079365	0.0038966	0.085916	0.37736
hypothalamus-VS-cerebellum	chr11	1287710	1287820	5	0.0079365	0.022174	0.36691	0.66874
hypothalamus-VS-cerebellum	chr11	1423518	1423563	5	0.0079365	0.0011922	0.27154	0.77138
hypothalamus-VS-cerebellum	chr11	1437708	1437729	5	0.0079365	0.00083533	0.021053	0.15171
hypothalamus-VS-cerebellum	chr11	1934434	1934478	8	0.0029526	0.015642	0.97368	0.82001
hypothalamus-VS-cerebellum	chr11	1949996	1950069	6	0.025974	0.0054595	0.50461	0.81233
hypothalamus-VS-cerebellum	chr11	1966288	1966762	7	0.00058275	0.00012757	0.071275	0.55695
hypothalamus-VS-cerebellum	chr11	1980490	1980619	6	0.015152	0.041237	0.26772	0.61954
hypothalamus-VS-cerebellum	chr11	1989342	1989503	7	0.00058275	0.00052075	0.19565	0.55798
hypothalamus-VS-cerebellum	chr11	2113953	2114158	11	5.6703e-06	7.333e-05	0.19386	0.37858
hypothalamus-VS-cerebellum	chr11	2207040	2207121	6	0.0021645	0.012799	0.12397	0.4003
hypothalamus-VS-cerebellum	chr11	2212422	2212476	5	0.031746	0.015515	0.54286	0.88179
hypothalamus-VS-cerebellum	chr11	2223584	2224023	14	0.014882	0.015147	0.32746	0.56359
hypothalamus-VS-cerebellum	chr11	2249351	2249410	6	0.025974	0.044742	0.30295	0.6169
hypothalamus-VS-cerebellum	chr11	2356383	2356440	7	0.006993	0.038931	0.18254	0.59207
hypothalamus-VS-cerebellum	chr11	2462521	2462576	5	0.0079365	0.027819	0.53796	0.89221
hypothalamus-VS-cerebellum	chr11	2464484	2464611	8	0.0006216	0.01491	0.56387	0.27487
hypothalamus-VS-cerebellum	chr11	2487303	2487472	9	0.00049362	0.00084144	0.20146	0.70629
hypothalamus-VS-cerebellum	chr11	2561179	2561249	5	0.0079365	0.012773	0.26017	0.79948
hypothalamus-VS-cerebellum	chr11	2578843	2579161	8	0.010412	0.035139	0.44774	0.76885
hypothalamus-VS-cerebellum	chr11	2580578	2580725	5	0.0079365	0.035617	0.32043	0.756
hypothalamus-VS-cerebellum	chr11	2651226	2651349	9	0.0018511	0.0024735	0.12608	0.31342
hypothalamus-VS-cerebellum	chr11	2693836	2693914	5	0.0079365	0.014344	0.33109	0.81476
hypothalamus-VS-cerebellum	chr11	2765433	2765582	5	0.031746	0.036046	0.081907	0.24353
hypothalamus-VS-cerebellum	chr11	2849421	2849520	5	0.0079365	0.0031823	0.53043	0.11123
hypothalamus-VS-cerebellum	chr11	2853354	2853404	5	0.015873	0.036886	0.4838	0.807
hypothalamus-VS-cerebellum	chr11	2853649	2854059	17	1.5416e-05	3.7981e-05	0.1889	0.61099
hypothalamus-VS-cerebellum	chr11	2867875	2867993	5	0.031746	0.015159	0.47559	0.21948
hypothalamus-VS-cerebellum	chr11	2872309	2872550	14	0.019112	0.047308	0.49088	0.70391
hypothalamus-VS-cerebellum	chr11	2873556	2873651	7	0.006993	0.016047	0.32967	0.72599
hypothalamus-VS-cerebellum	chr11	2913436	2913513	5	0.015873	0.011455	0.21751	0.52115
hypothalamus-VS-cerebellum	chr11	2915430	2915676	9	0.0027561	0.0066998	0.086105	0.32752
hypothalamus-VS-cerebellum	chr11	2942450	2942542	5	0.0079365	0.013121	0.11867	0.53708
hypothalamus-VS-cerebellum	chr11	2947119	2947207	5	0.0079365	0.00067978	0.69744	0.88235
hypothalamus-VS-cerebellum	chr11	2954251	2954347	5	0.031746	0.011258	0.1	0.31643
hypothalamus-VS-cerebellum	chr11	2979487	2980215	18	0.0036056	0.036126	0.35005	0.64455
hypothalamus-VS-cerebellum	chr11	2981385	2981483	5	0.0079365	0.0099674	0.13207	0.4969
hypothalamus-VS-cerebellum	chr11	2999783	3000260	14	0.002425	0.0042511	0.063162	0.21879
hypothalamus-VS-cerebellum	chr11	3006839	3006875	5	0.0079365	0.0054966	0.3	0.68571
hypothalamus-VS-cerebellum	chr11	3006883	3006938	7	0.00058275	0.0017193	0.16327	0.81319
hypothalamus-VS-cerebellum	chr11	3006981	3007724	37	3.4109e-08	0.0001056	0.27978	0.60009
hypothalamus-VS-cerebellum	chr11	3007774	3008116	16	0.00045649	0.00087207	0.069382	0.20174
hypothalamus-VS-cerebellum	chr11	3010235	3010406	16	7.579e-05	6.6063e-06	0.28762	0.6476
hypothalamus-VS-cerebellum	chr11	3011610	3011719	9	0.0012341	0.01388	0.21296	0.45289
hypothalamus-VS-cerebellum	chr11	3042737	3042795	5	0.0079365	0.015596	0.22	0.68148
hypothalamus-VS-cerebellum	chr11	3047847	3047909	5	0.0079365	0.00085069	0.23491	0.62541
hypothalamus-VS-cerebellum	chr11	3048340	3048709	11	5.3868e-05	0.001018	0.10118	0.50506
hypothalamus-VS-cerebellum	chr11	3057116	3057203	5	0.0079365	0.017088	0.77484	0.91653
hypothalamus-VS-cerebellum	chr11	3245893	3245999	9	4.1135e-05	0.0010204	0.14706	0.58174
hypothalamus-VS-cerebellum	chr11	3277001	3277050	5	0.0079365	0.0024501	0.73333	0.95318
hypothalamus-VS-cerebellum	chr11	3282018	3282108	8	0.0006216	0.0066088	0.86207	0.69779
hypothalamus-VS-cerebellum	chr11	3311372	3311396	5	0.0079365	0.0035081	0.47895	0.90753
hypothalamus-VS-cerebellum	chr11	3586320	3586412	5	0.0079365	0.042267	0.44957	0.75079
hypothalamus-VS-cerebellum	chr11	3865662	3865728	5	0.0079365	0.0048521	0.11779	0.31308
hypothalamus-VS-cerebellum	chr11	3870682	3870752	5	0.0079365	0.014377	0.25246	0.71507
hypothalamus-VS-cerebellum	chr11	3880130	3880572	17	0.0036088	0.015922	0.35401	0.62089
hypothalamus-VS-cerebellum	chr11	3881061	3881159	5	0.0079365	0.011623	0.18145	0.47359
hypothalamus-VS-cerebellum	chr11	3882383	3882506	5	0.0079365	0.019099	0.04805	0.47526
hypothalamus-VS-cerebellum	chr11	3883937	3884067	8	0.028127	0.033997	0.40773	0.65871
hypothalamus-VS-cerebellum	chr11	3900309	3900395	5	0.0079365	0.025494	0.22881	0.48502
hypothalamus-VS-cerebellum	chr11	3901368	3901516	10	0.023231	0.029612	0.27005	0.57652
hypothalamus-VS-cerebellum	chr11	3901557	3901779	5	0.0079365	0.0023892	0.1059	0.40738
hypothalamus-VS-cerebellum	chr11	3902557	3902689	9	4.1135e-05	0.00010615	0.16092	0.69582
hypothalamus-VS-cerebellum	chr11	3909549	3910095	10	0.0068415	0.014092	0.32255	0.66325
hypothalamus-VS-cerebellum	chr11	3930320	3930415	7	0.00058275	0.0050854	0.17557	0.80604
hypothalamus-VS-cerebellum	chr11	3939867	3940077	13	1.923e-07	3.0154e-05	0.22413	0.83135
hypothalamus-VS-cerebellum	chr11	3940909	3941143	14	0.0076996	0.0079899	0.58953	0.804
hypothalamus-VS-cerebellum	chr11	3944150	3944193	5	0.0079365	0.0042664	0.60706	0.85861
hypothalamus-VS-cerebellum	chr11	3951837	3952085	10	0.00020568	0.0026025	0.24587	0.71996
hypothalamus-VS-cerebellum	chr11	4081369	4081440	5	0.0079365	0.0058117	0.56364	0.85085
hypothalamus-VS-cerebellum	chr11	4342226	4342539	7	0.017483	0.037185	0.28499	0.62511
hypothalamus-VS-cerebellum	chr11	4725644	4725929	15	0.00020539	0.0036626	0.26231	0.60324
hypothalamus-VS-cerebellum	chr11	4746556	4746664	8	0.014763	0.014809	0.67823	0.83504
hypothalamus-VS-cerebellum	chr11	4855524	4855730	13	0.0028694	0.00045798	0.61362	0.82148
hypothalamus-VS-cerebellum	chr11	4888967	4889015	5	0.0079365	0.041929	0.16064	0.63209
hypothalamus-VS-cerebellum	chr11	4894967	4895060	6	0.0021645	0.0013277	0.27171	0.79029
hypothalamus-VS-cerebellum	chr11	4900901	4901023	11	0.028065	0.045726	0.7073	0.8413
hypothalamus-VS-cerebellum	chr11	4908793	4908864	8	0.0001554	0.00069578	0.21026	0.39747
hypothalamus-VS-cerebellum	chr11	4988237	4988304	5	0.031746	0.010106	0.29579	0.7066
hypothalamus-VS-cerebellum	chr11	5026230	5026295	5	0.0079365	0.010435	0.13526	0.45599
hypothalamus-VS-cerebellum	chr11	5154554	5154647	5	0.0079365	0.01486	0.35807	0.82291
hypothalamus-VS-cerebellum	chr11	5703772	5703910	9	0.00049362	0.00031581	0.14814	0.77037
hypothalamus-VS-cerebellum	chr11	5808855	5808936	9	0.0018511	0.0061894	0.64315	0.8753
hypothalamus-VS-cerebellum	chr11	5815565	5815661	6	0.0021645	0.014995	0.18871	0.66004
hypothalamus-VS-cerebellum	chr11	5851420	5851485	5	0.031746	0.01134	0.19534	0.49438
hypothalamus-VS-cerebellum	chr11	6085759	6085891	8	0.020668	0.0063602	0.40193	0.68963
hypothalamus-VS-cerebellum	chr11	6198155	6198246	10	0.00105	0.0060022	0.79498	0.92088
hypothalamus-VS-cerebellum	chr11	6230416	6230507	9	4.1135e-05	0.0008493	0.20165	0.7479
hypothalamus-VS-cerebellum	chr11	6259282	6259351	8	0.0001554	0.0062759	0.45731	0.85773
hypothalamus-VS-cerebellum	chr11	6259683	6259767	8	0.0001554	9.4271e-05	0.41713	0.88026
hypothalamus-VS-cerebellum	chr11	6272721	6272783	5	0.0079365	0.0062717	0.22188	0.75305
hypothalamus-VS-cerebellum	chr11	6482987	6483196	5	0.0079365	0.049826	0.23151	0.66527
hypothalamus-VS-cerebellum	chr11	6555917	6555994	5	0.0079365	0.0026551	0.074734	0.51209
hypothalamus-VS-cerebellum	chr11	6623466	6623647	6	0.008658	0.013166	0.3707	0.17341
hypothalamus-VS-cerebellum	chr11	6748818	6748872	5	0.0079365	0.0036321	0.23	0.52727
hypothalamus-VS-cerebellum	chr11	6819836	6819950	6	0.0021645	0.0075999	0.1342	0.5848
hypothalamus-VS-cerebellum	chr11	6987463	6987642	7	0.037879	0.01931	0.50216	0.81747
hypothalamus-VS-cerebellum	chr11	7043268	7043328	5	0.015873	0.010535	0.12899	0.4999
hypothalamus-VS-cerebellum	chr11	7539464	7539552	7	0.011072	0.037401	0.70635	0.89947
hypothalamus-VS-cerebellum	chr11	7544443	7544581	7	0.00058275	0.00012675	0.084034	0.6546
hypothalamus-VS-cerebellum	chr11	7590945	7591267	15	0.023787	0.022751	0.60503	0.78316
hypothalamus-VS-cerebellum	chr11	7644357	7644388	5	0.0079365	0.0047125	0.19153	0.78101
hypothalamus-VS-cerebellum	chr11	7735877	7735917	5	0.0079365	0.011518	0.63636	0.81653
hypothalamus-VS-cerebellum	chr11	9073573	9073598	5	0.0079365	0.0073826	0.19584	0.49919
hypothalamus-VS-cerebellum	chr11	9074965	9075148	14	0.00040321	0.0042281	0.24185	0.084854
hypothalamus-VS-cerebellum	chr11	9165807	9165954	22	1.344e-08	3.1371e-07	0.2403	0.027368
hypothalamus-VS-cerebellum	chr11	9166791	9166853	5	0.0079365	0.040874	0.26783	0.059671
hypothalamus-VS-cerebellum	chr11	9172098	9172789	50	1.3188e-10	5.1368e-08	0.22476	0.037125
hypothalamus-VS-cerebellum	chr11	9300194	9300240	9	4.1135e-05	9.2512e-05	0.16069	0.80032
hypothalamus-VS-cerebellum	chr11	9301877	9302073	5	0.031746	0.0083502	0.17131	0.50357
hypothalamus-VS-cerebellum	chr11	9329783	9329843	5	0.015873	0.045725	0.38584	0.17366
hypothalamus-VS-cerebellum	chr11	9406438	9406580	9	0.0077746	0.034915	0.51249	0.75679
hypothalamus-VS-cerebellum	chr11	9451498	9451588	5	0.0079365	0.017145	0.62167	0.8933
hypothalamus-VS-cerebellum	chr11	10325223	10325308	5	0.0079365	0.0034241	0.071506	0.26486
hypothalamus-VS-cerebellum	chr11	10371581	10371729	7	0.011072	0.015247	0.44762	0.73501
hypothalamus-VS-cerebellum	chr11	10403178	10403424	5	0.0079365	0.011615	0.023197	0.16933
hypothalamus-VS-cerebellum	chr11	10420006	10420140	5	0.0079365	0.04926	0.22857	0.84952
hypothalamus-VS-cerebellum	chr11	10421790	10421930	6	0.008658	0.0071255	0.12821	0.62329
hypothalamus-VS-cerebellum	chr11	10541004	10541058	7	0.00058275	0.0019576	0.37923	0.82867
hypothalamus-VS-cerebellum	chr11	10713421	10713934	23	0.00019626	0.0006365	0.63711	0.84733
hypothalamus-VS-cerebellum	chr11	10725025	10725111	6	0.041126	0.040984	0.47643	0.82639
hypothalamus-VS-cerebellum	chr11	11327728	11327787	7	0.011072	0.0058038	0.69748	0.81082
hypothalamus-VS-cerebellum	chr11	11327959	11328013	6	0.025974	0.043904	0.55402	0.83646
hypothalamus-VS-cerebellum	chr11	11328283	11328371	10	0.0068415	0.013134	0.63199	0.7427
hypothalamus-VS-cerebellum	chr11	11330112	11330181	5	0.0079365	0.0040878	0.1463	0.43619
hypothalamus-VS-cerebellum	chr11	11332232	11332279	8	0.0010878	0.014397	0.46652	0.76897
hypothalamus-VS-cerebellum	chr11	11514946	11515116	7	0.00058275	0.0052185	0.2495	0.70402
hypothalamus-VS-cerebellum	chr11	11646269	11646341	5	0.015873	0.012478	0.40424	0.60524
hypothalamus-VS-cerebellum	chr11	11666974	11667317	32	6.1964e-11	5.9726e-08	0.025857	0.19449
hypothalamus-VS-cerebellum	chr11	11667588	11667609	5	0.0079365	0.002995	0.05086	0.26278
hypothalamus-VS-cerebellum	chr11	11671678	11671732	5	0.0079365	0.019344	0.080729	0.24122
hypothalamus-VS-cerebellum	chr11	11674792	11674934	10	0.005196	0.027396	0.23101	0.42196
hypothalamus-VS-cerebellum	chr11	12577887	12578033	9	0.0012341	0.014032	0.21837	0.50081
hypothalamus-VS-cerebellum	chr11	12893186	12893287	11	2.8351e-06	1.9034e-05	0.19879	0.78018
hypothalamus-VS-cerebellum	chr11	12894782	12895009	5	0.0079365	0.0039583	0.06548	0.26757
hypothalamus-VS-cerebellum	chr11	13071470	13071622	10	0.00048713	0.0061624	0.14143	0.31016
hypothalamus-VS-cerebellum	chr11	13087018	13087114	5	0.031746	0.013255	0.40094	0.73828
hypothalamus-VS-cerebellum	chr11	13094896	13094989	5	0.015873	0.040736	0.22537	0.74859
hypothalamus-VS-cerebellum	chr11	13133411	13133517	9	0.010613	0.013835	0.30622	0.53828
hypothalamus-VS-cerebellum	chr11	13140376	13140419	5	0.0079365	0.011508	0.61949	0.91282
hypothalamus-VS-cerebellum	chr11	13166642	13166762	5	0.015873	0.0043693	0.34421	0.61634
hypothalamus-VS-cerebellum	chr11	13174266	13174376	9	4.1135e-05	0.0003242	0.070707	0.23074
hypothalamus-VS-cerebellum	chr11	13176192	13176262	5	0.0079365	0.00054193	0.5038	0.22832
hypothalamus-VS-cerebellum	chr11	13214862	13214905	5	0.031746	0.03512	0.26544	0.71913
hypothalamus-VS-cerebellum	chr11	13218331	13218366	5	0.0079365	0.010455	0.13125	0.010006
hypothalamus-VS-cerebellum	chr11	13967724	13967789	7	0.006993	0.038299	0.087148	0.23559
hypothalamus-VS-cerebellum	chr11	14177192	14177296	5	0.0079365	0.00062331	0.5	0.16606
hypothalamus-VS-cerebellum	chr11	19070442	19070536	8	0.0001554	0.0022973	0.44497	0.088589
hypothalamus-VS-cerebellum	chr11	19155483	19155955	16	4.2647e-06	6.565e-06	0.044394	0.64025
hypothalamus-VS-cerebellum	chr11	21041100	21041230	9	0.0077746	0.0069807	0.4972	0.79619
hypothalamus-VS-cerebellum	chr11	21282762	21282840	5	0.0079365	0.036058	0.50316	0.11878
hypothalamus-VS-cerebellum	chr11	21444501	21444753	31	1.5674e-10	4.6203e-09	0.3849	0.1416
hypothalamus-VS-cerebellum	chr11	21971104	21971169	5	0.031746	0.040395	0.16918	0.60876
hypothalamus-VS-cerebellum	chr11	22631024	22631106	5	0.0079365	0.0049047	0.10388	0.71673
hypothalamus-VS-cerebellum	chr11	24894417	24894500	5	0.015873	0.048968	0.33538	0.65775
hypothalamus-VS-cerebellum	chr11	25241040	25241114	5	0.0079365	0.019411	0.69844	0.86463
hypothalamus-VS-cerebellum	chr11	25258371	25258418	5	0.0079365	0.01555	0.13378	0.03319
hypothalamus-VS-cerebellum	chr11	25502748	25502833	7	0.006993	0.017656	0.11905	0.33117
hypothalamus-VS-cerebellum	chr11	25535477	25535519	8	0.0001554	0.0058247	0.34968	0.12133
hypothalamus-VS-cerebellum	chr11	25609231	25609285	7	0.037879	0.038106	0.38911	0.26285
hypothalamus-VS-cerebellum	chr11	25615760	25615830	5	0.0079365	0.036389	0.40593	0.18362
hypothalamus-VS-cerebellum	chr11	25655834	25655938	7	0.00058275	0.0017701	0.12342	0.010235
hypothalamus-VS-cerebellum	chr11	26231890	26232187	8	0.0006216	0.0012004	0.054638	0.33108
hypothalamus-VS-cerebellum	chr11	27242418	27242495	5	0.0079365	0.038698	0.17234	0.55385
hypothalamus-VS-cerebellum	chr11	27273251	27273309	5	0.0079365	0.012669	0.020455	0.16878
hypothalamus-VS-cerebellum	chr11	27273343	27273461	7	0.002331	0.0016878	0.036041	0.1538
hypothalamus-VS-cerebellum	chr11	27276418	27276589	13	1.923e-07	0.00047631	0.013658	0.15352
hypothalamus-VS-cerebellum	chr11	27281081	27281325	17	0.015171	0.044085	0.54999	0.37688
hypothalamus-VS-cerebellum	chr11	27281440	27281474	5	0.0079365	0.0040248	0.42084	0.20098
hypothalamus-VS-cerebellum	chr11	27281974	27282057	7	0.017483	0.039541	0.052381	0.18803
hypothalamus-VS-cerebellum	chr11	27345134	27345292	11	0.019231	0.047388	0.080135	0.19671
hypothalamus-VS-cerebellum	chr11	27490464	27490491	5	0.031746	0.011835	0.43745	0.32922
hypothalamus-VS-cerebellum	chr11	27511137	27511504	10	0.0015047	0.0010978	0.073727	0.21257
hypothalamus-VS-cerebellum	chr11	28317489	28317558	5	0.0079365	0.027302	0.026345	0.16318
hypothalamus-VS-cerebellum	chr11	28637255	28637590	8	0.014763	0.021543	0.25409	0.091955
hypothalamus-VS-cerebellum	chr11	29385148	29385207	5	0.0079365	0.0043663	0.555	0.87826
hypothalamus-VS-cerebellum	chr11	29400331	29400820	10	0.023231	0.027962	0.47744	0.72568
hypothalamus-VS-cerebellum	chr11	29408850	29408897	5	0.0079365	0.0024468	0.41053	0.8056
hypothalamus-VS-cerebellum	chr11	29422292	29422405	5	0.031746	0.021989	0.23246	0.38204
hypothalamus-VS-cerebellum	chr11	29460486	29460718	9	0.0039901	0.013902	0.20619	0.47327
hypothalamus-VS-cerebellum	chr11	29530316	29530358	5	0.0079365	0.0028705	0.10786	0.34412
hypothalamus-VS-cerebellum	chr11	29704298	29704334	5	0.0079365	0.014496	0.43841	0.20261
hypothalamus-VS-cerebellum	chr11	29844071	29844133	5	0.0079365	0.0037657	0.42	0.82857
hypothalamus-VS-cerebellum	chr11	32887473	32887605	5	0.0079365	0.0045644	0.087831	0.38259
hypothalamus-VS-cerebellum	chr11	33437921	33438068	17	0.00024423	0.00074754	0.58817	0.80853
hypothalamus-VS-cerebellum	chr11	33438070	33438146	11	2.8351e-06	0.00043194	0.42276	0.93462
hypothalamus-VS-cerebellum	chr11	33438147	33438486	31	1.8116e-05	0.00017905	0.48834	0.74822
hypothalamus-VS-cerebellum	chr11	37096555	37096697	5	0.0079365	0.01395	0.031579	0.45455
hypothalamus-VS-cerebellum	chr11	37186230	37186350	5	0.0079365	0.017815	0.256	0.10833
hypothalamus-VS-cerebellum	chr11	37186470	37186491	5	0.031746	0.043867	0.008	0.17
hypothalamus-VS-cerebellum	chr11	37186501	37186522	5	0.0079365	0.0044627	0.008	0.12
hypothalamus-VS-cerebellum	chr11	37260959	37261067	7	0.0011655	0.014295	0.35817	0.63129
hypothalamus-VS-cerebellum	chr11	37278656	37278866	14	0.0020805	0.0009661	0.51956	0.78657
hypothalamus-VS-cerebellum	chr11	37626267	37626359	9	4.1135e-05	0.00052211	0.81643	0.5284
hypothalamus-VS-cerebellum	chr11	38776191	38776270	8	0.0029526	0.015222	0.95312	0.80621
hypothalamus-VS-cerebellum	chr11	44200430	44200464	5	0.015873	0.03871	0.070588	0.23571
hypothalamus-VS-cerebellum	chr11	44282433	44282478	5	0.0079365	0.0032653	0.37805	0.76498
hypothalamus-VS-cerebellum	chr11	44325331	44325479	11	0.00012758	0.0013091	0.49579	0.1662
hypothalamus-VS-cerebellum	chr11	44371378	44371581	10	0.0015047	0.0060674	0.25124	0.63
hypothalamus-VS-cerebellum	chr11	44527200	44527363	5	0.031746	0.049278	0.18521	0.53515
hypothalamus-VS-cerebellum	chr11	44532893	44533226	12	7.396e-07	0.00019529	0.09721	0.42593
hypothalamus-VS-cerebellum	chr11	44654685	44654961	16	0.00025636	0.00085096	0.42959	0.78198
hypothalamus-VS-cerebellum	chr11	44658121	44658219	9	4.1135e-05	0.00030372	0.09068	0.53198
hypothalamus-VS-cerebellum	chr11	44676797	44677177	29	7.9115e-07	7.8828e-05	0.08169	0.28993
hypothalamus-VS-cerebellum	chr11	44710300	44710618	9	0.024434	0.033202	0.11733	0.3072
hypothalamus-VS-cerebellum	chr11	44722151	44722293	12	0.038721	0.021862	0.63866	0.38231
hypothalamus-VS-cerebellum	chr11	45813474	45813597	5	0.0079365	0.020141	0.50577	0.15769
hypothalamus-VS-cerebellum	chr11	46857890	46858008	10	1.0825e-05	0.00014695	0.19704	0.031572
hypothalamus-VS-cerebellum	chr11	48537638	48537677	5	0.015873	0.018341	0.38941	0.77813
hypothalamus-VS-cerebellum	chr11	48734100	48734198	6	0.004329	0.012881	0.34845	0.75995
hypothalamus-VS-cerebellum	chr11	48962567	48962639	5	0.031746	0.014009	0.28282	0.086378
hypothalamus-VS-cerebellum	chr11	48995483	48995973	17	0.00018614	0.00037558	0.36192	0.1268
hypothalamus-VS-cerebellum	chr11	49334450	49334580	5	0.0079365	0.042474	0.22286	0.65323
hypothalamus-VS-cerebellum	chr11	49453418	49453526	7	0.00058275	0.0016005	0.27857	0.027707
hypothalamus-VS-cerebellum	chr11	49676928	49676968	5	0.0079365	0.0047879	0.36572	0.17257
hypothalamus-VS-cerebellum	chr11	53060493	53060530	7	0.00058275	0.00054685	0.49471	0.63071
hypothalamus-VS-cerebellum	chr11	60615741	60615816	5	0.015873	0.037231	0.4385	0.24165
hypothalamus-VS-cerebellum	chr11	61403043	61403141	12	2.2188e-05	0.00045923	0.21092	0.060397
hypothalamus-VS-cerebellum	chr11	61414251	61414294	7	0.00058275	0.00057473	0.21495	0.37886
hypothalamus-VS-cerebellum	chr11	61414978	61415043	7	0.006993	0.01511	0.10335	0.29174
hypothalamus-VS-cerebellum	chr11	62916565	62916602	5	0.0079365	0.011932	0.58148	0.325
hypothalamus-VS-cerebellum	chr11	62916629	62916758	16	4.2647e-06	1.71e-05	0.16044	0.56492
hypothalamus-VS-cerebellum	chr11	62916793	62916898	16	2.0462e-06	0.00018808	0.075148	0.24586
hypothalamus-VS-cerebellum	chr11	63147341	63147493	10	1.0825e-05	0.00013912	0.39148	0.079618
hypothalamus-VS-cerebellum	chr11	63186056	63186180	5	0.0079365	0.0036653	0.051007	0.40596
hypothalamus-VS-cerebellum	chr11	63333791	63333840	5	0.0079365	0.01079	0.73953	0.89901
hypothalamus-VS-cerebellum	chr11	63574861	63574997	8	0.0001554	5.9906e-05	0.11538	0.69458
hypothalamus-VS-cerebellum	chr11	64689429	64689445	5	0.0079365	0.0010835	0.039767	0.18182
hypothalamus-VS-cerebellum	chr11	64692289	64692418	13	3.8459e-07	2.9246e-05	0.010684	0.16881
hypothalamus-VS-cerebellum	chr11	64693088	64693372	22	8.7103e-08	7.0524e-06	0.031355	0.22041
hypothalamus-VS-cerebellum	chr11	64695060	64695464	12	0.00027439	0.0010988	0.054012	0.3299
hypothalamus-VS-cerebellum	chr11	64760462	64760632	8	0.0003108	0.0025067	0.056125	0.28678
hypothalamus-VS-cerebellum	chr11	64832174	64832235	7	0.00058275	0.00093166	0.004194	0.10764
hypothalamus-VS-cerebellum	chr11	67310638	67310953	13	0.02215	0.017719	0.46201	0.732
hypothalamus-VS-cerebellum	chr11	68395446	68395675	11	5.6703e-06	0.00016027	0.096266	0.44576
hypothalamus-VS-cerebellum	chr11	68563014	68563148	8	0.020668	0.0066142	0.49184	0.75394
hypothalamus-VS-cerebellum	chr11	68572789	68572848	5	0.031746	0.022895	0.57599	0.84948
hypothalamus-VS-cerebellum	chr11	68743827	68743956	5	0.0079365	0.012571	0.30179	0.61384
hypothalamus-VS-cerebellum	chr11	69729114	69729168	8	0.0001554	0.00077513	0.030945	0.27774
hypothalamus-VS-cerebellum	chr11	70228571	70228643	8	0.0001554	0.00071703	0.23897	0.90506
hypothalamus-VS-cerebellum	chr11	70534006	70534240	9	0.0039901	0.014336	0.51343	0.86903
hypothalamus-VS-cerebellum	chr11	70553519	70553582	9	0.039984	0.017772	0.76456	0.66186
hypothalamus-VS-cerebellum	chr11	70655134	70655419	12	0.024184	0.020734	0.55165	0.74234
hypothalamus-VS-cerebellum	chr11	71889737	71889845	5	0.0079365	0.012675	0.038087	0.19309
hypothalamus-VS-cerebellum	chr11	72118783	72118879	6	0.025974	0.0058926	0.36905	0.6643
hypothalamus-VS-cerebellum	chr11	72134777	72134821	5	0.0079365	0.012115	0.13333	0.27747
hypothalamus-VS-cerebellum	chr11	72276144	72276256	12	0.00014422	0.0024011	0.28137	0.1366
hypothalamus-VS-cerebellum	chr11	72387364	72387656	20	0.011881	0.003172	0.70051	0.823
hypothalamus-VS-cerebellum	chr11	72440465	72440946	14	0.00028357	0.00096726	0.27371	0.69758
hypothalamus-VS-cerebellum	chr11	72453936	72453981	5	0.0079365	0.002685	0.030769	0.2
hypothalamus-VS-cerebellum	chr11	72454393	72454440	5	0.0079365	0.0045997	0.1128	0.30342
hypothalamus-VS-cerebellum	chr11	72454481	72454559	5	0.0079365	0.0021002	0.10638	0.52049
hypothalamus-VS-cerebellum	chr11	72457717	72457837	5	0.031746	0.036174	0.32132	0.63588
hypothalamus-VS-cerebellum	chr11	72559357	72559399	5	0.0079365	0.002725	0.45333	0.89412
hypothalamus-VS-cerebellum	chr11	72698091	72698128	5	0.0079365	0.024803	0.55342	0.27103
hypothalamus-VS-cerebellum	chr11	72980300	72980395	5	0.0079365	0.0040827	0.41478	0.76069
hypothalamus-VS-cerebellum	chr11	72991996	72992038	5	0.0079365	0.0027006	0.41176	0.85965
hypothalamus-VS-cerebellum	chr11	72992513	72992585	5	0.0079365	0.0029722	0.1861	0.57532
hypothalamus-VS-cerebellum	chr11	73205410	73205485	6	0.025974	0.0077371	0.43295	0.71109
hypothalamus-VS-cerebellum	chr11	73207749	73207802	7	0.017483	0.0054305	0.53274	0.32557
hypothalamus-VS-cerebellum	chr11	73207809	73208014	24	1.3015e-07	3.3183e-07	0.60749	0.28202
hypothalamus-VS-cerebellum	chr11	73208037	73208098	15	0.00097547	0.0018442	0.43077	0.2537
hypothalamus-VS-cerebellum	chr11	73208106	73208414	43	0.0019591	0.0046915	0.38281	0.26696
hypothalamus-VS-cerebellum	chr11	73363723	73363879	7	0.00058275	0.00095062	0.23216	0.70852
hypothalamus-VS-cerebellum	chr11	73548650	73548833	9	0.00078157	0.014476	0.15301	0.38273
hypothalamus-VS-cerebellum	chr11	73928719	73929219	8	0.010412	0.016819	0.075045	0.31209
hypothalamus-VS-cerebellum	chr11	73930922	73930947	5	0.0079365	0.012494	0.18558	0.4489
hypothalamus-VS-cerebellum	chr11	73952153	73952201	7	0.002331	0.0068796	0.14175	0.018101
hypothalamus-VS-cerebellum	chr11	73956402	73956844	24	0.00066835	0.00274	0.53911	0.7394
hypothalamus-VS-cerebellum	chr11	73958271	73958371	9	0.010613	0.032284	0.512	0.84201
hypothalamus-VS-cerebellum	chr11	73959324	73959443	5	0.0079365	0.0044909	0.084615	0.80181
hypothalamus-VS-cerebellum	chr11	73972294	73972505	8	0.0010878	0.019213	0.33296	0.76321
hypothalamus-VS-cerebellum	chr11	73986960	73987053	5	0.0079365	0.00271	0.30435	0.7729
hypothalamus-VS-cerebellum	chr11	74237826	74237995	16	0.00010362	0.0016773	0.25574	0.63737
hypothalamus-VS-cerebellum	chr11	74842694	74842817	5	0.0079365	0.00075249	0.75556	0.95827
hypothalamus-VS-cerebellum	chr11	74892369	74892615	7	0.006993	0.0080349	0.059205	0.19754
hypothalamus-VS-cerebellum	chr11	75175913	75176410	13	0.00022768	0.0094444	0.073909	0.26512
hypothalamus-VS-cerebellum	chr11	75206039	75206080	5	0.0079365	0.015599	0.51057	0.28293
hypothalamus-VS-cerebellum	chr11	75220029	75220306	9	0.031469	0.030711	0.57466	0.77153
hypothalamus-VS-cerebellum	chr11	75270990	75271127	9	0.0012341	9.213e-05	0.07619	0.54261
hypothalamus-VS-cerebellum	chr11	75333676	75333697	5	0.0079365	0.0092468	0.26545	0.70237
hypothalamus-VS-cerebellum	chr11	75346016	75346087	5	0.0079365	0.0027567	0.18602	0.66842
hypothalamus-VS-cerebellum	chr11	75447237	75447296	5	0.0079365	0.0027251	0.21943	0.60892
hypothalamus-VS-cerebellum	chr11	75524791	75525166	15	0.0034534	0.039096	0.43823	0.71163
hypothalamus-VS-cerebellum	chr11	78223310	78223564	16	4.6932e-05	8.6704e-05	0.42	0.11165
hypothalamus-VS-cerebellum	chr11	79010112	79010201	5	0.0079365	0.01623	0.11319	0.40547
hypothalamus-VS-cerebellum	chr11	81623224	81623327	7	0.006993	0.016915	0.19141	0.51386
hypothalamus-VS-cerebellum	chr11	81643123	81643343	5	0.0079365	0.0024491	0.43008	0.027538
hypothalamus-VS-cerebellum	chr11	82010634	82010705	8	0.0001554	0.0068353	0.71283	0.32418
hypothalamus-VS-cerebellum	chr11	82443427	82443539	5	0.0079365	0.011758	0.42063	0.13524
hypothalamus-VS-cerebellum	chr11	85427792	85427941	5	0.0079365	0.020799	0.14109	0.47494
hypothalamus-VS-cerebellum	chr11	85922233	85922308	5	0.015873	0.044153	0.50623	0.77707
hypothalamus-VS-cerebellum	chr11	85924607	85924711	5	0.0079365	0.038228	0.29	0.7342
hypothalamus-VS-cerebellum	chr11	85956565	85956628	5	0.0079365	0.0027693	0.28408	0.73232
hypothalamus-VS-cerebellum	chr11	86098364	86098395	5	0.015873	0.019798	0.83016	0.94325
hypothalamus-VS-cerebellum	chr11	86160379	86160617	5	0.0079365	0.014137	0.15096	0.5564
hypothalamus-VS-cerebellum	chr11	86507451	86507495	5	0.015873	0.041777	0.7	0.87
hypothalamus-VS-cerebellum	chr11	86885011	86885876	26	0.017352	0.018411	0.60137	0.74547
hypothalamus-VS-cerebellum	chr11	86928854	86929059	9	0.0027561	0.0066581	0.20972	0.0574
hypothalamus-VS-cerebellum	chr11	87088087	87088141	5	0.0079365	0.0042504	0.28437	0.72059
hypothalamus-VS-cerebellum	chr11	87095384	87095497	8	0.020668	0.0075202	0.54181	0.76241
hypothalamus-VS-cerebellum	chr11	87096804	87096870	5	0.0079365	0.0038544	0.42891	0.85729
hypothalamus-VS-cerebellum	chr11	87102313	87102490	8	0.004662	0.01489	0.24155	0.52362
hypothalamus-VS-cerebellum	chr11	87103797	87103908	5	0.031746	0.014275	0.13543	0.59084
hypothalamus-VS-cerebellum	chr11	87129270	87129318	5	0.031746	0.010259	0.3976	0.6832
hypothalamus-VS-cerebellum	chr11	87147114	87147194	5	0.015873	0.038863	0.26044	0.65206
hypothalamus-VS-cerebellum	chr11	87173733	87173792	5	0.0079365	0.039747	0.23688	0.6207
hypothalamus-VS-cerebellum	chr11	87284310	87284515	8	0.004662	0.035474	0.10483	0.23484
hypothalamus-VS-cerebellum	chr11	87290139	87290226	7	0.00058275	0.0019998	0.09414	0.57267
hypothalamus-VS-cerebellum	chr11	87346133	87346266	5	0.0079365	0.0015313	0.19079	0.81267
hypothalamus-VS-cerebellum	chr11	87352301	87352420	5	0.0079365	0.01359	0.11335	0.46496
hypothalamus-VS-cerebellum	chr11	87364175	87364299	6	0.025974	0.0066905	0.53623	0.79061
hypothalamus-VS-cerebellum	chr11	87366351	87366410	6	0.015152	0.044732	0.23811	0.53947
hypothalamus-VS-cerebellum	chr11	87367817	87367883	5	0.0079365	0.0040748	0.034348	0.298
hypothalamus-VS-cerebellum	chr11	87374434	87374574	16	0.0015462	0.0059716	0.52423	0.75999
hypothalamus-VS-cerebellum	chr11	87392123	87392231	5	0.0079365	0.00051349	0.030679	0.58984
hypothalamus-VS-cerebellum	chr11	87393032	87393420	9	0.00016454	0.0023368	0.10181	0.52284
hypothalamus-VS-cerebellum	chr11	87790089	87790126	5	0.0079365	0.0046357	0.24744	0.78439
hypothalamus-VS-cerebellum	chr11	87790567	87790707	8	0.0010878	0.015359	0.2132	0.55604
hypothalamus-VS-cerebellum	chr11	87869519	87869570	5	0.0079365	0.0027204	0.15814	0.35809
hypothalamus-VS-cerebellum	chr11	87943213	87943315	5	0.0079365	0.014465	0.0975	0.71807
hypothalamus-VS-cerebellum	chr11	87959837	87959916	5	0.015873	0.030741	0.38889	0.74739
hypothalamus-VS-cerebellum	chr11	87964591	87964793	5	0.0079365	0.0045617	0.045244	0.38631
hypothalamus-VS-cerebellum	chr11	87982733	87982800	5	0.0079365	0.0048764	0.37148	0.71577
hypothalamus-VS-cerebellum	chr11	87994987	87995175	6	0.0021645	0.00031536	0.032222	0.24734
hypothalamus-VS-cerebellum	chr11	88008428	88008528	5	0.0079365	0.01465	0.081499	0.43292
hypothalamus-VS-cerebellum	chr11	88227047	88227456	8	0.006993	0.0058392	0.20532	0.45073
hypothalamus-VS-cerebellum	chr11	88476155	88476338	7	0.006993	0.0050776	0.20376	0.028957
hypothalamus-VS-cerebellum	chr11	88492484	88492515	5	0.031746	0.01289	0.75593	0.8904
hypothalamus-VS-cerebellum	chr11	88565149	88565343	6	0.025974	0.012754	0.3672	0.62823
hypothalamus-VS-cerebellum	chr11	88582997	88583302	7	0.011072	0.047543	0.3092	0.10176
hypothalamus-VS-cerebellum	chr11	88845886	88846372	25	7.8649e-05	0.0022843	0.22552	0.47474
hypothalamus-VS-cerebellum	chr11	89489275	89489688	11	0.00039408	0.012609	0.27858	0.081563
hypothalamus-VS-cerebellum	chr11	89528449	89528832	21	2.9088e-08	2.0734e-08	0.11957	0.74578
hypothalamus-VS-cerebellum	chr11	89599890	89599957	5	0.031746	0.035978	0.25424	0.61235
hypothalamus-VS-cerebellum	chr11	89767380	89767597	10	0.0020892	0.015837	0.30406	0.65112
hypothalamus-VS-cerebellum	chr11	89770899	89771147	18	3.5093e-07	1.3317e-06	0.033862	0.57144
hypothalamus-VS-cerebellum	chr11	89809291	89809343	6	0.0021645	0.0039518	0.17616	0.73314
hypothalamus-VS-cerebellum	chr11	89848455	89848792	11	0.010382	0.025042	0.19317	0.5385
hypothalamus-VS-cerebellum	chr11	90595288	90595392	7	0.011072	0.015533	0.48571	0.73537
hypothalamus-VS-cerebellum	chr11	90734573	90734770	8	0.0006216	0.00071672	0.43482	0.17124
hypothalamus-VS-cerebellum	chr11	91160078	91160127	7	0.026224	0.021277	0.27225	0.38359
hypothalamus-VS-cerebellum	chr11	91160146	91160196	5	0.0079365	0.0016872	0.29567	0.5028
hypothalamus-VS-cerebellum	chr11	91249755	91249873	15	6.2641e-05	0.0004294	0.57243	0.33371
hypothalamus-VS-cerebellum	chr11	92308350	92308436	5	0.0079365	0.0033006	0.08	0.58421
hypothalamus-VS-cerebellum	chr11	92314209	92314325	8	0.0003108	0.00078497	0.081242	0.44206
hypothalamus-VS-cerebellum	chr11	92340698	92340770	5	0.0079365	0.01279	0.51537	0.25043
hypothalamus-VS-cerebellum	chr11	92374328	92374637	15	9.9889e-06	8.5923e-05	0.10792	0.4278
hypothalamus-VS-cerebellum	chr11	92376185	92376268	5	0.0079365	0.0024039	0.12673	0.48011
hypothalamus-VS-cerebellum	chr11	92416292	92416535	17	6.4547e-07	7.2865e-06	0.12884	0.70234
hypothalamus-VS-cerebellum	chr11	92426360	92426481	7	0.011072	0.0069366	0.19974	0.56337
hypothalamus-VS-cerebellum	chr11	92440568	92440692	9	4.1135e-05	0.00014688	0.078189	0.40293
hypothalamus-VS-cerebellum	chr11	92449895	92449975	5	0.0079365	0.0032791	0.13269	0.46742
hypothalamus-VS-cerebellum	chr11	92456760	92456813	5	0.0079365	0.0012681	0.11429	0.63824
hypothalamus-VS-cerebellum	chr11	92462402	92462516	5	0.0079365	0.0040023	0.048148	0.26344
hypothalamus-VS-cerebellum	chr11	92463270	92463374	5	0.015873	0.040205	0.21103	0.57211
hypothalamus-VS-cerebellum	chr11	92470257	92470659	17	7.7069e-07	2.9787e-06	0.070696	0.45317
hypothalamus-VS-cerebellum	chr11	92476755	92476896	6	0.0021645	0.014898	0.15203	0.41804
hypothalamus-VS-cerebellum	chr11	92477127	92477488	10	0.00105	0.030424	0.29902	0.58518
hypothalamus-VS-cerebellum	chr11	92499491	92499600	5	0.0079365	0.0027333	0.0375	0.42424
hypothalamus-VS-cerebellum	chr11	92499918	92500006	7	0.00058275	0.0004874	0.12338	0.61765
hypothalamus-VS-cerebellum	chr11	92500760	92500955	10	0.0015047	0.0011068	0.087462	0.30277
hypothalamus-VS-cerebellum	chr11	92502734	92503103	8	0.028127	0.015989	0.15859	0.41976
hypothalamus-VS-cerebellum	chr11	92507261	92507320	5	0.0079365	0.035889	0.19509	0.54781
hypothalamus-VS-cerebellum	chr11	92513829	92514864	54	4.2299e-14	2.8846e-17	0.16528	0.73075
hypothalamus-VS-cerebellum	chr11	92517960	92518035	5	0.0079365	0.0024666	0.23362	0.58538
hypothalamus-VS-cerebellum	chr11	92551900	92552018	7	0.00058275	0.0058122	0.45976	0.79029
hypothalamus-VS-cerebellum	chr11	92555603	92555934	13	0.00099898	0.032369	0.39297	0.70801
hypothalamus-VS-cerebellum	chr11	92570253	92570312	5	0.0079365	0.010225	0.08909	0.2749
hypothalamus-VS-cerebellum	chr11	92583675	92583752	5	0.0079365	0.0048678	0.47368	0.94286
hypothalamus-VS-cerebellum	chr11	92588090	92588342	12	0.038721	0.039632	0.39231	0.59342
hypothalamus-VS-cerebellum	chr11	92595299	92595315	5	0.0079365	0.0037386	0.14969	0.6339
hypothalamus-VS-cerebellum	chr11	92740326	92740447	9	0.0018511	0.01779	0.34686	0.63245
hypothalamus-VS-cerebellum	chr11	92834623	92834740	5	0.031746	0.033991	0.93846	0.76484
hypothalamus-VS-cerebellum	chr11	92841182	92841229	5	0.0079365	0.002559	0.44444	0.15913
hypothalamus-VS-cerebellum	chr11	92939674	92939785	11	1.1341e-05	0.000449	0.031469	0.19786
hypothalamus-VS-cerebellum	chr11	93043070	93043322	12	0.0036366	0.010506	0.25032	0.059777
hypothalamus-VS-cerebellum	chr11	94141084	94141174	7	0.0011655	0.0052424	0.2344	0.72836
hypothalamus-VS-cerebellum	chr11	94352987	94353236	9	0.00078157	0.014729	0.029864	0.18606
hypothalamus-VS-cerebellum	chr11	94397077	94397121	6	0.0021645	0.0018971	0.63542	0.90656
hypothalamus-VS-cerebellum	chr11	94399190	94399306	5	0.0079365	0.0053343	0.084559	0.30242
hypothalamus-VS-cerebellum	chr11	94406701	94406757	11	0.0024467	0.024679	0.17943	0.33531
hypothalamus-VS-cerebellum	chr11	94406775	94407050	38	5.9584e-11	5.8004e-08	0.048938	0.1712
hypothalamus-VS-cerebellum	chr11	94407235	94407295	14	0.0115	0.048009	0.044118	0.16617
hypothalamus-VS-cerebellum	chr11	94407306	94407348	6	0.008658	0.00059472	0.018519	0.19643
hypothalamus-VS-cerebellum	chr11	94524813	94525056	8	0.010412	0.0064258	0.34261	0.65799
hypothalamus-VS-cerebellum	chr11	95017234	95017298	5	0.015873	0.036569	0.26478	0.061538
hypothalamus-VS-cerebellum	chr11	95020448	95020568	10	4.33e-05	0.0024225	0.44547	0.16452
hypothalamus-VS-cerebellum	chr11	95021614	95021720	10	0.0028795	0.012949	0.35926	0.14366
hypothalamus-VS-cerebellum	chr11	95021750	95021827	6	0.0021645	0.0013704	0.37879	0.021739
hypothalamus-VS-cerebellum	chr11	95229264	95229329	5	0.031746	0.039764	0.193	0.30828
hypothalamus-VS-cerebellum	chr11	95236881	95237244	17	1.5416e-05	0.00017913	0.18855	0.57543
hypothalamus-VS-cerebellum	chr11	95237249	95237326	5	0.0079365	0.00094673	0.10835	0.88892
hypothalamus-VS-cerebellum	chr11	95286775	95286868	5	0.0079365	0.013112	0.14768	0.54494
hypothalamus-VS-cerebellum	chr11	95328779	95328874	7	0.006993	0.016033	0.29261	0.66136
hypothalamus-VS-cerebellum	chr11	95756125	95756507	8	0.0001554	0.00014301	0.27813	0.54114
hypothalamus-VS-cerebellum	chr11	96096595	96096679	5	0.0079365	0.0040129	0.086573	0.28708
hypothalamus-VS-cerebellum	chr11	96171320	96171506	7	0.00058275	0.0024802	0.43159	0.80349
hypothalamus-VS-cerebellum	chr11	96746908	96747462	16	8.8679e-05	0.00018856	0.18973	0.52931
hypothalamus-VS-cerebellum	chr11	97009493	97009568	8	0.0001554	0.00029913	0.48827	0.26734
hypothalamus-VS-cerebellum	chr11	97098582	97098702	5	0.015873	0.003989	0.1	0.42657
hypothalamus-VS-cerebellum	chr11	97106988	97107025	5	0.0079365	0.0041623	0.53784	0.81333
hypothalamus-VS-cerebellum	chr11	97165630	97165765	7	0.037879	0.042065	0.38571	0.73265
hypothalamus-VS-cerebellum	chr11	97170129	97170181	5	0.0079365	0.0034896	0.25594	0.60887
hypothalamus-VS-cerebellum	chr11	97187735	97187932	11	0.0052365	0.011745	0.43398	0.70253
hypothalamus-VS-cerebellum	chr11	97252689	97252756	5	0.0079365	0.015972	0.42662	0.7103
hypothalamus-VS-cerebellum	chr11	97257871	97258088	14	0.00019784	0.004165	0.12984	0.4721
hypothalamus-VS-cerebellum	chr11	97292680	97292804	5	0.0079365	0.010958	0.53417	0.21882
hypothalamus-VS-cerebellum	chr11	97296350	97296372	5	0.0079365	0.003371	0.11429	0.010811
hypothalamus-VS-cerebellum	chr11	97301156	97301316	5	0.015873	0.011628	0.057632	0.31131
hypothalamus-VS-cerebellum	chr11	97337376	97337462	5	0.031746	0.036524	0.47848	0.21426
hypothalamus-VS-cerebellum	chr11	97342832	97342923	7	0.0040793	0.037286	0.44898	0.8176
hypothalamus-VS-cerebellum	chr11	97354255	97354293	5	0.0079365	0.0084212	0.23837	0.018536
hypothalamus-VS-cerebellum	chr11	97354444	97354483	9	4.1135e-05	0.00010286	0.4	0.0050505
hypothalamus-VS-cerebellum	chr11	97364961	97365281	21	0.0073823	0.0046124	0.60304	0.7838
hypothalamus-VS-cerebellum	chr11	97365287	97365669	9	4.1135e-05	0.0011381	0.34412	0.803
hypothalamus-VS-cerebellum	chr11	97368377	97368511	9	0.0056355	0.006365	0.39796	0.73944
hypothalamus-VS-cerebellum	chr11	97491239	97491365	5	0.0079365	0.003054	0.32696	0.82213
hypothalamus-VS-cerebellum	chr11	97537737	97537908	14	5.2683e-05	0.002017	0.36552	0.69922
hypothalamus-VS-cerebellum	chr11	97585287	97585420	5	0.0079365	0.0046821	0.1779	0.78363
hypothalamus-VS-cerebellum	chr11	97611957	97612023	5	0.015873	0.039405	0.34972	0.72984
hypothalamus-VS-cerebellum	chr11	97653337	97653434	5	0.031746	0.044821	0.14565	0.52032
hypothalamus-VS-cerebellum	chr11	97653874	97653924	6	0.0021645	0.0020006	0.072365	0.52381
hypothalamus-VS-cerebellum	chr11	97712692	97712784	6	0.0021645	0.0013021	0.2727	0.733
hypothalamus-VS-cerebellum	chr11	97713333	97713485	5	0.0079365	0.0044186	0.077886	0.32358
hypothalamus-VS-cerebellum	chr11	97722253	97722510	7	0.0011655	0.015229	0.34743	0.74615
hypothalamus-VS-cerebellum	chr11	97724489	97725148	20	0.00059176	0.0031564	0.40416	0.70371
hypothalamus-VS-cerebellum	chr11	97727529	97727661	10	1.0825e-05	0.00012717	0.09304	0.57817
hypothalamus-VS-cerebellum	chr11	97748997	97749067	5	0.0079365	0.0014909	0.2137	0.64472
hypothalamus-VS-cerebellum	chr11	97753663	97753800	5	0.0079365	0.00091846	0.0034188	0.11963
hypothalamus-VS-cerebellum	chr11	97781882	97782010	5	0.0079365	0.003671	0.053333	0.46762
hypothalamus-VS-cerebellum	chr11	97801187	97801361	9	4.1135e-05	0.00011944	0.0092593	0.46548
hypothalamus-VS-cerebellum	chr11	97816150	97816477	5	0.031746	0.039071	0.34474	0.70219
hypothalamus-VS-cerebellum	chr11	97818509	97818656	8	0.0001554	0.00020684	0.15293	0.66226
hypothalamus-VS-cerebellum	chr11	97822384	97822447	5	0.015873	0.037464	0.083453	0.21089
hypothalamus-VS-cerebellum	chr11	97822482	97822679	5	0.0079365	0.0035004	0.10421	0.32484
hypothalamus-VS-cerebellum	chr11	97886406	97886454	5	0.015873	0.010919	0.12205	0.017715
hypothalamus-VS-cerebellum	chr11	98020583	98020809	10	4.33e-05	0.00099935	0.055717	0.67794
hypothalamus-VS-cerebellum	chr11	98038640	98038660	5	0.0079365	0.0026304	0.81096	0.94056
hypothalamus-VS-cerebellum	chr11	98074472	98074525	5	0.031746	0.042774	0.66596	0.89944
hypothalamus-VS-cerebellum	chr11	98082046	98082196	8	0.020668	0.042495	0.52885	0.7904
hypothalamus-VS-cerebellum	chr11	98090774	98090855	7	0.00058275	0.0058634	0.37305	0.78927
hypothalamus-VS-cerebellum	chr11	98093504	98093967	22	1.6553e-07	1.5383e-06	0.23748	0.77059
hypothalamus-VS-cerebellum	chr11	98094578	98094892	15	3.0655e-05	0.00019575	0.20483	0.68299
hypothalamus-VS-cerebellum	chr11	98095301	98095367	5	0.0079365	0.016965	0.18717	0.77426
hypothalamus-VS-cerebellum	chr11	98103080	98103214	8	0.010412	0.034221	0.35144	0.56484
hypothalamus-VS-cerebellum	chr11	98103390	98103573	18	0.0017349	0.004375	0.63595	0.82747
hypothalamus-VS-cerebellum	chr11	98103664	98103977	9	0.031469	0.031862	0.69605	0.83268
hypothalamus-VS-cerebellum	chr11	98104492	98104546	5	0.015873	0.046507	0.55338	0.76458
hypothalamus-VS-cerebellum	chr11	98107613	98107720	7	0.017483	0.018926	0.40687	0.75234
hypothalamus-VS-cerebellum	chr11	98108294	98108425	8	0.010412	0.038659	0.48943	0.80729
hypothalamus-VS-cerebellum	chr11	98118896	98119006	5	0.0079365	0.036551	0.34754	0.64059
hypothalamus-VS-cerebellum	chr11	98121776	98121860	5	0.0079365	0.0025008	0.22758	0.57925
hypothalamus-VS-cerebellum	chr11	98130615	98130793	8	0.0001554	0.0020976	0.048885	0.27832
hypothalamus-VS-cerebellum	chr11	98147445	98148203	20	0.0001367	0.0054625	0.039397	0.1646
hypothalamus-VS-cerebellum	chr11	98151702	98151959	11	0.0083296	0.011627	0.099681	0.34673
hypothalamus-VS-cerebellum	chr11	98163319	98163396	5	0.0079365	0.00080618	0.55833	0.83711
hypothalamus-VS-cerebellum	chr11	98250915	98251126	11	0.00012758	0.0054542	0.18175	0.67599
hypothalamus-VS-cerebellum	chr11	98262220	98262332	5	0.0079365	0.0025873	0.18362	0.56645
hypothalamus-VS-cerebellum	chr11	98296151	98296302	8	0.004662	0.044999	0.11947	0.34479
hypothalamus-VS-cerebellum	chr11	98308303	98308340	5	0.015873	0.0098521	0.37167	0.62154
hypothalamus-VS-cerebellum	chr11	98309583	98309798	10	1.0825e-05	0.00019879	0.14234	0.69054
hypothalamus-VS-cerebellum	chr11	98311433	98311538	5	0.0079365	0.0042411	0.2425	0.68715
hypothalamus-VS-cerebellum	chr11	98318030	98318183	13	1.2884e-05	0.0023181	0.056388	0.1827
hypothalamus-VS-cerebellum	chr11	98318797	98318875	7	0.00058275	0.00065723	0.0089525	0.17657
hypothalamus-VS-cerebellum	chr11	98345660	98345914	12	0.0036366	0.039774	0.32171	0.61681
hypothalamus-VS-cerebellum	chr11	98379611	98379714	5	0.0079365	0.0030152	0.15714	0.76813
hypothalamus-VS-cerebellum	chr11	98412696	98412813	7	0.00058275	0.0018323	0.96825	0.68888
hypothalamus-VS-cerebellum	chr11	98414070	98414162	5	0.0079365	0.0041652	0.31	0.71337
hypothalamus-VS-cerebellum	chr11	98414615	98414708	8	0.0001554	0.0021386	0.10926	0.34912
hypothalamus-VS-cerebellum	chr11	98426083	98426133	5	0.0079365	0.01254	0.29435	0.66139
hypothalamus-VS-cerebellum	chr11	98427261	98427364	5	0.0079365	0.0030467	0.066893	0.28799
hypothalamus-VS-cerebellum	chr11	98427872	98428410	12	7.1741e-05	0.0025018	0.19854	0.56854
hypothalamus-VS-cerebellum	chr11	98459230	98459351	10	1.0825e-05	0.00036123	0.43055	0.89053
hypothalamus-VS-cerebellum	chr11	98497767	98497847	5	0.0079365	0.013157	0.49786	0.29254
hypothalamus-VS-cerebellum	chr11	98498677	98498731	5	0.0079365	0.03866	0.42206	0.14125
hypothalamus-VS-cerebellum	chr11	98506066	98506383	10	0.0089307	0.0029007	0.22223	0.07534
hypothalamus-VS-cerebellum	chr11	98506394	98506490	7	0.0011655	0.018444	0.49167	0.19748
hypothalamus-VS-cerebellum	chr11	98519247	98519374	5	0.0079365	0.0063488	0.035764	0.19003
hypothalamus-VS-cerebellum	chr11	98520898	98521019	7	0.00058275	0.0020467	0.014286	0.14032
hypothalamus-VS-cerebellum	chr11	98571759	98572150	7	0.006993	0.0083859	0.14532	0.43401
hypothalamus-VS-cerebellum	chr11	98600103	98600143	5	0.0079365	0.0032862	0.14811	0.35905
hypothalamus-VS-cerebellum	chr11	98639756	98639845	5	0.0079365	0.0027944	0.19104	0.70093
hypothalamus-VS-cerebellum	chr11	98641875	98641942	5	0.015873	0.047557	0.30088	0.62915
hypothalamus-VS-cerebellum	chr11	98666051	98666143	5	0.015873	0.013038	0.975	0.73952
hypothalamus-VS-cerebellum	chr11	98684443	98684844	8	0.0001554	0.0024551	0.76466	0.40364
hypothalamus-VS-cerebellum	chr11	98708258	98708474	5	0.0079365	0.0011568	0.16115	0.61712
hypothalamus-VS-cerebellum	chr11	98724217	98724397	7	0.011072	0.0050562	0.34786	0.68542
hypothalamus-VS-cerebellum	chr11	98738736	98738865	5	0.0079365	0.010032	0.065264	0.33877
hypothalamus-VS-cerebellum	chr11	98741141	98741266	5	0.0079365	0.03969	0.28288	0.55832
hypothalamus-VS-cerebellum	chr11	98749687	98749787	8	0.014763	0.016302	0.14962	0.36894
hypothalamus-VS-cerebellum	chr11	98750707	98750806	6	0.0021645	0.0026311	0.25307	0.62183
hypothalamus-VS-cerebellum	chr11	98751252	98751375	8	0.0010878	0.014957	0.25849	0.63249
hypothalamus-VS-cerebellum	chr11	98845361	98845401	5	0.031746	0.045077	0.12665	0.26809
hypothalamus-VS-cerebellum	chr11	98846768	98846866	10	0.0015047	0.013002	0.3119	0.12387
hypothalamus-VS-cerebellum	chr11	98868538	98868718	20	2.445e-05	0.00014135	0.55998	0.28798
hypothalamus-VS-cerebellum	chr11	98869169	98869271	7	0.011072	0.0025419	0.65132	0.3566
hypothalamus-VS-cerebellum	chr11	98869353	98869580	32	9.8656e-05	0.0087019	0.40302	0.24057
hypothalamus-VS-cerebellum	chr11	98871408	98871531	7	0.00058275	0.0018274	0.60079	0.21429
hypothalamus-VS-cerebellum	chr11	98878975	98879025	5	0.031746	0.010969	0.52	0.10769
hypothalamus-VS-cerebellum	chr11	98895418	98895495	5	0.0079365	0.010041	0.34651	0.72455
hypothalamus-VS-cerebellum	chr11	98925948	98926068	8	0.0010878	0.0021396	0.44584	0.87403
hypothalamus-VS-cerebellum	chr11	98999677	98999797	8	0.0018648	0.0071028	0.42308	0.83996
hypothalamus-VS-cerebellum	chr11	99001694	99001815	7	0.00058275	0.00083513	0.095466	0.544
hypothalamus-VS-cerebellum	chr11	99005477	99005594	5	0.0079365	0.010225	0.30904	0.71538
hypothalamus-VS-cerebellum	chr11	99009639	99009671	5	0.0079365	0.0014459	0.18387	0.78684
hypothalamus-VS-cerebellum	chr11	99016727	99016811	8	0.006993	0.01723	0.52474	0.78712
hypothalamus-VS-cerebellum	chr11	99024107	99024372	12	7.396e-07	2.4505e-05	0.20046	0.67199
hypothalamus-VS-cerebellum	chr11	99043792	99043836	5	0.015873	0.016559	0.42606	0.73088
hypothalamus-VS-cerebellum	chr11	99044971	99045198	9	0.010613	0.016056	0.29167	0.61733
hypothalamus-VS-cerebellum	chr11	99047795	99048289	12	7.396e-07	1.2978e-05	0.078874	0.4167
hypothalamus-VS-cerebellum	chr11	99105789	99105872	5	0.031746	0.010692	0.33506	0.70488
hypothalamus-VS-cerebellum	chr11	99141433	99141492	7	0.006993	0.0016772	0.2999	0.60512
hypothalamus-VS-cerebellum	chr11	99144352	99144472	6	0.0021645	0.0010604	0.13056	0.62108
hypothalamus-VS-cerebellum	chr11	99176872	99176958	5	0.0079365	0.0030298	0.082667	0.71977
hypothalamus-VS-cerebellum	chr11	99208443	99208849	10	1.0825e-05	0.0024574	0.58137	0.9496
hypothalamus-VS-cerebellum	chr11	99235955	99236363	10	0.005196	0.013074	0.46675	0.74594
hypothalamus-VS-cerebellum	chr11	99282233	99282542	8	0.0029526	0.035074	0.078678	0.29395
hypothalamus-VS-cerebellum	chr11	99290329	99290786	13	3.8459e-07	2.9225e-05	0.13379	0.42577
hypothalamus-VS-cerebellum	chr11	99350099	99350297	11	1.1341e-05	0.00015261	0.23578	0.84683
hypothalamus-VS-cerebellum	chr11	99360946	99361071	6	0.0021645	0.0047431	0.13075	0.33539
hypothalamus-VS-cerebellum	chr11	99361610	99361781	14	1.2711e-05	3.3443e-05	0.24773	0.66258
hypothalamus-VS-cerebellum	chr11	99362766	99362863	5	0.015873	0.038863	0.50367	0.84666
hypothalamus-VS-cerebellum	chr11	99364668	99364720	5	0.0079365	0.00074859	0.64615	0.91879
hypothalamus-VS-cerebellum	chr11	99364748	99364851	6	0.004329	0.0051478	0.24709	0.71161
hypothalamus-VS-cerebellum	chr11	99365427	99365526	5	0.0079365	0.0038852	0.14317	0.62992
hypothalamus-VS-cerebellum	chr11	99366166	99366316	10	1.0825e-05	0.00038541	0.22879	0.74061
hypothalamus-VS-cerebellum	chr11	99366862	99366958	9	0.0018511	0.014678	0.43632	0.81524
hypothalamus-VS-cerebellum	chr11	99375249	99375413	7	0.0011655	0.0053185	0.14612	0.51828
hypothalamus-VS-cerebellum	chr11	99404610	99404668	5	0.0079365	0.003716	0.74419	0.90163
hypothalamus-VS-cerebellum	chr11	99556181	99556269	5	0.015873	0.023069	0.23925	0.41025
hypothalamus-VS-cerebellum	chr11	99644688	99644840	7	0.0011655	0.0066742	0.23024	0.029075
hypothalamus-VS-cerebellum	chr11	99699236	99699303	5	0.0079365	0.01146	0.31532	0.047948
hypothalamus-VS-cerebellum	chr11	99700000	99700119	8	0.006993	0.03549	0.38392	0.1706
hypothalamus-VS-cerebellum	chr11	99707753	99707853	5	0.031746	0.012742	0.10904	0.24062
hypothalamus-VS-cerebellum	chr11	99725986	99726080	5	0.031746	0.016189	0.363	0.70749
hypothalamus-VS-cerebellum	chr11	99765495	99765570	6	0.025974	0.041022	0.062863	0.17947
hypothalamus-VS-cerebellum	chr11	99899865	99900047	11	0.047307	0.046191	0.65947	0.81368
hypothalamus-VS-cerebellum	chr11	100018454	100018532	7	0.00058275	0.0004918	0.085104	0.30529
hypothalamus-VS-cerebellum	chr11	100114258	100114399	13	7.6919e-07	3.2769e-05	0.35756	0.82347
hypothalamus-VS-cerebellum	chr11	100123094	100123252	13	0.00099898	0.0091565	0.52453	0.79435
hypothalamus-VS-cerebellum	chr11	100124280	100124342	8	0.037918	0.034715	0.63734	0.82097
hypothalamus-VS-cerebellum	chr11	100126100	100126308	12	3.3282e-05	7.4229e-05	0.25706	0.72651
hypothalamus-VS-cerebellum	chr11	100127475	100127561	6	0.041126	0.045507	0.50046	0.77028
hypothalamus-VS-cerebellum	chr11	100138484	100138626	13	0.0050716	0.0092599	0.45068	0.64806
hypothalamus-VS-cerebellum	chr11	100142840	100143011	11	0.0010405	0.024132	0.40016	0.71569
hypothalamus-VS-cerebellum	chr11	100300921	100300997	8	0.006993	0.0072209	0.34095	0.714
hypothalamus-VS-cerebellum	chr11	100301786	100301992	18	3.4032e-05	1.3317e-06	0.28034	0.67782
hypothalamus-VS-cerebellum	chr11	100317643	100317694	5	0.0079365	0.012034	0.78103	0.91508
hypothalamus-VS-cerebellum	chr11	100320200	100320827	25	0.00027473	0.0012692	0.19937	0.31922
hypothalamus-VS-cerebellum	chr11	100327627	100327752	7	0.00058275	0.0029821	0.24001	0.73345
hypothalamus-VS-cerebellum	chr11	100332814	100332867	5	0.0079365	0.002366	0.44	0.79928
hypothalamus-VS-cerebellum	chr11	100336695	100336801	5	0.0079365	0.0019491	0.072	0.73668
hypothalamus-VS-cerebellum	chr11	100342786	100342861	10	0.00105	7.2779e-05	0.21914	0.42945
hypothalamus-VS-cerebellum	chr11	100357853	100358143	12	0.014493	0.0051655	0.1444	0.36213
hypothalamus-VS-cerebellum	chr11	100368713	100368803	5	0.015873	0.01142	0.24644	0.58493
hypothalamus-VS-cerebellum	chr11	100396036	100396240	12	0.00037128	0.0023487	0.29888	0.73816
hypothalamus-VS-cerebellum	chr11	100474251	100474454	14	0.02742	0.027711	0.6025	0.79508
hypothalamus-VS-cerebellum	chr11	100540788	100540829	5	0.031746	0.046597	0.87335	0.71714
hypothalamus-VS-cerebellum	chr11	100644403	100644460	5	0.0079365	0.0028782	0.12	0.67429
hypothalamus-VS-cerebellum	chr11	100685847	100685948	7	0.0011655	0.0053219	0.20537	0.63048
hypothalamus-VS-cerebellum	chr11	100703234	100703492	11	0.0014006	0.011883	0.20277	0.46705
hypothalamus-VS-cerebellum	chr11	100705129	100705188	5	0.031746	0.035893	0.57501	0.27443
hypothalamus-VS-cerebellum	chr11	100772159	100772194	5	0.0079365	0.0048835	0.45072	0.69888
hypothalamus-VS-cerebellum	chr11	100791710	100791876	12	0.00020117	0.005345	0.29731	0.67197
hypothalamus-VS-cerebellum	chr11	100794198	100794235	5	0.015873	0.036582	0.71429	0.90688
hypothalamus-VS-cerebellum	chr11	100798987	100799002	5	0.0079365	0.0033984	0.7763	0.93976
hypothalamus-VS-cerebellum	chr11	100835734	100835796	12	7.396e-07	7.0414e-05	0.0011416	0.17856
hypothalamus-VS-cerebellum	chr11	100835919	100835951	7	0.002331	0.0070699	0.021277	0.16207
hypothalamus-VS-cerebellum	chr11	100835962	100836265	23	2.5804e-07	1.5314e-06	0.039342	0.27272
hypothalamus-VS-cerebellum	chr11	100836284	100836381	6	0.0021645	0.0025025	0.15513	0.52574
hypothalamus-VS-cerebellum	chr11	100898112	100898197	11	2.8351e-06	5.5388e-05	0.19223	0.78452
hypothalamus-VS-cerebellum	chr11	100997073	100997096	5	0.0079365	0.048995	0.50919	0.75342
hypothalamus-VS-cerebellum	chr11	100997716	100997959	17	0.00014123	0.0027776	0.2709	0.54952
hypothalamus-VS-cerebellum	chr11	100998265	100998377	7	0.002331	0.0082225	0.3622	0.55371
hypothalamus-VS-cerebellum	chr11	100998400	100998776	28	1.4781e-09	1.267e-08	0.25584	0.74959
hypothalamus-VS-cerebellum	chr11	101002646	101003044	7	0.037879	0.045059	0.36873	0.6211
hypothalamus-VS-cerebellum	chr11	101024407	101024772	7	0.006993	0.04241	0.35845	0.76502
hypothalamus-VS-cerebellum	chr11	101024779	101024864	5	0.0079365	0.0049629	0.065982	0.52395
hypothalamus-VS-cerebellum	chr11	101026260	101026496	9	0.00028795	0.0075293	0.044438	0.39348
hypothalamus-VS-cerebellum	chr11	101031399	101031483	5	0.0079365	0.01868	0.41225	0.7683
hypothalamus-VS-cerebellum	chr11	101032838	101032996	11	0.00018995	0.012104	0.095761	0.36879
hypothalamus-VS-cerebellum	chr11	101039010	101039469	21	0.007956	0.047625	0.50323	0.69739
hypothalamus-VS-cerebellum	chr11	101098390	101098443	5	0.0079365	0.0071731	0.84262	0.56154
hypothalamus-VS-cerebellum	chr11	101099370	101099477	5	0.015873	0.041525	0.36105	0.65422
hypothalamus-VS-cerebellum	chr11	101140696	101140799	8	0.006993	0.0062158	0.44157	0.75624
hypothalamus-VS-cerebellum	chr11	101170497	101170704	8	0.0001554	0.00031155	0.09581	0.43252
hypothalamus-VS-cerebellum	chr11	101182705	101183217	11	0.00055285	0.0060376	0.045499	0.20683
hypothalamus-VS-cerebellum	chr11	101205540	101205604	5	0.031746	0.018071	0.49987	0.84785
hypothalamus-VS-cerebellum	chr11	101276519	101276587	5	0.0079365	0.013189	0.094595	0.30595
hypothalamus-VS-cerebellum	chr11	101278786	101278847	5	0.0079365	0.011524	0.20318	0.66774
hypothalamus-VS-cerebellum	chr11	101296582	101296813	12	7.396e-07	0.0001871	0.1348	0.54861
hypothalamus-VS-cerebellum	chr11	101311155	101311356	13	5.7689e-06	0.00019433	0.23246	0.80655
hypothalamus-VS-cerebellum	chr11	101326365	101326722	20	0.0001367	0.0054188	0.62256	0.36233
hypothalamus-VS-cerebellum	chr11	101331336	101331414	7	0.0011655	0.045365	0.49649	0.73645
hypothalamus-VS-cerebellum	chr11	101356259	101356321	5	0.015873	0.048944	0.2965	0.76109
hypothalamus-VS-cerebellum	chr11	101365796	101365833	5	0.0079365	0.0374	0.34898	0.68008
hypothalamus-VS-cerebellum	chr11	101436753	101437055	7	0.002331	0.0078573	0.062039	0.20814
hypothalamus-VS-cerebellum	chr11	101465843	101466413	39	0.00029166	0.013927	0.49541	0.69288
hypothalamus-VS-cerebellum	chr11	101466424	101466925	39	1.7039e-12	2.3342e-09	0.18807	0.62164
hypothalamus-VS-cerebellum	chr11	101467224	101467428	11	0.00076549	0.012778	0.27954	0.66123
hypothalamus-VS-cerebellum	chr11	101473689	101474130	11	0.010382	0.011805	0.46597	0.72118
hypothalamus-VS-cerebellum	chr11	101476547	101477386	20	9.8113e-05	0.00097977	0.25396	0.57742
hypothalamus-VS-cerebellum	chr11	101484040	101484305	17	0.0018262	0.015902	0.51153	0.75325
hypothalamus-VS-cerebellum	chr11	101494898	101495003	7	0.00058275	0.0016086	0.24194	0.83117
hypothalamus-VS-cerebellum	chr11	101502560	101503175	17	1.3179e-05	8.43e-05	0.18472	0.66218
hypothalamus-VS-cerebellum	chr11	101503758	101503897	5	0.015873	0.012166	0.54114	0.85586
hypothalamus-VS-cerebellum	chr11	101504661	101505257	18	0.002387	0.0012888	0.41898	0.68347
hypothalamus-VS-cerebellum	chr11	101506212	101506349	7	0.00058275	0.0020155	0.15218	0.47536
hypothalamus-VS-cerebellum	chr11	101506775	101506893	7	0.00058275	0.00056196	0.15479	0.57673
hypothalamus-VS-cerebellum	chr11	101509757	101509829	5	0.0079365	0.010865	0.26064	0.53714
hypothalamus-VS-cerebellum	chr11	101545329	101545405	8	0.0001554	8.219e-05	0.24264	0.82624
hypothalamus-VS-cerebellum	chr11	101555744	101555846	5	0.015873	0.040907	0.57647	0.95656
hypothalamus-VS-cerebellum	chr11	101564306	101564450	9	0.0027561	0.0063861	0.36619	0.69997
hypothalamus-VS-cerebellum	chr11	101571154	101571270	7	0.011072	0.038685	0.40507	0.7619
hypothalamus-VS-cerebellum	chr11	101574895	101575631	25	2.5363e-06	8.1091e-05	0.20086	0.5987
hypothalamus-VS-cerebellum	chr11	101576825	101576894	8	0.0018648	0.006925	0.206	0.62076
hypothalamus-VS-cerebellum	chr11	101578337	101578530	13	0.00079495	0.0093294	0.43075	0.69146
hypothalamus-VS-cerebellum	chr11	101581843	101582103	5	0.0079365	0.0033476	0.45776	0.73458
hypothalamus-VS-cerebellum	chr11	101583232	101583403	9	0.00078157	0.015696	0.19829	0.60515
hypothalamus-VS-cerebellum	chr11	101596672	101596795	11	0.012838	0.046676	0.5103	0.7505
hypothalamus-VS-cerebellum	chr11	101597200	101597502	17	8.0206e-05	0.0027829	0.31196	0.69048
hypothalamus-VS-cerebellum	chr11	101611100	101611214	7	0.00058275	0.0051494	0.12233	0.41715
hypothalamus-VS-cerebellum	chr11	101631588	101631694	5	0.015873	0.039424	0.11338	0.36736
hypothalamus-VS-cerebellum	chr11	101634917	101635031	9	4.1135e-05	0.00097818	0.09634	0.48212
hypothalamus-VS-cerebellum	chr11	101638605	101638651	5	0.0079365	0.01715	0.078571	0.47949
hypothalamus-VS-cerebellum	chr11	101639357	101639423	5	0.0079365	0.0098415	0.14238	0.49428
hypothalamus-VS-cerebellum	chr11	101640435	101640720	14	0.0076996	0.0020483	0.19302	0.41317
hypothalamus-VS-cerebellum	chr11	101645286	101645405	8	0.010412	0.017196	0.42226	0.72642
hypothalamus-VS-cerebellum	chr11	101695543	101695659	8	0.0001554	0.00072908	0.057292	0.2392
hypothalamus-VS-cerebellum	chr11	101743036	101743100	5	0.0079365	0.00084988	0.096728	0.51022
hypothalamus-VS-cerebellum	chr11	101770134	101770225	6	0.0021645	0.0013736	0.016172	0.23724
hypothalamus-VS-cerebellum	chr11	101771410	101771477	5	0.0079365	0.0067958	0.32079	0.69655
hypothalamus-VS-cerebellum	chr11	101776493	101776597	5	0.0079365	0.012444	0.24464	0.67391
hypothalamus-VS-cerebellum	chr11	101811770	101811886	10	0.00072528	0.00012525	0.45	0.85475
hypothalamus-VS-cerebellum	chr11	101817441	101817766	14	0.0020805	0.0080849	0.51008	0.7904
hypothalamus-VS-cerebellum	chr11	101822461	101822568	7	0.00058275	0.0019065	0.098901	0.81951
hypothalamus-VS-cerebellum	chr11	101829312	101829535	13	3.6536e-06	7.8943e-05	0.10494	0.3229
hypothalamus-VS-cerebellum	chr11	101943756	101943829	5	0.0079365	0.0016238	0.15397	0.67838
hypothalamus-VS-cerebellum	chr11	101989179	101989263	10	0.0015047	0.013454	0.12069	0.27086
hypothalamus-VS-cerebellum	chr11	101993181	101993262	11	8.5054e-05	6.3988e-05	0.1731	0.56759
hypothalamus-VS-cerebellum	chr11	102011335	102011379	5	0.015873	0.012635	0.24287	0.7124
hypothalamus-VS-cerebellum	chr11	102013850	102013947	5	0.0079365	0.02675	0.48437	0.76381
hypothalamus-VS-cerebellum	chr11	102091091	102091152	5	0.015873	0.023402	0.38333	0.77193
hypothalamus-VS-cerebellum	chr11	102122415	102122925	27	1.1426e-07	9.4161e-06	0.26501	0.69245
hypothalamus-VS-cerebellum	chr11	102129384	102129456	7	0.0040793	0.0016094	0.20621	0.49808
hypothalamus-VS-cerebellum	chr11	102134835	102134904	5	0.0079365	0.00099496	0.13333	0.50203
hypothalamus-VS-cerebellum	chr11	102141188	102141406	8	0.0029526	0.036271	0.18256	0.43533
hypothalamus-VS-cerebellum	chr11	102142514	102142575	5	0.0079365	0.014681	0.27393	0.70091
hypothalamus-VS-cerebellum	chr11	102144570	102144659	5	0.0079365	0.01371	0.15556	0.64303
hypothalamus-VS-cerebellum	chr11	102145431	102145593	7	0.00058275	0.005766	0.30731	0.73235
hypothalamus-VS-cerebellum	chr11	102176229	102176353	5	0.031746	0.035854	0.69065	0.92391
hypothalamus-VS-cerebellum	chr11	102178792	102178912	5	0.0079365	0.000626	0.1366	0.43677
hypothalamus-VS-cerebellum	chr11	102201136	102201268	5	0.031746	0.012127	0.20387	0.57958
hypothalamus-VS-cerebellum	chr11	102325997	102326045	5	0.0079365	0.01685	0.41317	0.74392
hypothalamus-VS-cerebellum	chr11	102396133	102396274	5	0.031746	0.021256	0.71429	0.08
hypothalamus-VS-cerebellum	chr11	102404069	102404120	8	0.020668	0.043439	0.75817	0.89395
hypothalamus-VS-cerebellum	chr11	102482672	102483052	14	1.5668e-05	0.00047164	0.098556	0.47989
hypothalamus-VS-cerebellum	chr11	102484679	102484718	5	0.0079365	0.0024216	0.72034	0.88764
hypothalamus-VS-cerebellum	chr11	102491714	102492208	22	0.032679	0.039935	0.60913	0.47843
hypothalamus-VS-cerebellum	chr11	102503298	102503361	5	0.0079365	0.0056373	0.55556	0.84087
hypothalamus-VS-cerebellum	chr11	102510897	102511017	8	0.004662	0.035158	0.053896	0.40271
hypothalamus-VS-cerebellum	chr11	102511031	102511183	15	0.00039057	0.012773	0.092295	0.21618
hypothalamus-VS-cerebellum	chr11	102519552	102519597	7	0.002331	0.0021954	0.34286	0.040179
hypothalamus-VS-cerebellum	chr11	102519604	102519763	14	0.00093887	0.015023	0.16177	0.04295
hypothalamus-VS-cerebellum	chr11	102519769	102519847	9	4.1135e-05	0.00034964	0.37116	0.067668
hypothalamus-VS-cerebellum	chr11	102520097	102520539	34	6.2582e-11	6.5954e-09	0.18493	0.0091034
hypothalamus-VS-cerebellum	chr11	102520549	102520595	6	0.0021645	0.0010614	0.3259	0.0045351
hypothalamus-VS-cerebellum	chr11	102520874	102520929	5	0.0079365	0.0019742	0.34835	0.049512
hypothalamus-VS-cerebellum	chr11	102521261	102521817	37	3.945e-09	4.8717e-06	0.21899	0.051645
hypothalamus-VS-cerebellum	chr11	102527711	102528231	20	3.1798e-07	1.5003e-06	0.2033	0.715
hypothalamus-VS-cerebellum	chr11	102534208	102534730	12	0.00065603	0.0050288	0.35966	0.76615
hypothalamus-VS-cerebellum	chr11	102551051	102551107	5	0.0079365	0.0030598	0.57234	0.834
hypothalamus-VS-cerebellum	chr11	102559461	102559497	5	0.0079365	0.0013334	0.4923	0.77113
hypothalamus-VS-cerebellum	chr11	102577165	102577328	11	0.00018995	0.0059368	0.17343	0.59691
hypothalamus-VS-cerebellum	chr11	102578338	102578393	5	0.0079365	0.0044988	0.30946	0.84762
hypothalamus-VS-cerebellum	chr11	102606159	102606195	5	0.031746	0.042684	0.47634	0.75239
hypothalamus-VS-cerebellum	chr11	102680563	102680813	7	0.002331	0.005985	0.1893	0.035558
hypothalamus-VS-cerebellum	chr11	102704307	102704449	9	0.0027561	0.0024039	0.28571	0.7273
hypothalamus-VS-cerebellum	chr11	102707972	102708509	16	0.0093078	0.03318	0.50989	0.77279
hypothalamus-VS-cerebellum	chr11	102708951	102709036	12	7.396e-07	8.9648e-06	0.69231	0.10606
hypothalamus-VS-cerebellum	chr11	102733806	102733916	7	0.00058275	0.00049259	0.018375	0.50119
hypothalamus-VS-cerebellum	chr11	102758310	102758442	5	0.0079365	0.0029242	0.30041	0.63912
hypothalamus-VS-cerebellum	chr11	102801962	102802044	7	0.006993	0.0020157	0.22232	0.67144
hypothalamus-VS-cerebellum	chr11	102912856	102913250	11	2.8351e-06	0.00044126	0.093688	0.57922
hypothalamus-VS-cerebellum	chr11	102914378	102914446	5	0.015873	0.036117	0.69231	0.46496
hypothalamus-VS-cerebellum	chr11	102917466	102917583	5	0.0079365	0.011312	0.1	0.30857
hypothalamus-VS-cerebellum	chr11	102920032	102920192	7	0.037879	0.037269	0.48122	0.72521
hypothalamus-VS-cerebellum	chr11	102924151	102924291	5	0.0079365	0.01225	0.026667	0.40923
hypothalamus-VS-cerebellum	chr11	102949596	102949807	14	9.401e-05	0.00019649	0.16222	0.44226
hypothalamus-VS-cerebellum	chr11	102988538	102988782	5	0.0079365	0.012142	0.18753	0.29978
hypothalamus-VS-cerebellum	chr11	102989180	102989286	10	0.0020892	0.0029619	0.41514	0.66516
hypothalamus-VS-cerebellum	chr11	102991420	102991481	7	0.006993	0.047285	0.22701	0.051298
hypothalamus-VS-cerebellum	chr11	103025823	103025859	5	0.031746	0.034835	0.23794	0.42655
hypothalamus-VS-cerebellum	chr11	103072103	103072263	11	0.0041025	0.046586	0.24121	0.52474
hypothalamus-VS-cerebellum	chr11	103086506	103086599	8	0.0029526	0.035578	0.475	0.875
hypothalamus-VS-cerebellum	chr11	103106290	103106334	5	0.0079365	0.042195	0.80791	0.98594
hypothalamus-VS-cerebellum	chr11	103107796	103107888	5	0.0079365	0.0031549	0.24615	0.7065
hypothalamus-VS-cerebellum	chr11	103125521	103125613	5	0.031746	0.013923	0.20491	0.35365
hypothalamus-VS-cerebellum	chr11	103148760	103148831	5	0.0079365	0.010579	0.29412	0.8
hypothalamus-VS-cerebellum	chr11	103169081	103169173	5	0.0079365	0.010345	0.075804	0.30363
hypothalamus-VS-cerebellum	chr11	103170291	103170352	9	0.031469	0.032419	0.22222	0.49655
hypothalamus-VS-cerebellum	chr11	103173973	103174854	29	4.7691e-05	0.001564	0.17233	0.40286
hypothalamus-VS-cerebellum	chr11	103175624	103176044	9	0.014192	0.038258	0.21484	0.50719
hypothalamus-VS-cerebellum	chr11	103179501	103179612	5	0.0079365	0.00085501	0.28857	0.92632
hypothalamus-VS-cerebellum	chr11	103180754	103180846	5	0.0079365	0.0039766	0.45482	0.93792
hypothalamus-VS-cerebellum	chr11	103201549	103201726	7	0.017483	0.038035	0.49908	0.85088
hypothalamus-VS-cerebellum	chr11	103203758	103204014	9	0.00016454	0.0031529	0.079693	0.52494
hypothalamus-VS-cerebellum	chr11	103205713	103205849	7	0.00058275	0.0026382	0.17799	0.43031
hypothalamus-VS-cerebellum	chr11	103205963	103206378	10	0.00020568	0.0060599	0.17403	0.59377
hypothalamus-VS-cerebellum	chr11	103207155	103207301	12	7.396e-07	2.7132e-05	0.18072	0.87703
hypothalamus-VS-cerebellum	chr11	103207901	103208158	14	0.0012984	0.0080933	0.24088	0.55905
hypothalamus-VS-cerebellum	chr11	103208887	103209162	17	3.6101e-06	8.5294e-05	0.085941	0.33837
hypothalamus-VS-cerebellum	chr11	103209584	103209662	5	0.0079365	0.012281	0.23006	0.64164
hypothalamus-VS-cerebellum	chr11	103211915	103212263	19	0.00043487	0.0020759	0.446	0.74837
hypothalamus-VS-cerebellum	chr11	103222617	103222722	5	0.031746	0.039752	0.42313	0.76853
hypothalamus-VS-cerebellum	chr11	103223380	103223482	6	0.008658	0.013025	0.23611	0.55495
hypothalamus-VS-cerebellum	chr11	103244299	103244434	7	0.00058275	0.0020538	0.21071	0.80373
hypothalamus-VS-cerebellum	chr11	103251311	103251376	6	0.025974	0.017687	0.35078	0.67343
hypothalamus-VS-cerebellum	chr11	103252324	103252704	10	0.0020892	0.031036	0.30679	0.60077
hypothalamus-VS-cerebellum	chr11	103255418	103255490	8	0.006993	0.034651	0.47852	0.74393
hypothalamus-VS-cerebellum	chr11	103255539	103255657	5	0.0079365	0.0032382	0.065814	0.46381
hypothalamus-VS-cerebellum	chr11	103258410	103259249	24	6.3107e-06	0.0015981	0.20863	0.60969
hypothalamus-VS-cerebellum	chr11	103267452	103267577	10	0.0028795	0.006994	0.44466	0.72378
hypothalamus-VS-cerebellum	chr11	103268438	103268486	7	0.0011655	0.0051137	0.70993	0.93789
hypothalamus-VS-cerebellum	chr11	103268503	103268916	20	9.1555e-06	0.00027622	0.30154	0.67497
hypothalamus-VS-cerebellum	chr11	103269407	103269995	31	5.8326e-09	1.757e-06	0.28524	0.73021
hypothalamus-VS-cerebellum	chr11	103271527	103271616	10	1.0825e-05	0.0001247	0.26062	0.79725
hypothalamus-VS-cerebellum	chr11	103271657	103271729	7	0.011072	0.014442	0.55678	0.83778
hypothalamus-VS-cerebellum	chr11	103273025	103273233	13	0.003486	0.032888	0.61013	0.79769
hypothalamus-VS-cerebellum	chr11	103274126	103274264	11	0.010382	0.012178	0.54799	0.68492
hypothalamus-VS-cerebellum	chr11	103275098	103275166	7	0.00058275	0.0016915	0.35065	0.82496
hypothalamus-VS-cerebellum	chr11	103276051	103276107	7	0.011072	0.0063323	0.61426	0.80924
hypothalamus-VS-cerebellum	chr11	103276136	103276371	8	0.004662	0.0020349	0.51607	0.81307
hypothalamus-VS-cerebellum	chr11	103276386	103276416	5	0.0079365	0.0034163	0.78314	0.94713
hypothalamus-VS-cerebellum	chr11	103276467	103276569	9	0.0012341	0.0059658	0.49203	0.817
hypothalamus-VS-cerebellum	chr11	103277516	103277578	6	0.0021645	0.0011918	0.34452	0.79858
hypothalamus-VS-cerebellum	chr11	103277905	103277977	5	0.015873	0.036579	0.25055	0.67785
hypothalamus-VS-cerebellum	chr11	103282458	103282591	14	0.00047938	0.0010565	0.3416	0.63473
hypothalamus-VS-cerebellum	chr11	103283884	103284079	11	0.0052365	0.026155	0.18574	0.38225
hypothalamus-VS-cerebellum	chr11	103285128	103285362	10	0.00020568	0.0060411	0.3225	0.81731
hypothalamus-VS-cerebellum	chr11	103286576	103286992	38	6.3868e-11	6.5445e-07	0.21506	0.64633
hypothalamus-VS-cerebellum	chr11	103287564	103288005	26	6.1792e-10	1.0847e-09	0.11295	0.73074
hypothalamus-VS-cerebellum	chr11	103289027	103289186	12	4.9553e-05	0.00059232	0.34449	0.80973
hypothalamus-VS-cerebellum	chr11	103290020	103290084	5	0.015873	0.014056	0.37438	0.84413
hypothalamus-VS-cerebellum	chr11	103293379	103293407	5	0.0079365	0.0036709	0.44735	0.83385
hypothalamus-VS-cerebellum	chr11	103294565	103294938	10	0.0001299	0.0030041	0.25357	0.7782
hypothalamus-VS-cerebellum	chr11	103295794	103295957	5	0.0079365	0.040456	0.17239	0.70736
hypothalamus-VS-cerebellum	chr11	103296410	103296652	13	1.8653e-05	0.00046244	0.23997	0.67488
hypothalamus-VS-cerebellum	chr11	103298341	103298409	6	0.0021645	0.0055734	0.067506	0.24302
hypothalamus-VS-cerebellum	chr11	103307173	103307256	5	0.0079365	0.0027964	0.080067	0.39308
hypothalamus-VS-cerebellum	chr11	103308116	103308177	5	0.0079365	0.0024457	0.094366	0.29468
hypothalamus-VS-cerebellum	chr11	103309146	103309191	5	0.0079365	0.013408	0.07255	0.1948
hypothalamus-VS-cerebellum	chr11	103328597	103329116	24	0.00039027	0.0072637	0.58369	0.77901
hypothalamus-VS-cerebellum	chr11	103343050	103343121	5	0.0079365	0.013725	0.42849	0.75259
hypothalamus-VS-cerebellum	chr11	103344527	103345125	27	0.0019006	0.015236	0.65363	0.8007
hypothalamus-VS-cerebellum	chr11	103345137	103345612	25	7.1432e-07	0.00026242	0.40128	0.77434
hypothalamus-VS-cerebellum	chr11	103348069	103348443	20	8.072e-06	0.00026936	0.25687	0.60626
hypothalamus-VS-cerebellum	chr11	103366686	103366763	5	0.0079365	0.0020228	0.5113	0.7806
hypothalamus-VS-cerebellum	chr11	103375827	103376021	7	0.0040793	0.0051734	0.070114	0.31113
hypothalamus-VS-cerebellum	chr11	103382489	103382706	16	1.4058e-06	1.031e-06	0.20632	0.0084731
hypothalamus-VS-cerebellum	chr11	103388569	103388747	10	0.00072528	0.012825	0.062948	0.16602
[truncated: 187,578 more rows]
