# Supplementary material for: Genome-Wide DNA Methylation and Hydroxymethylation Changes Revealed Epigenetic Regulation of Neuromodulation and Myelination in Yak Hypothalamus
Source: Front Genet. 2021 Sep 27;12:592135. doi: 10.3389/fgene.2021.592135 (PMC8503545; doi:10.3389/fgene.2021.592135)
Supplement: Supplementary file 4 [file Table_3.XLSX]

## Sheet: Table S3
Supplementary Table 3. List of DhMRs of each comparision group in yak
Comparision group A-vs-B	chromosome	DhMR start	DhMR end	Difference of DhMR	# of CpGs	Kolmogorov-Smirnov-Test p-value	Mann-Whitney-U-Test p-value	hydroxymethylation of A	hydroxymethylation of B	location of DhMRs
										upstream 2k	5-UTR	CDS	intron	3-UTR	downstream2k
hypothalamus-VS-cerebellum	000744F_pilon_obj	46767	46900	0.448993	7	0.011072	0.015451	0.57221	0.12322	--	--	--	BmuPB022194	--	--
hypothalamus-VS-cerebellum	002687F_pilon_obj	3140	3357	0.178187	5	0.031746	0.013076	0.20667	0.028482	--	--	--	--	--	--
hypothalamus-VS-cerebellum	003601F_pilon_obj	6804	6957	0.127914	5	0.0079365	0.00081944	0.23312	0.10521	--	--	--	--	--	--
hypothalamus-VS-cerebellum	003800F_pilon_obj	10890	11046	0.265764	8	0.0001554	0.0059269	0.40634	0.14057	--	--	--	--	--	--
hypothalamus-VS-cerebellum	004572F_pilon_obj	527	576	0.202719	5	0.0079365	0.040804	0.42719	0.22448	--	--	--	--	--	--
hypothalamus-VS-cerebellum	chr1	59309623	59309963	0.235591	8	0.020668	0.036338	0.49722	0.26163	--	--	--	BmuPB015447	--	--
hypothalamus-VS-cerebellum	chr1	69478840	69479064	0.158759	7	0.00058275	0.0018673	0.39029	0.23153	--	--	--	BmuPB015371	--	--
hypothalamus-VS-cerebellum	chr1	70866450	70867000	0.119473	7	0.0040793	0.018477	0.36575	0.24628	--	--	BmuPB015357	--	--	--
hypothalamus-VS-cerebellum	chr1	85580948	85580966	-0.18207	5	0.0079365	0.0012373	0.18095	0.36302	--	--	--	--	--	--
hypothalamus-VS-cerebellum	chr1	110592276	110592347	0.219652	5	0.031746	0.04085	0.41778	0.19813	--	--	--	--	--	--
hypothalamus-VS-cerebellum	chr1	127569898	127570064	0.208376	5	0.0079365	0.015788	0.51601	0.30763	--	--	BmuPB015628	--	--	--
hypothalamus-VS-cerebellum	chr1	143387097	143387365	0.205591	6	0.0021645	0.0044271	0.47296	0.26737	--	--	--	--	--	--
hypothalamus-VS-cerebellum	chr1	143519293	143519996	0.20724	7	0.017483	0.01887	0.40177	0.19453	--	--	--	--	--	--
hypothalamus-VS-cerebellum	chr1	144653702	144654260	0.305968	14	6.7041e-06	1.3967e-05	0.39706	0.091088	--	--	--	--	--	--
hypothalamus-VS-cerebellum	chr1	144702562	144702671	0.424372	5	0.0079365	0.0012905	0.61962	0.19524	--	--	--	BmuPB008032	--	--
hypothalamus-VS-cerebellum	chr1	145277328	145277448	0.202774	5	0.015873	0.021338	0.37262	0.16985	--	--	BmuPB008022	--	--	--
hypothalamus-VS-cerebellum	chr1	145309962	145310571	0.260761	9	4.1135e-05	0.0023173	0.36035	0.099588	--	--	--	BmuPB008022	--	--
hypothalamus-VS-cerebellum	chr1	145326635	145326865	0.152727	7	0.00058275	0.0073293	0.30009	0.14736	--	--	BmuPB008022	--	--	--
hypothalamus-VS-cerebellum	chr1	145327445	145327611	0.283026	5	0.0079365	0.0011446	0.48545	0.20242	--	--	--	BmuPB008022	--	--
hypothalamus-VS-cerebellum	chr1	145357153	145357336	0.257889	5	0.015873	0.0040754	0.50347	0.24558	--	--	--	--	--	--
hypothalamus-VS-cerebellum	chr1	145614103	145614208	0.399225	5	0.0079365	0.0012161	0.48813	0.088903	--	--	--	--	--	--
hypothalamus-VS-cerebellum	chr1	145664674	145665177	0.207439	9	0.0039901	0.0060057	0.32617	0.11873	--	--	--	BmuPB008020	--	--
hypothalamus-VS-cerebellum	chr1	145670768	145671028	0.245036	5	0.0079365	0.0044496	0.43447	0.18944	--	--	--	BmuPB008020	--	--
hypothalamus-VS-cerebellum	chr1	145868622	145868891	0.301201	6	0.0021645	0.0026819	0.3055	0.0043014	--	--	BmuPB008018	--	--	--
hypothalamus-VS-cerebellum	chr1	149588381	149588470	-0.157792	6	0.025974	0.019664	0.27894	0.43673	--	--	--	BmuPB007986	--	--
hypothalamus-VS-cerebellum	chr1	149649033	149649259	0.164869	10	0.0028795	0.027935	0.51537	0.3505	--	--	--	BmuPB007986	--	--
hypothalamus-VS-cerebellum	chr1	150864298	150864442	-0.126526	5	0.031746	0.024789	0.15092	0.27745	--	--	--	BmuPB007981	--	--
hypothalamus-VS-cerebellum	chr1	152309627	152309672	0.411979	5	0.0079365	0.011795	0.6047	0.19272	--	--	--	BmuPB007969	--	--
hypothalamus-VS-cerebellum	chr1	152318670	152318896	-0.158804	6	0.008658	0.0064615	0.20787	0.36667	--	--	--	BmuPB007969	--	--
hypothalamus-VS-cerebellum	chr1	152655431	152655519	0.208364	5	0.0079365	0.012323	0.45479	0.24643	--	--	BmuPB007965	--	--	--
hypothalamus-VS-cerebellum	chr1	153284715	153284886	0.105192	5	0.031746	0.035513	0.3213	0.2161	--	--	--	BmuPB007960	--	--
hypothalamus-VS-cerebellum	chr1	153876519	153876674	0.218128	5	0.0079365	0.0025747	0.61205	0.39392	--	--	--	BmuPB007957	--	--
hypothalamus-VS-cerebellum	chr1	153901540	153901633	0.217909	5	0.0079365	0.015754	0.42542	0.20751	--	--	--	--	--	--
hypothalamus-VS-cerebellum	chr1	154032187	154033166	0.101089	16	0.0047035	0.019148	0.27121	0.17012	--	--	--	--	--	--
hypothalamus-VS-cerebellum	chr1	157264584	157265082	0.114687	11	0.0010405	0.025207	0.3687	0.25401	--	--	--	--	--	--
hypothalamus-VS-cerebellum	chr10	13548320	13548649	0.169897	5	0.031746	0.013972	0.46187	0.29197	--	--	--	BmuPB009391	--	--
hypothalamus-VS-cerebellum	chr10	17043754	17043859	0.200647	5	0.015873	0.030793	0.44623	0.24559	--	--	--	--	--	--
hypothalamus-VS-cerebellum	chr10	20268414	20268488	0.246124	10	0.01469	0.006198	0.52796	0.28183	--	--	BmuPB009439	--	--	--
hypothalamus-VS-cerebellum	chr10	20421719	20421806	0.197973	6	0.008658	0.0071837	0.42121	0.22323	BmuPB009441	--	--	--	--	--
hypothalamus-VS-cerebellum	chr10	21472441	21472506	0.151875	5	0.015873	0.037565	0.37955	0.22768	--	--	BmuPB009482	--	--	--
hypothalamus-VS-cerebellum	chr10	34149950	34150336	0.294868	5	0.0079365	0.029254	0.35887	0.064007	--	--	BmuPB018165	--	--	--
hypothalamus-VS-cerebellum	chr10	34161082	34161171	0.209151	5	0.0079365	0.0014884	0.36773	0.15858	BmuPB018164	--	--	--	--	--
hypothalamus-VS-cerebellum	chr10	42865645	42865883	0.136971	10	0.01469	0.028837	0.34153	0.20456	--	--	BmuPB010476	--	--	--
hypothalamus-VS-cerebellum	chr10	69256398	69256921	0.152941	12	0.00020117	0.0010887	0.44476	0.29182	--	--	BmuPB004922	--	--	--
hypothalamus-VS-cerebellum	chr10	77776078	77776327	0.123934	10	0.00032475	0.00041925	0.31778	0.19385	--	--	--	BmuPB004855	--	--
hypothalamus-VS-cerebellum	chr10	78445630	78445724	0.141507	7	0.0040793	0.039175	0.32832	0.18681	--	--	--	BmuPB004847	--	--
hypothalamus-VS-cerebellum	chr10	79024420	79024520	0.12725	5	0.015873	0.013606	0.31023	0.18298	--	--	BmuPB004844	--	--	--
hypothalamus-VS-cerebellum	chr10	82645798	82645823	0.146207	5	0.0079365	0.0028562	0.36621	0.22	--	--	BmuPB004815	--	--	--
hypothalamus-VS-cerebellum	chr10	83500488	83500694	0.165103	5	0.015873	0.016723	0.33826	0.17316	--	--	BmuPB004800	--	--	--
hypothalamus-VS-cerebellum	chr10	84228834	84228954	0.111265	5	0.0079365	0.0010361	0.31701	0.20575	--	--	--	BmuPB004785	--	--
hypothalamus-VS-cerebellum	chr10	85816049	85816137	0.16342	5	0.031746	0.012018	0.43103	0.26761	--	--	--	BmuPB010950	--	--
hypothalamus-VS-cerebellum	chr10	85846511	85846651	0.211737	7	0.002331	0.005233	0.46859	0.25685	--	--	--	--	--	--
hypothalamus-VS-cerebellum	chr10	86908147	86908695	0.255596	6	0.0021645	0.03984	0.44831	0.19272	--	--	--	--	--	--
hypothalamus-VS-cerebellum	chr10	98263233	98263484	0.290084	5	0.015873	0.03685	0.41696	0.12688	--	--	--	--	--	--
hypothalamus-VS-cerebellum	chr10	98337076	98337113	0.147054	5	0.0079365	0.025376	0.3665	0.21944	--	--	--	BmuPB010904	--	--
hypothalamus-VS-cerebellum	chr10	98395049	98395074	0.142753	5	0.0079365	0.015956	0.39484	0.25208	--	--	--	BmuPB010904	--	--
hypothalamus-VS-cerebellum	chr10	98553240	98553649	-0.213262	9	0.0018511	0.0079169	0.070329	0.28359	--	--	--	BmuPB010902	--	--
hypothalamus-VS-cerebellum	chr10	98637215	98637428	0.119962	9	0.018758	0.01707	0.27265	0.15269	--	--	--	BmuPB010901	--	--
hypothalamus-VS-cerebellum	chr10	99208777	99208812	0.304013	5	0.0079365	0.0074797	0.61735	0.31334	--	--	BmuPB010898	--	--	--
hypothalamus-VS-cerebellum	chr10	99226721	99226898	0.294819	8	0.0001554	0.00021895	0.44055	0.14573	--	--	--	BmuPB010898	--	--
hypothalamus-VS-cerebellum	chr10	99251599	99251634	0.155163	5	0.031746	0.016737	0.39021	0.23505	--	--	--	BmuPB010898	--	--
hypothalamus-VS-cerebellum	chr10	99283348	99284158	0.174783	11	0.00076549	0.02559	0.34202	0.16724	--	--	--	BmuPB010898	--	--
hypothalamus-VS-cerebellum	chr10	99404618	99404799	0.412234	5	0.0079365	0.0026901	0.66553	0.25329	--	--	--	--	--	--
hypothalamus-VS-cerebellum	chr10	100492522	100492617	0.162548	5	0.015873	0.035884	0.34695	0.18441	--	--	--	BmuPB020227	--	--
hypothalamus-VS-cerebellum	chr10	100542811	100543244	0.207117	5	0.0079365	0.014041	0.45072	0.2436	--	--	--	BmuPB020227	--	--
hypothalamus-VS-cerebellum	chr10	100613769	100613862	-0.203474	5	0.015873	0.021113	0.21312	0.41659	--	--	--	BmuPB020227	--	--
hypothalamus-VS-cerebellum	chr10	100664445	100664493	0.235129	5	0.0079365	0.048713	0.43692	0.20179	--	--	--	BmuPB020227	--	--
hypothalamus-VS-cerebellum	chr10	100697641	100697676	0.201416	5	0.015873	0.047325	0.53713	0.33571	--	--	--	BmuPB020227	--	--
hypothalamus-VS-cerebellum	chr11	2758792	2758922	0.149096	5	0.015873	0.034133	0.41453	0.26544	--	--	--	BmuPB007118	--	--
hypothalamus-VS-cerebellum	chr11	3006907	3007483	0.171746	13	5.2305e-05	0.0046433	0.40548	0.23374	BmuPB007125	--	BmuPB007126	--	--	--
hypothalamus-VS-cerebellum	chr11	3010309	3010358	0.305451	5	0.0079365	0.020042	0.53976	0.23431	--	--	BmuPB007126	--	--	--
hypothalamus-VS-cerebellum	chr11	3048619	3048705	-0.162859	5	0.0079365	0.011568	0.14746	0.31032	--	--	--	BmuPB007128	--	--
hypothalamus-VS-cerebellum	chr11	3899788	3899896	0.111154	5	0.015873	0.010701	0.42202	0.31086	--	--	--	--	--	--
hypothalamus-VS-cerebellum	chr11	3901368	3901827	0.25227	6	0.025974	0.044871	0.45712	0.20485	--	--	--	--	--	--
hypothalamus-VS-cerebellum	chr11	4731486	4731610	0.24694	5	0.0079365	0.0024843	0.44168	0.19474	--	--	--	BmuPB007146	--	--
hypothalamus-VS-cerebellum	chr11	4900571	4901088	0.134431	8	0.049883	0.033782	0.19353	0.059097	--	--	BmuPB007147	--	--	--
hypothalamus-VS-cerebellum	chr11	6792103	6792166	0.125735	6	0.0021645	0.013704	0.4385	0.31277	--	--	--	BmuPB007162	--	--
hypothalamus-VS-cerebellum	chr11	11332195	11332255	0.173078	5	0.0079365	0.0015864	0.34463	0.17155	--	--	BmuPB007221	--	--	--
hypothalamus-VS-cerebellum	chr11	12541265	12541374	0.231007	5	0.0079365	0.012424	0.50751	0.27651	--	--	--	BmuPB007230	--	--
hypothalamus-VS-cerebellum	chr11	13187181	13187345	0.196199	5	0.0079365	0.014161	0.37344	0.17724	--	--	--	BmuPB007231	--	--
hypothalamus-VS-cerebellum	chr11	13193128	13193288	0.150275	5	0.015873	0.049679	0.34584	0.19556	--	--	--	BmuPB007231	--	--
hypothalamus-VS-cerebellum	chr11	37262700	37262860	0.216561	5	0.0079365	0.00087104	0.39321	0.17665	--	--	BmuPB012297	--	--	--
hypothalamus-VS-cerebellum	chr11	61403098	61403143	0.124504	5	0.0079365	0.040984	0.22393	0.099427	--	--	--	--	--	--
hypothalamus-VS-cerebellum	chr11	72134730	72135060	0.102392	12	0.0014326	0.020543	0.34663	0.24424	--	--	BmuPB003698	BmuPB003698	--	BmuPB003699,BmuPB003697
hypothalamus-VS-cerebellum	chr11	72295795	72295886	0.170961	5	0.0079365	0.019131	0.3625	0.19154	--	--	BmuPB003710	--	--	--
hypothalamus-VS-cerebellum	chr11	73382013	73382223	0.34737	6	0.004329	0.012925	0.37994	0.032574	--	--	--	BmuPB003738	--	--
hypothalamus-VS-cerebellum	chr11	73956482	73956821	0.151905	7	0.026224	0.017127	0.28325	0.13134	--	--	BmuPB003742	BmuPB003742	--	--
hypothalamus-VS-cerebellum	chr11	75269272	75269804	0.268576	5	0.015873	0.04368	0.43161	0.16304	--	--	--	BmuPB003761	--	--
hypothalamus-VS-cerebellum	chr11	78268139	78268230	0.188448	5	0.0079365	0.010106	0.3963	0.20785	--	--	--	--	--	--
hypothalamus-VS-cerebellum	chr11	87367817	87367883	-0.122705	5	0.015873	0.031436	0.11787	0.24057	--	--	--	--	--	--
hypothalamus-VS-cerebellum	chr11	87865406	87865459	0.108896	5	0.031746	0.039512	0.29595	0.18706	--	--	--	--	--	--
hypothalamus-VS-cerebellum	chr11	88227042	88227419	0.21945	5	0.0079365	0.0033067	0.45777	0.23832	--	--	--	--	--	--
hypothalamus-VS-cerebellum	chr11	92340653	92340824	0.247065	5	0.0079365	0.019676	0.48703	0.23997	--	--	--	--	--	--
hypothalamus-VS-cerebellum	chr11	92477075	92477488	0.223813	11	0.00018995	0.0025527	0.43799	0.21418	--	--	--	BmuPB009275	--	--
hypothalamus-VS-cerebellum	chr11	92557878	92557960	0.158358	5	0.015873	0.042165	0.34135	0.183	--	--	--	--	--	--
hypothalamus-VS-cerebellum	chr11	92588167	92588332	0.245713	5	0.0079365	0.017422	0.45966	0.21395	--	--	--	--	--	--
hypothalamus-VS-cerebellum	chr11	92740326	92740376	0.303998	5	0.0079365	0.00098051	0.4839	0.1799	--	--	--	--	--	--
hypothalamus-VS-cerebellum	chr11	94396931	94397121	0.196847	5	0.0079365	0.0011236	0.31945	0.1226	--	--	BmuPB009219	--	--	--
hypothalamus-VS-cerebellum	chr11	97342709	97342923	0.244555	5	0.0079365	0.034759	0.42458	0.18003	--	--	--	--	--	--
hypothalamus-VS-cerebellum	chr11	97821815	97821998	0.183466	7	0.026224	0.040111	0.45593	0.27246	--	--	--	BmuPB009195	--	--
hypothalamus-VS-cerebellum	chr11	98345660	98345781	0.233791	5	0.0079365	0.002112	0.41647	0.18268	--	--	BmuPB009184	--	--	--
hypothalamus-VS-cerebellum	chr11	98497767	98497858	0.119851	6	0.004329	0.012915	0.32704	0.20719	--	--	--	BmuPB009176	--	--
hypothalamus-VS-cerebellum	chr11	98498599	98498742	0.137677	7	0.002331	0.017954	0.33099	0.19331	--	--	--	BmuPB009176	--	--
hypothalamus-VS-cerebellum	chr11	98628642	98628972	0.177192	5	0.0079365	0.0014059	0.37485	0.19766	--	--	--	--	BmuPB009174	--
hypothalamus-VS-cerebellum	chr11	99016771	99016916	0.152535	9	0.0039901	0.014565	0.24626	0.093725	--	--	--	BmuPB009160	--	--
hypothalamus-VS-cerebellum	chr11	99283343	99283598	0.134959	5	0.0079365	0.039758	0.37031	0.23536	--	--	BmuPB009151	--	--	--
hypothalamus-VS-cerebellum	chr11	99361628	99361717	0.30149	7	0.00058275	0.0012484	0.55689	0.2554	--	--	BmuPB009147	--	--	--
hypothalamus-VS-cerebellum	chr11	100300849	100301074	0.182103	5	0.0079365	0.019972	0.45443	0.27233	--	--	--	BmuPB009128	--	--
hypothalamus-VS-cerebellum	chr11	100997077	100997915	0.183931	18	0.00016655	0.004375	0.43353	0.2496	--	--	BmuPB009120	--	--	--
hypothalamus-VS-cerebellum	chr11	100998031	100998097	-0.202336	5	0.0079365	0.0042572	0.27867	0.48101	--	--	BmuPB009120	--	--	--
hypothalamus-VS-cerebellum	chr11	101267815	101267864	0.111839	6	0.008658	0.0049742	0.3384	0.22656	--	--	--	BmuPB009114	--	--
hypothalamus-VS-cerebellum	chr11	101466012	101466349	0.144348	8	0.0018648	0.015922	0.3248	0.18045	--	--	BmuPB009111	--	--	--
hypothalamus-VS-cerebellum	chr11	101466535	101466668	-0.17651	5	0.0079365	0.0099698	0.10647	0.28298	--	--	BmuPB009111	--	--	--
hypothalamus-VS-cerebellum	chr11	101467028	101467387	0.186109	5	0.031746	0.036888	0.42289	0.23678	--	--	BmuPB009111	--	--	--
hypothalamus-VS-cerebellum	chr11	101565344	101565827	0.115935	8	0.010412	0.040779	0.32876	0.21282	--	--	--	--	--	BmuPB009107
hypothalamus-VS-cerebellum	chr11	101576155	101576201	0.203461	5	0.0079365	0.0027832	0.48491	0.28145	--	--	--	BmuPB009107	--	--
hypothalamus-VS-cerebellum	chr11	101578450	101578523	0.167031	5	0.0079365	0.0010087	0.34297	0.17594	--	--	--	BmuPB009107	--	--
hypothalamus-VS-cerebellum	chr11	101697919	101697988	0.297815	5	0.0079365	0.035547	0.51141	0.21359	--	--	--	--	--	--
hypothalamus-VS-cerebellum	chr11	101817547	101817657	0.29456	5	0.0079365	0.0040756	0.4167	0.12214	--	--	--	BmuPB009106	--	--
hypothalamus-VS-cerebellum	chr11	102145417	102145593	0.278866	5	0.015873	0.01616	0.49493	0.21606	--	--	--	BmuPB009105	--	--
hypothalamus-VS-cerebellum	chr11	102520313	102520757	0.200557	6	0.0021645	0.0029313	0.2325	0.031946	--	--	BmuPB009102	--	--	BmuPB009102
hypothalamus-VS-cerebellum	chr11	102521277	102521684	0.271703	10	4.33e-05	0.00036124	0.421	0.1493	--	--	--	--	--	BmuPB009102
hypothalamus-VS-cerebellum	chr11	102781812	102781994	0.14219	5	0.0079365	0.014997	0.3169	0.17472	BmuPB009098	--	--	--	--	--
hypothalamus-VS-cerebellum	chr11	102925979	102926426	0.168177	5	0.0079365	0.014359	0.36699	0.19882	--	--	--	BmuPB009093	--	--
hypothalamus-VS-cerebellum	chr11	103146723	103146869	0.178726	5	0.031746	0.021447	0.40686	0.22813	BmuPB009086	--	--	--	--	--
hypothalamus-VS-cerebellum	chr11	103267512	103267606	0.231554	7	0.00058275	0.0018986	0.41699	0.18544	--	--	--	--	--	--
hypothalamus-VS-cerebellum	chr11	103274251	103274628	0.162583	15	0.0034534	0.0036789	0.37823	0.21565	--	--	BmuPB019004	BmuPB019004	--	--
hypothalamus-VS-cerebellum	chr11	103283897	103284067	0.186586	5	0.0079365	0.00065548	0.41435	0.22776	--	--	--	BmuPB019004	--	--
hypothalamus-VS-cerebellum	chr11	103286700	103286747	0.17902	5	0.0079365	0.012006	0.33124	0.15222	--	--	BmuPB019004	--	--	--
hypothalamus-VS-cerebellum	chr11	103286808	103286912	-0.111375	5	0.0079365	0.0032636	0.11666	0.22803	--	--	--	BmuPB019004	--	--
hypothalamus-VS-cerebellum	chr11	103290053	103290234	0.146775	6	0.041126	0.017126	0.50986	0.36308	--	--	--	BmuPB019004	--	--
hypothalamus-VS-cerebellum	chr11	103340736	103341203	0.178703	7	0.017483	0.014261	0.34914	0.17043	--	--	BmuPB019003	--	--	--
hypothalamus-VS-cerebellum	chr11	103389511	103389878	-0.114298	6	0.015152	0.015121	0.23514	0.34944	--	--	--	--	--	--
hypothalamus-VS-cerebellum	chr11	103394459	103394661	0.147734	7	0.006993	0.039431	0.39551	0.24778	--	--	--	BmuPB019002	--	--
hypothalamus-VS-cerebellum	chr11	103424844	103425582	0.182425	12	0.002914	0.020548	0.46801	0.28558	--	--	--	BmuPB019002	--	--
hypothalamus-VS-cerebellum	chr11	103468782	103468893	0.185093	5	0.0079365	0.025038	0.50534	0.32024	--	--	--	--	--	--
hypothalamus-VS-cerebellum	chr11	103469298	103469403	0.112117	5	0.031746	0.013237	0.23739	0.12528	--	--	--	--	--	--
hypothalamus-VS-cerebellum	chr11	103584468	103584881	0.152037	8	0.037918	0.033786	0.3423	0.19027	--	--	--	BmuPB018998	--	--
hypothalamus-VS-cerebellum	chr11	103646198	103646334	-0.213638	5	0.0079365	0.012339	0.10805	0.32168	--	--	--	--	--	--
hypothalamus-VS-cerebellum	chr11	103664286	103664461	0.409058	5	0.0079365	0.042311	0.52345	0.11439	BmuPB018995	--	--	--	--	--
hypothalamus-VS-cerebellum	chr11	103664959	103665213	0.194335	8	0.0006216	0.035213	0.38483	0.1905	BmuPB018995	--	--	--	--	--
hypothalamus-VS-cerebellum	chr11	103668488	103668509	0.183675	5	0.015873	0.037325	0.47063	0.28696	--	--	--	BmuPB018995	--	--
hypothalamus-VS-cerebellum	chr11	103671478	103671556	0.196131	5	0.0079365	0.01083	0.39664	0.20051	--	--	BmuPB018995	--	--	--
hypothalamus-VS-cerebellum	chr11	103672802	103672875	0.229788	5	0.0079365	0.017246	0.47668	0.24689	--	--	--	BmuPB018995	--	--
hypothalamus-VS-cerebellum	chr11	103686588	103686730	0.24208	9	0.0018511	0.014696	0.47112	0.22904	--	--	--	BmuPB018995	--	--
hypothalamus-VS-cerebellum	chr11	103687979	103688117	-0.196045	5	0.0079365	0.0044013	0.090046	0.28609	--	--	BmuPB018995	--	--	--
hypothalamus-VS-cerebellum	chr11	103688823	103689081	0.177503	7	0.0011655	0.0024848	0.32605	0.14855	--	--	--	BmuPB018995	--	--
hypothalamus-VS-cerebellum	chr11	103689102	103689168	0.36945	5	0.0079365	0.0109	0.57279	0.20334	--	--	BmuPB018995	--	--	--
hypothalamus-VS-cerebellum	chr11	103690814	103691303	0.248472	5	0.0079365	0.0051098	0.45933	0.21085	--	--	--	--	--	BmuPB018995
hypothalamus-VS-cerebellum	chr11	103706479	103706991	0.298089	5	0.015873	0.012513	0.34948	0.051395	--	--	--	BmuPB018992	--	--
hypothalamus-VS-cerebellum	chr11	103742106	103742210	-0.116568	5	0.0079365	0.040511	0.18374	0.30031	--	--	--	BmuPB018990	--	--
hypothalamus-VS-cerebellum	chr11	103747625	103747741	0.111216	6	0.025974	0.039225	0.28397	0.17276	--	--	BmuPB018990	--	--	--
hypothalamus-VS-cerebellum	chr11	103758444	103758570	0.121133	5	0.031746	0.016733	0.36458	0.24345	BmuPB018989	--	--	--	--	--
hypothalamus-VS-cerebellum	chr11	103785388	103785521	-0.120049	5	0.0079365	0.015771	0.16573	0.28578	--	--	BmuPB018987	--	--	--
hypothalamus-VS-cerebellum	chr11	103813384	103813642	-0.215967	5	0.0079365	0.0038211	0.2012	0.41717	--	--	BmuPB018986	BmuPB018986	--	--
hypothalamus-VS-cerebellum	chr11	103820502	103820566	-0.201666	5	0.0079365	0.0034145	0.19133	0.393	--	--	--	BmuPB018986	--	--
hypothalamus-VS-cerebellum	chr11	103830205	103830266	0.136644	5	0.0079365	0.037203	0.34186	0.20521	--	--	BmuPB018986	--	--	--
hypothalamus-VS-cerebellum	chr11	103832481	103832536	0.171506	5	0.015873	0.037824	0.35968	0.18818	--	--	BmuPB018986	--	--	--
hypothalamus-VS-cerebellum	chr11	103832553	103832756	-0.327884	7	0.026224	0.016755	0.025263	0.35315	--	--	BmuPB018986	--	--	--
hypothalamus-VS-cerebellum	chr11	103841650	103841710	0.196415	5	0.031746	0.020255	0.40912	0.2127	--	--	--	BmuPB018986	--	--
hypothalamus-VS-cerebellum	chr11	103845737	103845987	0.133829	11	0.00055285	0.0056178	0.27676	0.14293	--	--	--	BmuPB018986	--	--
hypothalamus-VS-cerebellum	chr11	103864307	103864389	0.151927	6	0.008658	0.013099	0.36864	0.21671	--	--	--	--	--	--
hypothalamus-VS-cerebellum	chr11	103886506	103886948	0.208488	7	0.00058275	0.046322	0.37477	0.16628	--	--	--	--	--	--
hypothalamus-VS-cerebellum	chr11	103906203	103906342	-0.26754	6	0.0021645	0.00044568	0.14644	0.41398	--	--	--	--	--	--
hypothalamus-VS-cerebellum	chr11	103913690	103913730	0.270687	5	0.0079365	0.013431	0.60051	0.32982	--	--	--	--	--	--
hypothalamus-VS-cerebellum	chr11	103993886	103994120	0.1473	5	0.031746	0.019778	0.39067	0.24337	--	--	--	--	--	--
hypothalamus-VS-cerebellum	chr11	104139901	104139997	-0.156987	5	0.0079365	0.017581	0.24768	0.40466	--	--	--	BmuPB018975	--	--
hypothalamus-VS-cerebellum	chr11	104177688	104177970	0.121097	5	0.015873	0.035139	0.32226	0.20117	--	--	BmuPB018972	--	--	BmuPB018973
hypothalamus-VS-cerebellum	chr11	104180007	104180214	0.191591	5	0.0079365	0.04181	0.25944	0.067847	--	--	BmuPB018972	BmuPB018972	--	--
hypothalamus-VS-cerebellum	chr11	104235010	104235426	0.217659	9	0.0077746	0.015878	0.42975	0.2121	--	--	--	--	--	BmuPB018970
hypothalamus-VS-cerebellum	chr11	104290294	104290509	0.17385	5	0.0079365	0.048488	0.41778	0.24393	BmuPB018968	--	--	--	--	--
hypothalamus-VS-cerebellum	chr11	104326312	104326515	0.167951	7	0.0011655	0.015448	0.32797	0.16001	--	--	BmuPB018967	--	--	--
hypothalamus-VS-cerebellum	chr11	104369788	104370205	0.132477	8	0.0029526	0.042749	0.31377	0.1813	BmuPB018966	--	--	--	--	--
hypothalamus-VS-cerebellum	chr11	104424448	104424559	0.226755	5	0.0079365	0.012441	0.4853	0.25855	--	--	--	BmuPB018965	--	--
hypothalamus-VS-cerebellum	chr11	104430733	104430854	-0.201479	5	0.0079365	0.011607	0.24498	0.44646	--	--	--	BmuPB018965	--	--
hypothalamus-VS-cerebellum	chr11	104502092	104502206	0.223143	5	0.0079365	0.039368	0.439	0.21586	--	--	--	BmuPB018964	--	--
hypothalamus-VS-cerebellum	chr11	104506235	104506387	0.285981	7	0.002331	0.0018088	0.47925	0.19327	--	--	--	BmuPB018964	--	--
hypothalamus-VS-cerebellum	chr11	104532380	104532727	0.183111	5	0.031746	0.013524	0.36539	0.18228	--	--	--	BmuPB018964	--	--
hypothalamus-VS-cerebellum	chr11	104553680	104553938	0.255698	13	1.8653e-05	0.0011361	0.42538	0.16968	--	--	--	BmuPB018964	--	--
hypothalamus-VS-cerebellum	chr11	104596945	104597321	0.160138	9	0.0056355	0.031255	0.4344	0.27426	--	--	--	BmuPB018964	--	--
hypothalamus-VS-cerebellum	chr11	104602641	104602725	0.196473	7	0.0011655	0.0098198	0.48596	0.28949	--	--	--	BmuPB018964	--	--
hypothalamus-VS-cerebellum	chr11	104615864	104615949	0.291441	5	0.0079365	0.0054146	0.52144	0.23	--	--	--	--	--	--
hypothalamus-VS-cerebellum	chr11	104616762	104616859	0.18638	5	0.0079365	0.010895	0.35969	0.17331	--	--	--	--	--	--
hypothalamus-VS-cerebellum	chr11	104626841	104627189	0.198125	7	0.0040793	0.036569	0.35255	0.15442	--	--	--	--	--	--
hypothalamus-VS-cerebellum	chr11	104628839	104629445	0.18681	5	0.0079365	0.006807	0.40017	0.21336	--	--	--	--	--	--
hypothalamus-VS-cerebellum	chr11	104640386	104640494	0.403377	5	0.0079365	0.0044015	0.60935	0.20597	--	--	--	--	--	--
hypothalamus-VS-cerebellum	chr11	104686877	104687067	0.155752	5	0.031746	0.040921	0.34792	0.19217	--	--	BmuPB018962	--	--	--
hypothalamus-VS-cerebellum	chr11	104687539	104687579	0.281764	5	0.0079365	0.0035458	0.50299	0.22123	--	--	--	BmuPB018962	--	--
hypothalamus-VS-cerebellum	chr11	104691012	104691098	0.312236	7	0.006993	0.0063277	0.58019	0.26795	--	--	--	BmuPB018962	--	--
hypothalamus-VS-cerebellum	chr11	104696536	104696615	0.222563	5	0.0079365	0.034281	0.38341	0.16085	--	--	--	--	--	--
hypothalamus-VS-cerebellum	chr11	104702339	104702563	0.371329	5	0.015873	0.010977	0.61142	0.24009	--	--	--	--	--	--
hypothalamus-VS-cerebellum	chr11	104804546	104804691	0.184352	7	0.011072	0.01867	0.47151	0.28716	--	BmuPB018960	--	--	--	--
hypothalamus-VS-cerebellum	chr11	104905286	104905383	0.292422	8	0.0001554	0.00023756	0.60681	0.31439	--	--	--	BmuPB018959	--	--
hypothalamus-VS-cerebellum	chr11	104911771	104911858	-0.133182	9	0.0039901	0.038749	0.19471	0.3279	--	--	--	BmuPB018959	--	--
hypothalamus-VS-cerebellum	chr11	104912578	104912784	-0.242612	6	0.008658	0.0071694	0.18733	0.42994	--	--	--	BmuPB018959	--	--
hypothalamus-VS-cerebellum	chr11	104913284	104913570	0.307872	10	1.0825e-05	0.00015015	0.55244	0.24457	--	--	--	BmuPB018959	--	--
hypothalamus-VS-cerebellum	chr11	104915666	104915716	0.128598	8	0.0010878	0.015219	0.31652	0.18793	--	--	--	BmuPB018959	--	--
hypothalamus-VS-cerebellum	chr11	104917423	104917678	0.127026	7	0.017483	0.043237	0.40971	0.28269	--	--	--	BmuPB018959	--	--
hypothalamus-VS-cerebellum	chr11	104930884	104930934	0.15777	5	0.015873	0.023299	0.31816	0.16039	--	--	--	BmuPB018959	--	--
hypothalamus-VS-cerebellum	chr11	104937003	104937069	0.208444	5	0.0079365	0.020864	0.48129	0.27284	--	--	--	BmuPB018959	--	--
hypothalamus-VS-cerebellum	chr11	104938718	104938833	-0.154988	6	0.0021645	0.0020264	0.11079	0.26578	--	--	--	BmuPB018959	--	--
hypothalamus-VS-cerebellum	chr11	104942182	104942326	-0.249865	7	0.0040793	0.037468	0.22791	0.47778	--	--	--	BmuPB018959	--	--
hypothalamus-VS-cerebellum	chr11	104942909	104943018	0.309711	5	0.0079365	0.0042661	0.48443	0.17472	--	--	--	BmuPB018959	--	--
hypothalamus-VS-cerebellum	chr11	104949723	104950111	-0.132643	14	0.005066	0.047806	0.15565	0.2883	--	--	--	BmuPB018959	--	--
hypothalamus-VS-cerebellum	chr11	104950116	104950216	-0.296559	5	0.0079365	0.0031981	0.1303	0.42686	--	--	--	BmuPB018959	--	--
hypothalamus-VS-cerebellum	chr11	104952426	104952486	0.133004	5	0.0079365	0.035543	0.37357	0.24056	--	--	--	BmuPB018959	--	--
hypothalamus-VS-cerebellum	chr11	104956592	104956966	0.319888	5	0.0079365	0.049422	0.55628	0.23639	--	--	BmuPB018959	BmuPB018959	--	--
hypothalamus-VS-cerebellum	chr11	104977405	104977727	-0.105002	7	0.0011655	0.0020037	0.11554	0.22054	--	--	--	BmuPB018959	--	--
hypothalamus-VS-cerebellum	chr11	104981526	104981828	0.153319	5	0.0079365	0.0037668	0.34171	0.18839	--	--	--	--	--	BmuPB018959
hypothalamus-VS-cerebellum	chr11	104999899	105000014	0.194945	5	0.015873	0.040952	0.45137	0.25643	--	--	--	BmuPB018958	--	--
hypothalamus-VS-cerebellum	chr11	105065829	105066354	0.126003	9	0.0027561	0.0027405	0.38088	0.25488	--	--	--	BmuPB018957	--	--
hypothalamus-VS-cerebellum	chr11	105115243	105115380	0.115931	7	0.0040793	0.005674	0.2968	0.18087	--	--	--	--	--	--
hypothalamus-VS-cerebellum	chr11	105188004	105188158	0.203658	7	0.00058275	0.0006758	0.41664	0.21298	--	--	--	BmuPB018955	--	--
hypothalamus-VS-cerebellum	chr11	105196154	105196330	0.138793	5	0.031746	0.015898	0.35805	0.21925	--	--	--	BmuPB018955	--	--
hypothalamus-VS-cerebellum	chr11	105202420	105202700	0.180416	5	0.0079365	0.0068848	0.2775	0.097084	--	--	--	BmuPB018955	--	--
hypothalamus-VS-cerebellum	chr11	105206311	105206426	0.161622	9	4.1135e-05	0.0023517	0.35876	0.19713	--	--	--	BmuPB018955	--	--
hypothalamus-VS-cerebellum	chr11	105210857	105210920	0.122369	5	0.0079365	0.01579	0.33138	0.20901	--	--	--	BmuPB018955	--	--
hypothalamus-VS-cerebellum	chr11	105223915	105224451	0.113997	11	0.019231	0.046441	0.29827	0.18427	--	--	BmuPB018955	BmuPB018955	--	--
hypothalamus-VS-cerebellum	chr11	105243041	105243536	0.113931	6	0.025974	0.04301	0.29229	0.17836	--	--	--	BmuPB018955	--	--
hypothalamus-VS-cerebellum	chr11	105252147	105252327	0.261767	5	0.031746	0.042392	0.4407	0.17894	--	--	--	BmuPB018955	--	--
hypothalamus-VS-cerebellum	chr11	105288885	105289606	0.127958	8	0.037918	0.014479	0.28338	0.15543	--	--	--	--	--	--
hypothalamus-VS-cerebellum	chr11	105381760	105382016	0.29073	5	0.031746	0.040436	0.39794	0.10721	--	--	--	--	--	--
hypothalamus-VS-cerebellum	chr11	105389327	105389586	0.171032	8	0.0001554	0.0057978	0.41835	0.24732	--	--	--	--	--	--
hypothalamus-VS-cerebellum	chr11	105395119	105395442	0.172691	5	0.0079365	0.01091	0.35659	0.1839	--	--	--	--	--	--
hypothalamus-VS-cerebellum	chr11	105439143	105439183	-0.296123	5	0.0079365	0.018579	0.18318	0.4793	BmuPB018953	--	--	--	--	--
hypothalamus-VS-cerebellum	chr11	105490903	105491465	0.158985	10	0.035463	0.0057252	0.40594	0.24696	--	--	--	--	--	--
hypothalamus-VS-cerebellum	chr11	105491975	105492026	0.277956	5	0.0079365	0.0017136	0.4753	0.19734	--	--	--	--	--	--
hypothalamus-VS-cerebellum	chr11	105680132	105680248	0.215764	5	0.0079365	0.014415	0.41293	0.19716	--	--	--	--	--	--
hypothalamus-VS-cerebellum	chr11	105693411	105694087	0.192755	13	0.003486	0.032461	0.46547	0.27271	--	--	--	--	--	BmuPB018950
hypothalamus-VS-cerebellum	chr11	105726239	105726651	0.112559	5	0.015873	0.034296	0.29429	0.18173	--	--	BmuPB018947	BmuPB018947	--	--
hypothalamus-VS-cerebellum	chr11	105798469	105798837	0.211323	5	0.015873	0.037492	0.40565	0.19433	--	--	BmuPB018941	--	--	--
hypothalamus-VS-cerebellum	chr11	105804172	105804202	0.153103	5	0.0079365	0.02583	0.35822	0.20512	--	--	BmuPB018940	--	--	--
hypothalamus-VS-cerebellum	chr11	105815109	105815716	0.156144	8	0.004662	0.0080026	0.35797	0.20182	--	--	BmuPB018938	BmuPB018938	--	--
hypothalamus-VS-cerebellum	chr11	105817863	105818391	0.199078	12	0.00085794	0.002787	0.47351	0.27443	--	--	BmuPB018938	BmuPB018938	--	BmuPB018937
hypothalamus-VS-cerebellum	chr11	105820632	105820990	0.114278	7	0.017483	0.0054213	0.34161	0.22733	--	--	BmuPB018937	BmuPB018937	--	--
hypothalamus-VS-cerebellum	chr11	105837501	105837900	0.176374	7	0.0040793	0.0058168	0.33979	0.16342	--	--	BmuPB018936	--	--	--
hypothalamus-VS-cerebellum	chr11	105838295	105838950	0.21946	18	6.7065e-05	1.6913e-05	0.43605	0.21659	--	--	BmuPB018936	BmuPB018936	--	--
hypothalamus-VS-cerebellum	chr11	105845060	105845365	0.159106	8	0.0006216	0.0031042	0.32931	0.1702	--	--	BmuPB018936	--	--	--
hypothalamus-VS-cerebellum	chr11	105855226	105855683	-0.203692	7	0.0011655	0.005199	0.15733	0.36102	BmuPB018934,BmuPB018935	--	BmuPB018935	--	--	--
hypothalamus-VS-cerebellum	chr11	105859701	105859845	0.141249	7	0.017483	0.014903	0.41291	0.27167	--	--	BmuPB018933	--	--	BmuPB018934
hypothalamus-VS-cerebellum	chr11	105895421	105895553	0.322054	6	0.0021645	0.00098739	0.49572	0.17366	BmuPB018931	--	BmuPB018932	--	--	--
hypothalamus-VS-cerebellum	chr11	105918116	105918160	0.146856	5	0.0079365	0.00052486	0.32366	0.17681	--	--	--	--	BmuPB018927	BmuPB018928
hypothalamus-VS-cerebellum	chr11	105922032	105922115	0.239626	5	0.0079365	0.012283	0.46311	0.22348	--	--	BmuPB018927	--	--	--
hypothalamus-VS-cerebellum	chr11	105923397	105923459	0.160232	5	0.031746	0.034391	0.2828	0.12257	--	--	BmuPB018927	--	--	--
hypothalamus-VS-cerebellum	chr11	105939988	105940289	0.220304	8	0.0003108	0.00076867	0.34557	0.12527	--	--	BmuPB018926	--	--	--
hypothalamus-VS-cerebellum	chr11	105940337	105940471	0.142995	5	0.0079365	0.047555	0.21101	0.068019	--	--	BmuPB018926	--	--	--
hypothalamus-VS-cerebellum	chr11	105940851	105940919	0.239061	5	0.0079365	0.0083122	0.38392	0.14486	--	--	BmuPB018926	--	--	--
hypothalamus-VS-cerebellum	chr11	105984775	105985215	0.164069	11	0.00055285	0.0054313	0.30608	0.14201	--	--	BmuPB018922	--	--	--
hypothalamus-VS-cerebellum	chr11	106003572	106004242	0.266889	10	0.0001299	0.0058852	0.43883	0.17194	--	--	BmuPB018920	BmuPB018920	--	--
hypothalamus-VS-cerebellum	chr11	106065091	106065870	0.218238	19	2.1585e-05	0.003729	0.43961	0.22137	--	--	BmuPB018918	--	--	BmuPB018918,BmuPB018917
hypothalamus-VS-cerebellum	chr11	106102360	106102977	0.125421	13	0.00038402	0.0047376	0.29403	0.16861	--	--	BmuPB018911	BmuPB018911	--	--
hypothalamus-VS-cerebellum	chr11	106105007	106105448	0.1523	10	0.005196	0.029091	0.36801	0.21571	--	--	--	--	--	BmuPB018910
hypothalamus-VS-cerebellum	chr11	106105451	106105552	0.446882	8	0.0001554	0.0022427	0.75302	0.30614	--	--	--	--	--	BmuPB018910
hypothalamus-VS-cerebellum	chr11	106105569	106106253	0.155521	16	3.3866e-05	0.00040398	0.32966	0.17414	--	--	--	--	--	BmuPB018910
hypothalamus-VS-cerebellum	chr11	106107146	106107508	0.260193	5	0.0079365	0.010718	0.67006	0.40987	--	--	BmuPB018910	--	--	--
hypothalamus-VS-cerebellum	chr11	106119758	106120034	0.217006	6	0.004329	0.0056297	0.33029	0.11329	--	--	--	BmuPB018907	--	--
hypothalamus-VS-cerebellum	chr11	106127276	106127326	0.206654	6	0.004329	0.0064529	0.42486	0.21821	--	--	BmuPB018906	--	--	BmuPB018905
hypothalamus-VS-cerebellum	chr11	106202174	106202389	-0.150859	7	0.0040793	0.015878	0.15348	0.30433	--	--	--	BmuPB018900	--	--
hypothalamus-VS-cerebellum	chr11	106204707	106204757	-0.157025	5	0.0079365	0.017943	0.25829	0.41532	--	--	--	BmuPB018900	--	--
hypothalamus-VS-cerebellum	chr11	106244914	106244982	0.163133	5	0.0079365	0.0012719	0.43641	0.27328	--	--	--	BmuPB018900	--	--
hypothalamus-VS-cerebellum	chr11	106281273	106281331	0.199892	5	0.015873	0.035094	0.46551	0.26562	--	--	--	--	--	BmuPB018898
hypothalamus-VS-cerebellum	chr11	106464373	106464494	0.256733	7	0.011072	0.0055579	0.47534	0.21861	--	--	--	BmuPB018889	--	--
hypothalamus-VS-cerebellum	chr11	106508661	106508847	0.206809	6	0.015152	0.013092	0.60726	0.40045	--	--	--	BmuPB018888	--	--
hypothalamus-VS-cerebellum	chr11	106514644	106514829	0.128705	7	0.026224	0.036214	0.30154	0.17284	--	--	--	BmuPB018888	--	--
hypothalamus-VS-cerebellum	chr11	106518258	106518753	0.196326	11	0.0066342	0.02368	0.31611	0.11978	--	--	BmuPB018888	BmuPB018888	--	--
hypothalamus-VS-cerebellum	chr11	106554110	106554499	0.2658	8	0.0029526	0.00067124	0.44924	0.18344	--	--	--	BmuPB018888	--	--
hypothalamus-VS-cerebellum	chr11	106555570	106555627	0.321154	5	0.0079365	0.034427	0.55824	0.23709	--	--	--	BmuPB018888	--	--
hypothalamus-VS-cerebellum	chr11	106682927	106683254	0.313159	12	0.00085794	0.0023917	0.50492	0.19176	--	--	BmuPB018887	BmuPB018887	--	--
hypothalamus-VS-cerebellum	chr12	19042064	19042119	0.173145	9	0.0018511	0.0014934	0.50235	0.3292	--	--	--	BmuPB002613	--	--
hypothalamus-VS-cerebellum	chr12	20195227	20195512	-0.149467	5	0.0079365	0.0019149	0.064366	0.21383	--	--	--	BmuPB002619	--	--
hypothalamus-VS-cerebellum	chr12	21765329	21765464	-0.184279	10	1.0825e-05	0.00039446	0.13786	0.32214	--	--	--	BmuPB002638	--	--
hypothalamus-VS-cerebellum	chr12	30222135	30222203	0.16407	5	0.015873	0.042509	0.38196	0.21789	--	--	--	--	--	--
hypothalamus-VS-cerebellum	chr12	33577644	33577747	0.182998	5	0.0079365	0.047292	0.26612	0.083119	--	--	--	BmuPB002712	--	--
hypothalamus-VS-cerebellum	chr12	34198014	34198064	0.307402	5	0.0079365	0.010762	0.60619	0.29879	--	--	--	BmuPB002718	--	--
hypothalamus-VS-cerebellum	chr12	35490839	35491019	0.340994	5	0.0079365	0.025799	0.7021	0.36111	--	--	--	BmuPB002728	--	--
hypothalamus-VS-cerebellum	chr12	62152578	62152710	0.135501	9	0.0012341	0.0076177	0.21496	0.079455	--	--	BmuPB012420	--	--	--
hypothalamus-VS-cerebellum	chr12	79477606	79477674	0.446485	5	0.0079365	0.012213	0.72871	0.28222	--	--	--	BmuPB012964	--	--
hypothalamus-VS-cerebellum	chr12	80872823	80872941	0.17129	5	0.0079365	0.0033713	0.3278	0.15651	--	--	--	BmuPB012950	--	--
hypothalamus-VS-cerebellum	chr12	88183556	88183935	0.151961	12	0.00065603	0.0051893	0.41421	0.26225	--	--	--	BmuPB012921	--	--
hypothalamus-VS-cerebellum	chr12	88245277	88245623	0.168284	9	0.00028795	0.0073564	0.45667	0.28839	--	--	--	BmuPB012920	--	--
hypothalamus-VS-cerebellum	chr12	88263326	88263967	0.136299	21	0.00018725	0.0044578	0.3319	0.1956	--	--	BmuPB012920	--	--	--
hypothalamus-VS-cerebellum	chr12	88264681	88264751	0.20623	5	0.0079365	0.0025457	0.39506	0.18883	--	--	BmuPB012920	--	--	--
hypothalamus-VS-cerebellum	chr12	89071402	89071471	0.111152	5	0.031746	0.01394	0.32615	0.215	--	--	--	--	--	--
hypothalamus-VS-cerebellum	chr12	89074667	89074747	0.168991	5	0.015873	0.023065	0.44271	0.27372	--	--	--	--	--	--
hypothalamus-VS-cerebellum	chr12	89075297	89075502	0.491843	5	0.0079365	0.0073565	0.53843	0.046585	--	--	--	--	--	--
hypothalamus-VS-cerebellum	chr12	89085235	89085280	0.244262	5	0.015873	0.049706	0.53511	0.29085	--	--	--	--	--	--
hypothalamus-VS-cerebellum	chr12	89113656	89114005	0.242248	11	5.6703e-06	0.00044779	0.44183	0.19958	--	--	--	BmuPB012909	--	--
hypothalamus-VS-cerebellum	chr12	89114440	89114528	0.51117	5	0.0079365	0.0040306	0.78911	0.27794	--	--	--	BmuPB012909	--	--
hypothalamus-VS-cerebellum	chr12	89121898	89122270	0.177148	6	0.008658	0.014833	0.40364	0.22649	--	--	--	BmuPB012909	--	--
hypothalamus-VS-cerebellum	chr12	89123456	89123705	0.150962	11	5.3868e-05	0.0010439	0.39933	0.24836	--	--	--	BmuPB012909	--	--
hypothalamus-VS-cerebellum	chr12	89130380	89130578	0.209652	5	0.015873	0.010314	0.5074	0.29775	--	--	--	BmuPB012909	--	--
hypothalamus-VS-cerebellum	chr12	89145794	89145994	0.253512	5	0.0079365	0.023547	0.42334	0.16983	BmuPB012908	--	--	--	--	--
hypothalamus-VS-cerebellum	chr12	89195515	89195733	-0.104533	5	0.015873	0.047263	0.12115	0.22569	--	--	--	--	--	--
hypothalamus-VS-cerebellum	chr12	89465113	89465421	-0.108394	6	0.004329	0.008141	0.17323	0.28162	--	--	--	--	--	--
hypothalamus-VS-cerebellum	chr12	89898779	89898847	0.287135	5	0.0079365	0.00081598	0.45899	0.17186	--	--	--	--	--	--
hypothalamus-VS-cerebellum	chr12	89900109	89900222	0.180358	5	0.0079365	0.0025065	0.30752	0.12716	--	--	--	--	--	--
hypothalamus-VS-cerebellum	chr12	89915966	89916228	0.205836	5	0.0079365	0.046557	0.42578	0.21994	--	--	--	--	--	--
hypothalamus-VS-cerebellum	chr12	89930418	89930584	0.198658	6	0.015152	0.02278	0.46907	0.27041	--	--	--	--	--	--
hypothalamus-VS-cerebellum	chr12	89931474	89931593	0.191428	6	0.041126	0.0012518	0.45707	0.26564	--	--	--	--	--	--
hypothalamus-VS-cerebellum	chr12	89944229	89944563	0.176492	6	0.025974	0.014518	0.36694	0.19045	--	--	BmuPB012904	BmuPB012904	--	--
hypothalamus-VS-cerebellum	chr12	89977339	89977499	0.174594	5	0.0079365	0.035108	0.35848	0.18388	--	--	--	BmuPB012904	--	--
hypothalamus-VS-cerebellum	chr12	90034220	90034415	0.204406	12	0.00020117	0.0056503	0.40054	0.19613	--	--	--	BmuPB012901	--	--
hypothalamus-VS-cerebellum	chr12	90034724	90035466	0.12074	22	0.0052183	0.016648	0.34811	0.22737	--	--	--	BmuPB012901	--	--
hypothalamus-VS-cerebellum	chr12	90043436	90043562	0.314097	5	0.0079365	0.0027416	0.46182	0.14772	--	--	--	--	--	--
hypothalamus-VS-cerebellum	chr12	90045116	90045201	0.13984	5	0.031746	0.014083	0.35129	0.21145	--	--	--	--	--	--
hypothalamus-VS-cerebellum	chr12	90048340	90048536	0.164232	11	0.0041025	0.024591	0.32843	0.1642	--	--	--	--	--	--
hypothalamus-VS-cerebellum	chr12	90049207	90049428	0.221149	6	0.0021645	0.00030383	0.40136	0.18021	--	--	--	--	--	--
hypothalamus-VS-cerebellum	chr12	90050483	90050620	0.333262	8	0.0001554	0.0021086	0.48073	0.14747	--	--	--	--	--	--
hypothalamus-VS-cerebellum	chr12	90054245	90054600	0.273474	5	0.0079365	0.00064431	0.32444	0.050969	--	--	--	--	--	--
hypothalamus-VS-cerebellum	chr12	90055156	90055235	0.190219	5	0.0079365	0.012182	0.34549	0.15527	--	--	--	--	--	--
hypothalamus-VS-cerebellum	chr12	90056347	90056742	0.313348	7	0.0011655	0.0060387	0.45569	0.14235	--	--	--	--	--	--
hypothalamus-VS-cerebellum	chr12	90058206	90058609	0.128567	15	7.4588e-05	8.5004e-05	0.34514	0.21657	--	--	--	--	--	--
hypothalamus-VS-cerebellum	chr12	90063193	90063867	0.309112	8	0.0001554	0.0023197	0.46015	0.15104	--	--	--	--	--	--
hypothalamus-VS-cerebellum	chr12	90081936	90081989	0.150568	5	0.0079365	0.016536	0.33289	0.18233	--	--	--	BmuPB012900	--	--
hypothalamus-VS-cerebellum	chr12	90150606	90150701	0.293722	5	0.031746	0.015907	0.46725	0.17352	--	--	--	BmuPB012895	--	--
hypothalamus-VS-cerebellum	chr12	90198795	90198956	0.194602	6	0.041126	0.018036	0.37702	0.18242	--	--	--	BmuPB012894	--	--
hypothalamus-VS-cerebellum	chr12	90356626	90356779	0.16661	5	0.031746	0.035945	0.37708	0.21046	--	--	--	BmuPB012886	--	--
hypothalamus-VS-cerebellum	chr12	90400562	90400622	0.104535	5	0.031746	0.016391	0.29789	0.19335	--	--	BmuPB012883	--	--	BmuPB012884
hypothalamus-VS-cerebellum	chr12	90409050	90409162	0.158479	7	0.002331	0.0018791	0.29429	0.13581	--	--	BmuPB012883	--	--	--
hypothalamus-VS-cerebellum	chr12	90419908	90420340	0.225642	7	0.002331	0.0018599	0.3583	0.13266	--	--	--	BmuPB012883	--	--
hypothalamus-VS-cerebellum	chr12	90537555	90537700	0.188031	7	0.0040793	0.0062979	0.45547	0.26744	--	--	--	BmuPB012881	--	--
hypothalamus-VS-cerebellum	chr12	90556037	90556394	0.233975	11	0.00018995	0.00015693	0.41784	0.18386	--	--	BmuPB012881	--	--	--
hypothalamus-VS-cerebellum	chr13	1931734	1931873	0.209511	6	0.004329	0.004939	0.41082	0.20131	--	--	--	--	--	--
hypothalamus-VS-cerebellum	chr13	2190842	2190997	0.208731	7	0.0040793	0.008741	0.44246	0.23372	--	--	--	--	--	--
hypothalamus-VS-cerebellum	chr13	5332052	5332151	0.258506	5	0.015873	0.010095	0.54407	0.28556	--	--	--	--	--	--
hypothalamus-VS-cerebellum	chr13	9988893	9989043	0.171337	9	0.00078157	0.0011124	0.30463	0.13329	--	--	BmuPB016061	--	--	--
hypothalamus-VS-cerebellum	chr13	13098931	13099019	0.244809	7	0.002331	0.0086205	0.4197	0.17489	--	--	--	BmuPB017320	--	--
hypothalamus-VS-cerebellum	chr13	34816823	34816883	-0.112846	5	0.0079365	0.011327	0.086113	0.19896	BmuPB000884	--	--	--	--	--
hypothalamus-VS-cerebellum	chr13	38648270	38648549	0.102676	5	0.015873	0.014656	0.31948	0.21681	--	--	--	BmuPB000861	--	--
hypothalamus-VS-cerebellum	chr13	38662959	38663044	0.193368	5	0.031746	0.023365	0.46241	0.26904	--	--	BmuPB000860	--	--	--
hypothalamus-VS-cerebellum	chr13	39712239	39712340	0.358148	5	0.0079365	0.0034689	0.50163	0.14348	--	--	--	--	--	--
hypothalamus-VS-cerebellum	chr13	40186559	40186676	-0.133213	6	0.004329	0.040289	0.22526	0.35847	--	--	BmuPB000838	--	--	--
hypothalamus-VS-cerebellum	chr13	40536365	40536726	0.241925	12	5.1772e-06	0.002351	0.42854	0.18661	--	--	--	--	--	--
hypothalamus-VS-cerebellum	chr13	40537201	40537321	0.275656	8	0.0001554	0.00098064	0.43133	0.15567	--	--	--	--	--	--
hypothalamus-VS-cerebellum	chr13	43510451	43510575	0.253944	5	0.0079365	0.0034621	0.52582	0.27188	BmuPB000799	--	--	--	--	--
hypothalamus-VS-cerebellum	chr13	47157834	47158037	-0.15843	5	0.0079365	0.0087324	0.099965	0.2584	--	--	--	--	--	--
hypothalamus-VS-cerebellum	chr13	54595320	54595684	0.152771	8	0.014763	0.036837	0.33771	0.18494	--	--	BmuPB000688	BmuPB000688	--	--
hypothalamus-VS-cerebellum	chr13	54671353	54671593	0.233847	14	6.7041e-06	5.1201e-06	0.3926	0.15875	--	--	BmuPB000683	--	--	--
hypothalamus-VS-cerebellum	chr13	54823836	54824227	0.250071	5	0.031746	0.011099	0.48884	0.23877	--	--	BmuPB000674	--	--	--
hypothalamus-VS-cerebellum	chr13	54902040	54902369	0.198063	5	0.0079365	0.013509	0.28426	0.086198	--	--	BmuPB000668	--	--	--
hypothalamus-VS-cerebellum	chr13	55274566	55275051	-0.183973	5	0.0079365	0.0045746	0.10357	0.28754	--	--	--	BmuPB000655	--	--
hypothalamus-VS-cerebellum	chr13	55389193	55389357	0.206406	5	0.0079365	0.018599	0.34292	0.13651	--	--	BmuPB000651	--	--	--
hypothalamus-VS-cerebellum	chr13	55413235	55413517	0.214926	9	0.039984	0.030908	0.50012	0.28519	--	--	--	--	--	--
hypothalamus-VS-cerebellum	chr13	55639833	55640060	0.355705	7	0.00058275	0.0058069	0.4528	0.097097	--	--	BmuPB000646	BmuPB000646	--	--
hypothalamus-VS-cerebellum	chr13	55647222	55647710	0.132722	7	0.006993	0.014658	0.34074	0.20802	--	--	BmuPB000646	BmuPB000646	--	--
hypothalamus-VS-cerebellum	chr13	55654691	55654747	0.237267	5	0.0079365	0.011469	0.36104	0.12377	--	--	BmuPB000645	--	--	--
hypothalamus-VS-cerebellum	chr13	56295516	56295610	0.21627	5	0.031746	0.016182	0.34137	0.1251	--	--	--	--	--	--
hypothalamus-VS-cerebellum	chr13	58200850	58201424	0.107334	30	1.1284e-05	6.0175e-05	0.26836	0.16103	--	--	--	BmuPB000621	--	--
hypothalamus-VS-cerebellum	chr13	61346087	61346184	0.295588	7	0.0040793	0.01499	0.54855	0.25296	--	--	BmuPB000574	--	--	--
hypothalamus-VS-cerebellum	chr13	61850435	61850475	0.21902	5	0.0079365	0.0025033	0.38496	0.16594	--	--	--	BmuPB000559	--	--
hypothalamus-VS-cerebellum	chr13	62386981	62387124	0.268193	5	0.0079365	0.0023564	0.43792	0.16973	--	--	BmuPB000547	--	--	--
hypothalamus-VS-cerebellum	chr13	62578877	62579156	0.245383	5	0.031746	0.034171	0.50987	0.26449	--	--	--	--	BmuPB000544	--
hypothalamus-VS-cerebellum	chr13	62585148	62585519	0.154887	5	0.0079365	0.0072172	0.35571	0.20083	--	--	BmuPB000544	BmuPB000544	--	--
hypothalamus-VS-cerebellum	chr13	62602806	62602913	0.230331	5	0.0079365	0.0023926	0.41352	0.18319	--	--	--	BmuPB000544	--	--
hypothalamus-VS-cerebellum	chr13	64935658	64935790	0.241831	7	0.0011655	0.0063728	0.32697	0.085136	--	--	--	BmuPB000504	--	--
hypothalamus-VS-cerebellum	chr13	66475218	66475511	0.212095	12	4.9553e-05	0.0004419	0.40832	0.19623	--	--	BmuPB000475	--	--	--
hypothalamus-VS-cerebellum	chr13	67727509	67727604	0.236827	5	0.015873	0.0065842	0.35454	0.11771	--	--	BmuPB000457	--	--	--
hypothalamus-VS-cerebellum	chr13	70430532	70430738	0.204843	8	0.0010878	0.0024245	0.3995	0.19466	--	--	--	BmuPB000444	--	--
hypothalamus-VS-cerebellum	chr13	70448620	70448724	0.303918	5	0.0079365	0.0032538	0.47941	0.17549	--	--	--	BmuPB000444	--	--
hypothalamus-VS-cerebellum	chr13	70469080	70469253	0.31717	5	0.0079365	0.00083816	0.53225	0.21508	--	--	BmuPB000443	--	--	--
hypothalamus-VS-cerebellum	chr13	70490825	70491530	0.149287	26	0.00023457	0.012091	0.40132	0.25203	--	--	--	--	--	--
hypothalamus-VS-cerebellum	chr13	70612634	70613402	0.307077	10	2.165e-05	0.0024348	0.45824	0.15116	--	--	BmuPB000442	BmuPB000442	--	--
hypothalamus-VS-cerebellum	chr13	75238202	75238584	-0.171959	7	0.026224	0.015531	0.1818	0.35376	--	--	BmuPB014648	--	--	BmuPB014649
hypothalamus-VS-cerebellum	chr13	75328847	75328900	0.175099	5	0.015873	0.034407	0.36332	0.18822	--	--	--	--	BmuPB014656	--
hypothalamus-VS-cerebellum	chr13	75344217	75344364	0.246233	5	0.0079365	0.00072941	0.41508	0.16884	--	--	--	BmuPB014656	--	--
hypothalamus-VS-cerebellum	chr13	75613816	75613945	0.174533	16	5.5136e-05	0.00041716	0.32651	0.15197	--	--	BmuPB014661	--	--	--
hypothalamus-VS-cerebellum	chr13	75951495	75951554	0.210835	5	0.015873	0.038561	0.50101	0.29017	--	--	--	BmuPB014669	--	--
hypothalamus-VS-cerebellum	chr13	77479185	77479478	0.16098	12	0.00049553	0.020981	0.34219	0.18121	--	--	BmuPB014675	--	--	--
hypothalamus-VS-cerebellum	chr13	77631980	77632397	0.233365	5	0.015873	0.036735	0.43047	0.1971	--	--	--	BmuPB014675	--	--
hypothalamus-VS-cerebellum	chr13	77869381	77869749	0.144855	6	0.0021645	0.017246	0.33062	0.18576	--	--	--	--	--	BmuPB014678
hypothalamus-VS-cerebellum	chr13	78617066	78617173	0.552642	7	0.00058275	0.0052076	0.82974	0.2771	--	--	BmuPB014686	--	--	--
hypothalamus-VS-cerebellum	chr13	78675992	78676140	0.198326	5	0.015873	0.043316	0.52921	0.33088	--	--	--	--	--	--
hypothalamus-VS-cerebellum	chr13	78753898	78753998	0.167033	8	0.0001554	0.00092272	0.37005	0.20302	--	--	--	BmuPB014689	--	--
hypothalamus-VS-cerebellum	chr13	78797694	78797750	0.298991	5	0.0079365	0.046201	0.63089	0.33189	--	--	--	BmuPB014690	--	--
hypothalamus-VS-cerebellum	chr13	79225964	79226242	0.114331	5	0.0079365	0.0039293	0.36479	0.25046	--	--	--	BmuPB014692	--	--
hypothalamus-VS-cerebellum	chr13	79886804	79887654	0.123191	12	0.020489	0.021215	0.3311	0.20791	--	--	--	--	--	--
hypothalamus-VS-cerebellum	chr13	80081300	80081516	0.167898	5	0.015873	0.044771	0.39672	0.22882	--	--	--	BmuPB014701	--	--
hypothalamus-VS-cerebellum	chr13	80097928	80098027	0.202681	6	0.0021645	0.039104	0.46525	0.26257	--	--	--	BmuPB014701	--	--
hypothalamus-VS-cerebellum	chr13	80141926	80142059	0.134651	5	0.015873	0.010125	0.36637	0.23172	--	--	--	BmuPB014701	--	--
hypothalamus-VS-cerebellum	chr13	81888773	81888881	0.240873	6	0.0021645	0.00059491	0.52748	0.28661	--	--	--	BmuPB014707	--	--
hypothalamus-VS-cerebellum	chr13	82064966	82065043	0.357782	5	0.0079365	0.0040475	0.5484	0.19062	--	--	--	BmuPB014707	--	--
hypothalamus-VS-cerebellum	chr14	2272560	2272760	0.158609	8	0.0006216	0.0088106	0.42444	0.26583	--	--	--	BmuPB019818	--	--
hypothalamus-VS-cerebellum	chr14	2282996	2283226	0.224942	5	0.031746	0.01359	0.24924	0.024302	--	--	BmuPB019819	--	--	--
hypothalamus-VS-cerebellum	chr14	2397188	2397280	0.254295	8	0.0001554	0.0056077	0.48816	0.23387	--	--	BmuPB019829	--	--	--
hypothalamus-VS-cerebellum	chr14	2397430	2397609	0.139943	5	0.0079365	0.0024594	0.2928	0.15285	--	--	--	BmuPB019829	--	--
hypothalamus-VS-cerebellum	chr14	2411943	2412006	0.352758	5	0.0079365	0.0076935	0.51821	0.16545	--	--	--	BmuPB019829	--	--
hypothalamus-VS-cerebellum	chr14	2436364	2436612	0.165421	7	0.002331	0.005991	0.34296	0.17754	--	--	--	BmuPB019832	--	--
hypothalamus-VS-cerebellum	chr14	2544668	2544798	0.178313	6	0.008658	0.007144	0.41926	0.24095	BmuPB019841	--	--	--	--	--
hypothalamus-VS-cerebellum	chr14	2643895	2644046	0.212827	9	0.0056355	0.013883	0.37535	0.16252	BmuPB019846	--	--	--	--	--
hypothalamus-VS-cerebellum	chr14	2655599	2655642	0.16288	5	0.0079365	0.010417	0.3749	0.21202	--	--	--	BmuPB019846	--	--
hypothalamus-VS-cerebellum	chr14	2657573	2657814	0.207301	5	0.0079365	0.012191	0.44424	0.23694	--	--	--	BmuPB019846	--	--
hypothalamus-VS-cerebellum	chr14	2659967	2660703	0.18565	11	0.010382	0.015018	0.41615	0.2305	--	--	BmuPB019846	BmuPB019846	--	--
hypothalamus-VS-cerebellum	chr14	2794316	2794706	0.162464	5	0.0079365	0.0059621	0.34469	0.18222	--	--	--	BmuPB019850	--	--
hypothalamus-VS-cerebellum	chr14	2820988	2821301	0.195325	5	0.0079365	0.00087971	0.35528	0.15995	--	--	--	--	--	--
hypothalamus-VS-cerebellum	chr14	2963520	2963645	0.136628	5	0.0079365	0.043935	0.26976	0.13313	--	--	--	BmuPB019864	--	--
hypothalamus-VS-cerebellum	chr14	2968431	2968493	0.262529	5	0.0079365	0.012511	0.47516	0.21263	--	--	--	BmuPB019864	--	--
hypothalamus-VS-cerebellum	chr14	3000191	3000606	0.207845	7	0.002331	0.015033	0.36955	0.16171	--	--	BmuPB019864	BmuPB019864	--	--
hypothalamus-VS-cerebellum	chr14	3001667	3001753	0.21585	5	0.0079365	0.019343	0.4937	0.27786	--	--	--	BmuPB019864	--	--
hypothalamus-VS-cerebellum	chr14	3057978	3058161	-0.167762	5	0.0079365	0.011842	0.026562	0.19432	--	--	--	BmuPB019866	--	--
hypothalamus-VS-cerebellum	chr14	3120383	3120530	0.178581	6	0.004329	0.015666	0.34935	0.17077	--	--	--	BmuPB019869	--	--
hypothalamus-VS-cerebellum	chr14	3443300	3443555	0.14234	5	0.015873	0.041169	0.35253	0.21019	--	--	--	--	--	--
hypothalamus-VS-cerebellum	chr14	3528550	3529430	0.241569	14	0.0012984	0.00043679	0.47485	0.23328	--	--	--	--	--	--
hypothalamus-VS-cerebellum	chr14	3542834	3543131	0.113557	10	0.023231	0.02914	0.31464	0.20108	--	--	--	--	--	--
hypothalamus-VS-cerebellum	chr14	3603518	3603712	0.195102	5	0.0079365	0.004609	0.37883	0.18372	--	--	--	BmuPB019890	--	--
hypothalamus-VS-cerebellum	chr14	3607266	3607328	0.12489	5	0.031746	0.046036	0.30696	0.18207	--	--	--	BmuPB019890	--	--
hypothalamus-VS-cerebellum	chr14	3642849	3642917	0.131602	5	0.0079365	0.010833	0.30022	0.16862	--	--	BmuPB019890	--	--	--
hypothalamus-VS-cerebellum	chr14	3664376	3664427	0.152243	5	0.015873	0.012782	0.45526	0.30302	--	--	--	--	--	--
hypothalamus-VS-cerebellum	chr14	3679906	3680823	0.107728	11	0.015769	0.012342	0.31386	0.20613	--	--	--	BmuPB019891	--	--
hypothalamus-VS-cerebellum	chr14	3757517	3757728	0.162728	5	0.015873	0.01038	0.26502	0.10229	--	--	BmuPB019892	--	--	--
hypothalamus-VS-cerebellum	chr14	3772118	3773190	0.196068	18	9.9607e-05	0.0012888	0.36026	0.1642	--	--	BmuPB019892	BmuPB019892	--	--
hypothalamus-VS-cerebellum	chr14	3781410	3781682	0.189325	5	0.0079365	0.0030346	0.3917	0.20237	--	--	--	BmuPB019892	--	--
hypothalamus-VS-cerebellum	chr14	3788464	3788669	0.224961	5	0.0079365	0.0010434	0.39045	0.16549	--	--	--	BmuPB019892	--	--
hypothalamus-VS-cerebellum	chr14	3799727	3799882	0.148199	5	0.0079365	0.016637	0.36661	0.21841	--	--	--	BmuPB019892	--	--
hypothalamus-VS-cerebellum	chr14	3837602	3837696	0.223246	7	0.037879	0.022679	0.42128	0.19803	--	--	--	--	--	--
hypothalamus-VS-cerebellum	chr14	4107379	4107463	0.132929	5	0.031746	0.036666	0.32822	0.1953	--	--	--	--	--	--
hypothalamus-VS-cerebellum	chr14	4135299	4135401	0.135664	6	0.025974	0.038381	0.33954	0.20388	--	--	--	--	--	--
hypothalamus-VS-cerebellum	chr14	4136316	4136574	0.134911	6	0.025974	0.018234	0.24659	0.11168	--	--	--	--	--	--
hypothalamus-VS-cerebellum	chr14	4533119	4533338	0.175355	8	0.0003108	0.0010246	0.35739	0.18203	--	--	--	--	--	--
hypothalamus-VS-cerebellum	chr14	4553556	4553661	0.241022	5	0.0079365	0.011193	0.5506	0.30958	--	--	--	--	--	--
hypothalamus-VS-cerebellum	chr14	4561632	4561819	-0.117514	8	0.0006216	0.0035652	0.124	0.24151	--	--	--	--	--	--
hypothalamus-VS-cerebellum	chr14	4638893	4639037	0.298312	9	4.1135e-05	0.00030733	0.52268	0.22437	--	--	--	--	--	--
hypothalamus-VS-cerebellum	chr14	4914512	4914619	0.386729	5	0.0079365	0.0028049	0.56833	0.1816	--	--	--	BmuPB014101	--	--
hypothalamus-VS-cerebellum	chr14	5036226	5036345	0.177451	10	1.0825e-05	0.00046531	0.38732	0.20987	--	--	--	--	--	--
hypothalamus-VS-cerebellum	chr14	5044109	5044350	-0.171028	8	0.0001554	0.00075312	0.11288	0.28391	--	--	--	--	--	--
hypothalamus-VS-cerebellum	chr14	5046168	5046257	0.207645	5	0.0079365	0.0010116	0.43284	0.2252	--	--	--	--	--	--
hypothalamus-VS-cerebellum	chr14	5057633	5057705	0.225216	5	0.0079365	0.0046953	0.4148	0.18959	--	--	--	--	--	--
hypothalamus-VS-cerebellum	chr14	5061971	5062085	-0.210415	5	0.0079365	0.0031616	0.11282	0.32324	--	--	--	--	--	--
hypothalamus-VS-cerebellum	chr14	5300415	5300793	0.173313	5	0.015873	0.04183	0.43964	0.26632	--	--	--	BmuPB014098	--	--
hypothalamus-VS-cerebellum	chr14	5357947	5358163	0.280488	7	0.00058275	0.00023301	0.54737	0.26688	--	--	--	BmuPB014098	--	--
hypothalamus-VS-cerebellum	chr14	5425566	5425626	0.296331	7	0.00058275	0.0023639	0.39816	0.10183	--	--	--	BmuPB014098	--	--
hypothalamus-VS-cerebellum	chr14	5477328	5477523	0.220766	6	0.015152	0.0045863	0.31928	0.098513	--	--	--	BmuPB014098	--	--
hypothalamus-VS-cerebellum	chr14	5480690	5480824	0.151287	5	0.031746	0.025637	0.34199	0.19071	--	--	--	BmuPB014098	--	--
hypothalamus-VS-cerebellum	chr14	5511779	5511984	0.155359	5	0.015873	0.012075	0.41517	0.25981	--	--	--	BmuPB014098	--	--
hypothalamus-VS-cerebellum	chr14	5538834	5539154	0.200102	9	0.00078157	0.0062242	0.39228	0.19218	--	--	--	BmuPB014098	--	--
hypothalamus-VS-cerebellum	chr14	5541805	5541907	0.284491	5	0.0079365	0.010793	0.38178	0.097289	--	--	--	BmuPB014098	--	--
hypothalamus-VS-cerebellum	chr14	5547763	5548450	0.257082	9	0.00028795	0.0023309	0.43147	0.17439	--	--	--	BmuPB014098	--	--
hypothalamus-VS-cerebellum	chr14	5550052	5550752	0.463531	7	0.002331	0.038219	0.46671	0.0031797	--	--	BmuPB014098	--	--	BmuPB014098
hypothalamus-VS-cerebellum	chr14	6260496	6260785	0.330595	7	0.00058275	0.0016057	0.52039	0.18979	--	--	BmuPB014095	BmuPB014095	--	--
hypothalamus-VS-cerebellum	chr14	8490966	8491105	0.539949	5	0.0079365	0.0080521	0.57851	0.038566	--	--	--	--	--	--
hypothalamus-VS-cerebellum	chr14	9210366	9210780	0.436268	6	0.0021645	0.0044681	0.58352	0.14725	--	--	--	BmuPB014091	--	--
hypothalamus-VS-cerebellum	chr14	10103489	10103559	0.107156	5	0.0079365	0.0072033	0.27205	0.16489	--	--	--	BmuPB014088	--	--
hypothalamus-VS-cerebellum	chr14	10380660	10380725	0.182371	5	0.0079365	0.00060539	0.34576	0.16339	--	--	BmuPB014085	--	--	--
hypothalamus-VS-cerebellum	chr14	14370399	14370527	0.230877	5	0.0079365	0.0030799	0.45734	0.22647	--	--	--	--	--	--
hypothalamus-VS-cerebellum	chr14	14451733	14451793	-0.116085	5	0.0079365	0.0057088	0.12421	0.24029	--	--	--	--	--	--
hypothalamus-VS-cerebellum	chr14	18510688	18510847	0.124609	7	0.011072	0.015668	0.31706	0.19245	--	--	--	--	--	--
hypothalamus-VS-cerebellum	chr14	23528627	23528799	0.136737	7	0.011072	0.036426	0.35623	0.21949	--	--	BmuPB015671	--	--	--
hypothalamus-VS-cerebellum	chr14	28096338	28096716	0.19904	5	0.0079365	0.018624	0.39118	0.19214	--	--	BmuPB015520	--	--	--
hypothalamus-VS-cerebellum	chr14	56483136	56483431	0.273382	5	0.0079365	0.00057399	0.39047	0.11708	--	--	BmuPB005179	--	--	--
hypothalamus-VS-cerebellum	chr14	61547289	61547423	0.148497	5	0.015873	0.047214	0.38063	0.23213	--	--	--	--	--	--
hypothalamus-VS-cerebellum	chr14	63264930	63265049	0.254422	5	0.031746	0.040899	0.58392	0.3295	--	--	--	--	--	--
hypothalamus-VS-cerebellum	chr14	63319841	63320015	-0.114911	5	0.0079365	0.0038161	0.14733	0.26224	--	--	--	--	--	--
hypothalamus-VS-cerebellum	chr14	68501755	68502047	0.129757	6	0.041126	0.024434	0.43898	0.30923	--	--	--	--	--	--
hypothalamus-VS-cerebellum	chr14	82781114	82781237	0.270551	5	0.031746	0.024433	0.56252	0.29197	--	--	--	BmuPB014602	--	--
hypothalamus-VS-cerebellum	chr15	15640160	15640446	0.209773	5	0.015873	0.022749	0.45758	0.2478	--	--	BmuPB019713	--	--	--
hypothalamus-VS-cerebellum	chr15	16058209	16058248	0.235714	5	0.0079365	0.016078	0.56584	0.33012	--	--	BmuPB019711	--	--	--
hypothalamus-VS-cerebellum	chr15	22120309	22120368	0.165303	5	0.0079365	0.0034402	0.45985	0.29455	--	--	--	--	--	--
hypothalamus-VS-cerebellum	chr15	27610523	27610974	0.209824	5	0.0079365	0.035833	0.34303	0.13321	--	--	BmuPB005318	--	--	--
hypothalamus-VS-cerebellum	chr15	27818092	27818289	0.298014	5	0.0079365	0.01142	0.59089	0.29287	--	--	--	--	--	--
hypothalamus-VS-cerebellum	chr15	29245548	29245723	0.115888	7	0.026224	0.014307	0.3453	0.22941	--	--	BmuPB005343	--	--	--
hypothalamus-VS-cerebellum	chr15	29377031	29377341	-0.158723	5	0.0079365	0.0046985	0.13125	0.28997	--	--	BmuPB005348	--	--	--
hypothalamus-VS-cerebellum	chr15	29390635	29390816	0.234176	7	0.00058275	0.0001793	0.47712	0.24295	--	--	--	BmuPB005348	--	--
hypothalamus-VS-cerebellum	chr15	29392619	29393104	0.192078	8	0.0006216	0.00094877	0.44388	0.2518	--	--	--	BmuPB005348	--	--
hypothalamus-VS-cerebellum	chr15	29597885	29598293	0.151857	5	0.015873	0.026008	0.37384	0.22199	--	--	BmuPB005352	--	--	--
hypothalamus-VS-cerebellum	chr15	29599176	29599741	0.193633	14	0.00040321	0.0020699	0.38052	0.18689	--	--	BmuPB005352	BmuPB005352	--	--
hypothalamus-VS-cerebellum	chr15	29600130	29600182	0.258345	5	0.0079365	0.003193	0.50951	0.25117	--	--	BmuPB005352	--	--	--
hypothalamus-VS-cerebellum	chr15	29606750	29606992	0.138001	9	0.00016454	0.014846	0.27232	0.13432	BmuPB005352	--	--	--	--	--
hypothalamus-VS-cerebellum	chr15	29992282	29992602	0.197512	15	0.0015084	0.00090873	0.42243	0.22492	--	--	BmuPB005370	BmuPB005370	--	--
hypothalamus-VS-cerebellum	chr15	30037728	30037817	0.146722	7	0.0040793	0.036886	0.34778	0.20105	--	--	--	BmuPB005374	--	--
hypothalamus-VS-cerebellum	chr15	30355402	30355463	0.143882	6	0.004329	0.014105	0.425	0.28112	--	--	--	BmuPB005377	--	--
hypothalamus-VS-cerebellum	chr15	34219350	34219457	0.259285	5	0.0079365	0.0034295	0.45363	0.19434	--	--	--	BmuPB005400	--	--
hypothalamus-VS-cerebellum	chr15	39433456	39433678	0.265098	9	0.0027561	0.014321	0.37358	0.10848	--	--	--	BmuPB005440	--	--
hypothalamus-VS-cerebellum	chr15	43028563	43028642	0.153758	5	0.015873	0.040164	0.40045	0.24669	--	--	--	--	--	BmuPB005462
hypothalamus-VS-cerebellum	chr15	44565226	44565339	0.204351	5	0.0079365	0.014492	0.50591	0.30156	--	--	--	--	--	--
hypothalamus-VS-cerebellum	chr15	46941465	46941558	0.167791	7	0.0011655	0.016946	0.30391	0.13612	--	--	BmuPB020051	--	--	--
hypothalamus-VS-cerebellum	chr15	47061976	47062023	-0.105549	5	0.0079365	0.0026085	0.23968	0.34523	--	--	BmuPB020046	--	--	--
hypothalamus-VS-cerebellum	chr15	64608650	64608708	0.290879	6	0.004329	0.0052202	0.57175	0.28087	--	--	--	--	--	--
hypothalamus-VS-cerebellum	chr15	66813998	66814101	0.153952	5	0.0079365	0.036063	0.41448	0.26052	--	--	BmuPB008498	--	--	--
hypothalamus-VS-cerebellum	chr15	74275803	74275863	0.232203	5	0.0079365	0.0073587	0.44935	0.21715	--	--	--	BmuPB008518	--	--
hypothalamus-VS-cerebellum	chr15	74820854	74820927	0.319221	6	0.0021645	0.00027365	0.58088	0.26166	--	--	--	BmuPB008523	--	--
hypothalamus-VS-cerebellum	chr15	75859668	75860108	0.188004	5	0.015873	0.011855	0.37023	0.18222	--	--	--	--	--	--
hypothalamus-VS-cerebellum	chr15	76048908	76049531	0.284882	7	0.0011655	0.0050349	0.3719	0.087021	--	--	BmuPB008531	BmuPB008531	--	--
hypothalamus-VS-cerebellum	chr15	76060664	76060914	0.142057	6	0.025974	0.037899	0.33623	0.19418	--	--	--	--	--	--
hypothalamus-VS-cerebellum	chr15	76068913	76069130	0.160691	12	0.017271	0.040764	0.35194	0.19125	--	--	--	BmuPB008532	--	--
hypothalamus-VS-cerebellum	chr15	76079735	76079870	0.15986	13	0.00079495	0.0051032	0.40462	0.24476	--	--	BmuPB008532	--	--	--
hypothalamus-VS-cerebellum	chr15	76508463	76508625	0.17397	11	0.0066342	0.026144	0.47325	0.29928	--	--	BmuPB008538	--	--	--
hypothalamus-VS-cerebellum	chr15	76516349	76516777	0.156663	11	0.0024467	0.024205	0.34548	0.18881	--	--	BmuPB008538	BmuPB008538	--	--
hypothalamus-VS-cerebellum	chr15	76612042	76612093	0.179426	8	0.0001554	7.2133e-05	0.70537	0.52594	--	--	--	BmuPB008541	--	--
hypothalamus-VS-cerebellum	chr15	76657997	76658582	0.1905	13	0.00062804	0.00019478	0.31667	0.12617	--	--	--	BmuPB008541	--	--
hypothalamus-VS-cerebellum	chr15	77226949	77226980	0.213209	5	0.0079365	0.004491	0.40054	0.18733	--	--	BmuPB008552	--	--	--
hypothalamus-VS-cerebellum	chr15	77279665	77279832	0.173748	5	0.015873	0.036459	0.42246	0.24871	--	--	--	BmuPB008555	--	--
hypothalamus-VS-cerebellum	chr15	77322624	77322778	0.102791	5	0.0079365	0.01895	0.23813	0.13534	--	--	BmuPB008556	BmuPB008556	--	--
hypothalamus-VS-cerebellum	chr15	77324332	77324710	0.128951	7	0.017483	0.015339	0.22098	0.092027	--	--	--	BmuPB008556	--	--
hypothalamus-VS-cerebellum	chr15	77326564	77327078	0.134507	17	0.0068548	0.015948	0.33069	0.19618	--	--	BmuPB008556	BmuPB008556	--	--
hypothalamus-VS-cerebellum	chr15	77435106	77435172	0.154812	5	0.015873	0.014581	0.42053	0.26571	--	--	--	--	--	--
hypothalamus-VS-cerebellum	chr15	77535426	77535538	0.180853	5	0.0079365	0.0028818	0.34564	0.16478	--	--	BmuPB008567	--	--	BmuPB008566
hypothalamus-VS-cerebellum	chr15	77873694	77873816	0.207161	8	0.004662	0.015957	0.54926	0.3421	--	--	--	--	--	--
hypothalamus-VS-cerebellum	chr15	80905708	80905944	0.191683	5	0.0079365	0.0014619	0.37178	0.18009	--	--	BmuPB006850	--	--	--
hypothalamus-VS-cerebellum	chr15	81027569	81027659	0.11214	5	0.0079365	0.025069	0.28496	0.17282	--	--	BmuPB006848	--	--	--
hypothalamus-VS-cerebellum	chr15	81033390	81033720	0.171614	5	0.0079365	0.035308	0.38611	0.2145	--	--	--	BmuPB006848	--	--
hypothalamus-VS-cerebellum	chr15	81034397	81034495	0.153281	5	0.015873	0.010677	0.30512	0.15184	--	--	BmuPB006848	--	--	--
hypothalamus-VS-cerebellum	chr15	82928436	82928777	0.166294	5	0.0079365	0.003848	0.40404	0.23775	--	--	--	BmuPB019387	--	--
hypothalamus-VS-cerebellum	chr15	84159197	84159518	0.189307	5	0.0079365	0.037455	0.26371	0.074398	--	--	--	--	--	--
hypothalamus-VS-cerebellum	chr15	84319507	84319576	0.229599	5	0.0079365	0.0087217	0.45592	0.22632	--	--	--	--	--	BmuPB019347
hypothalamus-VS-cerebellum	chr15	84334523	84334633	0.170131	8	0.0029526	0.0024283	0.39574	0.22561	--	--	--	--	--	--
hypothalamus-VS-cerebellum	chr15	84345285	84345426	0.120499	5	0.015873	0.016121	0.34488	0.22438	--	--	--	--	--	--
hypothalamus-VS-cerebellum	chr15	84349797	84350046	0.205677	7	0.00058275	0.0050159	0.447	0.24132	--	--	--	--	--	BmuPB019346
hypothalamus-VS-cerebellum	chr15	84375030	84375380	0.232828	11	0.0010405	0.023657	0.45353	0.2207	--	--	--	--	--	--
hypothalamus-VS-cerebellum	chr16	1820057	1820126	0.133048	5	0.0079365	0.010079	0.28076	0.14771	--	--	--	--	--	BmuPB017553
hypothalamus-VS-cerebellum	chr16	1821430	1821454	-0.28034	5	0.0079365	0.011821	0.12284	0.40318	--	--	--	--	--	BmuPB017553
hypothalamus-VS-cerebellum	chr16	1870816	1870928	0.30238	5	0.0079365	0.010321	0.5155	0.21312	--	--	--	--	--	--
hypothalamus-VS-cerebellum	chr16	1882685	1882814	0.168472	7	0.00058275	0.0071117	0.36202	0.19355	--	--	--	--	--	--
hypothalamus-VS-cerebellum	chr16	2220271	2220362	0.165343	5	0.0079365	0.01036	0.42097	0.25563	--	--	--	--	--	--
hypothalamus-VS-cerebellum	chr16	2584247	2584795	0.255482	9	0.0018511	0.0027214	0.49465	0.23917	--	--	--	BmuPB017547	--	--
hypothalamus-VS-cerebellum	chr16	2607049	2607254	0.366447	5	0.0079365	0.0042092	0.56444	0.198	--	--	--	BmuPB017547	--	--
hypothalamus-VS-cerebellum	chr16	2642352	2642842	0.17553	12	0.00014422	0.0050859	0.37801	0.20248	--	--	--	--	--	--
hypothalamus-VS-cerebellum	chr16	2680913	2681170	0.19478	5	0.0079365	0.03218	0.42167	0.22689	--	--	BmuPB017546	BmuPB017546	--	--
hypothalamus-VS-cerebellum	chr16	2683739	2684050	0.262191	5	0.0079365	0.0029776	0.45827	0.19608	--	--	--	--	--	BmuPB017546
hypothalamus-VS-cerebellum	chr16	2848465	2848677	0.110056	9	8.2271e-05	0.0024833	0.25752	0.14746	--	--	BmuPB017542	--	--	--
hypothalamus-VS-cerebellum	chr16	3021823	3022012	-0.148036	5	0.0079365	0.048466	0.11622	0.26426	--	--	--	--	--	--
hypothalamus-VS-cerebellum	chr16	3068840	3068963	0.17705	7	0.0040793	0.037997	0.40191	0.22486	--	--	--	--	--	--
hypothalamus-VS-cerebellum	chr16	4081769	4081925	0.145351	6	0.0021645	0.0046857	0.28562	0.14027	--	--	--	BmuPB017524	--	--
hypothalamus-VS-cerebellum	chr16	4344707	4344806	0.120353	7	0.011072	0.044733	0.32598	0.20563	--	--	--	--	--	BmuPB017520
hypothalamus-VS-cerebellum	chr16	28134598	28134644	0.154588	5	0.0079365	0.0042851	0.36398	0.2094	--	--	BmuPB003503	--	--	--
hypothalamus-VS-cerebellum	chr16	30352140	30352198	0.157778	6	0.008658	0.016893	0.32891	0.17113	--	--	--	BmuPB003526	--	--
hypothalamus-VS-cerebellum	chr16	30704820	30704876	0.198412	5	0.031746	0.011434	0.48676	0.28835	--	--	BmuPB003529	--	--	--
hypothalamus-VS-cerebellum	chr16	32613579	32613643	0.255819	5	0.015873	0.038126	0.43951	0.1837	--	--	--	BmuPB003542	--	--
hypothalamus-VS-cerebellum	chr16	32838502	32838650	-0.13909	5	0.0079365	0.028941	0.094329	0.23342	--	--	--	BmuPB003542	--	--
hypothalamus-VS-cerebellum	chr16	43900734	43900935	0.189484	5	0.015873	0.011332	0.31597	0.12648	--	--	--	--	--	--
hypothalamus-VS-cerebellum	chr16	43906778	43907025	0.15633	5	0.031746	0.015681	0.39239	0.23606	--	--	--	--	--	--
hypothalamus-VS-cerebellum	chr16	44072066	44072110	0.110214	6	0.0021645	0.0054227	0.28869	0.17848	--	--	--	--	--	--
hypothalamus-VS-cerebellum	chr16	44904650	44904712	0.241294	5	0.0079365	0.00069188	0.46079	0.2195	--	--	--	BmuPB006611	--	--
hypothalamus-VS-cerebellum	chr16	45164319	45164433	0.173475	10	0.011496	0.02899	0.49544	0.32197	--	--	--	--	--	--
hypothalamus-VS-cerebellum	chr16	46040893	46041132	0.242592	6	0.041126	0.022871	0.32368	0.081092	--	--	BmuPB006621	--	--	--
hypothalamus-VS-cerebellum	chr16	46364001	46364051	0.321045	5	0.0079365	0.040717	0.63011	0.30907	--	--	--	--	--	--
hypothalamus-VS-cerebellum	chr16	46376566	46377127	0.126314	11	0.0024467	0.011641	0.31135	0.18503	--	--	BmuPB006625	--	--	--
hypothalamus-VS-cerebellum	chr16	47593585	47593722	0.157916	5	0.0079365	0.010792	0.38662	0.22871	--	--	--	BmuPB006633	--	--
hypothalamus-VS-cerebellum	chr16	48047809	48047924	-0.173562	10	1.0825e-05	0.00014792	0.11841	0.29197	--	--	--	BmuPB006646	--	--
hypothalamus-VS-cerebellum	chr16	48107431	48107667	0.222177	9	0.00078157	0.00035411	0.42051	0.19833	--	--	BmuPB006647	--	--	--
hypothalamus-VS-cerebellum	chr16	48108110	48108301	0.149741	8	0.014763	0.03419	0.32297	0.17323	--	--	--	--	BmuPB006647	--
hypothalamus-VS-cerebellum	chr16	49581244	49581554	0.111492	5	0.015873	0.012557	0.28172	0.17022	--	--	BmuPB006654	--	--	--
hypothalamus-VS-cerebellum	chr16	50525082	50525219	0.254782	5	0.0079365	0.048351	0.54281	0.28803	--	--	--	BmuPB006664	--	--
hypothalamus-VS-cerebellum	chr16	50584249	50584724	0.22343	12	0.0018298	0.020716	0.35915	0.13572	--	--	BmuPB006664	BmuPB006664	--	--
hypothalamus-VS-cerebellum	chr16	50913540	50913693	0.102085	5	0.031746	0.010542	0.37936	0.27728	--	--	--	--	--	--
hypothalamus-VS-cerebellum	chr16	50973205	50973588	-0.103302	8	0.010412	0.015657	0.11863	0.22193	--	--	--	--	--	BmuPB006667
hypothalamus-VS-cerebellum	chr16	51340224	51340314	-0.188463	7	0.00058275	0.002237	0.078688	0.26715	--	--	BmuPB006675	--	--	--
hypothalamus-VS-cerebellum	chr16	51340849	51340942	-0.103334	5	0.031746	0.034701	0.13893	0.24227	--	--	BmuPB006675	--	--	--
hypothalamus-VS-cerebellum	chr16	51342796	51343039	0.227777	7	0.0011655	0.015793	0.36558	0.1378	--	--	BmuPB006675	--	--	--
hypothalamus-VS-cerebellum	chr16	51472170	51472314	-0.136409	6	0.0021645	0.0041789	0.12158	0.25798	--	--	--	BmuPB006678	--	--
hypothalamus-VS-cerebellum	chr16	51479731	51480095	0.248328	8	0.0003108	0.0031619	0.44559	0.19726	--	--	--	BmuPB006678	--	--
hypothalamus-VS-cerebellum	chr16	51496099	51496190	-0.112382	6	0.041126	0.04561	0.18943	0.30181	--	--	--	--	--	BmuPB006679
hypothalamus-VS-cerebellum	chr16	51501901	51502145	-0.109631	5	0.0079365	0.010368	0.14611	0.25574	--	--	--	BmuPB006679	--	--
hypothalamus-VS-cerebellum	chr16	51515703	51515821	-0.218337	10	1.0825e-05	0.00040403	0.11889	0.33723	--	--	--	BmuPB006679	--	--
hypothalamus-VS-cerebellum	chr16	51614856	51614983	-0.21768	6	0.0021645	0.0013647	0.14355	0.36123	--	--	--	BmuPB006681	--	--
hypothalamus-VS-cerebellum	chr16	51698230	51698329	-0.230784	5	0.0079365	0.0080003	0.1921	0.42289	--	--	BmuPB006682	--	--	--
hypothalamus-VS-cerebellum	chr16	51764943	51765042	0.180415	5	0.015873	0.010395	0.33813	0.15771	--	--	--	BmuPB006684	--	--
hypothalamus-VS-cerebellum	chr16	51991376	51991823	0.235886	7	0.00058275	0.00066183	0.40731	0.17142	--	--	BmuPB006692	BmuPB006692	--	--
hypothalamus-VS-cerebellum	chr16	52065120	52065453	0.105336	8	0.020668	0.015136	0.31164	0.2063	--	--	--	BmuPB006695	--	BmuPB006696
hypothalamus-VS-cerebellum	chr16	52091531	52091567	-0.111791	5	0.0079365	0.020926	0.091855	0.20365	--	--	BmuPB006697	--	--	--
hypothalamus-VS-cerebellum	chr16	52156291	52156322	0.177967	5	0.0079365	0.0030824	0.43797	0.26	BmuPB006704	--	BmuPB006703	--	--	--
hypothalamus-VS-cerebellum	chr16	52174593	52174739	-0.134451	5	0.015873	0.04046	0.18033	0.31478	--	--	BmuPB006705	--	--	--
hypothalamus-VS-cerebellum	chr16	52208109	52208143	0.420466	5	0.0079365	0.014841	0.6548	0.23434	--	--	BmuPB006709	--	--	--
hypothalamus-VS-cerebellum	chr16	52250148	52250261	0.311587	6	0.004329	0.003937	0.57232	0.26073	--	--	BmuPB006713	--	--	--
hypothalamus-VS-cerebellum	chr16	52418171	52418317	0.136416	7	0.017483	0.014537	0.36435	0.22794	--	--	BmuPB006720	--	--	--
hypothalamus-VS-cerebellum	chr16	52617899	52618340	0.175838	5	0.0079365	0.018627	0.41949	0.24365	BmuPB006730	--	--	--	--	--
hypothalamus-VS-cerebellum	chr16	53444098	53444249	0.175587	7	0.026224	0.0070185	0.35722	0.18164	--	--	BmuPB006745	--	--	--
hypothalamus-VS-cerebellum	chr16	53619207	53619316	0.191336	8	0.020668	0.034443	0.42147	0.23013	--	--	--	--	--	--
hypothalamus-VS-cerebellum	chr16	53674302	53674606	0.214666	7	0.017483	0.0017481	0.42139	0.20672	--	--	--	--	--	--
hypothalamus-VS-cerebellum	chr16	54772010	54772065	0.231737	5	0.0079365	0.012084	0.48075	0.24901	--	--	--	--	--	--
hypothalamus-VS-cerebellum	chr16	55494710	55494944	-0.21973	7	0.00058275	0.0051029	0.29679	0.51652	--	--	--	--	--	--
hypothalamus-VS-cerebellum	chr16	60866265	60866476	0.164604	5	0.015873	0.015261	0.48993	0.32532	--	--	--	BmuPB006801	--	--
hypothalamus-VS-cerebellum	chr16	63053589	63053916	0.103947	5	0.031746	0.013758	0.28966	0.18571	--	--	BmuPB006821	--	--	--
hypothalamus-VS-cerebellum	chr16	66614877	66614968	0.343721	7	0.00058275	0.00017404	0.65283	0.30911	--	--	--	--	--	--
hypothalamus-VS-cerebellum	chr16	70546021	70546562	0.301284	9	0.00078157	0.0072057	0.51132	0.21004	--	--	BmuPB010576	--	--	--
hypothalamus-VS-cerebellum	chr16	72015009	72015160	0.133079	5	0.031746	0.017412	0.32678	0.19371	--	--	--	--	--	--
hypothalamus-VS-cerebellum	chr16	72075966	72076215	0.158442	8	0.006993	0.014634	0.40859	0.25015	--	--	--	--	--	--
hypothalamus-VS-cerebellum	chr16	74042008	74042275	0.241844	7	0.011072	0.036598	0.47348	0.23164	--	--	--	--	--	--
hypothalamus-VS-cerebellum	chr16	76103950	76104376	0.18715	17	0.00024423	0.0014926	0.40859	0.22144	--	--	BmuPB010610	--	--	--
hypothalamus-VS-cerebellum	chr16	76305867	76306019	0.253056	5	0.0079365	0.012442	0.50384	0.25078	--	--	--	BmuPB010610	--	--
hypothalamus-VS-cerebellum	chr16	76314714	76314846	0.261861	5	0.0079365	0.010117	0.41412	0.15226	--	--	--	--	--	--
hypothalamus-VS-cerebellum	chr16	76474724	76474865	0.255343	5	0.0079365	0.022352	0.35133	0.095986	--	--	--	--	--	--
hypothalamus-VS-cerebellum	chr16	76500473	76500541	0.221505	5	0.015873	0.041774	0.50549	0.28399	--	--	--	--	--	--
hypothalamus-VS-cerebellum	chr16	76520782	76520883	0.318068	5	0.031746	0.017935	0.56076	0.24269	--	--	--	BmuPB010613	--	--
hypothalamus-VS-cerebellum	chr16	76526611	76526671	-0.366162	5	0.0079365	0.014547	0.12015	0.48631	--	--	--	--	--	--
hypothalamus-VS-cerebellum	chr16	76532982	76533044	-0.129128	5	0.0079365	0.046306	0.16583	0.29495	--	--	--	--	--	--
hypothalamus-VS-cerebellum	chr16	78114764	78114856	-0.158188	5	0.015873	0.013244	0.24249	0.40068	--	--	--	BmuPB010627	--	--
hypothalamus-VS-cerebellum	chr16	80056545	80056645	0.264125	5	0.0079365	0.015685	0.49203	0.22791	--	--	--	BmuPB010634	--	--
hypothalamus-VS-cerebellum	chr16	80272342	80272391	0.137936	5	0.015873	0.038842	0.43399	0.29605	--	--	--	--	--	--
hypothalamus-VS-cerebellum	chr16	80301349	80301599	0.30028	5	0.015873	0.011296	0.52246	0.22218	--	--	--	--	--	--
hypothalamus-VS-cerebellum	chr16	80394037	80394393	0.331288	5	0.0079365	0.0044827	0.43203	0.10074	--	--	BmuPB010638	--	--	--
hypothalamus-VS-cerebellum	chr16	80409482	80409831	0.151187	7	0.011072	0.036898	0.31705	0.16587	--	--	--	--	--	--
hypothalamus-VS-cerebellum	chr16	80412111	80412169	0.331289	5	0.0079365	0.0099566	0.44741	0.11612	--	--	--	--	--	--
hypothalamus-VS-cerebellum	chr16	80447103	80447408	0.155242	5	0.031746	0.036289	0.33341	0.17817	--	--	--	BmuPB010639	--	--
hypothalamus-VS-cerebellum	chr16	80518198	80518313	-0.105389	5	0.031746	0.01022	0.18986	0.29525	--	--	--	--	--	--
hypothalamus-VS-cerebellum	chr16	80543676	80543813	0.196809	5	0.031746	0.011696	0.40498	0.20817	--	--	BmuPB010641	--	--	--
hypothalamus-VS-cerebellum	chr16	80603602	80603950	0.192105	5	0.031746	0.030821	0.41769	0.22558	--	--	--	--	--	--
hypothalamus-VS-cerebellum	chr16	80612229	80612731	0.199954	11	0.00018995	0.013928	0.4409	0.24095	--	--	--	BmuPB010642	--	--
hypothalamus-VS-cerebellum	chr16	80637720	80637764	0.155405	5	0.0079365	0.020205	0.34079	0.18538	--	--	--	BmuPB010643	--	--
hypothalamus-VS-cerebellum	chr16	80748616	80748781	0.129975	8	0.004662	0.0013637	0.29832	0.16835	--	--	BmuPB010645	--	--	--
hypothalamus-VS-cerebellum	chr16	80812614	80812811	0.239682	10	0.0015047	0.013132	0.38222	0.14254	--	--	BmuPB010648	--	--	--
hypothalamus-VS-cerebellum	chr16	81013501	81013643	0.296854	8	0.0029526	0.00085042	0.5096	0.21274	--	--	--	--	--	--
hypothalamus-VS-cerebellum	chr16	81054675	81054763	0.188777	5	0.015873	0.03603	0.47215	0.28337	--	--	--	BmuPB021238	--	--
hypothalamus-VS-cerebellum	chr16	81056287	81056853	0.134552	11	0.0066342	0.012495	0.3633	0.22875	--	--	--	BmuPB021238	--	--
hypothalamus-VS-cerebellum	chr16	81057278	81057320	0.229621	5	0.0079365	0.0047291	0.54481	0.31518	--	--	BmuPB021238	--	--	--
hypothalamus-VS-cerebellum	chr16	81060026	81060383	0.171636	8	0.0029526	0.01609	0.31106	0.13942	--	--	--	--	--	BmuPB021238
hypothalamus-VS-cerebellum	chr16	81061859	81062006	0.145086	5	0.0079365	0.044179	0.30828	0.16319	--	--	--	--	--	--
hypothalamus-VS-cerebellum	chr16	81071622	81071886	0.131723	11	0.023308	0.0055169	0.43285	0.30112	--	--	BmuPB021239	BmuPB021239	--	--
hypothalamus-VS-cerebellum	chr16	81112812	81112927	0.272091	8	0.0001554	0.00030394	0.44549	0.1734	--	--	--	--	--	--
hypothalamus-VS-cerebellum	chr16	81113236	81113347	0.208793	5	0.031746	0.016937	0.30328	0.094483	--	--	--	--	--	--
hypothalamus-VS-cerebellum	chr16	81239804	81240039	0.134778	5	0.0079365	0.0029188	0.23993	0.10515	--	--	BmuPB021243	--	--	--
hypothalamus-VS-cerebellum	chr16	81253316	81253725	0.162075	10	0.0001299	0.0059018	0.43455	0.27248	--	--	BmuPB021243	BmuPB021243	--	--
hypothalamus-VS-cerebellum	chr16	81273865	81274099	0.273258	5	0.0079365	0.0055089	0.53356	0.2603	--	--	--	BmuPB021243	--	--
hypothalamus-VS-cerebellum	chr16	81313777	81313826	0.291894	7	0.00058275	0.0016462	0.58101	0.28911	--	--	--	BmuPB021243	--	--
hypothalamus-VS-cerebellum	chr16	81320567	81320615	0.187054	5	0.0079365	0.0024161	0.30673	0.11968	--	--	--	BmuPB021243	--	--
hypothalamus-VS-cerebellum	chr16	81327702	81328249	0.185661	19	0.0018757	0.002067	0.38373	0.19807	--	--	BmuPB021244	BmuPB021244	--	--
hypothalamus-VS-cerebellum	chr16	81328555	81328977	0.112867	13	0.0023493	0.0091962	0.31914	0.20628	--	--	BmuPB021244	BmuPB021244	--	--
hypothalamus-VS-cerebellum	chr16	81331891	81332372	0.154607	13	5.2305e-05	7.7983e-05	0.34838	0.19377	--	--	BmuPB021244	BmuPB021244	--	--
hypothalamus-VS-cerebellum	chr16	81344505	81344727	0.12477	5	0.015873	0.037106	0.33043	0.20566	--	--	BmuPB021244	BmuPB021244	--	--
hypothalamus-VS-cerebellum	chr16	81352907	81353193	0.1926	8	0.014763	0.015189	0.31503	0.12243	--	--	--	BmuPB021245	--	--
hypothalamus-VS-cerebellum	chr16	81360812	81360866	0.216322	5	0.0079365	0.011105	0.51356	0.29724	--	--	--	BmuPB021246	--	--
hypothalamus-VS-cerebellum	chr16	81362204	81362261	0.259755	5	0.0079365	0.016867	0.41809	0.15834	--	--	--	BmuPB021246	--	--
hypothalamus-VS-cerebellum	chr16	81362738	81362778	0.222154	5	0.0079365	0.041269	0.50776	0.28561	--	--	--	BmuPB021246	--	--
hypothalamus-VS-cerebellum	chr16	81366918	81366965	0.272925	5	0.0079365	0.013643	0.56255	0.28962	--	--	--	--	--	BmuPB021247
hypothalamus-VS-cerebellum	chr16	81376019	81376722	0.251045	10	0.0038862	0.0010075	0.50321	0.25216	--	--	--	--	--	--
hypothalamus-VS-cerebellum	chr16	81429122	81429375	0.138228	5	0.0079365	0.0099497	0.3036	0.16537	BmuPB021248	--	--	--	--	BmuPB021249
hypothalamus-VS-cerebellum	chr16	81432759	81432829	0.133399	5	0.0079365	0.019885	0.25465	0.12125	--	--	--	BmuPB021249	--	--
hypothalamus-VS-cerebellum	chr16	81439075	81439140	0.371166	5	0.0079365	0.0035037	0.55661	0.18544	--	--	--	--	--	--
hypothalamus-VS-cerebellum	chr16	81498449	81498783	0.169239	14	6.4029e-05	0.0042423	0.37159	0.20235	--	--	--	BmuPB021251	--	--
hypothalamus-VS-cerebellum	chr16	81511218	81511619	0.181112	5	0.0079365	0.013131	0.39821	0.21709	--	--	BmuPB021253	--	--	BmuPB021254
hypothalamus-VS-cerebellum	chr16	81591643	81591920	0.137222	6	0.0021645	0.0039931	0.31991	0.18268	--	--	--	BmuPB021255	--	--
hypothalamus-VS-cerebellum	chr16	81637088	81637560	0.145646	7	0.026224	0.036233	0.42978	0.28414	--	--	--	BmuPB021256	--	--
hypothalamus-VS-cerebellum	chr16	81644482	81644599	0.183228	8	0.0003108	0.002169	0.42193	0.2387	--	--	--	BmuPB021256	--	--
hypothalamus-VS-cerebellum	chr16	81665455	81665954	0.164155	12	0.00037128	0.005341	0.39515	0.231	BmuPB021256	--	--	--	--	--
hypothalamus-VS-cerebellum	chr16	81668226	81668255	0.216995	5	0.0079365	0.021493	0.47012	0.25312	--	--	--	--	--	--
hypothalamus-VS-cerebellum	chr16	81669850	81670102	0.210295	9	0.0027561	0.0069326	0.4556	0.2453	--	--	--	--	--	--
hypothalamus-VS-cerebellum	chr16	81673327	81673365	0.104325	5	0.0079365	0.0042466	0.2577	0.15337	--	--	--	--	--	--
hypothalamus-VS-cerebellum	chr16	81699450	81699496	0.308416	6	0.0021645	0.00069879	0.548	0.23958	--	--	--	BmuPB021257	--	--
hypothalamus-VS-cerebellum	chr16	81709105	81709149	0.158824	5	0.0079365	0.012007	0.39019	0.23137	--	--	--	BmuPB021257	--	--
hypothalamus-VS-cerebellum	chr16	81731114	81731156	0.237123	5	0.0079365	0.01535	0.49994	0.26282	--	--	--	BmuPB021257	--	--
hypothalamus-VS-cerebellum	chr16	81739110	81739356	0.245045	5	0.015873	0.014477	0.50793	0.26289	--	--	--	BmuPB021257	--	--
hypothalamus-VS-cerebellum	chr17	5546120	5546257	0.147339	5	0.0079365	0.0052768	0.30594	0.1586	--	--	--	--	--	--
hypothalamus-VS-cerebellum	chr17	7730358	7730592	0.261883	9	0.0012341	0.00086401	0.48838	0.2265	--	--	--	BmuPB016018	--	--
hypothalamus-VS-cerebellum	chr17	7815301	7815424	0.233511	6	0.0021645	0.00042334	0.47256	0.23905	--	--	--	BmuPB016018	--	--
hypothalamus-VS-cerebellum	chr17	10158636	10158826	0.12693	5	0.015873	0.042825	0.29994	0.17301	--	--	BmuPB016016	--	--	--
hypothalamus-VS-cerebellum	chr17	10386583	10386785	0.293629	6	0.0021645	0.0053978	0.41632	0.12269	--	--	--	BmuPB016015	--	--
hypothalamus-VS-cerebellum	chr17	40426503	40426629	0.177119	5	0.0079365	0.015422	0.30516	0.12805	--	--	BmuPB008955	--	--	--
hypothalamus-VS-cerebellum	chr17	44923467	44923585	0.158866	5	0.031746	0.036105	0.50868	0.34982	--	--	BmuPB008923	--	--	--
hypothalamus-VS-cerebellum	chr17	44926360	44926681	0.233312	9	8.2271e-05	0.0067832	0.42382	0.19051	--	--	BmuPB008923	--	--	--
hypothalamus-VS-cerebellum	chr17	44986051	44986699	0.176857	20	0.0001367	0.0017627	0.34493	0.16807	--	--	BmuPB008922	--	--	--
hypothalamus-VS-cerebellum	chr17	45246896	45247099	0.330607	5	0.0079365	0.011728	0.45182	0.12121	--	--	--	BmuPB008920	--	--
hypothalamus-VS-cerebellum	chr17	45542830	45542855	0.272139	5	0.0079365	0.0040117	0.46915	0.19701	--	--	BmuPB008915	--	--	--
hypothalamus-VS-cerebellum	chr17	51743365	51743552	0.315084	5	0.015873	0.037326	0.61633	0.30125	--	--	--	BmuPB008891	--	--
hypothalamus-VS-cerebellum	chr17	51769901	51769994	0.214684	6	0.008658	0.012928	0.4282	0.21352	--	--	--	BmuPB008891	--	--
hypothalamus-VS-cerebellum	chr17	51771982	51772282	0.153401	5	0.0079365	0.014791	0.47991	0.32651	--	--	--	--	--	BmuPB008891
hypothalamus-VS-cerebellum	chr17	51779690	51779958	0.170677	6	0.041126	0.04548	0.43826	0.26758	--	--	BmuPB008890	--	--	--
hypothalamus-VS-cerebellum	chr17	52530740	52531008	0.135958	8	0.006993	0.035779	0.49133	0.35538	--	--	BmuPB008878	--	--	--
hypothalamus-VS-cerebellum	chr17	52948572	52948654	-0.300032	7	0.002331	0.0018734	0.35405	0.65409	--	--	--	--	--	--
hypothalamus-VS-cerebellum	chr17	52975792	52976040	0.18266	5	0.0079365	0.016063	0.49245	0.30979	--	--	--	BmuPB008868	--	--
hypothalamus-VS-cerebellum	chr17	52980278	52980313	0.399543	5	0.0079365	0.0039727	0.54431	0.14477	--	--	BmuPB008868	--	--	--
hypothalamus-VS-cerebellum	chr17	52987867	52988608	0.221799	14	0.000796	0.0043113	0.50391	0.28211	--	--	BmuPB008868	BmuPB008868	--	--
hypothalamus-VS-cerebellum	chr17	53531039	53531136	0.443105	5	0.0079365	0.010456	0.6449	0.2018	--	--	--	--	--	BmuPB008857
hypothalamus-VS-cerebellum	chr17	53534325	53534697	0.217332	5	0.0079365	0.0026844	0.34889	0.13156	--	--	--	--	--	BmuPB008856
hypothalamus-VS-cerebellum	chr17	53786635	53786889	0.243342	5	0.0079365	0.021407	0.38789	0.14455	--	--	BmuPB008851	BmuPB008851	--	--
hypothalamus-VS-cerebellum	chr17	53958796	53959029	-0.123384	5	0.031746	0.012425	0.14198	0.26536	--	--	--	BmuPB008845	--	--
hypothalamus-VS-cerebellum	chr17	54196115	54196669	0.299865	6	0.0021645	0.0010211	0.35362	0.053757	--	--	BmuPB008842	--	--	--
hypothalamus-VS-cerebellum	chr17	55457630	55458003	-0.174739	9	0.0012341	0.006597	0.076963	0.2517	--	--	BmuPB008822	--	--	--
hypothalamus-VS-cerebellum	chr17	57954791	57954909	0.261025	5	0.0079365	0.015249	0.34462	0.083597	--	--	--	--	--	--
hypothalamus-VS-cerebellum	chr17	58242702	58242832	0.336978	7	0.00058275	0.0061703	0.56512	0.22814	--	--	--	--	--	--
hypothalamus-VS-cerebellum	chr17	60950680	60951051	0.144505	5	0.0079365	0.018743	0.30001	0.1555	--	--	BmuPB018004	BmuPB018004	--	--
hypothalamus-VS-cerebellum	chr17	61039250	61039439	0.375927	5	0.0079365	0.034802	0.41676	0.040833	--	--	--	BmuPB018004	--	--
hypothalamus-VS-cerebellum	chr17	61054137	61054199	0.146887	5	0.0079365	0.010781	0.40442	0.25753	--	--	--	BmuPB018004	--	--
hypothalamus-VS-cerebellum	chr17	61424622	61424700	0.117378	5	0.0079365	0.0099894	0.33321	0.21584	--	--	--	BmuPB017998	--	--
hypothalamus-VS-cerebellum	chr17	62804701	62805090	0.185554	13	0.006075	0.0093858	0.38709	0.20154	--	--	BmuPB017975	--	--	BmuPB017975
hypothalamus-VS-cerebellum	chr17	62808637	62808918	0.247811	7	0.00058275	0.00065414	0.4394	0.19159	--	--	BmuPB017974	--	--	--
hypothalamus-VS-cerebellum	chr17	64501392	64501430	0.236482	5	0.0079365	0.00090224	0.46545	0.22897	--	--	BmuPB017931	--	--	--
hypothalamus-VS-cerebellum	chr17	64520665	64521124	0.233262	5	0.0079365	0.018234	0.24115	0.0078835	--	--	BmuPB017931	--	--	--
hypothalamus-VS-cerebellum	chr17	64754489	64755021	0.155334	9	0.014192	0.031904	0.35648	0.20114	--	--	BmuPB017925	--	--	--
hypothalamus-VS-cerebellum	chr17	64894499	64894588	0.202765	5	0.0079365	0.002953	0.3834	0.18064	--	--	--	--	--	--
hypothalamus-VS-cerebellum	chr17	65544907	65545167	0.265914	6	0.0021645	0.0057448	0.44523	0.17932	--	--	--	BmuPB016221	--	--
hypothalamus-VS-cerebellum	chr17	66102803	66102971	0.139833	9	4.1135e-05	0.00029915	0.33051	0.19067	--	--	BmuPB016217	--	--	--
hypothalamus-VS-cerebellum	chr17	66105822	66105871	0.332547	5	0.0079365	0.0055976	0.61919	0.28664	--	--	--	--	--	BmuPB016217
hypothalamus-VS-cerebellum	chr17	66526331	66526448	0.236714	6	0.015152	0.019944	0.4075	0.17079	--	--	BmuPB016212	--	--	--
hypothalamus-VS-cerebellum	chr17	67786640	67786834	0.21771	8	0.0003108	0.0074652	0.44084	0.22313	--	--	--	BmuPB016204	--	--
hypothalamus-VS-cerebellum	chr17	68482773	68482941	0.168592	5	0.0079365	0.0024537	0.37943	0.21084	--	--	--	--	--	--
hypothalamus-VS-cerebellum	chr17	68599953	68600426	0.135761	10	0.0001299	0.01534	0.28601	0.15025	--	--	BmuPB016198	--	--	--
hypothalamus-VS-cerebellum	chr17	68790177	68790279	0.193261	5	0.0079365	0.019724	0.36589	0.17263	--	--	BmuPB016192	--	--	BmuPB016191
hypothalamus-VS-cerebellum	chr17	68807360	68807548	0.225091	5	0.0079365	0.013476	0.36987	0.14477	--	--	--	BmuPB016190	--	--
hypothalamus-VS-cerebellum	chr17	68811985	68812237	0.276606	6	0.0021645	0.0002867	0.4509	0.1743	--	--	BmuPB016190	--	--	--
hypothalamus-VS-cerebellum	chr17	69501666	69501960	0.250667	5	0.0079365	0.016006	0.41412	0.16345	--	--	--	--	--	BmuPB016178
hypothalamus-VS-cerebellum	chr17	69511041	69511174	0.288508	5	0.0079365	0.017321	0.51244	0.22393	--	--	BmuPB016177	BmuPB016177	--	--
hypothalamus-VS-cerebellum	chr17	69549724	69550408	0.194773	9	0.0012341	0.017425	0.367	0.17223	--	--	BmuPB016176	BmuPB016176	--	--
hypothalamus-VS-cerebellum	chr17	69559668	69559827	0.261674	5	0.0079365	0.018869	0.48485	0.22318	--	--	--	BmuPB016176	--	--
hypothalamus-VS-cerebellum	chr17	69580205	69580324	0.240924	5	0.0079365	0.0042599	0.51363	0.27271	--	--	--	BmuPB016174	--	--
hypothalamus-VS-cerebellum	chr17	69580861	69580958	0.146264	5	0.015873	0.029033	0.44908	0.30281	--	--	BmuPB016174	--	--	--
hypothalamus-VS-cerebellum	chr17	69886729	69886832	0.234936	5	0.0079365	0.016271	0.53568	0.30074	--	--	--	BmuPB016161	--	--
hypothalamus-VS-cerebellum	chr17	69903481	69904055	0.111272	9	0.0077746	0.0071412	0.32222	0.21095	--	--	--	BmuPB016161	--	--
hypothalamus-VS-cerebellum	chr17	70081369	70081525	0.313847	5	0.0079365	0.012185	0.45363	0.13979	--	--	--	BmuPB016159	--	--
hypothalamus-VS-cerebellum	chr17	70085545	70085957	0.161419	7	0.017483	0.015825	0.33982	0.1784	--	--	--	BmuPB016159	--	--
hypothalamus-VS-cerebellum	chr17	70262720	70262996	0.261227	6	0.008658	0.040731	0.42426	0.16304	--	--	--	BmuPB016152	--	--
hypothalamus-VS-cerebellum	chr17	70451263	70451656	-0.147726	5	0.015873	0.036136	0.082101	0.22983	--	--	BmuPB016149	--	--	BmuPB016148
hypothalamus-VS-cerebellum	chr17	70454447	70454476	0.225444	5	0.0079365	0.015147	0.46362	0.23818	--	--	BmuPB016148	--	--	--
hypothalamus-VS-cerebellum	chr17	71106029	71106119	0.198367	6	0.0021645	0.0067372	0.35045	0.15208	--	--	--	--	--	BmuPB016121
hypothalamus-VS-cerebellum	chr17	71127161	71127254	0.15585	5	0.0079365	0.0065023	0.41949	0.26364	--	--	--	BmuPB016119	--	--
hypothalamus-VS-cerebellum	chr17	71129327	71129417	0.262437	7	0.0011655	0.015267	0.497	0.23457	--	--	--	BmuPB016119	--	--
hypothalamus-VS-cerebellum	chr17	71140059	71140154	0.32991	5	0.0079365	0.0034116	0.45811	0.1282	--	--	--	--	--	BmuPB016118
hypothalamus-VS-cerebellum	chr17	71147370	71147563	0.286426	5	0.0079365	0.012843	0.45216	0.16574	--	--	--	--	--	--
hypothalamus-VS-cerebellum	chr17	71227260	71227632	0.12239	10	0.0028795	0.01349	0.28918	0.16679	--	--	--	--	--	--
hypothalamus-VS-cerebellum	chr17	71258250	71258454	0.137394	7	0.026224	0.037784	0.24705	0.10966	--	--	--	BmuPB016109	--	--
hypothalamus-VS-cerebellum	chr17	71271415	71273383	0.265766	36	1.2895e-08	1.8159e-06	0.41352	0.14776	--	--	--	BmuPB016109	--	--
hypothalamus-VS-cerebellum	chr17	71274100	71274410	0.125221	5	0.0079365	0.027446	0.37801	0.25279	--	--	--	BmuPB016109	--	--
hypothalamus-VS-cerebellum	chr17	71275724	71275936	0.215361	5	0.0079365	0.01703	0.44595	0.23059	--	--	--	BmuPB016109	--	--
hypothalamus-VS-cerebellum	chr17	71278161	71278343	0.222011	7	0.0040793	0.01533	0.5111	0.28909	--	--	--	BmuPB016109	--	--
hypothalamus-VS-cerebellum	chr17	71282318	71282881	0.149609	12	0.00027439	0.0050994	0.32369	0.17409	--	--	--	BmuPB016109	--	--
hypothalamus-VS-cerebellum	chr17	71285040	71285302	0.159048	5	0.0079365	0.034818	0.23144	0.072387	--	--	--	BmuPB016109	--	--
hypothalamus-VS-cerebellum	chr17	71285883	71286032	0.223527	5	0.0079365	0.013674	0.28161	0.058084	--	--	BmuPB016109	--	--	--
hypothalamus-VS-cerebellum	chr17	71287128	71287395	0.30806	5	0.0079365	0.014707	0.50676	0.1987	--	--	BmuPB016109	--	--	--
hypothalamus-VS-cerebellum	chr17	71322833	71323538	0.220102	8	0.006993	0.04164	0.38402	0.16391	--	--	BmuPB016107	BmuPB016107	--	--
hypothalamus-VS-cerebellum	chr17	71385400	71385611	0.176002	6	0.004329	0.016622	0.37837	0.20237	--	--	BmuPB016104	--	--	--
hypothalamus-VS-cerebellum	chr17	71388742	71388949	0.245022	7	0.0011655	0.0021849	0.59085	0.34582	--	--	--	--	--	BmuPB016103,BmuPB016104
hypothalamus-VS-cerebellum	chr17	71496397	71496431	0.276532	5	0.0079365	0.018319	0.45922	0.18269	--	--	--	BmuPB016100	--	--
hypothalamus-VS-cerebellum	chr17	71539399	71539521	0.25119	5	0.015873	0.049336	0.44461	0.19342	--	--	--	BmuPB016100	--	--
hypothalamus-VS-cerebellum	chr17	71564028	71564174	0.156227	5	0.015873	0.036189	0.36705	0.21082	--	--	--	BmuPB016100	--	--
hypothalamus-VS-cerebellum	chr17	71564222	71564341	0.233253	5	0.0079365	0.00056405	0.47092	0.23767	--	--	--	BmuPB016100	--	--
hypothalamus-VS-cerebellum	chr17	71585194	71585450	0.100133	6	0.015152	0.038843	0.28016	0.18002	--	--	--	BmuPB016100	--	--
hypothalamus-VS-cerebellum	chr17	71589968	71590092	0.106328	5	0.031746	0.023876	0.29313	0.1868	--	--	--	BmuPB016100	--	--
hypothalamus-VS-cerebellum	chr17	71593707	71594374	-0.162356	19	1.6606e-05	7.5466e-05	0.12487	0.28723	BmuPB016100	--	--	--	--	--
hypothalamus-VS-cerebellum	chr17	71610983	71611743	0.16368	11	0.0024467	0.011837	0.39425	0.23057	--	--	--	BmuPB016099	--	--
hypothalamus-VS-cerebellum	chr17	71631023	71631118	0.272101	5	0.0079365	0.0042693	0.48855	0.21645	--	--	--	BmuPB016099	--	--
hypothalamus-VS-cerebellum	chr17	71632504	71632723	-0.106372	6	0.015152	0.043831	0.17662	0.28299	--	--	--	BmuPB016099	--	--
hypothalamus-VS-cerebellum	chr17	71632768	71633256	0.203387	13	0.00013038	0.00046262	0.37934	0.17596	--	--	BmuPB016099	--	--	--
hypothalamus-VS-cerebellum	chr17	71637176	71637285	0.469414	5	0.0079365	0.041339	0.67524	0.20582	--	--	--	BmuPB016099	--	--
hypothalamus-VS-cerebellum	chr17	71639378	71639528	0.165994	9	0.039984	0.031645	0.3931	0.22711	--	--	--	BmuPB016099	--	--
hypothalamus-VS-cerebellum	chr17	71641158	71641374	0.304449	9	0.00016454	0.0011334	0.50814	0.20369	--	--	--	BmuPB016099	--	--
hypothalamus-VS-cerebellum	chr17	71646290	71646683	0.289365	5	0.0079365	0.0015203	0.46625	0.17689	--	--	--	BmuPB016099	--	--
hypothalamus-VS-cerebellum	chr17	71657356	71657740	0.135887	9	8.2271e-05	0.0025047	0.38112	0.24524	--	--	--	BmuPB016099	--	--
hypothalamus-VS-cerebellum	chr17	71657798	71658273	0.238075	11	5.6703e-06	0.00042706	0.42409	0.18602	--	--	--	BmuPB016099	--	--
hypothalamus-VS-cerebellum	chr17	71704591	71704633	0.107262	6	0.004329	0.004395	0.37333	0.26606	--	--	--	BmuPB016097	--	--
hypothalamus-VS-cerebellum	chr17	71704962	71705059	0.210731	5	0.015873	0.014397	0.41486	0.20413	--	--	--	BmuPB016097	--	--
hypothalamus-VS-cerebellum	chr17	71713392	71713429	0.219448	5	0.0079365	0.0027382	0.4033	0.18385	--	--	--	BmuPB016097	--	--
hypothalamus-VS-cerebellum	chr17	71713736	71714233	0.238073	11	0.00039408	0.001013	0.35132	0.11325	--	--	--	BmuPB016097	--	--
hypothalamus-VS-cerebellum	chr17	71715500	71715756	0.114845	7	0.011072	0.016216	0.33227	0.21742	--	--	--	BmuPB016097	--	--
hypothalamus-VS-cerebellum	chr17	71721495	71721858	0.173865	18	1.2647e-05	0.0001673	0.36449	0.19062	--	--	--	BmuPB016097	--	--
hypothalamus-VS-cerebellum	chr17	71724087	71724248	0.166635	7	0.017483	0.037102	0.43277	0.26614	--	--	--	BmuPB016097	--	--
hypothalamus-VS-cerebellum	chr17	71725288	71725426	0.358469	7	0.006993	0.041765	0.48248	0.12401	--	--	--	BmuPB016097	--	--
hypothalamus-VS-cerebellum	chr17	71727028	71727112	0.338954	5	0.0079365	0.00058698	0.44	0.10104	--	--	--	BmuPB016097	--	--
hypothalamus-VS-cerebellum	chr17	71728502	71728572	0.471121	5	0.0079365	0.0016542	0.69941	0.22829	--	--	--	BmuPB016097	--	--
hypothalamus-VS-cerebellum	chr17	71731269	71731539	0.424824	5	0.015873	0.010424	0.42862	0.0038004	--	--	--	BmuPB016097	--	--
hypothalamus-VS-cerebellum	chr17	71732727	71732782	-0.141768	5	0.0079365	0.0065422	0.10987	0.25164	--	--	--	BmuPB016097	--	--
hypothalamus-VS-cerebellum	chr17	71736534	71736856	0.252304	7	0.00058275	0.017443	0.47216	0.21986	--	--	--	BmuPB016097	--	--
hypothalamus-VS-cerebellum	chr17	71847378	71847632	0.201956	5	0.0079365	0.037053	0.44054	0.23859	BmuPB016093	--	--	--	--	--
hypothalamus-VS-cerebellum	chr17	71848425	71848640	0.150601	5	0.0079365	0.010596	0.33611	0.18551	BmuPB016093	--	--	--	--	--
hypothalamus-VS-cerebellum	chr17	71851259	71851453	0.135951	9	0.00078157	0.030613	0.33403	0.19808	--	--	--	BmuPB016093	--	--
hypothalamus-VS-cerebellum	chr17	71852512	71852714	0.323006	5	0.031746	0.048385	0.43016	0.10716	--	--	--	BmuPB016093	--	--
hypothalamus-VS-cerebellum	chr17	71853221	71853313	0.224409	5	0.015873	0.01338	0.44383	0.21942	--	--	--	BmuPB016093	--	--
hypothalamus-VS-cerebellum	chr17	71853436	71853723	0.114378	10	0.0020892	0.013741	0.35748	0.2431	--	--	--	BmuPB016093	--	--
hypothalamus-VS-cerebellum	chr17	71855921	71856104	0.198984	7	0.00058275	0.0016223	0.35014	0.15115	--	--	--	BmuPB016093	--	--
hypothalamus-VS-cerebellum	chr17	71858008	71858129	-0.1307	5	0.0079365	0.0012309	0.11515	0.24585	--	--	--	BmuPB016093	--	--
hypothalamus-VS-cerebellum	chr17	71862761	71863111	0.234221	5	0.0079365	0.0042299	0.41508	0.18085	--	--	--	--	--	BmuPB016093
hypothalamus-VS-cerebellum	chr17	71929580	71929821	0.127397	14	0.002425	0.015328	0.36265	0.23525	--	--	--	--	--	BmuPB016092
hypothalamus-VS-cerebellum	chr17	71956675	71956810	0.280784	5	0.0079365	0.0016649	0.41644	0.13565	--	--	BmuPB016091	--	--	--
hypothalamus-VS-cerebellum	chr17	71997262	71997438	0.20019	8	0.0029526	0.035195	0.38267	0.18248	--	--	BmuPB016087	--	--	--
hypothalamus-VS-cerebellum	chr17	71997773	71997947	0.266473	6	0.0021645	0.0016557	0.43668	0.17021	--	--	BmuPB016087	BmuPB016087	--	--
hypothalamus-VS-cerebellum	chr17	72005904	72005946	-0.274338	5	0.0079365	0.0037644	0.14832	0.42266	--	--	--	--	--	BmuPB016085
hypothalamus-VS-cerebellum	chr17	72014751	72014850	0.394282	5	0.0079365	0.015721	0.52902	0.13473	--	--	--	BmuPB016085	--	--
hypothalamus-VS-cerebellum	chr17	72019066	72019389	0.168713	7	0.011072	0.0073691	0.40353	0.23482	--	--	--	BmuPB016085	--	--
hypothalamus-VS-cerebellum	chr17	72022858	72023186	0.156811	12	0.0018298	0.020938	0.40911	0.2523	--	--	--	--	--	--
hypothalamus-VS-cerebellum	chr17	72024749	72024809	0.148619	5	0.0079365	0.046758	0.4329	0.28428	--	--	--	--	--	--
hypothalamus-VS-cerebellum	chr17	72063590	72064058	0.175722	6	0.015152	0.0088194	0.38164	0.20592	--	--	--	--	--	--
hypothalamus-VS-cerebellum	chr17	72064386	72064874	0.258925	5	0.0079365	0.01607	0.37537	0.11645	--	--	--	--	--	--
hypothalamus-VS-cerebellum	chr17	72074570	72074697	0.174007	6	0.008658	0.018166	0.46202	0.28801	--	--	--	--	--	--
hypothalamus-VS-cerebellum	chr17	72089136	72089284	0.102128	6	0.004329	0.039691	0.25296	0.15084	--	--	BmuPB016081	BmuPB016081	--	--
hypothalamus-VS-cerebellum	chr17	72115687	72115848	0.140116	7	0.0040793	0.021522	0.30415	0.16403	--	--	--	BmuPB016081	--	--
hypothalamus-VS-cerebellum	chr17	72142410	72142666	0.165159	7	0.017483	0.0017446	0.38225	0.21709	--	--	--	--	--	--
hypothalamus-VS-cerebellum	chr17	72174744	72175027	0.323205	5	0.0079365	0.0016051	0.54112	0.21791	--	--	BmuPB016079	--	--	--
hypothalamus-VS-cerebellum	chr17	72208250	72208532	0.109753	6	0.015152	0.015205	0.2608	0.15104	--	--	--	--	--	--
hypothalamus-VS-cerebellum	chr17	72208908	72209165	0.219011	5	0.031746	0.012033	0.35307	0.13406	--	--	--	--	--	--
hypothalamus-VS-cerebellum	chr17	72229014	72229409	0.171326	5	0.015873	0.045399	0.30816	0.13683	--	--	BmuPB021490	--	--	--
hypothalamus-VS-cerebellum	chr17	72232385	72232504	0.177358	5	0.015873	0.042684	0.3578	0.18044	--	--	BmuPB021489	--	--	BmuPB021490
hypothalamus-VS-cerebellum	chr17	72246112	72246382	-0.146261	5	0.0079365	0.014053	0.097232	0.24349	--	--	--	BmuPB021488	--	--
hypothalamus-VS-cerebellum	chr17	72250520	72251838	0.116505	22	0.00039356	0.0038025	0.30898	0.19248	--	--	BmuPB021488	BmuPB021488	--	--
hypothalamus-VS-cerebellum	chr17	72262790	72262996	0.232199	9	4.1135e-05	3.5357e-05	0.39394	0.16174	--	--	BmuPB021487	BmuPB021487	--	BmuPB021486
hypothalamus-VS-cerebellum	chr17	72286884	72287144	0.178177	5	0.0079365	0.0026197	0.38839	0.21022	--	--	--	BmuPB021486	--	--
hypothalamus-VS-cerebellum	chr17	72287350	72287459	0.368024	5	0.0079365	0.0025627	0.66488	0.29686	--	--	--	BmuPB021486	--	--
hypothalamus-VS-cerebellum	chr17	72292922	72293013	0.17113	5	0.031746	0.010694	0.40997	0.23884	--	--	--	BmuPB021486	--	--
hypothalamus-VS-cerebellum	chr17	72294646	72294768	-0.108785	7	0.00058275	0.0022928	0.1378	0.24659	--	--	--	BmuPB021486	--	--
hypothalamus-VS-cerebellum	chr17	72337302	72337525	0.151494	10	0.0020892	0.027783	0.3742	0.2227	--	--	BmuPB021485	--	--	--
hypothalamus-VS-cerebellum	chr17	72400891	72400961	0.234382	5	0.0079365	0.011881	0.43649	0.20211	--	--	--	BmuPB021481	--	--
hypothalamus-VS-cerebellum	chr17	72405270	72405466	0.236855	9	0.0039901	0.014393	0.51236	0.27551	--	--	BmuPB021481	BmuPB021481	--	--
hypothalamus-VS-cerebellum	chr17	72408770	72409188	0.124082	8	0.020668	0.045978	0.30509	0.18101	--	--	BmuPB021481	BmuPB021481	--	--
hypothalamus-VS-cerebellum	chr17	72417496	72417604	-0.139359	5	0.0079365	0.03415	0.23669	0.37605	--	--	--	BmuPB021481	--	--
hypothalamus-VS-cerebellum	chr17	72426290	72426709	0.43985	5	0.0079365	0.00065921	0.50072	0.060869	--	--	BmuPB021480	--	--	--
hypothalamus-VS-cerebellum	chr17	72513918	72514148	0.125517	5	0.0079365	0.0037565	0.2422	0.11668	--	--	BmuPB021475	BmuPB021475	--	--
hypothalamus-VS-cerebellum	chr17	72531115	72531327	0.120324	5	0.031746	0.021892	0.36627	0.24594	--	--	--	BmuPB021474	--	BmuPB021473
hypothalamus-VS-cerebellum	chr17	72621708	72621822	0.259324	5	0.0079365	0.0025471	0.45272	0.1934	--	--	--	--	--	--
hypothalamus-VS-cerebellum	chr17	72628687	72629415	0.173201	14	0.00047938	0.00097955	0.38088	0.20768	--	--	BmuPB021469	BmuPB021469	--	--
hypothalamus-VS-cerebellum	chr17	72631269	72631494	0.184423	6	0.041126	0.042394	0.4779	0.29348	BmuPB021468	--	--	--	--	BmuPB021469
hypothalamus-VS-cerebellum	chr17	72631850	72632029	0.276902	11	3.4022e-05	0.0011968	0.45347	0.17657	--	--	--	BmuPB021468	--	BmuPB021469
hypothalamus-VS-cerebellum	chr17	72695079	72695290	0.117927	5	0.015873	0.03451	0.30662	0.18869	--	--	--	--	--	--
hypothalamus-VS-cerebellum	chr17	72707754	72708531	0.192682	11	0.015769	0.024222	0.38322	0.19054	--	--	BmuPB021465	--	--	--
hypothalamus-VS-cerebellum	chr17	72713684	72713965	0.109642	7	0.0040793	0.015747	0.28463	0.17499	--	--	--	BmuPB021465	--	--
hypothalamus-VS-cerebellum	chr17	72715285	72715811	0.228701	6	0.0021645	0.001692	0.39108	0.16238	--	--	--	BmuPB021465	--	--
hypothalamus-VS-cerebellum	chr17	72728263	72728337	-0.13524	5	0.031746	0.049628	0.159	0.29424	--	--	--	BmuPB021465	--	--
hypothalamus-VS-cerebellum	chr17	72743988	72744295	0.192044	7	0.002331	0.015201	0.40422	0.21218	BmuPB021464	--	--	--	--	--
hypothalamus-VS-cerebellum	chr17	72753039	72753416	0.225884	7	0.002331	0.040412	0.44213	0.21625	--	--	BmuPB021463	--	--	--
hypothalamus-VS-cerebellum	chr17	72758658	72759048	0.133147	19	0.00027825	0.0064875	0.32553	0.19238	--	--	BmuPB021463	BmuPB021463	--	--
hypothalamus-VS-cerebellum	chr17	72759067	72759261	0.208524	11	0.00027501	0.005501	0.4075	0.19898	--	--	--	BmuPB021463	--	--
hypothalamus-VS-cerebellum	chr17	72787638	72788150	0.22107	8	0.0018648	0.016975	0.41726	0.19619	--	--	--	--	--	--
hypothalamus-VS-cerebellum	chr17	72800455	72800850	0.182703	8	0.020668	0.014605	0.37076	0.18806	--	--	--	BmuPB021462	--	--
hypothalamus-VS-cerebellum	chr17	72812317	72812377	0.207079	5	0.0079365	0.0099086	0.40185	0.19477	--	--	--	BmuPB021461	--	--
hypothalamus-VS-cerebellum	chr17	72813167	72813490	0.13564	9	0.031469	0.030874	0.30703	0.17139	--	--	BmuPB021461	--	--	--
hypothalamus-VS-cerebellum	chr17	72825551	72825749	0.170388	7	0.011072	0.041508	0.44072	0.27033	--	--	--	--	BmuPB021461	--
hypothalamus-VS-cerebellum	chr17	72826697	72826873	0.219777	8	0.0001554	0.0006911	0.39287	0.1731	--	--	--	--	BmuPB021461	--
hypothalamus-VS-cerebellum	chr17	72827619	72827947	0.275262	9	4.1135e-05	0.0003336	0.45838	0.18312	--	--	--	--	BmuPB021461	--
hypothalamus-VS-cerebellum	chr17	72832109	72832160	0.181012	5	0.0079365	0.012727	0.37415	0.19314	--	--	--	BmuPB021460	--	--
hypothalamus-VS-cerebellum	chr17	72855507	72855577	0.183112	5	0.0079365	0.0010462	0.36575	0.18264	--	--	--	BmuPB021458	--	--
hypothalamus-VS-cerebellum	chr17	72878051	72878158	0.236673	5	0.0079365	0.0029514	0.40578	0.16911	--	--	--	--	--	--
hypothalamus-VS-cerebellum	chr17	72895223	72895645	0.177344	9	0.024434	0.032175	0.34948	0.17214	--	--	--	--	--	--
hypothalamus-VS-cerebellum	chr17	72900582	72901288	0.228482	9	0.00078157	0.014092	0.32062	0.092138	--	--	BmuPB021457	--	--	--
hypothalamus-VS-cerebellum	chr17	72904266	72904384	0.2827	5	0.0079365	0.0038732	0.36482	0.082117	--	--	--	BmuPB021457	--	--
hypothalamus-VS-cerebellum	chr17	72907394	72907504	0.232535	6	0.0021645	0.0019661	0.37052	0.13799	--	--	--	BmuPB021457	--	--
hypothalamus-VS-cerebellum	chr17	72929688	72929901	0.167788	11	0.015769	0.025088	0.38259	0.2148	--	--	--	--	--	--
hypothalamus-VS-cerebellum	chr18	1185669	1186106	0.177178	7	0.006993	0.016565	0.29669	0.11951	--	--	--	--	--	--
hypothalamus-VS-cerebellum	chr18	1303535	1303877	0.343113	11	3.4022e-05	0.00041937	0.4455	0.10239	--	--	--	BmuPB001569	--	--
hypothalamus-VS-cerebellum	chr18	1306357	1306822	0.212412	6	0.004329	0.0077568	0.36622	0.1538	--	--	BmuPB001569	BmuPB001569	--	--
hypothalamus-VS-cerebellum	chr18	1309417	1309585	0.189727	11	0.00055285	0.0024823	0.44886	0.25913	--	--	--	BmuPB001569	--	--
hypothalamus-VS-cerebellum	chr18	1311256	1311412	0.326734	5	0.0079365	0.011093	0.50026	0.17352	--	--	--	BmuPB001569	--	--
hypothalamus-VS-cerebellum	chr18	1319122	1319180	0.229489	5	0.0079365	0.0028322	0.39671	0.16722	--	--	--	BmuPB001569	--	--
hypothalamus-VS-cerebellum	chr18	1338427	1338493	0.112224	5	0.031746	0.03856	0.31735	0.20513	--	--	--	BmuPB001569	--	--
hypothalamus-VS-cerebellum	chr18	1353004	1353322	0.16124	10	0.00072528	0.012914	0.43107	0.26983	--	--	BmuPB001569	BmuPB001569	--	--
hypothalamus-VS-cerebellum	chr18	1364845	1364918	0.152901	5	0.031746	0.04777	0.40218	0.24928	--	--	--	BmuPB001568	--	--
hypothalamus-VS-cerebellum	chr18	1380840	1381063	0.368458	5	0.0079365	0.0029914	0.37916	0.010701	--	--	BmuPB001568	--	--	--
hypothalamus-VS-cerebellum	chr18	1525815	1526001	0.203386	5	0.015873	0.018607	0.36853	0.16514	--	--	--	--	--	--
hypothalamus-VS-cerebellum	chr18	2455865	2456040	-0.242104	7	0.00058275	0.0019429	0.088014	0.33012	--	--	--	BmuPB001547	--	--
hypothalamus-VS-cerebellum	chr18	2701698	2701935	0.280448	8	0.0001554	0.0022819	0.47687	0.19642	--	--	BmuPB001542	--	--	--
hypothalamus-VS-cerebellum	chr18	4950909	4950967	0.2212	5	0.015873	0.011581	0.43108	0.20988	--	--	--	BmuPB001530	--	--
hypothalamus-VS-cerebellum	chr18	5412868	5412945	0.341969	5	0.0079365	0.0027098	0.5417	0.19973	--	--	--	--	--	--
hypothalamus-VS-cerebellum	chr18	5567024	5567111	0.178835	5	0.0079365	0.010637	0.44498	0.26614	--	--	--	--	--	--
hypothalamus-VS-cerebellum	chr18	5597312	5597412	0.208309	5	0.031746	0.014931	0.46681	0.2585	--	--	--	--	--	--
hypothalamus-VS-cerebellum	chr18	5830482	5830857	0.255041	8	0.014763	0.044668	0.3135	0.058461	--	--	--	--	--	--
hypothalamus-VS-cerebellum	chr18	6291106	6291379	0.227488	9	4.1135e-05	0.00011994	0.49897	0.27148	--	--	--	--	--	--
hypothalamus-VS-cerebellum	chr18	7909567	7910001	0.199858	13	0.00079495	0.018089	0.53581	0.33595	--	--	--	BmuPB001513	--	--
hypothalamus-VS-cerebellum	chr18	7924998	7925032	0.248115	5	0.0079365	0.038695	0.40109	0.15298	--	--	--	BmuPB001513	--	--
hypothalamus-VS-cerebellum	chr18	7937424	7937589	0.217185	5	0.0079365	0.0053781	0.41391	0.19672	--	--	--	BmuPB001513	--	--
hypothalamus-VS-cerebellum	chr18	7952047	7952196	-0.154368	8	0.0010878	0.0056926	0.13684	0.2912	--	--	--	BmuPB001513	--	--
hypothalamus-VS-cerebellum	chr18	7986613	7986722	0.168617	7	0.00058275	0.0051686	0.34357	0.17495	--	--	--	BmuPB001513	--	--
hypothalamus-VS-cerebellum	chr18	8094663	8094988	0.109367	5	0.015873	0.043448	0.454	0.34463	--	--	--	BmuPB001513	--	--
hypothalamus-VS-cerebellum	chr18	11085482	11085587	0.226664	5	0.015873	0.040318	0.59798	0.37132	--	--	--	--	--	--
hypothalamus-VS-cerebellum	chr18	11112216	11112296	-0.186395	5	0.0079365	0.0019241	0.13856	0.32496	--	--	--	--	--	--
hypothalamus-VS-cerebellum	chr18	11169344	11169523	0.192603	7	0.011072	0.03886	0.313	0.12039	--	--	--	--	--	--
hypothalamus-VS-cerebellum	chr18	11177410	11177431	0.19661	5	0.0079365	0.0050928	0.45737	0.26076	--	--	--	--	--	--
hypothalamus-VS-cerebellum	chr18	11204175	11204254	0.200326	5	0.0079365	0.0013727	0.41596	0.21563	--	--	--	--	--	--
hypothalamus-VS-cerebellum	chr18	11207885	11208032	0.164439	9	0.00078157	0.0027131	0.41289	0.24845	--	--	--	--	--	--
hypothalamus-VS-cerebellum	chr18	11209779	11209896	0.141448	8	0.006993	0.039007	0.3903	0.24885	--	--	--	--	--	--
hypothalamus-VS-cerebellum	chr18	11216084	11216305	0.137249	5	0.031746	0.019472	0.39205	0.2548	--	--	--	--	--	--
hypothalamus-VS-cerebellum	chr18	11221774	11222301	0.192829	14	0.0012984	0.0084933	0.48841	0.29558	--	--	--	--	--	--
hypothalamus-VS-cerebellum	chr18	11238103	11238266	0.276592	7	0.00058275	0.0051654	0.51818	0.24159	--	--	--	--	--	--
hypothalamus-VS-cerebellum	chr18	11243126	11243780	0.207539	11	0.00055285	0.012383	0.45174	0.2442	--	--	--	--	--	--
hypothalamus-VS-cerebellum	chr18	11256492	11256598	0.207385	6	0.008658	0.040686	0.4473	0.23992	--	--	--	--	--	--
hypothalamus-VS-cerebellum	chr18	11262153	11262217	-0.175591	7	0.00058275	0.00051932	0.081222	0.25681	--	--	--	--	--	--
hypothalamus-VS-cerebellum	chr18	11289089	11289145	0.270538	5	0.0079365	0.0025771	0.56192	0.29138	--	--	--	--	--	--
hypothalamus-VS-cerebellum	chr18	11324408	11324692	0.215038	6	0.0021645	0.0049063	0.45395	0.23891	--	--	--	--	--	--
hypothalamus-VS-cerebellum	chr18	11339726	11339898	0.128767	9	0.014192	0.013884	0.31035	0.18158	--	--	--	--	--	--
hypothalamus-VS-cerebellum	chr18	11357025	11357111	0.186719	5	0.0079365	0.0035314	0.40528	0.21856	--	--	--	--	--	--
hypothalamus-VS-cerebellum	chr18	11389890	11390190	0.105513	7	0.0011655	0.038606	0.25453	0.14902	--	--	--	--	--	--
hypothalamus-VS-cerebellum	chr18	11393074	11393322	0.276333	5	0.015873	0.014155	0.4648	0.18847	--	--	--	--	--	--
hypothalamus-VS-cerebellum	chr18	11428515	11428705	0.13935	5	0.0079365	0.018224	0.26659	0.12724	--	--	--	--	--	--
hypothalamus-VS-cerebellum	chr18	11432150	11432182	-0.162793	5	0.0079365	0.00078802	0.099558	0.26235	--	--	--	--	--	--
hypothalamus-VS-cerebellum	chr18	11439679	11439782	0.210114	5	0.0079365	0.022228	0.48927	0.27915	--	--	--	--	--	--
hypothalamus-VS-cerebellum	chr18	11444201	11444553	0.185401	11	0.0052365	0.011898	0.43096	0.24556	--	--	--	--	--	--
hypothalamus-VS-cerebellum	chr18	11449833	11450024	0.344397	6	0.0021645	0.00034963	0.44406	0.099661	BmuPB001481	--	--	--	--	--
hypothalamus-VS-cerebellum	chr18	11456007	11456226	0.273431	7	0.00058275	0.016006	0.42518	0.15175	--	--	--	BmuPB001481	--	--
hypothalamus-VS-cerebellum	chr18	11472047	11472220	0.273397	5	0.015873	0.048462	0.47651	0.20311	--	--	--	BmuPB001481	--	--
hypothalamus-VS-cerebellum	chr18	12111130	12111324	0.523918	7	0.00058275	0.00013671	0.65014	0.12622	--	--	--	--	--	--
hypothalamus-VS-cerebellum	chr18	12823307	12823610	0.132977	5	0.0079365	0.0037307	0.28319	0.15022	--	--	BmuPB001468	BmuPB001468	--	--
hypothalamus-VS-cerebellum	chr18	12824528	12824571	0.233744	5	0.0079365	0.041015	0.43378	0.20003	--	--	BmuPB001468	--	--	--
hypothalamus-VS-cerebellum	chr18	13125354	13126046	0.206846	11	0.0052365	0.011624	0.43084	0.224	--	--	--	BmuPB001465	--	--
hypothalamus-VS-cerebellum	chr18	13526687	13527074	0.168354	9	0.00078157	0.01437	0.40174	0.23339	--	--	BmuPB001461	BmuPB001461	--	--
hypothalamus-VS-cerebellum	chr18	13574660	13575241	0.199278	9	0.0039901	0.014673	0.38847	0.18919	--	--	--	BmuPB001460	--	--
hypothalamus-VS-cerebellum	chr18	13605475	13605620	0.248982	5	0.0079365	0.011234	0.49629	0.24731	--	--	BmuPB001459	--	--	--
hypothalamus-VS-cerebellum	chr18	13605750	13606545	0.187727	8	0.0018648	0.0023389	0.29757	0.10985	--	--	BmuPB001459	--	--	--
hypothalamus-VS-cerebellum	chr18	13808086	13808566	0.393943	6	0.0021645	0.016704	0.52357	0.12962	--	--	--	--	--	--
hypothalamus-VS-cerebellum	chr18	14034667	14035005	0.385782	8	0.0010878	0.014957	0.56865	0.18287	--	--	BmuPB001443	--	--	--
hypothalamus-VS-cerebellum	chr18	14157846	14158344	0.201598	10	0.00072528	0.0075488	0.41947	0.21788	--	--	BmuPB001440	--	--	--
hypothalamus-VS-cerebellum	chr18	14202144	14202242	0.219692	5	0.0079365	0.011745	0.44215	0.22246	--	--	--	--	--	--
hypothalamus-VS-cerebellum	chr18	14558102	14558284	0.162654	5	0.0079365	0.017553	0.34699	0.18434	--	--	BmuPB001425	BmuPB001425	--	--
hypothalamus-VS-cerebellum	chr18	17801629	17801720	0.186711	7	0.0040793	0.0022665	0.40676	0.22005	--	--	--	BmuPB001400	--	--
hypothalamus-VS-cerebellum	chr18	17968855	17968961	0.218117	6	0.0021645	0.0078435	0.49267	0.27455	--	--	--	BmuPB001400	--	--
hypothalamus-VS-cerebellum	chr18	18046582	18047453	0.213079	10	0.0015047	0.015157	0.41471	0.20163	--	--	--	BmuPB001400	--	--
hypothalamus-VS-cerebellum	chr18	18862650	18862721	-0.189601	5	0.0079365	0.026004	0.26922	0.45882	--	--	BmuPB001392	--	--	--
hypothalamus-VS-cerebellum	chr18	24022395	24022478	0.226131	5	0.0079365	0.02246	0.52373	0.2976	BmuPB001361	--	--	--	--	--
hypothalamus-VS-cerebellum	chr18	26097915	26098280	0.280457	7	0.0011655	0.00080268	0.48882	0.20836	--	--	BmuPB001325	BmuPB001325	--	--
hypothalamus-VS-cerebellum	chr18	26101771	26101949	0.244151	6	0.015152	0.020295	0.40522	0.16107	--	--	BmuPB001325	BmuPB001325	--	--
hypothalamus-VS-cerebellum	chr18	34713932	34714188	0.116052	9	0.0056355	0.035665	0.29892	0.18287	BmuPB001285	--	--	--	--	--
hypothalamus-VS-cerebellum	chr18	34820940	34821047	0.195375	7	0.00058275	0.0029397	0.36342	0.16804	--	--	BmuPB001281	--	--	--
hypothalamus-VS-cerebellum	chr18	34861705	34861764	0.140143	5	0.0079365	0.010656	0.29576	0.15561	--	--	BmuPB001279	--	--	BmuPB001280
hypothalamus-VS-cerebellum	chr18	40720450	40720760	0.198103	7	0.002331	0.0049504	0.47247	0.27437	--	--	--	--	--	--
hypothalamus-VS-cerebellum	chr18	43475053	43475615	0.213587	5	0.0079365	0.0019095	0.42156	0.20798	--	--	BmuPB001175	--	--	--
hypothalamus-VS-cerebellum	chr18	43476329	43476956	0.108677	14	0.014882	0.015026	0.33026	0.22158	--	--	BmuPB001175	BmuPB001175	--	BmuPB001174
hypothalamus-VS-cerebellum	chr18	43658300	43658594	0.145632	8	0.006993	0.038689	0.3759	0.23027	--	--	--	BmuPB001170	--	--
hypothalamus-VS-cerebellum	chr18	48194567	48194693	0.334258	8	0.0001554	6.0762e-05	0.65622	0.32196	--	--	--	BmuPB001047	--	--
hypothalamus-VS-cerebellum	chr18	48212697	48212914	0.154457	10	0.0068415	0.029046	0.40704	0.25258	--	--	--	BmuPB001047	--	--
hypothalamus-VS-cerebellum	chr18	48647115	48647205	0.184893	5	0.0079365	0.013623	0.48948	0.30459	--	--	--	--	--	--
hypothalamus-VS-cerebellum	chr18	48677643	48678156	0.105835	10	0.0089307	0.028349	0.27448	0.16865	--	--	--	BmuPB001028	--	--
hypothalamus-VS-cerebellum	chr18	48886524	48886618	0.171169	6	0.025974	0.0013113	0.44843	0.27726	--	--	--	--	--	BmuPB001015
hypothalamus-VS-cerebellum	chr18	49411250	49411564	0.23518	5	0.0079365	0.013737	0.45812	0.22294	--	--	BmuPB000999	BmuPB000999	--	--
hypothalamus-VS-cerebellum	chr18	49466676	49467216	0.184548	11	0.0024467	0.048728	0.38064	0.19609	--	--	BmuPB000998	--	--	--
hypothalamus-VS-cerebellum	chr18	49752008	49752064	-0.252956	5	0.0079365	0.00055887	0.13157	0.38452	BmuPB000988	--	BmuPB000987	--	--	--
hypothalamus-VS-cerebellum	chr18	50775074	50775436	0.244236	5	0.0079365	0.011463	0.46661	0.22238	--	--	BmuPB016876	BmuPB016876	--	--
hypothalamus-VS-cerebellum	chr18	50789837	50789936	0.177512	5	0.0079365	0.01798	0.29818	0.12067	--	--	BmuPB016876	--	--	--
hypothalamus-VS-cerebellum	chr18	50790141	50790323	0.318988	5	0.0079365	0.0020224	0.48001	0.16102	--	--	BmuPB016876	--	--	--
hypothalamus-VS-cerebellum	chr18	50811533	50811632	-0.126225	5	0.015873	0.042141	0.16364	0.28986	--	--	BmuPB016875	--	--	--
hypothalamus-VS-cerebellum	chr18	50812138	50812225	-0.144414	5	0.0079365	0.0023996	0.12796	0.27238	--	--	BmuPB016875	--	--	--
hypothalamus-VS-cerebellum	chr18	50929549	50929862	-0.140263	6	0.041126	0.042663	0.055226	0.19549	--	--	BmuPB016871	BmuPB016871	--	--
hypothalamus-VS-cerebellum	chr18	50957352	50957482	0.20971	6	0.004329	0.038698	0.41359	0.20388	--	--	BmuPB016870	--	--	--
hypothalamus-VS-cerebellum	chr18	51596616	51596687	0.23759	5	0.0079365	0.00059822	0.42685	0.18926	--	--	--	--	--	--
hypothalamus-VS-cerebellum	chr18	51607859	51608019	0.192286	5	0.0079365	0.038371	0.40724	0.21495	--	--	--	BmuPB016840	--	--
hypothalamus-VS-cerebellum	chr18	52523744	52524311	0.212991	10	0.00048713	0.0024343	0.39988	0.18688	--	--	BmuPB016805	--	--	BmuPB016806
hypothalamus-VS-cerebellum	chr18	52544893	52544948	0.273796	5	0.0079365	0.015177	0.53054	0.25675	--	--	--	BmuPB016803	--	--
hypothalamus-VS-cerebellum	chr18	52865457	52865595	0.10864	5	0.0079365	0.024047	0.2364	0.12776	--	--	--	BmuPB016788	--	--
hypothalamus-VS-cerebellum	chr18	52885868	52886165	-0.128234	5	0.0079365	0.00094064	0.12984	0.25807	--	--	BmuPB016786	BmuPB016786	--	--
hypothalamus-VS-cerebellum	chr18	53217058	53217264	-0.132778	6	0.015152	0.029095	0.17451	0.30729	--	--	BmuPB016768	--	--	--
hypothalamus-VS-cerebellum	chr18	53217278	53217342	-0.139411	14	2.3663e-05	8.513e-05	0.15339	0.2928	--	--	BmuPB016768	--	--	--
hypothalamus-VS-cerebellum	chr18	53612056	53612208	0.304338	7	0.011072	0.014288	0.44269	0.13835	--	--	--	BmuPB016755	--	--
hypothalamus-VS-cerebellum	chr18	53629294	53629439	0.388354	5	0.0079365	0.0028661	0.56678	0.17843	--	--	BmuPB016754	--	--	--
hypothalamus-VS-cerebellum	chr18	53785820	53785988	0.366571	6	0.004329	0.0053295	0.61947	0.2529	--	--	--	BmuPB016751	--	--
hypothalamus-VS-cerebellum	chr18	53885460	53885490	0.1684	5	0.0079365	0.012313	0.32025	0.15185	--	--	--	--	--	BmuPB016748
hypothalamus-VS-cerebellum	chr18	53887171	53887244	0.179195	5	0.0079365	0.038592	0.33332	0.15412	--	--	BmuPB016748	--	--	--
hypothalamus-VS-cerebellum	chr18	53889225	53889487	0.182644	7	0.00058275	0.0069558	0.39816	0.21552	--	--	--	BmuPB016748	--	--
hypothalamus-VS-cerebellum	chr18	53908052	53908469	0.142499	11	0.0083296	0.024954	0.32112	0.17863	--	--	BmuPB016748	BmuPB016748	--	--
hypothalamus-VS-cerebellum	chr18	54015512	54015548	0.168483	5	0.031746	0.036979	0.42928	0.2608	--	--	--	BmuPB016746	--	--
hypothalamus-VS-cerebellum	chr18	54392501	54392615	0.110849	5	0.015873	0.040317	0.28679	0.17594	--	--	BmuPB016735	--	--	--
hypothalamus-VS-cerebellum	chr18	55859667	55859945	0.155977	7	0.011072	0.014613	0.36538	0.2094	--	--	BmuPB016648	--	--	--
hypothalamus-VS-cerebellum	chr18	55860054	55860271	0.100295	7	0.0040793	0.016673	0.27504	0.17474	--	--	BmuPB016648	--	--	--
hypothalamus-VS-cerebellum	chr18	55861222	55861311	0.153879	8	0.0010878	0.021557	0.36305	0.20917	--	--	BmuPB016648	--	--	--
hypothalamus-VS-cerebellum	chr18	56012111	56013007	0.154045	15	0.015247	0.039507	0.41918	0.26513	--	--	--	--	BmuPB016638	--
hypothalamus-VS-cerebellum	chr18	56032358	56032518	0.129603	5	0.0079365	0.001442	0.28102	0.15141	--	--	--	BmuPB016636	--	--
hypothalamus-VS-cerebellum	chr18	56039617	56039669	0.150735	5	0.031746	0.037102	0.32201	0.17128	--	--	--	--	--	BmuPB016636,BmuPB016635
hypothalamus-VS-cerebellum	chr18	56039856	56039912	0.141488	6	0.008658	0.012741	0.3486	0.20712	--	--	--	--	--	BmuPB016636,BmuPB016635
hypothalamus-VS-cerebellum	chr18	56277218	56277278	0.241231	8	0.0001554	0.0024633	0.39994	0.15871	--	--	BmuPB016629	--	--	--
hypothalamus-VS-cerebellum	chr18	56488143	56488273	0.118278	7	0.037879	0.037081	0.39737	0.27909	--	--	--	--	--	--
hypothalamus-VS-cerebellum	chr18	61725710	61725882	0.107942	5	0.015873	0.0052706	0.32147	0.21353	--	--	--	BmuPB020187	--	--
hypothalamus-VS-cerebellum	chr18	61727253	61727712	0.128995	10	0.005196	0.029319	0.34067	0.21168	--	--	BmuPB020187	BmuPB020187	--	--
hypothalamus-VS-cerebellum	chr18	61732391	61732677	0.224115	7	0.00058275	0.00013209	0.45439	0.23028	--	--	--	BmuPB020187	--	--
hypothalamus-VS-cerebellum	chr18	61744366	61744712	0.135616	12	0.0023164	0.010412	0.42546	0.28984	BmuPB020187	--	--	--	--	--
hypothalamus-VS-cerebellum	chr18	61754750	61755368	-0.142335	13	0.00013038	0.0011365	0.15074	0.29307	--	--	BmuPB020185	--	--	BmuPB020184
hypothalamus-VS-cerebellum	chr18	61784891	61785940	0.10066	23	7.3262e-05	0.0053951	0.27268	0.17203	--	--	BmuPB020182	--	--	--
hypothalamus-VS-cerebellum	chr18	61812883	61813021	0.180391	5	0.0079365	0.010487	0.45108	0.27069	--	--	--	--	--	--
hypothalamus-VS-cerebellum	chr18	61813842	61814122	0.183869	6	0.0021645	0.004536	0.2941	0.11023	--	--	--	--	--	--
hypothalamus-VS-cerebellum	chr18	61878209	61878986	0.113049	20	0.00028928	0.0031536	0.36022	0.24717	--	--	BmuPB020175	--	--	--
hypothalamus-VS-cerebellum	chr18	62020728	62021451	0.135642	11	0.0041025	0.0057731	0.36334	0.2277	--	--	BmuPB020164	--	--	BmuPB020163
hypothalamus-VS-cerebellum	chr18	62082990	62083352	0.12226	7	0.0011655	0.0023095	0.33245	0.21019	BmuPB020160	--	BmuPB020161	BmuPB020161	--	BmuPB020161
hypothalamus-VS-cerebellum	chr18	62163799	62164150	0.26907	5	0.015873	0.011118	0.44036	0.17129	--	--	BmuPB020154	BmuPB020154	--	--
hypothalamus-VS-cerebellum	chr18	62713421	62713718	0.20907	7	0.006993	0.039461	0.4243	0.21523	--	--	BmuPB020134	BmuPB020134	--	--
hypothalamus-VS-cerebellum	chr18	62720367	62720389	0.223531	5	0.0079365	0.01724	0.45013	0.2266	--	--	--	--	--	BmuPB020133,BmuPB020134
hypothalamus-VS-cerebellum	chr18	63047037	63047140	0.289723	6	0.0021645	0.0072285	0.53836	0.24864	--	--	--	BmuPB021684	--	--
hypothalamus-VS-cerebellum	chr18	63291894	63292805	0.149973	26	4.8474e-05	0.00067104	0.37129	0.22132	--	--	BmuPB021689	--	--	--
hypothalamus-VS-cerebellum	chr18	63318522	63318761	0.336853	6	0.004329	0.04191	0.45827	0.12142	BmuPB021690	--	--	--	--	--
hypothalamus-VS-cerebellum	chr18	63740339	63740553	0.188587	8	0.0010878	0.0024755	0.38723	0.19864	--	--	--	BmuPB020742	--	--
hypothalamus-VS-cerebellum	chr18	65474626	65474699	0.182938	5	0.0079365	0.003587	0.32302	0.14008	--	--	--	--	--	--
hypothalamus-VS-cerebellum	chr18	65639447	65639520	0.211278	5	0.031746	0.041518	0.49579	0.28451	--	--	BmuPB021531	--	--	BmuPB021532
hypothalamus-VS-cerebellum	chr18	65650855	65651221	0.249576	11	0.0014006	0.011907	0.49788	0.24831	--	--	--	BmuPB021529	--	--
hypothalamus-VS-cerebellum	chr19	6539697	6539725	0.255231	5	0.0079365	0.0031716	0.61427	0.35904	--	--	--	BmuPB002760	--	--
hypothalamus-VS-cerebellum	chr19	8982652	8982710	0.323621	5	0.0079365	0.0016536	0.67118	0.34756	--	--	--	--	--	--
hypothalamus-VS-cerebellum	chr19	9142979	9143087	0.160888	7	0.0040793	0.018482	0.4227	0.26181	--	--	--	BmuPB002782	--	--
hypothalamus-VS-cerebellum	chr19	9356593	9356650	0.195042	5	0.0079365	0.0037733	0.47658	0.28153	--	--	--	BmuPB002782	--	--
hypothalamus-VS-cerebellum	chr19	9365305	9365417	0.233575	5	0.0079365	0.013271	0.48506	0.25149	--	--	--	BmuPB002782	--	--
hypothalamus-VS-cerebellum	chr19	9372475	9372539	0.122398	5	0.015873	0.0028153	0.47964	0.35724	--	--	--	BmuPB002782	--	--
hypothalamus-VS-cerebellum	chr19	9397820	9397988	0.235204	5	0.015873	0.010394	0.43657	0.20137	--	--	--	BmuPB002782	--	--
hypothalamus-VS-cerebellum	chr19	9487372	9487472	0.277698	5	0.0079365	0.019727	0.53769	0.25999	--	--	--	BmuPB002782	--	--
hypothalamus-VS-cerebellum	chr19	9497453	9497619	0.241557	5	0.0079365	0.00077922	0.49042	0.24886	--	--	--	BmuPB002782	--	--
hypothalamus-VS-cerebellum	chr19	9527786	9527943	0.1604	5	0.031746	0.017123	0.3585	0.1981	--	--	BmuPB002782	--	--	--
hypothalamus-VS-cerebellum	chr19	12758441	12758701	0.232231	7	0.00058275	0.0020387	0.40115	0.16891	--	--	--	BmuPB002832	--	--
hypothalamus-VS-cerebellum	chr19	14088050	14088185	0.135828	6	0.025974	0.015833	0.32801	0.19218	--	--	--	--	--	--
hypothalamus-VS-cerebellum	chr19	14138095	14138452	0.189521	5	0.031746	0.024669	0.34412	0.15459	--	--	--	--	--	--
hypothalamus-VS-cerebellum	chr19	14271388	14271573	0.1314	5	0.015873	0.014892	0.40787	0.27647	--	--	--	--	--	--
hypothalamus-VS-cerebellum	chr19	14873274	14873745	0.189135	6	0.041126	0.025977	0.439	0.24986	--	--	--	--	BmuPB002849	--
hypothalamus-VS-cerebellum	chr19	19576213	19576590	0.251274	8	0.0003108	0.0025987	0.45063	0.19936	--	--	--	BmuPB002912	--	--
hypothalamus-VS-cerebellum	chr19	20168268	20168371	0.185242	7	0.026224	0.0061322	0.44731	0.26206	--	--	--	BmuPB002915	--	--
hypothalamus-VS-cerebellum	chr19	20237921	20238357	0.149595	10	0.00020568	0.0024244	0.33677	0.18718	--	--	--	--	--	--
hypothalamus-VS-cerebellum	chr19	20269834	20269995	0.222644	6	0.0021645	0.0013158	0.43675	0.21411	--	--	BmuPB002916	--	--	--
hypothalamus-VS-cerebellum	chr19	21051824	21051976	0.149341	5	0.0079365	0.036692	0.34839	0.19905	--	--	BmuPB002930	--	--	--
hypothalamus-VS-cerebellum	chr19	21330203	21330290	0.186683	5	0.015873	0.011885	0.36308	0.17639	--	--	BmuPB002948	--	--	--
hypothalamus-VS-cerebellum	chr19	21501698	21502430	0.133218	12	0.00085794	0.020622	0.29776	0.16454	--	--	BmuPB002952	--	--	--
hypothalamus-VS-cerebellum	chr19	21582974	21583503	0.212039	7	0.006993	0.014727	0.36639	0.15435	--	--	BmuPB002952	--	--	--
hypothalamus-VS-cerebellum	chr19	21890631	21890768	0.153056	5	0.0079365	0.016055	0.32393	0.17087	--	--	--	BmuPB002958	--	--
hypothalamus-VS-cerebellum	chr19	21923529	21923978	0.223048	5	0.0079365	0.0013288	0.41472	0.19167	--	--	--	--	--	--
hypothalamus-VS-cerebellum	chr19	21924357	21924624	0.153427	22	5.9744e-05	0.0013064	0.40715	0.25372	--	--	--	--	--	BmuPB002959
hypothalamus-VS-cerebellum	chr19	23760664	23760787	0.151519	5	0.015873	0.040543	0.34585	0.19433	--	--	--	BmuPB002985	--	--
hypothalamus-VS-cerebellum	chr19	23879536	23880222	0.176679	7	0.006993	0.041121	0.31176	0.13508	--	--	BmuPB002990	--	--	--
hypothalamus-VS-cerebellum	chr19	24036905	24037318	0.198037	7	0.002331	0.015324	0.49043	0.2924	--	--	BmuPB002995	--	--	--
hypothalamus-VS-cerebellum	chr19	24133596	24134016	0.162609	7	0.0011655	0.0018923	0.38556	0.22296	--	--	BmuPB002998	--	--	--
hypothalamus-VS-cerebellum	chr19	24151795	24151861	0.174981	5	0.0079365	0.023959	0.45044	0.27546	--	--	--	BmuPB002999	--	--
hypothalamus-VS-cerebellum	chr19	24401040	24401291	0.144421	7	0.00058275	0.0018301	0.33117	0.18675	--	--	BmuPB003002	--	BmuPB003002	--
hypothalamus-VS-cerebellum	chr19	24410718	24411258	0.183736	5	0.0079365	0.021634	0.37149	0.18776	--	--	BmuPB003003	BmuPB003003	--	--
hypothalamus-VS-cerebellum	chr19	25717330	25717428	0.133459	5	0.015873	0.013775	0.35527	0.22181	BmuPB003044	--	--	--	--	--
hypothalamus-VS-cerebellum	chr19	26805052	26805178	0.228376	5	0.0079365	0.018996	0.49988	0.27151	--	--	BmuPB003066	--	--	--
hypothalamus-VS-cerebellum	chr19	27608213	27608473	0.169236	5	0.0079365	0.0041057	0.31292	0.14368	--	--	--	BmuPB003087	--	--
hypothalamus-VS-cerebellum	chr19	28226297	28226557	0.271113	5	0.0079365	0.039927	0.42784	0.15673	--	--	BmuPB003130	--	--	--
hypothalamus-VS-cerebellum	chr19	29771960	29772219	0.20495	7	0.002331	0.016153	0.45796	0.253	--	--	--	--	--	BmuPB003189
hypothalamus-VS-cerebellum	chr19	29778475	29778588	0.336086	5	0.0079365	0.0025881	0.45038	0.11429	--	--	--	--	--	--
hypothalamus-VS-cerebellum	chr19	34628940	34629124	0.219831	5	0.0079365	0.00087335	0.49586	0.27603	--	--	--	BmuPB003236	--	--
hypothalamus-VS-cerebellum	chr19	35210737	35211165	0.285503	5	0.0079365	0.019952	0.45416	0.16866	--	--	--	BmuPB003248	--	--
hypothalamus-VS-cerebellum	chr19	35220381	35220453	0.218695	5	0.031746	0.035607	0.4257	0.207	--	--	--	--	--	--
hypothalamus-VS-cerebellum	chr19	35425244	35425379	0.168829	5	0.0079365	0.011155	0.35227	0.18344	--	--	BmuPB003255	--	--	--
hypothalamus-VS-cerebellum	chr19	35454639	35455196	0.195743	15	0.013589	0.012863	0.3802	0.18446	--	--	BmuPB003257	--	--	--
hypothalamus-VS-cerebellum	chr19	35543083	35543394	0.275648	5	0.031746	0.038958	0.29982	0.024171	--	--	BmuPB003261	BmuPB003261	--	--
hypothalamus-VS-cerebellum	chr19	35573179	35573483	0.150637	5	0.015873	0.011124	0.26332	0.11268	--	--	--	BmuPB003262	--	--
hypothalamus-VS-cerebellum	chr19	35676998	35677071	0.291533	5	0.0079365	0.014155	0.49401	0.20248	--	--	BmuPB003265	--	--	--
hypothalamus-VS-cerebellum	chr19	35729976	35730200	0.165018	5	0.0079365	0.017556	0.31631	0.15129	--	--	BmuPB003267	--	--	--
hypothalamus-VS-cerebellum	chr19	35784498	35784669	0.235891	5	0.0079365	0.025033	0.44067	0.20478	--	--	--	--	--	--
hypothalamus-VS-cerebellum	chr19	35810028	35810203	0.287855	5	0.0079365	0.0007213	0.52458	0.23673	--	--	--	--	--	--
hypothalamus-VS-cerebellum	chr19	36024336	36024415	0.109405	8	0.049883	0.041338	0.35063	0.24122	--	--	--	--	--	--
hypothalamus-VS-cerebellum	chr19	36069852	36069913	0.235327	5	0.0079365	0.0045087	0.42026	0.18493	--	--	--	BmuPB003275	--	--
hypothalamus-VS-cerebellum	chr19	40157248	40157318	0.191255	5	0.0079365	0.0010403	0.49218	0.30093	--	--	BmuPB003368	--	--	--
hypothalamus-VS-cerebellum	chr19	40236662	40236884	-0.149891	9	0.00016454	0.031034	0.12213	0.27202	--	--	BmuPB003369	--	--	--
hypothalamus-VS-cerebellum	chr19	43130348	43130442	0.341941	5	0.0079365	0.0010922	0.61096	0.26902	--	--	BmuPB020581	--	--	--
hypothalamus-VS-cerebellum	chr19	43222789	43222859	0.262346	6	0.0021645	0.0042496	0.61315	0.3508	--	--	BmuPB020584	--	--	--
hypothalamus-VS-cerebellum	chr19	43819804	43820174	-0.175904	10	0.0001299	0.0026511	0.11105	0.28695	--	--	BmuPB020609	--	--	--
hypothalamus-VS-cerebellum	chr19	43821038	43821249	0.260287	7	0.00058275	0.00013636	0.4505	0.19021	--	--	BmuPB020609	--	--	--
hypothalamus-VS-cerebellum	chr19	45260866	45260910	0.21898	5	0.0079365	0.0052867	0.38423	0.16525	--	--	BmuPB011810	--	--	BmuPB011809
hypothalamus-VS-cerebellum	chr19	45260991	45261087	0.110345	7	0.017483	0.04494	0.28097	0.17063	--	--	BmuPB011810	--	--	BmuPB011809
hypothalamus-VS-cerebellum	chr19	45893856	45894044	0.166096	5	0.031746	0.010373	0.27377	0.10767	--	--	--	BmuPB011827	--	--
hypothalamus-VS-cerebellum	chr19	46216742	46216837	0.251472	7	0.00058275	0.0027293	0.49913	0.24766	--	--	BmuPB011836	--	--	--
hypothalamus-VS-cerebellum	chr19	48923915	48924302	0.170235	7	0.011072	0.022396	0.3978	0.22757	--	--	BmuPB011864	BmuPB011864	--	--
hypothalamus-VS-cerebellum	chr19	49536946	49537055	0.249661	5	0.0079365	0.0017701	0.44416	0.1945	--	--	BmuPB011887	--	--	--
hypothalamus-VS-cerebellum	chr19	50840694	50841345	0.282849	9	0.00049362	0.0032151	0.45769	0.17484	--	--	--	--	--	--
hypothalamus-VS-cerebellum	chr19	50964868	50964916	0.217633	5	0.0079365	0.020447	0.35058	0.13295	--	--	--	BmuPB011906	--	--
hypothalamus-VS-cerebellum	chr19	51695078	51695148	0.106012	5	0.031746	0.038876	0.33734	0.23133	--	--	BmuPB011928	--	--	BmuPB011929
hypothalamus-VS-cerebellum	chr19	51854055	51854249	0.121136	8	0.010412	0.03409	0.45213	0.33099	--	--	BmuPB011931	BmuPB011931	--	--
hypothalamus-VS-cerebellum	chr19	52367889	52368389	0.125391	6	0.041126	0.013289	0.26529	0.1399	--	--	BmuPB011967	BmuPB011967	--	--
hypothalamus-VS-cerebellum	chr19	52520922	52521037	0.36552	5	0.0079365	0.0034188	0.58088	0.21536	--	--	--	BmuPB011969	--	--
hypothalamus-VS-cerebellum	chr19	52638785	52638841	0.23402	5	0.0079365	0.045271	0.48199	0.24797	--	--	--	--	--	BmuPB011972,BmuPB011973
hypothalamus-VS-cerebellum	chr19	52676073	52676201	-0.179108	5	0.0079365	0.0039929	0.10085	0.27995	--	--	--	BmuPB011973	--	--
hypothalamus-VS-cerebellum	chr19	52678926	52679057	0.268882	5	0.0079365	0.034732	0.47196	0.20308	--	--	--	BmuPB011973	--	--
hypothalamus-VS-cerebellum	chr19	53803595	53803790	0.154012	8	0.0029526	0.0062277	0.30357	0.14956	--	--	BmuPB011992	--	--	--
hypothalamus-VS-cerebellum	chr19	54377959	54378075	0.204373	7	0.002331	0.00065743	0.36628	0.16191	--	--	BmuPB011998	--	--	--
hypothalamus-VS-cerebellum	chr19	54382379	54382697	0.218699	7	0.011072	0.042186	0.35864	0.13994	--	--	--	BmuPB011998	--	--
hypothalamus-VS-cerebellum	chr19	54660950	54661056	0.295819	5	0.0079365	0.016715	0.52909	0.23327	--	--	--	BmuPB012006	--	--
hypothalamus-VS-cerebellum	chr19	54834894	54835492	0.146845	12	0.0082932	0.010627	0.32857	0.18173	--	--	--	--	--	--
hypothalamus-VS-cerebellum	chr19	54850366	54851002	0.203802	11	0.0041025	0.012616	0.42738	0.22358	--	--	--	--	BmuPB012008	--
hypothalamus-VS-cerebellum	chr19	54854219	54854278	0.298896	5	0.0079365	0.011332	0.54483	0.24593	--	--	--	BmuPB012008	--	--
hypothalamus-VS-cerebellum	chr19	54870148	54870282	0.311228	5	0.0079365	0.0069646	0.47612	0.16489	--	--	--	BmuPB012008	--	--
hypothalamus-VS-cerebellum	chr19	54901026	54901176	0.128161	5	0.0079365	0.011171	0.45028	0.32212	--	--	--	--	BmuPB012009	--
hypothalamus-VS-cerebellum	chr19	55084474	55084599	0.12942	5	0.015873	0.040412	0.25065	0.12123	BmuPB012016	--	--	--	--	--
hypothalamus-VS-cerebellum	chr19	55091666	55091723	-0.140071	5	0.0079365	0.010472	0.25351	0.39358	--	--	--	--	--	--
hypothalamus-VS-cerebellum	chr19	55111694	55111843	0.430214	6	0.0021645	0.00041081	0.62266	0.19244	--	--	--	--	BmuPB012017	--
hypothalamus-VS-cerebellum	chr19	55567201	55567291	0.257283	5	0.0079365	0.01695	0.35924	0.10196	--	--	--	BmuPB012019	--	--
hypothalamus-VS-cerebellum	chr19	55571467	55571743	0.152251	11	0.00027501	0.0004059	0.38492	0.23267	--	--	--	BmuPB012019	--	--
hypothalamus-VS-cerebellum	chr19	55671015	55671273	0.157695	5	0.0079365	0.0046112	0.37545	0.21776	--	--	--	BmuPB012019	--	--
hypothalamus-VS-cerebellum	chr19	55776519	55776595	-0.295435	5	0.0079365	0.0073952	0.016987	0.31242	--	--	--	BmuPB012021	--	--
hypothalamus-VS-cerebellum	chr19	56282929	56283091	0.10276	5	0.015873	0.042105	0.41665	0.31389	--	--	--	BmuPB012032	--	--
hypothalamus-VS-cerebellum	chr19	56283459	56283766	0.138474	9	0.0027561	0.033843	0.32098	0.18251	--	--	--	BmuPB012032	--	--
hypothalamus-VS-cerebellum	chr19	56386365	56386446	0.214752	5	0.015873	0.0024426	0.52164	0.30688	--	--	--	BmuPB012036	--	--
hypothalamus-VS-cerebellum	chr19	56403169	56403236	0.161996	5	0.0079365	0.01787	0.32209	0.16009	--	--	BmuPB012036	--	--	--
hypothalamus-VS-cerebellum	chr19	56677066	56677150	0.190296	5	0.0079365	0.009884	0.33749	0.14719	--	--	--	--	--	BmuPB012046
hypothalamus-VS-cerebellum	chr19	56771879	56772170	-0.185262	5	0.0079365	0.0037853	0.14778	0.33304	--	--	BmuPB012051	--	--	--
hypothalamus-VS-cerebellum	chr19	56840277	56840310	0.309158	5	0.0079365	0.0022729	0.49827	0.18911	--	--	--	BmuPB012056	--	--
hypothalamus-VS-cerebellum	chr19	56846343	56846436	0.194531	5	0.0079365	0.01436	0.3611	0.16657	--	--	BmuPB012057	--	--	--
hypothalamus-VS-cerebellum	chr19	56858177	56858254	0.229567	5	0.0079365	0.036508	0.41962	0.19005	--	--	BmuPB012057	--	--	--
hypothalamus-VS-cerebellum	chr19	57002106	57002162	-0.137273	5	0.0079365	0.013137	0.14504	0.28231	--	--	--	--	--	--
hypothalamus-VS-cerebellum	chr19	57002702	57002737	0.139964	5	0.0079365	0.0065313	0.26593	0.12597	--	--	--	--	--	--
hypothalamus-VS-cerebellum	chr19	57003955	57004057	0.275028	5	0.0079365	0.0049072	0.3849	0.10987	--	--	--	--	--	BmuPB012062
hypothalamus-VS-cerebellum	chr19	57080486	57080774	0.104574	5	0.031746	0.03565	0.28903	0.18446	--	--	--	--	--	BmuPB012064
hypothalamus-VS-cerebellum	chr19	57100699	57100961	0.209787	5	0.031746	0.043454	0.48718	0.2774	--	--	BmuPB012065	--	--	--
hypothalamus-VS-cerebellum	chr19	57102194	57102370	0.303219	8	0.0001554	0.00078281	0.64289	0.33967	--	--	--	--	--	BmuPB012065,BmuPB012066
hypothalamus-VS-cerebellum	chr19	57105599	57105864	0.126719	9	0.010613	0.032313	0.35049	0.22377	--	--	BmuPB012066	BmuPB012066	--	--
hypothalamus-VS-cerebellum	chr19	57492735	57492803	0.118704	5	0.031746	0.011909	0.26272	0.14402	--	--	BmuPB012081	--	--	--
hypothalamus-VS-cerebellum	chr19	57526625	57527030	0.198028	5	0.015873	0.023027	0.371	0.17298	--	--	--	BmuPB012082	--	--
hypothalamus-VS-cerebellum	chr19	57563316	57563742	-0.15714	11	1.1341e-05	0.0025005	0.097266	0.25441	--	--	--	BmuPB012085	--	--
hypothalamus-VS-cerebellum	chr19	57564405	57564450	0.184189	5	0.0079365	0.010901	0.31451	0.13032	--	--	BmuPB012085	--	--	--
hypothalamus-VS-cerebellum	chr19	57653303	57653381	0.172073	5	0.015873	0.045312	0.48456	0.31248	--	--	--	BmuPB012089	--	--
hypothalamus-VS-cerebellum	chr19	57659728	57659919	-0.2175	5	0.0079365	0.019267	0.079251	0.29675	--	--	--	BmuPB012089	--	--
hypothalamus-VS-cerebellum	chr19	58194902	58194965	0.195878	5	0.015873	0.018492	0.37986	0.18398	--	--	BmuPB016529	--	--	--
hypothalamus-VS-cerebellum	chr19	58252275	58252364	0.150327	5	0.031746	0.036749	0.39059	0.24026	--	--	--	--	BmuPB016530	--
hypothalamus-VS-cerebellum	chr19	58275249	58275311	0.220796	5	0.0079365	0.013428	0.44919	0.2284	--	--	BmuPB016530	--	--	--
hypothalamus-VS-cerebellum	chr19	58284263	58284472	0.116601	9	0.031469	0.036234	0.32229	0.20569	--	--	--	BmuPB016530	--	--
hypothalamus-VS-cerebellum	chr19	58780276	58780638	0.129326	5	0.031746	0.01667	0.32544	0.19611	--	--	--	--	--	--
hypothalamus-VS-cerebellum	chr19	59141082	59141191	-0.146449	5	0.0079365	0.0044903	0.5817	0.72815	--	--	--	BmuPB016537	--	--
hypothalamus-VS-cerebellum	chr19	59344068	59344363	0.17505	6	0.008658	0.0071612	0.45566	0.28061	--	--	BmuPB016541	--	--	--
hypothalamus-VS-cerebellum	chr19	59677986	59678219	0.223423	5	0.031746	0.043883	0.52245	0.29903	--	--	--	--	--	--
hypothalamus-VS-cerebellum	chr19	59684749	59684848	0.199289	5	0.031746	0.037552	0.45709	0.2578	--	--	--	--	--	--
hypothalamus-VS-cerebellum	chr19	59925981	59926105	0.279181	6	0.004329	0.0046853	0.58205	0.30287	--	--	--	--	--	--
hypothalamus-VS-cerebellum	chr19	62230485	62230550	0.189239	5	0.0079365	0.031153	0.36879	0.17956	--	--	--	--	--	--
hypothalamus-VS-cerebellum	chr19	62715706	62715874	0.190522	5	0.0079365	0.0034109	0.46418	0.27366	--	--	BmuPB016552	BmuPB016552	--	--
hypothalamus-VS-cerebellum	chr19	62799458	62799683	0.142884	5	0.031746	0.038529	0.38995	0.24707	--	--	--	BmuPB016553	--	--
hypothalamus-VS-cerebellum	chr19	62864320	62865109	0.183029	24	8.4346e-06	4.8629e-05	0.38842	0.2054	--	--	--	--	--	--
hypothalamus-VS-cerebellum	chr19	62931529	62931859	0.225047	5	0.0079365	0.014495	0.48823	0.26318	--	--	--	--	--	--
hypothalamus-VS-cerebellum	chr19	62974430	62974501	0.322502	5	0.0079365	0.0032999	0.53017	0.20767	--	--	--	BmuPB016558	--	--
hypothalamus-VS-cerebellum	chr19	63034591	63034806	0.191457	6	0.004329	0.0028393	0.42142	0.22996	--	--	--	BmuPB016559	--	--
hypothalamus-VS-cerebellum	chr19	63052540	63052724	0.178658	5	0.031746	0.046178	0.39721	0.21855	--	--	BmuPB016559	--	--	--
hypothalamus-VS-cerebellum	chr19	63059581	63059713	0.159117	8	0.004662	0.035502	0.29874	0.13963	--	--	BmuPB016559	--	--	--
hypothalamus-VS-cerebellum	chr19	63125876	63125984	0.176561	7	0.006993	0.020191	0.49439	0.31783	--	--	--	--	--	--
hypothalamus-VS-cerebellum	chr19	63239522	63239710	0.247673	5	0.0079365	0.0033273	0.44985	0.20217	--	--	--	BmuPB016560	--	--
hypothalamus-VS-cerebellum	chr19	63242440	63242685	0.364878	5	0.0079365	0.0046608	0.57239	0.20751	--	--	--	BmuPB016560	--	--
hypothalamus-VS-cerebellum	chr19	63270328	63270490	0.278816	5	0.0079365	0.017874	0.52193	0.24311	--	--	--	--	--	--
hypothalamus-VS-cerebellum	chr19	63776149	63776276	0.223885	10	0.00032475	0.0024274	0.45649	0.2326	--	--	--	BmuPB016562	--	--
hypothalamus-VS-cerebellum	chr19	63777514	63777620	0.303822	5	0.0079365	0.017628	0.55615	0.25233	--	--	--	BmuPB016562	--	--
hypothalamus-VS-cerebellum	chr19	63780472	63780555	0.173352	5	0.0079365	0.010987	0.47659	0.30324	--	--	--	BmuPB016562	--	--
hypothalamus-VS-cerebellum	chr19	63781033	63781196	0.111048	5	0.015873	0.0055092	0.31725	0.20621	--	--	--	BmuPB016562	--	--
hypothalamus-VS-cerebellum	chr19	63790963	63791342	0.233675	5	0.0079365	0.0033048	0.54176	0.30808	--	--	--	BmuPB016562	--	--
hypothalamus-VS-cerebellum	chr19	63836362	63836637	-0.132291	9	8.2271e-05	0.00084412	0.10224	0.23453	--	--	--	BmuPB016562	--	--
hypothalamus-VS-cerebellum	chr19	63882899	63882981	0.207944	6	0.025974	0.0049663	0.44254	0.2346	--	--	--	BmuPB016562	--	--
hypothalamus-VS-cerebellum	chr19	63902590	63902825	0.301436	5	0.0079365	0.014607	0.50556	0.20412	--	--	--	BmuPB016562	--	--
hypothalamus-VS-cerebellum	chr19	63909038	63909512	0.257751	10	0.0068415	0.027052	0.5952	0.33745	--	--	--	BmuPB016562	--	--
hypothalamus-VS-cerebellum	chr19	63947007	63947165	0.179891	8	0.0010878	0.016721	0.4906	0.31071	--	--	--	BmuPB016562	--	--
hypothalamus-VS-cerebellum	chr19	64062078	64062118	0.11677	5	0.0079365	0.010811	0.34916	0.23239	--	--	--	--	--	--
hypothalamus-VS-cerebellum	chr19	64113286	64113673	-0.183452	7	0.011072	0.015206	0.20982	0.39327	--	--	--	BmuPB016564	--	--
hypothalamus-VS-cerebellum	chr2	4015241	4015378	0.252061	5	0.0079365	0.014275	0.45372	0.20166	--	--	--	BmuPB018082	--	--
hypothalamus-VS-cerebellum	chr2	18680350	18680389	-0.15533	5	0.0079365	0.008457	0.11725	0.27258	--	--	--	--	--	--
hypothalamus-VS-cerebellum	chr2	25537796	25537878	0.196782	5	0.031746	0.011686	0.60703	0.41025	--	--	BmuPB016407	--	--	--
hypothalamus-VS-cerebellum	chr2	26721700	26721792	-0.166232	11	0.0024467	0.0026527	0.49849	0.66472	--	--	--	BmuPB016418	--	--
hypothalamus-VS-cerebellum	chr2	35174812	35175264	0.145841	17	0.0055593	0.026878	0.46222	0.31638	--	--	--	BmuPB000389	--	--
hypothalamus-VS-cerebellum	chr2	37186770	37187097	0.232658	5	0.0079365	0.012638	0.51185	0.27919	--	--	--	--	--	--
hypothalamus-VS-cerebellum	chr2	39936667	39936882	0.146603	5	0.0079365	0.041955	0.3523	0.2057	--	--	BmuPB000369	--	--	--
hypothalamus-VS-cerebellum	chr2	70690726	70691140	0.238537	5	0.031746	0.0084415	0.30691	0.06837	--	--	--	BmuPB000292	--	--
hypothalamus-VS-cerebellum	chr2	71831471	71831620	0.16594	5	0.0079365	0.012113	0.37898	0.21304	--	--	--	BmuPB000279	--	--
hypothalamus-VS-cerebellum	chr2	106001933	106002281	0.230685	6	0.0021645	0.0010134	0.4598	0.22912	--	--	BmuPB000121	--	--	--
hypothalamus-VS-cerebellum	chr2	106386737	106387016	0.231047	6	0.004329	0.015745	0.45692	0.22587	--	--	--	BmuPB000114	--	--
hypothalamus-VS-cerebellum	chr2	106489471	106489531	0.208252	5	0.0079365	0.002737	0.49702	0.28877	--	--	BmuPB000111	--	--	--
hypothalamus-VS-cerebellum	chr2	106934558	106934871	0.185139	5	0.0079365	0.0030673	0.39155	0.20642	--	--	--	--	--	--
hypothalamus-VS-cerebellum	chr2	115057678	115057838	0.301739	5	0.0079365	0.0005319	0.44162	0.13988	--	--	BmuPB000045	--	--	--
hypothalamus-VS-cerebellum	chr2	121055966	121056030	0.217616	9	4.1135e-05	0.00093102	0.3869	0.16928	--	--	--	BmuPB012644	--	--
hypothalamus-VS-cerebellum	chr2	121807544	121807787	0.121873	6	0.025974	0.040176	0.355	0.23313	--	--	BmuPB012620	--	--	--
hypothalamus-VS-cerebellum	chr2	125602223	125602841	0.217125	13	0.00017326	0.0010091	0.41067	0.19354	--	--	BmuPB012569	--	--	BmuPB012570
hypothalamus-VS-cerebellum	chr2	125603285	125603551	0.210248	12	1.4052e-05	0.0051155	0.35288	0.14263	--	--	BmuPB012569	--	--	BmuPB012570
hypothalamus-VS-cerebellum	chr2	125604367	125604532	0.186528	5	0.0079365	0.04404	0.45195	0.26543	--	--	BmuPB012569	--	--	--
hypothalamus-VS-cerebellum	chr2	125604751	125604912	-0.11195	7	0.0011655	0.042142	0.12069	0.23264	--	--	BmuPB012569	--	--	--
hypothalamus-VS-cerebellum	chr2	125605464	125606019	0.221615	17	1.8011e-05	0.0014627	0.42862	0.20701	--	--	BmuPB012569	--	--	--
hypothalamus-VS-cerebellum	chr2	126180484	126180562	0.151922	5	0.0079365	0.0013104	0.29741	0.14549	--	--	BmuPB012551	--	--	--
hypothalamus-VS-cerebellum	chr2	130560147	130560252	0.186207	6	0.0021645	0.00090221	0.38482	0.19862	--	--	--	BmuPB012472	--	--
hypothalamus-VS-cerebellum	chr2	130782069	130782190	0.143363	7	0.037879	0.036737	0.39097	0.2476	--	--	--	--	--	--
hypothalamus-VS-cerebellum	chr2	131770664	131770798	0.342782	5	0.0079365	0.02289	0.35207	0.0092887	--	--	BmuPB012456	--	--	--
hypothalamus-VS-cerebellum	chr2	133041354	133041422	0.304057	5	0.0079365	0.0057575	0.48902	0.18497	--	--	--	--	--	--
hypothalamus-VS-cerebellum	chr2	133044879	133045199	0.270514	6	0.0021645	0.0013712	0.48655	0.21604	--	--	--	--	--	--
hypothalamus-VS-cerebellum	chr2	133076085	133076292	0.232454	5	0.0079365	0.014065	0.55163	0.31918	--	--	--	--	--	--
hypothalamus-VS-cerebellum	chr2	133106382	133106496	0.206846	5	0.0079365	0.00083919	0.44123	0.23439	--	--	--	--	--	--
hypothalamus-VS-cerebellum	chr2	133164467	133164576	0.121555	8	0.0018648	0.016678	0.36661	0.24505	--	--	--	BmuPB019017	--	--
hypothalamus-VS-cerebellum	chr2	133177888	133177943	0.220404	5	0.0079365	0.0014539	0.44768	0.22728	--	--	--	--	--	BmuPB019017
hypothalamus-VS-cerebellum	chr2	133418045	133418316	0.135459	10	0.023231	0.01352	0.42349	0.28803	--	--	--	BmuPB019023	--	--
hypothalamus-VS-cerebellum	chr2	133435811	133435965	0.181953	5	0.031746	0.017228	0.36789	0.18593	--	--	--	--	--	--
hypothalamus-VS-cerebellum	chr2	133569487	133569880	-0.13504	5	0.015873	0.025016	0.096178	0.23122	--	--	--	BmuPB019024	--	--
hypothalamus-VS-cerebellum	chr2	134024718	134024873	0.173979	5	0.0079365	0.0011724	0.43546	0.26148	--	--	BmuPB019028	--	--	--
hypothalamus-VS-cerebellum	chr2	134200429	134200541	0.304297	5	0.0079365	0.011782	0.39412	0.089818	--	--	--	BmuPB019029	--	--
hypothalamus-VS-cerebellum	chr2	134618609	134618810	0.304911	5	0.0079365	0.012765	0.54711	0.2422	--	--	--	--	--	--
hypothalamus-VS-cerebellum	chr2	134633601	134633713	0.304391	5	0.0079365	0.0010799	0.40971	0.10532	--	--	--	--	--	--
hypothalamus-VS-cerebellum	chr2	134741329	134741397	0.489255	5	0.0079365	0.0060092	0.569	0.079747	--	--	--	--	--	--
hypothalamus-VS-cerebellum	chr2	134818228	134818354	0.127436	5	0.031746	0.011022	0.29516	0.16772	--	--	--	BmuPB019031	--	--
hypothalamus-VS-cerebellum	chr2	134830218	134830399	0.213827	7	0.0040793	0.0017068	0.35132	0.13749	--	--	--	BmuPB019031	--	--
hypothalamus-VS-cerebellum	chr2	134833211	134833459	0.235248	5	0.031746	0.010808	0.30738	0.072128	--	--	--	BmuPB019031	--	--
hypothalamus-VS-cerebellum	chr2	134839681	134840387	0.152896	8	0.0029526	0.014835	0.36568	0.21278	--	--	--	BmuPB019031	--	--
hypothalamus-VS-cerebellum	chr2	134840744	134840776	0.248715	5	0.0079365	0.0023038	0.39849	0.14978	--	--	--	BmuPB019031	--	--
hypothalamus-VS-cerebellum	chr2	134843059	134843246	0.201939	12	0.0018298	0.04042	0.41485	0.21291	--	--	--	BmuPB019031	--	--
hypothalamus-VS-cerebellum	chr2	134856136	134856239	0.319739	5	0.0079365	0.0031395	0.43046	0.11073	--	--	--	BmuPB019031	--	--
hypothalamus-VS-cerebellum	chr2	134910639	134910723	0.281646	7	0.0011655	0.0017787	0.60279	0.32115	--	--	--	BmuPB019031	--	--
hypothalamus-VS-cerebellum	chr2	134933779	134933858	0.132428	7	0.017483	0.0050346	0.37858	0.24615	--	--	--	--	--	--
hypothalamus-VS-cerebellum	chr2	134933932	134934297	0.161751	13	0.00022768	0.009168	0.40388	0.24213	--	--	--	--	--	--
hypothalamus-VS-cerebellum	chr2	134938148	134938467	0.147163	5	0.0079365	0.012293	0.31038	0.16322	--	--	--	--	--	--
hypothalamus-VS-cerebellum	chr2	134952067	134952319	0.14135	7	0.011072	0.0061626	0.4394	0.29805	--	--	--	--	--	--
hypothalamus-VS-cerebellum	chr2	135091727	135092303	0.213388	5	0.015873	0.049009	0.41822	0.20483	--	--	BmuPB019034	BmuPB019034	--	--
hypothalamus-VS-cerebellum	chr2	135412202	135412309	0.18669	5	0.0079365	0.0090027	0.42	0.23331	--	--	--	--	--	--
hypothalamus-VS-cerebellum	chr2	135421301	135421883	0.161679	12	5.1772e-06	0.00043503	0.33811	0.17643	--	--	--	--	--	--
hypothalamus-VS-cerebellum	chr2	135424780	135424881	0.189106	5	0.0079365	0.038325	0.39603	0.20693	BmuPB019039	--	--	--	--	--
hypothalamus-VS-cerebellum	chr2	135429573	135429753	0.153368	6	0.0021645	0.0021627	0.29713	0.14376	--	--	--	BmuPB019039	--	--
hypothalamus-VS-cerebellum	chr2	135434352	135434502	0.208888	7	0.00058275	0.0055388	0.45324	0.24435	--	--	--	--	BmuPB019039	--
hypothalamus-VS-cerebellum	chr2	135434994	135435501	0.261945	7	0.006993	0.039507	0.41222	0.15027	--	--	--	--	--	BmuPB019039
hypothalamus-VS-cerebellum	chr2	135479995	135480142	0.140542	7	0.037879	0.044989	0.20124	0.060701	--	--	BmuPB019041	--	--	--
hypothalamus-VS-cerebellum	chr2	135537868	135538238	0.273758	5	0.0079365	0.018366	0.36152	0.087759	--	--	BmuPB019043	BmuPB019043	--	--
hypothalamus-VS-cerebellum	chr2	135708154	135708547	0.247639	7	0.0011655	0.014306	0.42948	0.18184	--	--	--	BmuPB019046	--	--
hypothalamus-VS-cerebellum	chr2	135748795	135748918	0.10343	5	0.015873	0.036724	0.26706	0.16363	--	--	--	--	--	--
hypothalamus-VS-cerebellum	chr20	335317	335763	0.110857	5	0.0079365	0.0024252	0.32611	0.21525	--	--	--	BmuPB009694	--	--
hypothalamus-VS-cerebellum	chr20	335767	336168	0.116717	7	0.037879	0.017214	0.47666	0.35994	--	--	--	BmuPB009694	--	--
hypothalamus-VS-cerebellum	chr20	780178	780356	0.245604	9	0.031469	0.031428	0.48789	0.24228	--	--	--	--	--	--
hypothalamus-VS-cerebellum	chr20	3049977	3050090	0.211564	5	0.0079365	0.00072964	0.34132	0.12975	--	--	--	--	--	--
hypothalamus-VS-cerebellum	chr20	3676713	3676849	0.162204	6	0.004329	0.014951	0.29751	0.1353	--	--	--	BmuPB009672	--	--
hypothalamus-VS-cerebellum	chr20	3862555	3862821	0.24601	5	0.0079365	0.00068405	0.41813	0.17212	--	--	BmuPB009669	--	--	--
hypothalamus-VS-cerebellum	chr20	4375121	4375282	0.277543	5	0.0079365	0.042374	0.37255	0.095011	--	--	BmuPB009666	--	--	--
hypothalamus-VS-cerebellum	chr20	17566369	17566478	-0.217432	5	0.0079365	0.0031967	0.2204	0.43784	--	--	--	--	--	--
hypothalamus-VS-cerebellum	chr20	24370778	24370830	-0.179012	5	0.0079365	0.02957	0.16489	0.34391	--	--	BmuPB006988	--	--	--
hypothalamus-VS-cerebellum	chr20	58416468	58416568	0.150369	7	0.037879	0.04016	0.40905	0.25868	--	--	--	BmuPB010979	--	--
hypothalamus-VS-cerebellum	chr20	58444603	58445100	0.281645	9	0.00078157	0.0071575	0.36742	0.085776	--	--	--	--	--	--
hypothalamus-VS-cerebellum	chr20	58500837	58500987	0.11836	5	0.0079365	0.041815	0.33075	0.21239	--	--	--	--	--	--
hypothalamus-VS-cerebellum	chr20	66168122	66168154	0.281295	5	0.0079365	0.002692	0.48773	0.20644	--	--	--	BmuPB018258	--	--
hypothalamus-VS-cerebellum	chr20	66177421	66177512	0.251296	5	0.0079365	0.012291	0.46512	0.21383	--	--	--	--	--	--
hypothalamus-VS-cerebellum	chr20	70561902	70561954	-0.17201	5	0.0079365	0.036805	0.082286	0.2543	--	--	--	--	--	--
hypothalamus-VS-cerebellum	chr20	70578181	70578286	0.199351	5	0.0079365	0.00058482	0.39773	0.19837	--	--	--	--	--	BmuPB018240
hypothalamus-VS-cerebellum	chr20	70681325	70681812	0.214936	11	8.5054e-05	0.0027455	0.37331	0.15838	--	--	--	--	--	--
hypothalamus-VS-cerebellum	chr20	70694621	70695077	0.162951	14	0.01008	0.015081	0.35329	0.19034	BmuPB018238	--	--	--	--	--
hypothalamus-VS-cerebellum	chr20	70717041	70717309	0.143822	6	0.025974	0.015846	0.34228	0.19846	--	--	--	--	--	--
hypothalamus-VS-cerebellum	chr20	70720627	70720894	0.211454	9	0.0027561	0.0069913	0.43183	0.22038	--	--	--	--	--	--
hypothalamus-VS-cerebellum	chr20	70723264	70723491	0.232736	9	0.0056355	0.030939	0.41713	0.18439	--	--	--	--	--	--
hypothalamus-VS-cerebellum	chr20	70736719	70736836	0.125447	5	0.015873	0.010127	0.25314	0.1277	--	--	--	BmuPB018237	--	--
hypothalamus-VS-cerebellum	chr20	70740892	70741185	0.235504	13	0.0012484	0.0004468	0.41738	0.18187	--	--	BmuPB018237	BmuPB018237	--	--
hypothalamus-VS-cerebellum	chr20	70743209	70743306	0.119456	5	0.0079365	0.019872	0.31028	0.19082	--	--	--	BmuPB018237	--	--
hypothalamus-VS-cerebellum	chr20	70749792	70750268	0.243574	5	0.0079365	0.013345	0.46066	0.21708	--	--	BmuPB018237	BmuPB018237	--	--
hypothalamus-VS-cerebellum	chr20	70823425	70823503	0.168053	5	0.015873	0.015658	0.40167	0.23362	--	--	BmuPB018235	--	--	--
hypothalamus-VS-cerebellum	chr20	71102316	71102646	0.173036	5	0.0079365	0.0038747	0.35455	0.18151	--	--	--	BmuPB021569	--	--
hypothalamus-VS-cerebellum	chr20	71179864	71180128	0.308856	5	0.0079365	0.021895	0.53778	0.22892	--	--	--	--	--	--
hypothalamus-VS-cerebellum	chr20	71188969	71189011	0.121814	5	0.031746	0.035797	0.32618	0.20437	--	--	--	BmuPB021571	--	--
hypothalamus-VS-cerebellum	chr20	71199521	71199839	0.250733	5	0.0079365	0.00062981	0.39779	0.14705	--	--	--	BmuPB021572	--	--
hypothalamus-VS-cerebellum	chr20	71338551	71338829	0.136769	5	0.0079365	0.016216	0.33586	0.19909	--	--	BmuPB021574	--	--	--
hypothalamus-VS-cerebellum	chr21	2947731	2947849	0.312141	8	0.0001554	0.00028606	0.56116	0.24902	--	--	--	--	--	--
hypothalamus-VS-cerebellum	chr21	7940351	7940476	0.139194	5	0.015873	0.010433	0.35212	0.21293	BmuPB009556	--	--	--	--	--
hypothalamus-VS-cerebellum	chr21	7949423	7949652	0.225659	15	6.2641e-05	1.5377e-05	0.5172	0.29154	--	--	--	BmuPB009556	--	--
hypothalamus-VS-cerebellum	chr21	7971834	7971906	-0.149847	5	0.015873	0.043239	0.25576	0.40561	--	--	--	BmuPB009556	--	--
hypothalamus-VS-cerebellum	chr21	8145034	8145326	0.171263	5	0.0079365	0.011184	0.37228	0.20102	--	--	--	BmuPB009556	--	--
hypothalamus-VS-cerebellum	chr21	8148914	8149014	0.220362	6	0.0021645	0.0012883	0.45127	0.23091	--	--	--	BmuPB009556	--	--
hypothalamus-VS-cerebellum	chr21	8189850	8189936	0.270029	5	0.0079365	0.00073609	0.41627	0.14624	--	--	BmuPB009556	--	--	--
hypothalamus-VS-cerebellum	chr21	11836868	11836952	0.108924	5	0.0079365	0.0045721	0.26885	0.15993	--	--	--	--	--	--
hypothalamus-VS-cerebellum	chr21	14150128	14150520	0.165421	5	0.0079365	0.011365	0.35807	0.19264	--	--	--	--	--	--
hypothalamus-VS-cerebellum	chr21	20513325	20513687	-0.197789	5	0.0079365	0.044588	0.043882	0.24167	--	--	--	--	--	--
hypothalamus-VS-cerebellum	chr21	20879534	20879721	0.227979	5	0.015873	0.045058	0.33818	0.1102	--	--	--	--	--	--
hypothalamus-VS-cerebellum	chr21	20898265	20898441	0.251754	6	0.0021645	0.00046399	0.37221	0.12046	--	--	--	--	--	--
hypothalamus-VS-cerebellum	chr21	20927286	20927510	0.105859	11	5.3868e-05	0.0011902	0.17576	0.069905	--	--	--	--	--	--
hypothalamus-VS-cerebellum	chr21	21765877	21765977	0.232293	5	0.0079365	0.014825	0.38345	0.15116	--	--	BmuPB001606	--	--	--
hypothalamus-VS-cerebellum	chr21	22489572	22489649	0.490296	5	0.0079365	0.0016287	0.71521	0.22492	--	--	--	--	--	BmuPB001618
hypothalamus-VS-cerebellum	chr21	28113694	28113800	0.347742	5	0.0079365	0.013934	0.46056	0.11282	--	--	BmuPB001668	--	--	--
hypothalamus-VS-cerebellum	chr21	31460993	31461112	0.342443	5	0.0079365	0.043617	0.73072	0.38828	--	--	--	BmuPB001701	--	--
hypothalamus-VS-cerebellum	chr21	34034919	34035041	0.200552	5	0.0079365	0.0032107	0.48769	0.28714	--	--	--	BmuPB001743	--	--
hypothalamus-VS-cerebellum	chr21	35059377	35059472	-0.12102	5	0.031746	0.035893	0.1842	0.30522	--	--	--	--	--	--
hypothalamus-VS-cerebellum	chr21	57543102	57543230	0.125397	6	0.015152	0.0061111	0.20203	0.076635	--	--	BmuPB001895	--	--	--
hypothalamus-VS-cerebellum	chr21	57543238	57543290	0.146361	5	0.0079365	0.01433	0.34697	0.20061	--	--	BmuPB001895	--	--	--
hypothalamus-VS-cerebellum	chr21	64375441	64375583	0.151359	5	0.015873	0.011109	0.29104	0.13968	--	--	BmuPB001951	--	--	--
hypothalamus-VS-cerebellum	chr21	64414915	64415125	0.190993	8	0.0029526	0.018973	0.38329	0.1923	--	--	--	BmuPB001951	--	--
hypothalamus-VS-cerebellum	chr21	64427383	64427453	0.29305	5	0.0079365	0.042532	0.56471	0.27166	--	--	--	BmuPB001951	--	--
hypothalamus-VS-cerebellum	chr21	64926223	64926275	0.228112	5	0.015873	0.013876	0.69873	0.47062	--	--	--	BmuPB001955	--	--
hypothalamus-VS-cerebellum	chr21	64931220	64931344	0.28282	5	0.0079365	0.010315	0.4745	0.19168	--	--	--	BmuPB001955	--	--
hypothalamus-VS-cerebellum	chr21	64937559	64937916	0.239499	9	8.2271e-05	0.0010323	0.48382	0.24432	--	--	--	--	--	BmuPB001955
hypothalamus-VS-cerebellum	chr21	65162690	65163032	0.362982	5	0.015873	0.0064933	0.45463	0.091647	--	--	--	BmuPB001961	--	--
hypothalamus-VS-cerebellum	chr21	65303673	65303973	0.285099	5	0.0079365	0.008478	0.47079	0.18569	--	--	--	--	--	--
hypothalamus-VS-cerebellum	chr21	65813985	65814205	0.223676	5	0.031746	0.014357	0.48501	0.26133	--	--	--	--	--	--
hypothalamus-VS-cerebellum	chr21	66329124	66329328	0.226303	5	0.0079365	0.02053	0.33102	0.10472	--	--	--	--	--	--
hypothalamus-VS-cerebellum	chr21	66571827	66571890	0.216871	6	0.0021645	0.0045097	0.32329	0.10642	--	--	--	BmuPB001974	--	--
hypothalamus-VS-cerebellum	chr21	66599704	66600103	0.153992	6	0.041126	0.046504	0.39464	0.24065	--	--	--	BmuPB001974	--	--
hypothalamus-VS-cerebellum	chr21	66707347	66707382	0.194152	5	0.015873	0.036916	0.51945	0.3253	--	--	--	BmuPB001975	--	--
hypothalamus-VS-cerebellum	chr21	66759670	66759801	0.217312	9	0.00078157	0.033631	0.55922	0.34191	--	--	BmuPB001975	--	--	--
hypothalamus-VS-cerebellum	chr21	66872402	66872434	0.222638	5	0.0079365	0.016229	0.50881	0.28617	--	--	--	BmuPB001979	--	--
hypothalamus-VS-cerebellum	chr21	66890203	66890301	0.182386	9	0.00028795	0.0034538	0.37042	0.18804	--	--	--	BmuPB001979	--	--
hypothalamus-VS-cerebellum	chr21	66891236	66891399	0.208847	5	0.015873	0.041518	0.47148	0.26264	--	--	--	BmuPB001979	--	--
hypothalamus-VS-cerebellum	chr21	66891942	66892016	0.248319	5	0.0079365	0.026698	0.45951	0.21119	--	--	--	BmuPB001979	--	--
hypothalamus-VS-cerebellum	chr21	67047283	67047351	0.217232	5	0.0079365	0.0013394	0.40186	0.18462	--	--	--	BmuPB001984	--	--
hypothalamus-VS-cerebellum	chr21	67079691	67079921	0.231573	6	0.0021645	0.014772	0.43697	0.2054	--	--	--	BmuPB001984	--	--
hypothalamus-VS-cerebellum	chr21	67083243	67083510	0.30535	8	0.0003108	0.0029365	0.54466	0.23931	--	--	--	BmuPB001984	--	--
hypothalamus-VS-cerebellum	chr21	67094399	67095082	0.290173	8	0.0006216	0.0024215	0.44399	0.15382	--	--	BmuPB001984	--	BmuPB001984	--
hypothalamus-VS-cerebellum	chr21	67101395	67101996	0.168614	9	0.0018511	0.0065919	0.29439	0.12578	--	--	BmuPB001985	--	--	--
hypothalamus-VS-cerebellum	chr21	67133403	67133440	0.24252	5	0.0079365	0.0010445	0.45118	0.20866	--	--	--	--	--	--
hypothalamus-VS-cerebellum	chr21	67305366	67305875	0.108339	9	0.024434	0.033009	0.36319	0.25485	--	--	--	BmuPB001986	--	--
hypothalamus-VS-cerebellum	chr21	67344412	67344516	0.163303	7	0.006993	0.014515	0.41062	0.24732	--	--	--	BmuPB001986	--	--
hypothalamus-VS-cerebellum	chr21	67356914	67357064	0.291971	5	0.015873	0.028647	0.44897	0.157	--	--	--	BmuPB001986	--	--
hypothalamus-VS-cerebellum	chr21	67474774	67474978	0.148846	8	0.004662	0.038467	0.3482	0.19935	--	--	--	--	--	BmuPB001989
hypothalamus-VS-cerebellum	chr21	67604226	67604305	0.164897	7	0.0011655	0.0016734	0.40828	0.24339	--	--	--	BmuPB001990	--	--
hypothalamus-VS-cerebellum	chr21	67656943	67657255	0.134521	7	0.0011655	0.0071259	0.3302	0.19568	--	--	--	--	--	--
hypothalamus-VS-cerebellum	chr21	68027086	68027211	-0.20212	12	7.1741e-05	0.0010324	0.15461	0.35672	--	--	--	--	--	BmuPB001999
hypothalamus-VS-cerebellum	chr21	68033812	68033947	0.214504	14	0.00040321	0.0082009	0.51291	0.29841	--	--	--	--	--	--
hypothalamus-VS-cerebellum	chr21	68038356	68038600	0.166031	5	0.015873	0.039691	0.38338	0.21735	--	--	--	--	--	--
hypothalamus-VS-cerebellum	chr21	68101411	68101470	0.178219	5	0.0079365	0.0011408	0.36885	0.19063	--	--	--	--	--	--
hypothalamus-VS-cerebellum	chr21	68116677	68116918	0.21233	7	0.006993	0.0017435	0.49076	0.27843	--	--	--	--	--	--
hypothalamus-VS-cerebellum	chr21	68164062	68164407	0.167098	13	0.0050716	0.0179	0.3753	0.2082	--	--	--	BmuPB002003	--	--
hypothalamus-VS-cerebellum	chr21	68166712	68166833	0.107182	7	0.037879	0.018285	0.3775	0.27031	--	--	--	BmuPB002003	--	--
hypothalamus-VS-cerebellum	chr21	68182159	68182329	0.16747	6	0.008658	0.042731	0.39641	0.22894	--	--	--	BmuPB002004	--	--
hypothalamus-VS-cerebellum	chr21	68192929	68193125	0.320265	5	0.0079365	0.011193	0.50264	0.18237	--	--	--	BmuPB002005	--	--
hypothalamus-VS-cerebellum	chr21	68560201	68560382	0.158044	5	0.015873	0.023528	0.37494	0.21689	--	--	BmuPB002011	--	--	--
hypothalamus-VS-cerebellum	chr21	68561448	68561669	-0.148269	5	0.0079365	0.014385	0.12338	0.27165	--	--	BmuPB002011	--	--	--
hypothalamus-VS-cerebellum	chr21	68564104	68564430	-0.130823	10	1.0825e-05	0.00036363	0.13003	0.26085	--	--	BmuPB002011	BmuPB002011	--	--
hypothalamus-VS-cerebellum	chr21	68569722	68570183	-0.14491	8	0.006993	0.01442	0.16539	0.3103	--	--	--	--	--	--
hypothalamus-VS-cerebellum	chr21	68571048	68571268	0.106896	6	0.008658	0.018103	0.28296	0.17607	--	--	--	--	--	--
hypothalamus-VS-cerebellum	chr21	68920316	68920512	0.164281	11	0.0018599	0.0025284	0.42239	0.25811	--	--	BmuPB002013	BmuPB002013	--	--
hypothalamus-VS-cerebellum	chr21	69076033	69076209	0.211046	6	0.0021645	0.0054133	0.5417	0.33066	--	--	BmuPB002018	BmuPB002018	--	--
hypothalamus-VS-cerebellum	chr21	69096081	69096142	-0.121065	5	0.0079365	0.036937	0.13118	0.25224	--	--	--	BmuPB002020	--	--
hypothalamus-VS-cerebellum	chr21	69096443	69096566	0.207463	5	0.0079365	0.010472	0.37127	0.16381	--	--	BmuPB002020	--	--	--
hypothalamus-VS-cerebellum	chr21	69103443	69103604	0.249084	9	8.2271e-05	0.0023684	0.5568	0.30771	--	--	--	BmuPB002020	--	--
hypothalamus-VS-cerebellum	chr21	69106512	69106560	0.209084	5	0.0079365	0.045117	0.50607	0.29699	--	--	--	BmuPB002020	--	--
hypothalamus-VS-cerebellum	chr21	69204748	69204898	0.2675	6	0.0021645	0.01844	0.35753	0.090034	--	--	BmuPB021123	--	--	--
hypothalamus-VS-cerebellum	chr21	69219592	69220187	0.218044	7	0.0011655	0.0080303	0.27469	0.056642	--	--	--	BmuPB021123	--	--
hypothalamus-VS-cerebellum	chr21	69224153	69224401	0.14298	7	0.017483	0.03941	0.35675	0.21377	--	--	--	BmuPB021123	--	--
hypothalamus-VS-cerebellum	chr21	69279271	69279696	0.216756	7	0.0040793	0.037207	0.34786	0.13111	--	--	BmuPB021121	--	--	--
hypothalamus-VS-cerebellum	chr21	69290469	69290689	0.224581	7	0.0040793	0.021094	0.46671	0.24213	BmuPB021120	--	--	--	--	--
hypothalamus-VS-cerebellum	chr21	69295151	69295583	0.232676	5	0.0079365	0.0099851	0.26597	0.033298	--	--	--	BmuPB021120	--	--
hypothalamus-VS-cerebellum	chr21	69304620	69304899	0.247596	5	0.0079365	0.00057888	0.44933	0.20174	--	--	--	BmuPB021119	--	--
hypothalamus-VS-cerebellum	chr21	69306447	69306777	0.359671	5	0.0079365	0.0068507	0.39267	0.032996	--	--	--	BmuPB021119	--	--
hypothalamus-VS-cerebellum	chr21	69393666	69393743	0.313776	5	0.0079365	0.035408	0.54965	0.23587	--	--	--	--	--	BmuPB021117
hypothalamus-VS-cerebellum	chr21	69396838	69396948	0.227001	5	0.0079365	0.0072012	0.38675	0.15975	--	--	BmuPB021117	--	--	--
hypothalamus-VS-cerebellum	chr21	69399743	69399984	0.308635	5	0.0079365	0.0049544	0.56323	0.25459	--	--	--	BmuPB021117	--	--
hypothalamus-VS-cerebellum	chr21	69402954	69403482	0.185582	15	0.00033341	0.00042227	0.41481	0.22923	--	--	--	BmuPB021117	--	--
hypothalamus-VS-cerebellum	chr21	69404344	69404380	0.189993	6	0.0021645	0.011182	0.47745	0.28746	--	--	--	BmuPB021117	--	--
hypothalamus-VS-cerebellum	chr21	69418206	69418258	0.194019	5	0.015873	0.013458	0.3809	0.18688	--	--	--	--	--	BmuPB021116
hypothalamus-VS-cerebellum	chr21	69419311	69419426	0.1768	5	0.015873	0.012721	0.43413	0.25733	--	--	BmuPB021116	--	--	--
hypothalamus-VS-cerebellum	chr21	69423323	69423446	0.2005	5	0.0079365	0.012227	0.43231	0.23181	--	--	--	BmuPB021116	--	--
hypothalamus-VS-cerebellum	chr21	69442483	69442562	0.269357	5	0.0079365	0.046634	0.47752	0.20816	--	--	--	--	--	BmuPB021115
hypothalamus-VS-cerebellum	chr21	69443882	69444262	0.148815	11	0.00012758	0.011723	0.31942	0.17061	--	--	--	--	BmuPB021115	--
hypothalamus-VS-cerebellum	chr21	69465254	69465308	0.255865	5	0.0079365	0.0028671	0.48192	0.22605	--	--	--	--	--	--
hypothalamus-VS-cerebellum	chr21	69477249	69477403	0.170187	7	0.002331	0.023339	0.30464	0.13445	--	--	BmuPB021113	--	--	--
hypothalamus-VS-cerebellum	chr21	69515550	69515622	0.131313	5	0.031746	0.03801	0.37671	0.24539	--	--	--	BmuPB021112	--	--
hypothalamus-VS-cerebellum	chr21	69524588	69524652	0.291029	5	0.0079365	0.0011207	0.44423	0.1532	--	--	--	BmuPB021112	--	--
hypothalamus-VS-cerebellum	chr21	69525504	69525643	0.280753	5	0.0079365	0.0041679	0.69478	0.41403	--	--	--	BmuPB021112	--	--
hypothalamus-VS-cerebellum	chr21	69545548	69545955	0.168332	13	0.0023493	0.0023165	0.33518	0.16685	--	--	--	BmuPB021112	--	--
hypothalamus-VS-cerebellum	chr21	69575871	69576122	0.189242	8	0.010412	0.034489	0.44	0.25076	--	--	--	BmuPB021111	--	--
hypothalamus-VS-cerebellum	chr21	69597002	69597266	-0.172819	5	0.031746	0.03831	0.24538	0.4182	--	--	--	BmuPB021110	--	--
hypothalamus-VS-cerebellum	chr21	69597765	69598023	-0.115629	5	0.031746	0.040377	0.1896	0.30523	--	--	--	BmuPB021110	--	--
hypothalamus-VS-cerebellum	chr21	69598453	69598746	-0.137132	12	0.012094	0.02061	0.24075	0.37789	--	--	--	BmuPB021110	--	--
hypothalamus-VS-cerebellum	chr21	69600339	69600754	-0.160817	9	0.018758	0.031869	0.16738	0.3282	--	--	--	BmuPB021110	--	--
hypothalamus-VS-cerebellum	chr21	69602093	69602495	0.192435	14	0.00028357	0.00096263	0.40978	0.21734	--	--	--	BmuPB021110	--	--
hypothalamus-VS-cerebellum	chr21	69608257	69608503	0.134951	5	0.0079365	0.0014757	0.33005	0.1951	--	--	--	BmuPB021110	--	--
hypothalamus-VS-cerebellum	chr21	69611379	69611646	0.121184	14	0.0015223	0.0082106	0.25221	0.13103	--	--	BmuPB021110	--	--	--
hypothalamus-VS-cerebellum	chr21	69617326	69617414	0.306475	6	0.0021645	0.00030979	0.48791	0.18144	--	--	--	BmuPB021110	--	--
hypothalamus-VS-cerebellum	chr21	69618921	69618996	0.309748	5	0.015873	0.043885	0.3404	0.030651	--	--	--	BmuPB021110	--	--
hypothalamus-VS-cerebellum	chr21	69621758	69621807	0.288729	5	0.0079365	0.004981	0.35242	0.063686	--	--	--	BmuPB021110	--	--
hypothalamus-VS-cerebellum	chr21	69622733	69623131	0.182005	5	0.0079365	0.0024188	0.36957	0.18756	--	--	BmuPB021110	BmuPB021110	--	--
hypothalamus-VS-cerebellum	chr21	69624511	69624561	0.214951	5	0.015873	0.044928	0.37505	0.1601	--	--	--	BmuPB021110	--	--
hypothalamus-VS-cerebellum	chr21	69628374	69628438	0.200545	5	0.015873	0.015476	0.47044	0.2699	--	--	--	--	--	BmuPB021110
hypothalamus-VS-cerebellum	chr21	69635812	69635883	0.150533	5	0.015873	0.04685	0.36593	0.2154	--	--	BmuPB021109	--	--	--
hypothalamus-VS-cerebellum	chr21	69656193	69656460	0.114727	5	0.0079365	0.014557	0.34416	0.22943	--	--	BmuPB021107	--	--	--
hypothalamus-VS-cerebellum	chr22	93832	94175	0.15337	9	0.010613	0.004866	0.38597	0.2326	--	--	--	--	--	--
hypothalamus-VS-cerebellum	chr22	5967186	5967223	0.308561	5	0.0079365	0.0028368	0.53824	0.22968	--	--	--	BmuPB018058	--	--
hypothalamus-VS-cerebellum	chr22	7030546	7030649	0.172362	5	0.0079365	0.0009411	0.37036	0.198	--	--	--	BmuPB018061	--	--
hypothalamus-VS-cerebellum	chr22	8504439	8504566	0.11313	11	0.0052365	0.04586	0.30085	0.18772	--	--	--	BmuPB007580	--	--
hypothalamus-VS-cerebellum	chr22	10471753	10471857	0.152398	6	0.025974	0.04004	0.4305	0.2781	--	--	--	BmuPB007584	--	--
hypothalamus-VS-cerebellum	chr22	12265772	12265845	0.162401	5	0.015873	0.017681	0.33344	0.17104	--	--	BmuPB007593	--	--	BmuPB007594
hypothalamus-VS-cerebellum	chr22	16073742	16073878	0.173866	6	0.025974	0.015348	0.3912	0.21733	--	--	BmuPB007646	--	--	--
hypothalamus-VS-cerebellum	chr22	16074037	16074124	0.186682	5	0.031746	0.034586	0.33555	0.14887	--	--	BmuPB007646	--	--	--
hypothalamus-VS-cerebellum	chr22	17590696	17591492	0.194154	11	0.0041025	0.024793	0.3628	0.16865	--	--	BmuPB007671	--	--	--
hypothalamus-VS-cerebellum	chr22	30106812	30106845	0.105843	5	0.015873	0.041234	0.37107	0.26523	--	--	--	BmuPB007715	--	--
hypothalamus-VS-cerebellum	chr22	38331389	38331451	0.139869	5	0.015873	0.011714	0.34431	0.20444	--	--	--	BmuPB010422	--	--
hypothalamus-VS-cerebellum	chr22	38335940	38335991	0.250313	5	0.0079365	0.0070396	0.46149	0.21118	--	--	--	BmuPB010422	--	--
hypothalamus-VS-cerebellum	chr22	48046057	48046558	0.245857	6	0.025974	0.040749	0.39853	0.15267	--	--	--	--	--	--
hypothalamus-VS-cerebellum	chr22	49201362	49201619	0.122638	12	0.010045	0.038933	0.41843	0.29579	--	--	BmuPB011756	--	--	--
hypothalamus-VS-cerebellum	chr22	49222147	49222230	0.253282	5	0.0079365	0.044854	0.37168	0.1184	--	--	BmuPB011755	--	--	--
hypothalamus-VS-cerebellum	chr22	49300192	49300267	0.185004	5	0.015873	0.015232	0.36096	0.17596	--	--	BmuPB011753	--	--	--
hypothalamus-VS-cerebellum	chr22	49823760	49824188	0.178459	8	0.014763	0.0071813	0.3277	0.14924	--	--	BmuPB011737	BmuPB011737	--	--
hypothalamus-VS-cerebellum	chr22	49826693	49826990	-0.120649	9	0.00078157	0.017275	0.060689	0.18134	--	--	BmuPB011736	--	--	--
hypothalamus-VS-cerebellum	chr22	50917520	50917561	0.226546	5	0.0079365	0.010251	0.49039	0.26384	--	--	--	BmuPB011706	--	BmuPB011707
hypothalamus-VS-cerebellum	chr22	50954851	50955142	0.163858	6	0.004329	0.039262	0.38075	0.21689	--	--	BmuPB011704	BmuPB011704	--	--
hypothalamus-VS-cerebellum	chr22	51386533	51386991	0.256293	7	0.00058275	0.0027838	0.3728	0.11651	--	--	BmuPB011685	--	--	--
hypothalamus-VS-cerebellum	chr22	51390247	51390476	0.258943	5	0.0079365	0.01409	0.4559	0.19695	--	--	BmuPB011685	--	--	--
hypothalamus-VS-cerebellum	chr22	51394294	51394777	0.124721	5	0.015873	0.034308	0.28966	0.16494	--	--	BmuPB011685	--	--	--
hypothalamus-VS-cerebellum	chr22	51395473	51395576	0.244781	5	0.0079365	0.013056	0.42082	0.17604	--	--	BmuPB011685	--	--	--
hypothalamus-VS-cerebellum	chr22	51704429	51704591	0.265128	6	0.0021645	0.0015869	0.42528	0.16015	--	--	BmuPB011676	--	--	BmuPB011675
hypothalamus-VS-cerebellum	chr22	51744234	51744704	0.158415	5	0.015873	0.037646	0.16283	0.0044176	--	--	BmuPB011672	BmuPB011672	--	--
hypothalamus-VS-cerebellum	chr22	52054149	52054480	0.257599	7	0.002331	0.017796	0.31898	0.061384	--	--	BmuPB011659	--	--	--
hypothalamus-VS-cerebellum	chr22	52132845	52133068	0.340591	7	0.0011655	0.00046854	0.44657	0.10598	--	--	--	--	--	BmuPB011655
hypothalamus-VS-cerebellum	chr22	52162230	52162396	0.155306	5	0.0079365	0.00096408	0.34583	0.19053	--	--	--	BmuPB011654	--	--
hypothalamus-VS-cerebellum	chr22	52298986	52299120	0.119313	5	0.0079365	0.015549	0.3169	0.19758	--	--	BmuPB011648	--	--	--
hypothalamus-VS-cerebellum	chr22	52775209	52775246	0.216819	6	0.004329	0.039297	0.38495	0.16813	--	--	BmuPB011630	--	--	--
hypothalamus-VS-cerebellum	chr22	52775422	52775610	0.150844	10	0.0015047	0.0057517	0.34409	0.19324	--	--	BmuPB011630	BmuPB011630	--	--
hypothalamus-VS-cerebellum	chr22	52778100	52778271	0.139714	7	0.017483	0.047636	0.32867	0.18896	--	--	BmuPB011630	--	--	--
hypothalamus-VS-cerebellum	chr22	52955970	52956117	0.159356	5	0.015873	0.046711	0.3751	0.21575	--	--	BmuPB011628	--	--	--
hypothalamus-VS-cerebellum	chr22	53129926	53129968	0.125957	5	0.0079365	0.027755	0.29694	0.17098	--	--	BmuPB011626	--	--	--
hypothalamus-VS-cerebellum	chr22	54534447	54534856	0.154086	7	0.0011655	0.018348	0.38062	0.22654	--	--	--	BmuPB011591	--	--
hypothalamus-VS-cerebellum	chr22	54578227	54578677	0.278927	11	1.1341e-05	0.0010243	0.50382	0.22489	--	--	--	BmuPB011591	--	--
hypothalamus-VS-cerebellum	chr22	54714474	54714885	0.249174	5	0.0079365	0.011336	0.3681	0.11893	--	--	--	BmuPB011590	--	--
hypothalamus-VS-cerebellum	chr22	55367871	55367958	0.193614	5	0.031746	0.008108	0.40597	0.21235	--	--	--	BmuPB011581	--	--
hypothalamus-VS-cerebellum	chr22	55436736	55436792	0.377398	5	0.0079365	0.001146	0.49355	0.11615	--	--	--	--	--	--
hypothalamus-VS-cerebellum	chr22	56423004	56423077	0.162706	5	0.0079365	0.00086054	0.30655	0.14384	--	--	--	--	--	--
hypothalamus-VS-cerebellum	chr22	56465240	56465299	0.214225	5	0.031746	0.0063561	0.52298	0.30876	--	--	--	BmuPB011573	--	--
hypothalamus-VS-cerebellum	chr22	56960076	56960269	0.254371	7	0.006993	0.014307	0.51772	0.26335	--	--	BmuPB011568	--	--	--
hypothalamus-VS-cerebellum	chr22	57032476	57032569	-0.108948	5	0.015873	0.010118	0.213	0.32194	--	--	BmuPB011567	--	--	--
hypothalamus-VS-cerebellum	chr22	57419577	57419908	0.189843	10	0.0068415	0.029371	0.413	0.22316	--	--	BmuPB011558	BmuPB011558	--	--
hypothalamus-VS-cerebellum	chr22	58136683	58136806	0.45697	5	0.0079365	0.00095205	0.56704	0.11007	--	--	--	--	--	--
hypothalamus-VS-cerebellum	chr22	58148540	58148651	0.329899	6	0.0021645	0.0053541	0.55779	0.22789	--	--	--	BmuPB011549	--	--
hypothalamus-VS-cerebellum	chr22	58673328	58673377	0.25855	5	0.015873	0.049554	0.32974	0.07119	--	--	--	BmuPB011544	--	--
hypothalamus-VS-cerebellum	chr22	58679237	58679559	0.436605	5	0.0079365	0.012301	0.6217	0.1851	--	--	--	BmuPB011544	--	--
hypothalamus-VS-cerebellum	chr22	58697932	58698364	0.244081	7	0.00058275	0.00035817	0.46284	0.21876	BmuPB011544	--	--	--	--	--
hypothalamus-VS-cerebellum	chr22	58757068	58757237	0.239115	8	0.0001554	0.014727	0.50858	0.26946	--	--	--	--	--	--
hypothalamus-VS-cerebellum	chr22	58758819	58759001	0.266974	7	0.0011655	0.0056541	0.47373	0.20675	--	--	--	--	--	--
hypothalamus-VS-cerebellum	chr22	58837031	58837173	0.237717	5	0.015873	0.038901	0.46672	0.229	--	--	--	--	--	--
hypothalamus-VS-cerebellum	chr22	58839392	58839465	0.117255	5	0.015873	0.010189	0.36768	0.25042	--	--	--	--	--	--
hypothalamus-VS-cerebellum	chr22	58943408	58943896	0.183278	15	0.00012469	0.00019392	0.30444	0.12116	--	--	BmuPB019620	BmuPB019620	--	--
hypothalamus-VS-cerebellum	chr22	59264320	59264372	-0.108891	5	0.0079365	0.042763	0.167	0.27589	--	--	--	--	--	--
hypothalamus-VS-cerebellum	chr22	59486969	59487089	0.391359	5	0.0079365	0.011961	0.4273	0.035937	--	--	--	--	--	--
hypothalamus-VS-cerebellum	chr22	59598589	59598846	0.226965	5	0.031746	0.039981	0.47739	0.25043	--	--	--	--	--	--
hypothalamus-VS-cerebellum	chr22	59615048	59615441	0.240441	7	0.00058275	0.0023646	0.3791	0.13865	--	--	--	--	--	--
hypothalamus-VS-cerebellum	chr22	59635929	59636400	0.22949	12	0.00027439	0.0010366	0.46103	0.23154	--	--	--	--	--	--
hypothalamus-VS-cerebellum	chr22	59641099	59641286	0.237139	6	0.0021645	0.00057961	0.45221	0.21508	--	--	--	--	--	--
hypothalamus-VS-cerebellum	chr22	59641980	59642254	0.219042	7	0.0011655	0.000517	0.40953	0.19048	--	--	--	--	--	--
hypothalamus-VS-cerebellum	chr22	59646489	59646821	0.11176	8	0.049883	0.046658	0.28918	0.17742	--	--	--	--	--	--
hypothalamus-VS-cerebellum	chr22	59653784	59654012	0.166071	5	0.0079365	0.0014207	0.4123	0.24623	--	--	--	--	--	--
hypothalamus-VS-cerebellum	chr22	59661816	59661937	-0.146005	9	4.1135e-05	0.00035999	0.10967	0.25567	--	--	--	--	--	--
hypothalamus-VS-cerebellum	chr22	59668037	59668105	0.258142	5	0.0079365	0.015443	0.51025	0.25211	--	--	--	--	--	--
hypothalamus-VS-cerebellum	chr22	59685070	59685163	-0.163453	7	0.00058275	0.0021795	0.12969	0.29314	--	--	--	--	--	--
hypothalamus-VS-cerebellum	chr22	59688377	59688733	0.172099	6	0.004329	0.0054973	0.31634	0.14424	--	--	--	--	--	--
hypothalamus-VS-cerebellum	chr22	59688734	59688911	0.195206	5	0.0079365	0.0045881	0.27306	0.077856	--	--	--	--	--	--
hypothalamus-VS-cerebellum	chr22	59701252	59701441	0.275872	8	0.0001554	0.006299	0.45597	0.1801	--	--	--	--	--	--
hypothalamus-VS-cerebellum	chr22	59715605	59715739	0.14616	5	0.031746	0.018285	0.35319	0.20703	--	--	--	--	--	--
hypothalamus-VS-cerebellum	chr22	59718643	59718731	0.176118	8	0.006993	0.017992	0.4189	0.24278	--	--	--	--	--	--
hypothalamus-VS-cerebellum	chr22	59722973	59724555	0.227995	23	2.5804e-07	5.4216e-05	0.42278	0.19478	--	--	--	--	--	--
hypothalamus-VS-cerebellum	chr22	59731041	59731252	-0.130466	11	0.00027501	0.002511	0.12281	0.25327	--	--	--	--	--	--
hypothalamus-VS-cerebellum	chr22	59731571	59731756	0.332044	5	0.015873	0.041008	0.63614	0.3041	--	--	--	--	--	--
hypothalamus-VS-cerebellum	chr22	59751975	59752144	0.13843	5	0.0079365	0.0040939	0.26448	0.12605	--	--	BmuPB019627	--	--	--
hypothalamus-VS-cerebellum	chr22	59819337	59819572	0.292509	6	0.025974	0.039227	0.48781	0.1953	--	--	--	BmuPB019628	--	--
hypothalamus-VS-cerebellum	chr22	59827166	59827347	0.227074	5	0.0079365	0.012852	0.44891	0.22184	--	--	--	BmuPB019629	--	--
hypothalamus-VS-cerebellum	chr22	59904644	59904724	-0.133329	5	0.0079365	0.0084315	0.074847	0.20818	--	--	--	--	--	--
hypothalamus-VS-cerebellum	chr22	60017467	60017953	0.20311	9	0.00049362	0.016435	0.44936	0.24625	--	--	BmuPB019636	BmuPB019636	--	--
hypothalamus-VS-cerebellum	chr22	60020629	60020928	0.186044	5	0.0079365	0.010803	0.33107	0.14502	--	--	--	BmuPB019636	--	--
hypothalamus-VS-cerebellum	chr22	60060703	60060891	0.221829	5	0.015873	0.011348	0.49993	0.2781	--	--	--	BmuPB019638	--	--
hypothalamus-VS-cerebellum	chr22	60112757	60112920	0.235634	7	0.002331	0.014705	0.44112	0.20548	--	--	--	--	--	--
hypothalamus-VS-cerebellum	chr22	60290094	60290507	0.161936	9	0.0012341	0.014726	0.27207	0.11013	--	--	--	BmuPB019643	--	--
hypothalamus-VS-cerebellum	chr22	60291005	60291159	0.130351	5	0.0079365	0.037753	0.26834	0.13799	--	--	--	BmuPB019643	--	--
hypothalamus-VS-cerebellum	chr22	60294754	60294918	0.135098	10	0.011496	0.013089	0.34953	0.21444	--	--	--	BmuPB019643	--	--
hypothalamus-VS-cerebellum	chr22	60295498	60295625	0.148437	5	0.0079365	0.010548	0.32496	0.17652	--	--	--	BmuPB019643	--	--
hypothalamus-VS-cerebellum	chr22	60296190	60296322	0.167778	7	0.00058275	0.00022632	0.31966	0.15188	--	--	BmuPB019643	--	--	--
hypothalamus-VS-cerebellum	chr22	60296332	60296422	0.363682	6	0.008658	0.013382	0.47285	0.10916	--	--	BmuPB019643	--	--	--
hypothalamus-VS-cerebellum	chr22	60298500	60298684	0.19526	5	0.0079365	0.0065233	0.4161	0.22084	--	--	--	BmuPB019643	--	--
hypothalamus-VS-cerebellum	chr22	60307992	60308156	0.231681	5	0.031746	0.023677	0.52895	0.29727	--	--	--	BmuPB019643	--	--
hypothalamus-VS-cerebellum	chr22	60308224	60308531	0.221154	9	0.0027561	0.044449	0.45559	0.23443	--	--	--	BmuPB019643	--	--
hypothalamus-VS-cerebellum	chr22	60311590	60311868	0.180831	5	0.015873	0.044271	0.34004	0.15921	--	--	--	BmuPB019643	--	--
hypothalamus-VS-cerebellum	chr22	60351636	60351740	0.203629	6	0.004329	0.0022939	0.3698	0.16618	--	--	--	BmuPB019643	--	--
hypothalamus-VS-cerebellum	chr22	60354417	60354818	0.12079	5	0.0079365	0.011349	0.30609	0.1853	--	--	--	BmuPB019643	--	--
hypothalamus-VS-cerebellum	chr22	60357995	60358064	0.307916	5	0.0079365	0.0038125	0.55549	0.24758	--	--	--	BmuPB019643	--	--
hypothalamus-VS-cerebellum	chr22	60369032	60369072	0.201363	8	0.0001554	6.4477e-05	0.46179	0.26043	--	--	--	BmuPB019643	--	--
hypothalamus-VS-cerebellum	chr22	60429407	60429600	0.196425	5	0.015873	0.041384	0.5205	0.32408	--	--	--	--	--	--
hypothalamus-VS-cerebellum	chr22	60644448	60644638	0.354686	5	0.0079365	0.019861	0.46507	0.11039	--	--	--	BmuPB019647	--	--
hypothalamus-VS-cerebellum	chr22	60649215	60649377	0.223566	11	8.5054e-05	0.0010655	0.41726	0.1937	--	--	--	--	--	BmuPB019647
hypothalamus-VS-cerebellum	chr22	60650756	60650919	0.278217	5	0.015873	0.019687	0.52097	0.24275	--	--	--	--	--	--
hypothalamus-VS-cerebellum	chr22	60665811	60666049	0.181747	5	0.031746	0.020147	0.35051	0.16877	--	--	--	BmuPB019648	--	--
hypothalamus-VS-cerebellum	chr22	60708327	60708396	0.122364	5	0.015873	0.042919	0.2586	0.13624	--	--	--	--	BmuPB019648	--
hypothalamus-VS-cerebellum	chr22	60713331	60713391	-0.214913	5	0.0079365	0.037663	0.15257	0.36748	--	--	--	--	--	--
hypothalamus-VS-cerebellum	chr22	60717377	60717787	0.193102	10	1.0825e-05	0.00013402	0.36943	0.17633	--	--	BmuPB019649	BmuPB019649	--	--
hypothalamus-VS-cerebellum	chr22	60718685	60719184	0.163036	19	0.002514	0.0065153	0.47055	0.30751	--	--	BmuPB019649	BmuPB019649	--	--
hypothalamus-VS-cerebellum	chr22	60730041	60730359	0.372392	6	0.025974	0.011658	0.50544	0.13304	--	--	--	BmuPB019650	--	--
hypothalamus-VS-cerebellum	chr22	61110013	61110335	0.175658	8	0.004662	0.0081886	0.32928	0.15362	BmuPB019655	--	--	--	--	--
hypothalamus-VS-cerebellum	chr22	61134795	61135026	0.234314	8	0.0003108	0.014649	0.41402	0.17971	--	--	--	BmuPB019656	--	--
hypothalamus-VS-cerebellum	chr22	61136059	61136214	0.129529	8	0.006993	0.0056208	0.27535	0.14582	--	--	--	BmuPB019656	--	--
hypothalamus-VS-cerebellum	chr22	61152371	61152751	0.254518	8	0.0018648	0.0062894	0.52552	0.271	--	--	--	BmuPB019656	--	--
hypothalamus-VS-cerebellum	chr22	61154476	61154693	0.187291	5	0.015873	0.040205	0.47478	0.28749	--	--	--	BmuPB019656	--	--
hypothalamus-VS-cerebellum	chr22	61157145	61157268	0.149752	7	0.006993	0.0095863	0.30955	0.1598	--	--	BmuPB019656	--	--	--
hypothalamus-VS-cerebellum	chr22	61158036	61158109	0.161905	5	0.0079365	0.014616	0.35301	0.1911	BmuPB019656	--	--	--	--	--
hypothalamus-VS-cerebellum	chr22	61165482	61165742	0.18557	6	0.008658	0.023843	0.38683	0.20126	--	--	--	--	--	--
hypothalamus-VS-cerebellum	chr22	61196844	61197115	0.218232	7	0.002331	0.002532	0.37103	0.15279	--	--	--	BmuPB019657	--	--
hypothalamus-VS-cerebellum	chr22	61211866	61211916	0.305272	5	0.0079365	0.001286	0.5819	0.27663	--	--	--	BmuPB019657	--	--
hypothalamus-VS-cerebellum	chr22	61372357	61372499	0.155581	7	0.002331	0.0068351	0.34707	0.19149	--	--	--	BmuPB019661	--	--
hypothalamus-VS-cerebellum	chr22	61381328	61381711	0.2148	7	0.002331	0.0061595	0.49519	0.28039	--	--	BmuPB019662	BmuPB019662	--	--
hypothalamus-VS-cerebellum	chr22	61409681	61409841	0.23554	5	0.0079365	0.011055	0.41998	0.18444	--	--	--	BmuPB019663	--	--
hypothalamus-VS-cerebellum	chr22	61411693	61411892	0.28411	9	4.1135e-05	0.00052462	0.40089	0.11678	--	--	BmuPB019663	--	--	--
hypothalamus-VS-cerebellum	chr22	61412398	61412960	0.109138	10	0.035463	0.027049	0.28814	0.179	BmuPB019663	--	--	--	--	--
hypothalamus-VS-cerebellum	chr22	61473618	61473778	0.418957	6	0.0021645	0.0012174	0.66156	0.2426	--	--	--	--	--	--
hypothalamus-VS-cerebellum	chr22	61495487	61495558	0.171287	5	0.0079365	0.0026002	0.35157	0.18029	--	--	--	BmuPB019665	--	--
hypothalamus-VS-cerebellum	chr22	61502525	61502603	0.164348	5	0.0079365	0.020566	0.36237	0.19802	--	--	--	--	--	BmuPB019665
hypothalamus-VS-cerebellum	chr23	3352814	3352896	0.181511	5	0.031746	0.011226	0.50256	0.32105	--	--	--	--	--	--
hypothalamus-VS-cerebellum	chr23	3666698	3666792	0.165044	5	0.0079365	0.020151	0.29242	0.12738	--	--	BmuPB018650	--	--	--
hypothalamus-VS-cerebellum	chr23	7499275	7499462	0.16125	5	0.031746	0.022	0.24368	0.082434	--	--	BmuPB015249	--	--	--
hypothalamus-VS-cerebellum	chr23	7778714	7778790	0.179789	7	0.017483	0.036775	0.41633	0.23654	--	--	--	--	BmuPB015241	--
hypothalamus-VS-cerebellum	chr23	8912689	8913131	0.143736	10	0.0001299	0.00043704	0.3161	0.17237	--	--	--	BmuPB015231	--	--
hypothalamus-VS-cerebellum	chr23	8938644	8938883	-0.30097	5	0.031746	0.010877	0.090898	0.39187	--	--	--	BmuPB015231	--	--
hypothalamus-VS-cerebellum	chr23	8942715	8942900	0.204186	5	0.0079365	0.037216	0.4657	0.26151	--	--	--	--	BmuPB015231	BmuPB015231
hypothalamus-VS-cerebellum	chr23	10764097	10764152	0.324944	5	0.0079365	0.0028504	0.53568	0.21074	--	--	--	BmuPB015195	--	--
hypothalamus-VS-cerebellum	chr23	11920653	11920672	0.144471	5	0.0079365	0.00057389	0.49134	0.34687	--	--	--	BmuPB015186	--	--
hypothalamus-VS-cerebellum	chr23	11922345	11922415	0.256243	8	0.0010878	0.015882	0.47847	0.22223	--	--	--	BmuPB015186	--	--
hypothalamus-VS-cerebellum	chr23	15480983	15481102	0.294047	6	0.004329	0.0051677	0.38352	0.08947	--	--	--	--	--	BmuPB013224
hypothalamus-VS-cerebellum	chr23	16589966	16590802	0.168261	10	0.00032475	0.013158	0.33116	0.1629	--	--	BmuPB013249	BmuPB013249	--	--
hypothalamus-VS-cerebellum	chr23	16995765	16996214	0.326141	5	0.0079365	0.00093595	0.42995	0.10381	--	--	--	--	--	--
hypothalamus-VS-cerebellum	chr23	27159090	27159207	0.139879	5	0.0079365	0.040312	0.34573	0.20585	--	--	--	--	--	--
hypothalamus-VS-cerebellum	chr23	27302229	27302482	0.180431	6	0.0021645	0.014848	0.37906	0.19862	--	--	BmuPB021183	--	--	BmuPB021182
hypothalamus-VS-cerebellum	chr23	40602816	40603850	0.179526	20	0.00032109	0.0031363	0.28404	0.10451	--	--	BmuPB008266	--	--	--
hypothalamus-VS-cerebellum	chr23	41274193	41274399	0.102097	9	0.024434	0.014392	0.34439	0.2423	--	--	BmuPB008262	--	--	--
hypothalamus-VS-cerebellum	chr23	41294973	41295050	0.280852	6	0.0021645	0.0018721	0.40844	0.12758	--	--	--	BmuPB008261	--	--
hypothalamus-VS-cerebellum	chr23	41295474	41295890	0.216317	12	0.00085794	0.010657	0.39846	0.18215	--	--	BmuPB008261	--	--	--
hypothalamus-VS-cerebellum	chr23	41300602	41300748	0.141061	5	0.0079365	0.014983	0.36292	0.22185	--	--	BmuPB008261	--	--	--
hypothalamus-VS-cerebellum	chr23	41315072	41315120	0.275974	5	0.0079365	0.017063	0.458	0.18203	--	--	--	BmuPB008261	--	--
hypothalamus-VS-cerebellum	chr23	41388940	41389099	0.177386	7	0.011072	0.0053615	0.49498	0.3176	--	--	--	BmuPB008260	--	--
hypothalamus-VS-cerebellum	chr23	41492566	41492625	0.325777	5	0.0079365	0.0048899	0.56996	0.24418	--	--	--	--	--	--
hypothalamus-VS-cerebellum	chr23	42939111	42939523	0.201229	14	0.00011357	0.00021018	0.4213	0.22007	--	--	--	BmuPB008252	--	--
hypothalamus-VS-cerebellum	chr23	43066063	43066157	0.310036	5	0.0079365	0.023202	0.58968	0.27964	--	--	--	BmuPB008250	--	--
hypothalamus-VS-cerebellum	chr23	44914895	44915244	0.253447	5	0.0079365	0.00099229	0.44498	0.19153	--	--	BmuPB008242	--	--	--
hypothalamus-VS-cerebellum	chr23	49754825	49755018	0.189152	5	0.0079365	0.0050164	0.41723	0.22808	--	--	--	--	--	--
hypothalamus-VS-cerebellum	chr23	50090701	50090756	0.192117	6	0.0021645	0.0005727	0.40663	0.21451	--	--	--	--	--	--
hypothalamus-VS-cerebellum	chr23	50166695	50166737	0.111429	5	0.0079365	0.0039229	0.27832	0.1669	--	--	--	BmuPB008195	--	--
hypothalamus-VS-cerebellum	chr23	50213573	50213614	0.148232	5	0.015873	0.03713	0.41367	0.26544	--	--	BmuPB008195	--	--	--
hypothalamus-VS-cerebellum	chr23	50232328	50232681	0.146611	8	0.020668	0.042616	0.3348	0.18819	--	--	BmuPB008195	BmuPB008195	--	--
hypothalamus-VS-cerebellum	chr23	50245634	50245717	0.172469	6	0.015152	0.0054117	0.43684	0.26437	--	--	BmuPB008195	--	--	--
hypothalamus-VS-cerebellum	chr23	50249031	50249154	0.132605	5	0.0079365	0.022816	0.39153	0.25892	--	--	--	--	--	BmuPB008194
hypothalamus-VS-cerebellum	chr23	50617474	50617657	0.233791	6	0.015152	0.005321	0.35014	0.11635	--	--	--	BmuPB008181	--	--
hypothalamus-VS-cerebellum	chr23	50756391	50756639	0.166202	7	0.0040793	0.038548	0.39209	0.22589	--	--	--	--	--	--
hypothalamus-VS-cerebellum	chr23	50959677	50959733	0.183311	5	0.0079365	0.011233	0.42189	0.23858	--	--	--	BmuPB008178	--	--
hypothalamus-VS-cerebellum	chr23	50992241	50992364	0.264317	5	0.0079365	0.012456	0.34739	0.08307	--	--	--	--	--	--
hypothalamus-VS-cerebellum	chr23	51126193	51126373	0.246942	9	8.2271e-05	0.00096456	0.44675	0.19981	--	--	--	BmuPB008176	--	--
hypothalamus-VS-cerebellum	chr23	51172234	51172315	0.1811	5	0.015873	0.0031317	0.41888	0.23778	--	--	--	BmuPB008176	--	--
hypothalamus-VS-cerebellum	chr23	51193731	51193794	0.213015	5	0.015873	0.034561	0.4792	0.26619	--	--	--	BmuPB008176	--	--
hypothalamus-VS-cerebellum	chr23	51231670	51231853	0.148765	6	0.041126	0.043906	0.33593	0.18717	--	--	--	BmuPB008176	--	--
hypothalamus-VS-cerebellum	chr23	51280769	51280817	0.162925	5	0.0079365	0.034093	0.33184	0.16892	--	--	--	BmuPB008176	--	--
hypothalamus-VS-cerebellum	chr23	51316291	51316419	0.150191	6	0.015152	0.0072358	0.34795	0.19776	--	--	--	--	--	--
hypothalamus-VS-cerebellum	chr23	51500350	51500599	0.115268	5	0.0079365	0.011402	0.35628	0.24101	--	--	--	--	--	--
hypothalamus-VS-cerebellum	chr23	51680006	51680320	0.157057	7	0.0040793	0.019685	0.36585	0.20879	--	--	--	--	--	--
hypothalamus-VS-cerebellum	chr23	51950635	51950784	0.289757	5	0.0079365	0.01338	0.33356	0.043807	--	--	--	--	--	--
hypothalamus-VS-cerebellum	chr24	443373	443561	0.160219	5	0.0079365	0.00056011	0.37053	0.21031	--	--	BmuPB015572	--	--	--
hypothalamus-VS-cerebellum	chr24	793931	794296	-0.114265	6	0.008658	0.015233	0.1859	0.30016	--	--	--	BmuPB015581	--	--
hypothalamus-VS-cerebellum	chr24	800333	800472	0.271274	10	0.0015047	0.029139	0.49782	0.22655	--	--	--	BmuPB015581	--	--
hypothalamus-VS-cerebellum	chr24	922083	922203	0.141125	5	0.0079365	0.0050992	0.30497	0.16385	--	--	--	BmuPB015582	--	--
hypothalamus-VS-cerebellum	chr24	2578524	2578608	0.181101	6	0.0021645	0.043661	0.49621	0.3151	--	--	--	--	--	--
hypothalamus-VS-cerebellum	chr24	2592830	2592917	0.163213	5	0.031746	0.03818	0.39899	0.23578	--	--	--	BmuPB015588	--	--
hypothalamus-VS-cerebellum	chr24	2871094	2871144	0.3438	5	0.0079365	0.0043029	0.5739	0.2301	--	--	--	--	--	--
hypothalamus-VS-cerebellum	chr24	19525567	19525692	0.326777	5	0.0079365	0.0008168	0.47968	0.1529	--	--	--	BmuPB002309	--	--
hypothalamus-VS-cerebellum	chr24	19666445	19666821	0.147987	8	0.0018648	0.003015	0.37785	0.22987	--	--	--	BmuPB002309	--	--
hypothalamus-VS-cerebellum	chr24	19764455	19764803	0.248603	5	0.0079365	0.008475	0.44472	0.19612	--	--	--	BmuPB002309	--	--
hypothalamus-VS-cerebellum	chr24	23425909	23426127	0.45891	8	0.0001554	0.0002298	0.63195	0.17304	--	--	BmuPB002332	--	--	--
hypothalamus-VS-cerebellum	chr24	31164826	31164861	-0.108723	5	0.0079365	0.0035053	0.21444	0.32316	--	--	--	--	--	--
hypothalamus-VS-cerebellum	chr24	31164870	31164952	0.180582	17	6.4547e-07	1.918e-07	0.41874	0.23816	--	--	--	--	--	--
hypothalamus-VS-cerebellum	chr24	32388157	32388200	0.15592	5	0.0079365	0.01552	0.41621	0.26029	--	--	--	BmuPB002367	--	--
hypothalamus-VS-cerebellum	chr24	38913618	38913789	0.295598	5	0.0079365	0.01044	0.49582	0.20022	--	--	BmuPB002409	--	--	--
hypothalamus-VS-cerebellum	chr24	41176677	41176864	0.104474	7	0.037879	0.036247	0.29237	0.1879	--	--	BmuPB002418	--	--	--
hypothalamus-VS-cerebellum	chr24	41210290	41210408	0.427404	5	0.0079365	0.018704	0.52614	0.098736	--	--	BmuPB002418	--	--	--
hypothalamus-VS-cerebellum	chr24	41628875	41629240	0.193845	11	0.003181	0.0055839	0.30788	0.11404	--	--	BmuPB002423	BmuPB002423	--	--
hypothalamus-VS-cerebellum	chr24	41901995	41902076	0.263601	6	0.0021645	0.0054869	0.452	0.1884	--	--	--	BmuPB002426	--	--
hypothalamus-VS-cerebellum	chr24	42124051	42124106	0.177358	5	0.0079365	0.0012122	0.32054	0.14318	--	--	--	BmuPB002427	--	--
hypothalamus-VS-cerebellum	chr24	42318526	42318581	-0.12184	5	0.0079365	0.025921	0.21487	0.33671	--	--	--	BmuPB002429	--	--
hypothalamus-VS-cerebellum	chr24	43289309	43289457	0.292918	7	0.00058275	0.0067732	0.48667	0.19375	--	--	--	--	--	--
hypothalamus-VS-cerebellum	chr24	48216555	48216734	0.161916	6	0.015152	0.043763	0.39934	0.23742	--	--	--	--	--	--
hypothalamus-VS-cerebellum	chr24	48372915	48373252	0.14299	5	0.015873	0.01277	0.35629	0.2133	--	--	--	BmuPB002476	--	--
hypothalamus-VS-cerebellum	chr24	48381820	48381875	0.172915	5	0.0079365	0.019536	0.372	0.19908	--	--	--	BmuPB002476	--	--
hypothalamus-VS-cerebellum	chr24	48399011	48399180	-0.17324	9	0.00028795	0.015572	0.1146	0.28784	--	--	--	BmuPB002476	--	--
hypothalamus-VS-cerebellum	chr24	48481569	48481840	0.180583	5	0.015873	0.037981	0.36033	0.17975	--	--	--	--	--	--
hypothalamus-VS-cerebellum	chr24	56825908	56825987	-0.115671	5	0.0079365	0.0027077	0.11438	0.23005	--	--	--	BmuPB002524	--	--
hypothalamus-VS-cerebellum	chr24	57257298	57257440	0.366753	5	0.0079365	0.011233	0.59584	0.22909	--	--	--	BmuPB002525	--	--
hypothalamus-VS-cerebellum	chr24	57257477	57257591	0.115962	7	0.017483	0.0054236	0.32606	0.2101	--	--	--	BmuPB002525	--	--
hypothalamus-VS-cerebellum	chr24	57312899	57313396	0.275714	10	0.0015047	0.012994	0.59947	0.32375	--	--	--	BmuPB002525	--	--
hypothalamus-VS-cerebellum	chr24	57488426	57488548	0.125178	6	0.041126	0.037634	0.33209	0.20691	--	--	--	BmuPB002526	--	--
hypothalamus-VS-cerebellum	chr24	57887966	57888240	-0.214788	7	0.00058275	0.00075881	0.11817	0.33296	--	--	--	--	--	--
hypothalamus-VS-cerebellum	chr24	57926636	57926853	0.228823	16	6.1064e-06	0.00018702	0.42737	0.19855	--	--	--	--	--	--
hypothalamus-VS-cerebellum	chr24	57939145	57939229	0.258528	5	0.015873	0.010698	0.50589	0.24736	--	--	--	BmuPB002531	--	--
hypothalamus-VS-cerebellum	chr24	57976586	57976790	0.195132	13	0.00038402	0.0093294	0.48475	0.28962	--	--	--	BmuPB002531	--	--
hypothalamus-VS-cerebellum	chr24	57989601	57989925	0.23151	5	0.0079365	0.0012558	0.52607	0.29456	--	--	BmuPB002531	BmuPB002531	--	--
hypothalamus-VS-cerebellum	chr24	61404362	61404526	0.128475	6	0.025974	0.038938	0.37331	0.24484	--	--	--	BmuPB020257	--	--
hypothalamus-VS-cerebellum	chr25	98259	98483	0.253553	5	0.0079365	0.0034027	0.27972	0.02617	--	--	BmuPB013859	--	--	--
hypothalamus-VS-cerebellum	chr25	211524	211884	0.209262	7	0.006993	0.014831	0.40282	0.19355	--	--	--	BmuPB013851	--	--
hypothalamus-VS-cerebellum	chr25	256035	256119	-0.178088	5	0.0079365	0.0035104	0.13831	0.3164	--	--	--	--	--	--
hypothalamus-VS-cerebellum	chr25	281466	281490	0.257133	5	0.0079365	0.00059775	0.44564	0.18851	--	--	BmuPB013847	--	--	BmuPB013848
hypothalamus-VS-cerebellum	chr25	281776	281970	0.206298	8	0.0001554	6.4813e-05	0.37755	0.17125	--	--	BmuPB013847	BmuPB013847	--	BmuPB013848
hypothalamus-VS-cerebellum	chr25	283857	283952	0.179036	5	0.0079365	0.0046401	0.39471	0.21568	--	--	--	--	--	BmuPB013846,BmuPB013847
hypothalamus-VS-cerebellum	chr25	298257	298376	0.244998	7	0.0011655	0.0072609	0.44318	0.19819	--	--	--	BmuPB013846	--	--
hypothalamus-VS-cerebellum	chr25	319978	320104	0.33997	5	0.015873	0.016876	0.6837	0.34373	--	--	--	--	--	--
hypothalamus-VS-cerebellum	chr25	392996	393317	0.239993	5	0.0079365	0.015707	0.46054	0.22055	--	--	--	BmuPB013841	--	--
hypothalamus-VS-cerebellum	chr25	394258	394462	0.148163	7	0.011072	0.022064	0.37051	0.22235	--	--	--	BmuPB013841	--	--
hypothalamus-VS-cerebellum	chr25	410489	410623	0.167245	5	0.0079365	0.013251	0.352	0.18476	--	--	--	BmuPB013841	--	--
hypothalamus-VS-cerebellum	chr25	425178	425361	0.160102	7	0.026224	0.015039	0.28296	0.12286	--	--	--	BmuPB013841	--	--
hypothalamus-VS-cerebellum	chr25	426591	426801	0.120566	5	0.031746	0.044797	0.32705	0.20649	--	--	--	BmuPB013841	--	--
hypothalamus-VS-cerebellum	chr25	427627	427832	0.240568	5	0.0079365	0.015139	0.44092	0.20035	--	--	--	BmuPB013841	--	--
hypothalamus-VS-cerebellum	chr25	450047	450578	-0.111449	9	0.00028795	0.0064288	0.14842	0.25987	--	--	BmuPB013840	--	--	--
hypothalamus-VS-cerebellum	chr25	477646	477861	0.16327	8	0.014763	0.034037	0.36236	0.19909	--	--	BmuPB013837	--	--	--
hypothalamus-VS-cerebellum	chr25	533932	533993	0.374178	5	0.0079365	0.0028784	0.48389	0.10971	--	--	--	BmuPB013832	--	--
hypothalamus-VS-cerebellum	chr25	534528	534604	0.182435	5	0.0079365	0.021958	0.33734	0.1549	--	--	BmuPB013832	--	--	--
hypothalamus-VS-cerebellum	chr25	551725	551979	0.254809	5	0.0079365	0.004983	0.40379	0.14898	--	--	--	BmuPB013830	--	BmuPB013829
hypothalamus-VS-cerebellum	chr25	698412	698553	0.244198	8	0.0001554	0.0033255	0.40517	0.16097	--	--	--	BmuPB013815	--	--
hypothalamus-VS-cerebellum	chr25	737344	737508	0.193139	5	0.0079365	0.0076063	0.28279	0.089652	--	--	--	BmuPB013814	--	--
hypothalamus-VS-cerebellum	chr25	771157	771214	0.139814	5	0.015873	0.019958	0.44146	0.30165	--	--	--	--	--	--
hypothalamus-VS-cerebellum	chr25	779361	779392	0.260398	5	0.0079365	0.020725	0.62415	0.36375	--	--	--	--	--	--
hypothalamus-VS-cerebellum	chr25	783850	783967	0.227693	6	0.0021645	0.041906	0.43179	0.2041	--	--	--	--	--	--
hypothalamus-VS-cerebellum	chr25	904981	905093	0.249573	5	0.0079365	0.0064922	0.44035	0.19077	--	--	--	--	--	--
hypothalamus-VS-cerebellum	chr25	911595	911652	0.191484	5	0.0079365	0.020932	0.36397	0.17248	--	--	--	--	--	--
hypothalamus-VS-cerebellum	chr25	1019561	1019657	0.302183	5	0.0079365	0.00065574	0.54671	0.24453	--	--	--	--	--	BmuPB013804
hypothalamus-VS-cerebellum	chr25	1050085	1050923	0.121583	15	0.0011298	0.0036986	0.3047	0.18311	--	--	BmuPB013801	BmuPB013801	--	--
hypothalamus-VS-cerebellum	chr25	1053852	1054198	0.223003	9	0.00028795	0.0066033	0.44376	0.22076	--	--	--	BmuPB013800	--	--
hypothalamus-VS-cerebellum	chr25	1054627	1054696	0.141738	5	0.015873	0.049064	0.35608	0.21434	--	--	BmuPB013800	--	--	--
hypothalamus-VS-cerebellum	chr25	1055739	1055965	0.170137	7	0.006993	0.0024511	0.28405	0.11391	--	--	BmuPB013800	--	--	--
hypothalamus-VS-cerebellum	chr25	1071804	1072084	0.101734	8	0.006993	0.00072811	0.29253	0.19079	--	--	--	BmuPB013800	--	--
hypothalamus-VS-cerebellum	chr25	1073199	1073627	0.29717	6	0.041126	0.046124	0.39465	0.097482	--	--	BmuPB013800	BmuPB013800	--	--
hypothalamus-VS-cerebellum	chr25	1097067	1097142	0.134686	7	0.002331	0.022198	0.35144	0.21676	--	--	--	--	--	BmuPB013798
hypothalamus-VS-cerebellum	chr25	1102473	1102760	0.278592	7	0.0040793	0.03658	0.33785	0.059255	--	--	--	BmuPB013798	--	--
hypothalamus-VS-cerebellum	chr25	1112664	1112811	0.134822	5	0.0079365	0.013923	0.2142	0.079376	--	--	BmuPB013797	--	--	--
hypothalamus-VS-cerebellum	chr25	1167519	1167674	0.15963	6	0.015152	0.044463	0.40152	0.24189	--	--	--	BmuPB013793	--	--
hypothalamus-VS-cerebellum	chr25	1178863	1179176	0.161067	8	0.010412	0.014787	0.41032	0.24926	--	--	--	--	--	BmuPB013793
hypothalamus-VS-cerebellum	chr25	1220957	1221095	0.194118	5	0.0079365	0.0028832	0.38034	0.18623	--	--	--	BmuPB013792	--	--
hypothalamus-VS-cerebellum	chr25	1292966	1293073	0.153299	5	0.0079365	0.014473	0.26309	0.10979	--	--	--	BmuPB013790	--	--
hypothalamus-VS-cerebellum	chr25	1312720	1312811	0.168603	5	0.0079365	0.046657	0.44485	0.27625	--	--	BmuPB013790	--	--	--
hypothalamus-VS-cerebellum	chr25	1314290	1314343	0.170272	5	0.0079365	0.035374	0.40572	0.23544	--	--	BmuPB013790	--	--	--
hypothalamus-VS-cerebellum	chr25	1323563	1323928	0.187283	9	0.00078157	0.0024757	0.43168	0.2444	--	--	BmuPB013787	BmuPB013787	--	BmuPB013786
hypothalamus-VS-cerebellum	chr25	1326063	1326361	0.252936	11	0.00027501	0.0024068	0.54614	0.29321	--	--	BmuPB013786	BmuPB013786	--	--
hypothalamus-VS-cerebellum	chr25	1333620	1334024	0.131244	8	0.0006216	0.0080741	0.32951	0.19826	--	--	BmuPB013785	BmuPB013785	--	--
hypothalamus-VS-cerebellum	chr25	1337166	1338359	0.23284	10	0.00032475	0.013263	0.31077	0.077935	--	--	BmuPB013784	--	--	BmuPB013783
hypothalamus-VS-cerebellum	chr25	1522620	1523430	0.139573	14	0.038673	0.047328	0.33571	0.19614	--	--	BmuPB013770	BmuPB013770	--	--
hypothalamus-VS-cerebellum	chr25	1527094	1527794	0.135278	8	0.006993	0.034306	0.36175	0.22647	--	--	--	BmuPB013770	--	--
hypothalamus-VS-cerebellum	chr25	1547975	1548053	0.137995	5	0.0079365	0.015309	0.39188	0.25389	--	--	BmuPB013768	--	--	--
hypothalamus-VS-cerebellum	chr25	1560787	1560867	0.197135	7	0.006993	0.044198	0.53001	0.33287	--	--	BmuPB013767	--	--	--
hypothalamus-VS-cerebellum	chr25	1597449	1597620	0.192474	8	0.0001554	0.00085099	0.35663	0.16416	--	--	BmuPB013765	BmuPB013765	--	--
hypothalamus-VS-cerebellum	chr25	1598882	1599076	-0.118921	5	0.031746	0.0055896	0.15554	0.27446	--	--	--	BmuPB013765	--	--
hypothalamus-VS-cerebellum	chr25	1604863	1605340	0.219258	6	0.008658	0.015542	0.37787	0.15861	--	--	BmuPB013765	BmuPB013765	--	--
hypothalamus-VS-cerebellum	chr25	1607648	1608090	0.119666	6	0.041126	0.043457	0.2342	0.11454	--	--	BmuPB013765	BmuPB013765	--	--
hypothalamus-VS-cerebellum	chr25	1610429	1610497	0.184033	7	0.00058275	0.00047923	0.36881	0.18478	--	--	BmuPB013765	--	--	--
hypothalamus-VS-cerebellum	chr25	1612371	1612495	0.149345	5	0.031746	0.045612	0.26807	0.11872	--	--	BmuPB013765	--	--	--
hypothalamus-VS-cerebellum	chr25	1613257	1613376	0.229591	5	0.0079365	0.010587	0.42845	0.19886	--	--	BmuPB013765	--	--	--
hypothalamus-VS-cerebellum	chr25	1616357	1616566	0.257442	11	3.4022e-05	0.0024956	0.4443	0.18686	--	--	BmuPB013765	--	--	--
hypothalamus-VS-cerebellum	chr25	1618724	1618998	-0.136466	10	0.0020892	0.027348	0.2008	0.33727	--	--	--	BmuPB013765	--	--
hypothalamus-VS-cerebellum	chr25	1619891	1620800	0.156968	23	8.8e-05	0.0086595	0.40198	0.24501	--	--	BmuPB013765	BmuPB013765	--	--
hypothalamus-VS-cerebellum	chr25	1622782	1622861	0.229099	5	0.0079365	0.0061598	0.49644	0.26734	--	--	--	BmuPB013765	--	--
hypothalamus-VS-cerebellum	chr25	1627697	1627976	0.125604	7	0.0040793	0.0080387	0.33233	0.20673	--	--	--	BmuPB013765	--	--
hypothalamus-VS-cerebellum	chr25	1674302	1674387	0.11632	7	0.00058275	0.0050433	0.30656	0.19024	--	--	--	BmuPB013763	--	--
hypothalamus-VS-cerebellum	chr25	1684504	1684758	0.208288	9	0.0039901	0.032601	0.47032	0.26203	--	--	BmuPB013762	--	--	--
hypothalamus-VS-cerebellum	chr25	1684774	1685071	0.119833	11	0.0024467	0.04664	0.34301	0.22317	--	--	BmuPB013762	--	--	--
hypothalamus-VS-cerebellum	chr25	1685114	1685302	0.142712	5	0.015873	0.037251	0.30846	0.16575	--	--	--	BmuPB013762	--	--
hypothalamus-VS-cerebellum	chr25	1685382	1685744	0.19256	10	0.00072528	0.013018	0.44671	0.25415	--	--	BmuPB013762	--	--	--
hypothalamus-VS-cerebellum	chr25	1725377	1725792	0.244167	7	0.00058275	0.00563	0.39275	0.14859	--	--	BmuPB013759	BmuPB013759	--	--
hypothalamus-VS-cerebellum	chr25	1728026	1728907	0.139364	11	0.003181	0.0061279	0.28907	0.14971	--	--	BmuPB013759	BmuPB013759	--	--
hypothalamus-VS-cerebellum	chr25	1931924	1932024	0.332251	5	0.0079365	0.01706	0.519	0.18675	--	--	--	BmuPB013753	--	--
hypothalamus-VS-cerebellum	chr25	2093969	2094066	0.228519	5	0.015873	0.037515	0.51613	0.28761	--	--	--	--	--	BmuPB013745
hypothalamus-VS-cerebellum	chr25	2530851	2530934	0.25893	5	0.0079365	0.036924	0.31971	0.060782	--	--	BmuPB013721	--	--	--
hypothalamus-VS-cerebellum	chr25	2829533	2829632	0.365835	6	0.0021645	0.034225	0.36991	0.0040765	--	--	--	--	--	BmuPB013710
hypothalamus-VS-cerebellum	chr25	2901891	2902245	0.186746	5	0.015873	0.045141	0.36784	0.1811	--	--	--	--	--	--
hypothalamus-VS-cerebellum	chr25	2967331	2967523	0.183075	5	0.015873	0.0043754	0.30311	0.12003	--	--	--	BmuPB013704	--	--
hypothalamus-VS-cerebellum	chr25	2999439	2999881	0.367098	8	0.0010878	0.0094023	0.56276	0.19566	--	--	BmuPB013702	--	--	--
hypothalamus-VS-cerebellum	chr25	2999891	3000324	0.252646	12	2.2188e-05	0.00050378	0.42343	0.17079	--	--	BmuPB013702	--	--	--
hypothalamus-VS-cerebellum	chr25	3442156	3442330	0.159678	7	0.0011655	0.014195	0.35964	0.19996	--	--	BmuPB013697	--	--	--
hypothalamus-VS-cerebellum	chr25	3472702	3472778	0.32693	6	0.0021645	0.0041675	0.638	0.31107	BmuPB013694	--	--	--	--	--
hypothalamus-VS-cerebellum	chr25	3479267	3479997	0.186736	19	0.00038941	0.0064923	0.40825	0.22151	--	--	BmuPB013694	--	--	--
hypothalamus-VS-cerebellum	chr25	3485450	3486076	0.355369	5	0.0079365	0.022407	0.46782	0.11245	--	--	--	--	--	--
hypothalamus-VS-cerebellum	chr25	3648410	3648498	0.235081	5	0.0079365	0.0025366	0.40126	0.16618	--	--	--	BmuPB013688	--	--
hypothalamus-VS-cerebellum	chr25	3718013	3718945	0.112589	11	0.033596	0.024707	0.33837	0.22578	--	--	--	BmuPB013686	--	--
hypothalamus-VS-cerebellum	chr25	3750094	3750501	0.22347	8	0.0001554	0.0082183	0.3951	0.17163	--	--	BmuPB013684	BmuPB013684	--	--
hypothalamus-VS-cerebellum	chr25	3751871	3752180	0.108051	5	0.0079365	0.0028565	0.24812	0.14007	--	--	--	BmuPB013684	--	--
hypothalamus-VS-cerebellum	chr25	9543677	9543804	0.358755	5	0.0079365	0.044494	0.53775	0.179	--	--	BmuPB013652	--	--	--
hypothalamus-VS-cerebellum	chr25	9544544	9544609	0.188719	5	0.0079365	0.0024062	0.34424	0.15552	--	--	BmuPB013652	--	--	--
hypothalamus-VS-cerebellum	chr25	9560334	9560478	0.342463	5	0.0079365	0.0032418	0.57249	0.23003	--	--	--	--	--	--
hypothalamus-VS-cerebellum	chr25	10761034	10761207	0.19087	5	0.031746	0.026596	0.38918	0.19831	--	--	--	BmuPB013632	--	--
hypothalamus-VS-cerebellum	chr25	14110447	14110561	-0.105646	5	0.0079365	0.013423	0.15324	0.25889	--	--	BmuPB004322	--	--	--
hypothalamus-VS-cerebellum	chr25	24752076	24752362	0.261098	5	0.0079365	0.018854	0.40901	0.14791	--	--	BmuPB004402	BmuPB004402	--	--
hypothalamus-VS-cerebellum	chr25	24766557	24766897	0.19573	7	0.0011655	0.043061	0.4334	0.23767	--	--	--	BmuPB004403	--	--
hypothalamus-VS-cerebellum	chr25	25565649	25565985	0.341418	5	0.015873	0.018674	0.54356	0.20214	--	--	BmuPB004409	--	--	--
hypothalamus-VS-cerebellum	chr25	26218735	26218805	0.276311	5	0.0079365	0.010968	0.52027	0.24396	--	--	BmuPB004444	--	--	--
hypothalamus-VS-cerebellum	chr25	26489243	26489294	0.176453	5	0.031746	0.013504	0.42462	0.24817	--	--	BmuPB004461	--	--	--
hypothalamus-VS-cerebellum	chr25	26983740	26984212	0.166586	6	0.015152	0.0051809	0.42536	0.25877	--	--	--	BmuPB004484	--	--
hypothalamus-VS-cerebellum	chr25	27134522	27134780	0.115731	5	0.0079365	0.017495	0.24096	0.12523	--	--	BmuPB004492	--	--	--
hypothalamus-VS-cerebellum	chr25	28257383	28257590	0.188331	5	0.0079365	0.012133	0.35567	0.16734	--	--	--	--	--	--
hypothalamus-VS-cerebellum	chr25	30071249	30071383	0.118228	5	0.031746	0.042375	0.33416	0.21593	--	--	--	BmuPB004537	--	--
hypothalamus-VS-cerebellum	chr25	32944401	32944569	0.315882	5	0.0079365	0.0084668	0.44812	0.13224	--	--	--	BmuPB004546	--	--
hypothalamus-VS-cerebellum	chr25	33011393	33011509	0.134807	5	0.0079365	0.014561	0.37266	0.23786	--	--	--	BmuPB004546	--	--
hypothalamus-VS-cerebellum	chr25	33355780	33356123	-0.16256	5	0.015873	0.016105	0.070416	0.23298	--	--	--	--	--	--
hypothalamus-VS-cerebellum	chr25	33669412	33669528	0.216623	5	0.0079365	0.03448	0.42648	0.20986	--	--	BmuPB004568	--	--	--
hypothalamus-VS-cerebellum	chr25	33760674	33760716	0.293725	5	0.0079365	0.00082419	0.49932	0.2056	--	--	BmuPB004571	--	--	--
hypothalamus-VS-cerebellum	chr25	34147060	34147264	0.267447	7	0.002331	0.016257	0.77231	0.50487	--	--	--	BmuPB004578	--	--
hypothalamus-VS-cerebellum	chr25	34147368	34147691	0.149369	11	0.00076549	0.012186	0.37036	0.22099	--	--	BmuPB004578	BmuPB004578	--	BmuPB004579
hypothalamus-VS-cerebellum	chr25	34254332	34254381	0.199816	5	0.015873	0.034443	0.41474	0.21493	--	--	BmuPB004582	--	--	--
hypothalamus-VS-cerebellum	chr25	34270109	34270964	0.104527	23	0.0017444	0.020991	0.3117	0.20717	--	--	BmuPB004582	BmuPB004582	--	--
hypothalamus-VS-cerebellum	chr25	34272138	34272488	0.245211	13	8.6533e-06	0.0001873	0.43972	0.19451	--	--	BmuPB004582	--	--	--
hypothalamus-VS-cerebellum	chr25	34500288	34500368	0.207049	5	0.0079365	0.00060101	0.38475	0.17771	--	--	--	BmuPB004589	--	--
hypothalamus-VS-cerebellum	chr25	34515839	34516419	0.229639	5	0.015873	0.010699	0.4358	0.20616	--	--	--	BmuPB004590	--	BmuPB004591
hypothalamus-VS-cerebellum	chr25	34526548	34526698	0.200481	5	0.015873	0.045503	0.378	0.17752	--	--	--	BmuPB004592	--	--
hypothalamus-VS-cerebellum	chr25	34529308	34529533	0.30651	6	0.0021645	0.00036023	0.41702	0.11051	--	--	--	BmuPB004592	--	--
hypothalamus-VS-cerebellum	chr25	34530292	34530770	0.170103	6	0.004329	0.045913	0.38584	0.21574	--	--	BmuPB004592	--	--	--
hypothalamus-VS-cerebellum	chr25	34945206	34945245	0.238053	5	0.031746	0.017036	0.43746	0.19941	--	--	--	BmuPB004597	--	--
hypothalamus-VS-cerebellum	chr25	35815666	35815954	0.315678	6	0.004329	0.022709	0.56431	0.24863	--	--	BmuPB004621	BmuPB004621	--	--
hypothalamus-VS-cerebellum	chr25	35818932	35819059	0.152219	6	0.0021645	0.00048787	0.33515	0.18293	--	--	BmuPB004621	--	--	--
hypothalamus-VS-cerebellum	chr25	35898727	35899171	0.14648	13	0.0012484	0.0046927	0.41137	0.26489	--	--	BmuPB004630	--	--	BmuPB004629
hypothalamus-VS-cerebellum	chr25	35910579	35910597	-0.150976	5	0.0079365	0.0015612	0.076326	0.2273	--	--	--	BmuPB004631	--	--
hypothalamus-VS-cerebellum	chr25	36004689	36004867	0.213266	7	0.006993	0.039374	0.44257	0.2293	--	--	BmuPB004634	--	--	--
hypothalamus-VS-cerebellum	chr25	36005448	36005548	-0.105697	5	0.0079365	0.0043726	0.062776	0.16847	--	--	--	--	--	BmuPB004634
hypothalamus-VS-cerebellum	chr25	36268260	36268365	0.270324	5	0.0079365	0.0024024	0.50813	0.2378	--	--	BmuPB004650	--	--	BmuPB004651
hypothalamus-VS-cerebellum	chr25	37659660	37659847	0.174988	5	0.0079365	0.0057684	0.37281	0.19782	--	--	--	--	BmuPB004685	--
hypothalamus-VS-cerebellum	chr25	37706493	37706840	0.266719	10	0.00032475	0.0060353	0.42544	0.15873	--	--	--	BmuPB004687	--	--
hypothalamus-VS-cerebellum	chr25	37716383	37716697	0.152591	5	0.015873	0.0031259	0.35205	0.19946	--	--	--	--	--	BmuPB004687
hypothalamus-VS-cerebellum	chr25	37772196	37772270	0.379349	7	0.00058275	0.0053518	0.56905	0.1897	--	--	--	BmuPB004688	--	--
hypothalamus-VS-cerebellum	chr25	38058734	38059183	0.175955	8	0.028127	0.035336	0.39123	0.21527	--	--	--	BmuPB004697	--	--
hypothalamus-VS-cerebellum	chr25	38091367	38091417	0.225998	5	0.0079365	0.041553	0.44154	0.21554	--	--	--	--	--	--
hypothalamus-VS-cerebellum	chr25	38216919	38217244	0.120902	5	0.015873	0.010674	0.31922	0.19832	--	--	--	BmuPB004700	--	--
hypothalamus-VS-cerebellum	chr25	38285812	38285914	0.211932	5	0.0079365	0.0033611	0.29858	0.086644	--	--	BmuPB004703	--	--	--
hypothalamus-VS-cerebellum	chr25	38353430	38353805	-0.130303	5	0.0079365	0.0026618	0.16657	0.29687	--	--	--	--	--	BmuPB004705
hypothalamus-VS-cerebellum	chr25	38392421	38393034	0.104016	7	0.006993	0.044716	0.23966	0.13564	--	--	BmuPB004708	--	--	--
hypothalamus-VS-cerebellum	chr25	38595878	38596200	0.181717	5	0.015873	0.048091	0.44184	0.26012	--	--	--	BmuPB004714	--	--
hypothalamus-VS-cerebellum	chr25	38609837	38609894	0.119711	7	0.026224	0.017855	0.32301	0.2033	--	--	BmuPB004714	--	--	--
hypothalamus-VS-cerebellum	chr25	38710419	38710473	0.231486	5	0.0079365	0.0026516	0.39017	0.15868	--	--	--	--	--	--
hypothalamus-VS-cerebellum	chr25	38724706	38724818	-0.162702	5	0.015873	0.012276	0.18104	0.34375	--	--	BmuPB004717	--	--	--
hypothalamus-VS-cerebellum	chr25	38754700	38754860	0.143357	8	0.0018648	0.014468	0.29098	0.14762	--	--	--	BmuPB004718	--	--
hypothalamus-VS-cerebellum	chr25	38827703	38827779	-0.125241	7	0.002331	0.0016716	0.091611	0.21685	--	--	--	BmuPB004719	--	--
hypothalamus-VS-cerebellum	chr25	38827848	38828038	0.237664	5	0.015873	0.014116	0.47446	0.2368	--	--	--	BmuPB004719	--	--
hypothalamus-VS-cerebellum	chr25	38832882	38832966	0.205426	8	0.006993	0.033837	0.38422	0.1788	--	--	BmuPB004719	--	--	--
hypothalamus-VS-cerebellum	chr25	38833222	38833577	0.164469	8	0.0006216	0.014628	0.33007	0.1656	--	--	BmuPB004719	--	--	--
hypothalamus-VS-cerebellum	chr25	38833974	38834140	0.161126	10	0.00105	0.013117	0.41211	0.25099	--	--	BmuPB004719	--	--	--
hypothalamus-VS-cerebellum	chr25	38855783	38855867	0.316156	6	0.0021645	0.013514	0.54825	0.23209	--	--	--	BmuPB004719	--	--
hypothalamus-VS-cerebellum	chr25	38856268	38856433	0.241031	5	0.0079365	0.012142	0.45285	0.21182	--	--	--	BmuPB004719	--	--
hypothalamus-VS-cerebellum	chr25	38858072	38858152	0.403268	5	0.0079365	0.011877	0.57296	0.16969	--	--	BmuPB004719	--	--	--
hypothalamus-VS-cerebellum	chr25	38862946	38863109	0.198777	5	0.015873	0.010055	0.38297	0.18419	--	--	--	BmuPB004719	--	--
hypothalamus-VS-cerebellum	chr25	38872787	38872850	0.147889	8	0.0006216	0.034025	0.38601	0.23812	--	--	--	BmuPB004719	--	--
hypothalamus-VS-cerebellum	chr25	38874170	38874940	0.138403	14	0.0043891	0.015084	0.31382	0.17542	--	--	BmuPB004719	--	--	--
hypothalamus-VS-cerebellum	chr25	38885057	38885773	0.197028	16	0.0083341	0.032444	0.36924	0.17221	--	--	--	--	BmuPB004719	--
hypothalamus-VS-cerebellum	chr25	39061247	39061624	0.324766	7	0.00058275	0.0024598	0.49654	0.17177	--	--	--	BmuPB004725	--	--
hypothalamus-VS-cerebellum	chr25	39091458	39091998	0.172942	5	0.0079365	0.037964	0.33546	0.16252	--	--	--	BmuPB004725	--	--
hypothalamus-VS-cerebellum	chr25	39100399	39100528	0.239128	5	0.0079365	0.01789	0.35561	0.11648	--	--	--	BmuPB004725	--	--
hypothalamus-VS-cerebellum	chr25	39107743	39108339	0.148643	9	0.0018511	0.033809	0.35669	0.20804	--	--	BmuPB004725	BmuPB004725	--	--
hypothalamus-VS-cerebellum	chr25	39108390	39108492	0.276883	11	0.00012758	0.011964	0.53265	0.25577	--	--	BmuPB004725	--	--	--
hypothalamus-VS-cerebellum	chr25	39113805	39113979	0.164626	12	0.002914	0.038691	0.40256	0.23793	--	--	--	BmuPB004726	--	--
hypothalamus-VS-cerebellum	chr25	39134550	39134831	0.170086	5	0.0079365	0.0061688	0.28739	0.1173	--	--	--	BmuPB004727	--	--
hypothalamus-VS-cerebellum	chr25	39137068	39137431	0.152666	12	0.00027439	0.020801	0.36287	0.2102	--	--	--	BmuPB004727	--	--
hypothalamus-VS-cerebellum	chr25	39163043	39163449	0.144606	22	4.4222e-05	0.0038368	0.40464	0.26003	--	--	--	BmuPB004727	--	--
hypothalamus-VS-cerebellum	chr25	39168347	39168602	0.204461	13	0.0019137	0.033288	0.60018	0.39572	--	--	--	BmuPB004727	--	--
hypothalamus-VS-cerebellum	chr25	39169183	39169228	0.228649	5	0.015873	0.017096	0.44249	0.21385	--	--	--	BmuPB004727	--	--
hypothalamus-VS-cerebellum	chr25	39170342	39170603	0.238796	8	0.0003108	0.007018	0.3704	0.1316	--	--	--	BmuPB004727	--	--
hypothalamus-VS-cerebellum	chr25	39478818	39478973	0.188483	5	0.031746	0.035303	0.31884	0.13036	--	--	--	BmuPB004728	--	--
hypothalamus-VS-cerebellum	chr25	39617042	39617172	0.135227	5	0.0079365	0.020568	0.28366	0.14843	--	--	--	BmuPB004728	--	--
hypothalamus-VS-cerebellum	chr25	40492787	40492960	0.327376	5	0.0079365	0.0010869	0.5439	0.21653	--	--	--	BmuPB004731	--	--
hypothalamus-VS-cerebellum	chr25	40543542	40543975	0.171738	9	0.0039901	0.033776	0.34922	0.17748	--	--	--	--	--	--
hypothalamus-VS-cerebellum	chr25	40560671	40560851	0.269456	5	0.0079365	0.0041048	0.41367	0.14421	--	--	--	--	--	--
hypothalamus-VS-cerebellum	chr25	40645030	40645195	0.376623	5	0.0079365	0.027297	0.62239	0.24577	--	--	--	BmuPB004735	--	--
hypothalamus-VS-cerebellum	chr25	40658264	40658962	0.179694	16	0.0074526	0.010956	0.43147	0.25178	--	--	BmuPB004735	BmuPB004735	--	--
hypothalamus-VS-cerebellum	chr25	40660305	40660454	0.257923	7	0.0040793	0.015397	0.44716	0.18924	--	--	--	BmuPB004735	--	--
hypothalamus-VS-cerebellum	chr25	40661550	40661629	0.160594	5	0.031746	0.042321	0.41795	0.25736	--	--	BmuPB004735	--	--	--
hypothalamus-VS-cerebellum	chr25	40675448	40675890	0.16453	7	0.037879	0.039156	0.37049	0.20596	--	--	--	BmuPB004736	--	--
hypothalamus-VS-cerebellum	chr25	40682278	40682649	0.417083	7	0.002331	0.0021337	0.66792	0.25084	--	--	--	BmuPB004736	--	--
hypothalamus-VS-cerebellum	chr25	40684233	40684759	0.122398	6	0.041126	0.0039667	0.31804	0.19565	BmuPB004736	--	--	--	--	--
hypothalamus-VS-cerebellum	chr25	40804199	40804678	0.204122	7	0.0011655	0.0052211	0.3393	0.13518	--	--	BmuPB004739	BmuPB004739	--	--
hypothalamus-VS-cerebellum	chr25	40950067	40950169	0.373299	7	0.00058275	0.0026404	0.5542	0.1809	--	--	--	BmuPB004743	--	--
hypothalamus-VS-cerebellum	chr25	40954419	40954608	0.300548	5	0.015873	0.042734	0.42201	0.12146	--	--	--	BmuPB004743	--	--
hypothalamus-VS-cerebellum	chr25	40955567	40955706	0.166628	5	0.0079365	0.0034988	0.34012	0.17349	--	--	--	BmuPB004743	--	--
hypothalamus-VS-cerebellum	chr25	40967318	40967624	0.15973	12	0.00085794	0.0011304	0.41055	0.25082	--	--	--	BmuPB004743	--	--
hypothalamus-VS-cerebellum	chr25	40969662	40969752	0.149169	6	0.008658	0.046805	0.40873	0.25956	--	--	--	BmuPB004743	--	--
hypothalamus-VS-cerebellum	chr25	40972950	40973341	0.419724	5	0.0079365	0.0070461	0.42155	0.0018264	--	--	--	BmuPB004743	--	--
hypothalamus-VS-cerebellum	chr25	40986331	40986490	0.251848	10	1.0825e-05	0.00040834	0.43581	0.18396	--	--	--	BmuPB004743	--	--
hypothalamus-VS-cerebellum	chr25	40990744	40990912	0.250365	5	0.0079365	0.01389	0.50566	0.25529	--	--	--	BmuPB004743	--	--
hypothalamus-VS-cerebellum	chr25	40991309	40991392	0.11237	5	0.015873	0.02671	0.3469	0.23453	--	--	--	BmuPB004743	--	--
hypothalamus-VS-cerebellum	chr25	40994185	40994756	0.261562	15	0.00039057	0.0037047	0.46963	0.20807	--	--	--	BmuPB004743	--	--
hypothalamus-VS-cerebellum	chr25	40998028	40998834	0.111141	12	0.014493	0.021085	0.28699	0.17585	--	--	--	BmuPB004743	--	--
hypothalamus-VS-cerebellum	chr25	41012419	41012753	0.245775	13	0.00013038	0.0010937	0.45981	0.21404	--	--	--	BmuPB004743	--	--
hypothalamus-VS-cerebellum	chr25	41015629	41015880	0.167706	9	0.0018511	0.014195	0.4259	0.2582	--	--	--	BmuPB004743	--	--
hypothalamus-VS-cerebellum	chr25	41018629	41018956	0.299647	7	0.00058275	0.017737	0.46571	0.16606	--	--	--	BmuPB004743	--	--
hypothalamus-VS-cerebellum	chr25	41024782	41025097	0.364414	6	0.025974	0.045081	0.37522	0.010801	--	--	--	BmuPB004743	--	--
hypothalamus-VS-cerebellum	chr25	41044195	41044291	0.316939	5	0.0079365	0.010414	0.48298	0.16604	--	--	--	BmuPB004743	--	--
hypothalamus-VS-cerebellum	chr25	41044774	41045418	0.195695	11	0.00039408	0.01174	0.37206	0.17636	--	--	--	BmuPB004743	--	--
hypothalamus-VS-cerebellum	chr25	41082620	41082728	0.255839	5	0.0079365	0.010251	0.43311	0.17727	--	--	--	BmuPB004743	--	--
hypothalamus-VS-cerebellum	chr25	41093328	41093349	0.215369	5	0.0079365	0.0040896	0.37519	0.15982	--	--	BmuPB004743	--	--	--
hypothalamus-VS-cerebellum	chr25	41093350	41093524	0.110473	5	0.015873	0.043123	0.26698	0.1565	--	--	--	BmuPB004743	--	--
hypothalamus-VS-cerebellum	chr25	41094312	41094383	0.23669	5	0.015873	0.045212	0.46526	0.22857	--	--	--	BmuPB004743	--	--
hypothalamus-VS-cerebellum	chr25	41095618	41095699	0.163248	5	0.031746	0.012433	0.34934	0.18609	--	--	--	BmuPB004743	--	--
hypothalamus-VS-cerebellum	chr25	41101093	41101213	0.178231	6	0.041126	0.015745	0.33909	0.16086	--	--	--	BmuPB004743	--	--
hypothalamus-VS-cerebellum	chr25	41107915	41108094	0.472203	5	0.0079365	0.015347	0.55577	0.083569	--	--	--	BmuPB004743	--	--
hypothalamus-VS-cerebellum	chr25	41109186	41109257	0.212968	5	0.0079365	0.0067176	0.46213	0.24916	--	--	--	BmuPB004743	--	--
hypothalamus-VS-cerebellum	chr25	41112511	41112878	0.135372	7	0.017483	0.014873	0.25067	0.1153	--	--	--	BmuPB004743	--	--
hypothalamus-VS-cerebellum	chr25	41114283	41114450	0.177717	7	0.0040793	0.0064847	0.3257	0.14799	--	--	--	BmuPB004743	--	--
hypothalamus-VS-cerebellum	chr25	41115074	41115229	0.15353	5	0.031746	0.012044	0.38404	0.23051	--	--	--	BmuPB004743	--	--
hypothalamus-VS-cerebellum	chr25	41117274	41117445	0.297675	5	0.0079365	0.0016274	0.51588	0.21821	--	--	--	BmuPB004743	--	--
hypothalamus-VS-cerebellum	chr25	41123572	41123789	0.188226	6	0.015152	0.046539	0.37178	0.18355	--	--	--	BmuPB004743	--	--
hypothalamus-VS-cerebellum	chr25	41130846	41130914	0.214392	5	0.0079365	0.015722	0.43484	0.22045	--	--	--	BmuPB004743	--	--
hypothalamus-VS-cerebellum	chr25	41227883	41228231	0.16479	5	0.0079365	0.016895	0.3399	0.17511	--	--	--	--	--	--
hypothalamus-VS-cerebellum	chr25	41279700	41280261	0.160563	7	0.037879	0.02008	0.30541	0.14485	--	--	--	--	--	--
hypothalamus-VS-cerebellum	chr25	41306765	41307002	0.290935	7	0.002331	0.0018559	0.33548	0.044546	BmuPB004747	--	--	--	--	--
hypothalamus-VS-cerebellum	chr25	41322290	41322676	0.207018	7	0.017483	0.039791	0.48896	0.28194	--	--	--	--	--	--
hypothalamus-VS-cerebellum	chr25	41337413	41337958	0.14042	5	0.015873	0.013687	0.3266	0.18618	--	--	--	--	--	--
hypothalamus-VS-cerebellum	chr25	41358159	41358474	0.125593	9	0.00078157	0.013879	0.23599	0.1104	--	--	--	BmuPB004749	--	--
hypothalamus-VS-cerebellum	chr25	41364215	41364520	0.166611	8	0.0029526	0.0068129	0.25634	0.089734	--	--	--	BmuPB004749	--	--
hypothalamus-VS-cerebellum	chr25	41383038	41383093	0.162374	5	0.015873	0.036438	0.39059	0.22821	--	--	--	BmuPB004750	--	--
hypothalamus-VS-cerebellum	chr25	41394026	41394298	0.144171	8	0.0029526	0.01492	0.35702	0.21285	--	--	--	--	--	BmuPB004750
hypothalamus-VS-cerebellum	chr25	41396277	41396421	0.134879	5	0.031746	0.0099246	0.24218	0.1073	--	--	--	--	--	--
hypothalamus-VS-cerebellum	chr25	41437787	41437890	0.215535	5	0.015873	0.01163	0.45189	0.23635	--	--	--	--	--	--
hypothalamus-VS-cerebellum	chr25	41480290	41480777	0.183124	5	0.0079365	0.0024719	0.37585	0.19272	--	--	--	--	--	--
hypothalamus-VS-cerebellum	chr25	41485020	41485201	0.207237	5	0.0079365	0.0050942	0.40776	0.20052	--	--	--	--	--	--
hypothalamus-VS-cerebellum	chr25	41490785	41490918	0.475974	9	8.2271e-05	0.0008976	0.64676	0.17079	--	--	--	--	--	--
hypothalamus-VS-cerebellum	chr25	41515815	41516121	0.22748	5	0.0079365	0.011047	0.37309	0.14561	--	--	--	--	--	--
hypothalamus-VS-cerebellum	chr25	41617129	41617704	0.232488	7	0.011072	0.016324	0.42352	0.19103	BmuPB004754	--	--	--	--	--
hypothalamus-VS-cerebellum	chr25	41694649	41695010	0.103904	11	0.0041025	0.005583	0.37535	0.27144	--	--	--	BmuPB004758	--	--
hypothalamus-VS-cerebellum	chr25	41695414	41695462	0.132719	7	0.002331	0.0051678	0.36793	0.23521	--	--	--	BmuPB004758	--	--
hypothalamus-VS-cerebellum	chr25	41697565	41697708	0.123874	5	0.031746	0.036618	0.34538	0.22151	--	--	--	BmuPB004758	--	--
hypothalamus-VS-cerebellum	chr25	41699228	41699426	0.150584	5	0.031746	0.016342	0.33628	0.1857	--	--	--	BmuPB004758	--	--
hypothalamus-VS-cerebellum	chr25	41706334	41706715	0.236676	5	0.0079365	0.013807	0.43841	0.20173	--	--	BmuPB004758	--	--	--
hypothalamus-VS-cerebellum	chr25	41722671	41722733	0.13866	5	0.0079365	0.043074	0.27528	0.13662	--	--	BmuPB004759	--	--	--
hypothalamus-VS-cerebellum	chr25	41723109	41723316	0.290921	5	0.0079365	0.0038539	0.5168	0.22587	--	--	--	BmuPB004759	--	--
hypothalamus-VS-cerebellum	chr25	41726738	41726881	0.216599	5	0.015873	0.038232	0.38964	0.17304	--	--	--	BmuPB004759	--	--
hypothalamus-VS-cerebellum	chr25	41854098	41854148	0.287667	5	0.0079365	0.01994	0.49019	0.20252	--	--	--	BmuPB004762	--	--
hypothalamus-VS-cerebellum	chr25	41862607	41863435	0.267315	16	0.00025636	0.0017242	0.33327	0.065955	--	--	--	BmuPB004762	--	--
hypothalamus-VS-cerebellum	chr25	41874310	41874676	0.30616	8	0.0001554	0.0023434	0.339	0.032837	--	--	--	BmuPB004762	--	--
hypothalamus-VS-cerebellum	chr25	41878124	41878225	0.202844	5	0.031746	0.044745	0.33425	0.1314	--	--	--	BmuPB004762	--	--
hypothalamus-VS-cerebellum	chr25	41885913	41886044	-0.101692	5	0.0079365	0.017135	0.20584	0.30753	--	--	--	BmuPB004762	--	--
hypothalamus-VS-cerebellum	chr25	41940727	41940914	0.129132	5	0.015873	0.02691	0.19637	0.06724	--	--	--	BmuPB004764	--	--
hypothalamus-VS-cerebellum	chr25	41950237	41950477	0.156715	5	0.015873	0.046853	0.40724	0.25053	--	--	--	--	--	--
hypothalamus-VS-cerebellum	chr25	41954341	41954399	0.147386	5	0.0079365	0.016444	0.37111	0.22372	--	--	--	--	--	--
hypothalamus-VS-cerebellum	chr25	41964702	41964866	0.170719	5	0.031746	0.03821	0.34647	0.17575	--	--	--	--	--	--
hypothalamus-VS-cerebellum	chr25	41969063	41969420	0.17419	7	0.006993	0.047575	0.26558	0.091392	--	--	--	--	--	--
hypothalamus-VS-cerebellum	chr25	41971702	41972531	0.17055	18	0.00089358	0.022218	0.36621	0.19566	--	--	--	--	--	--
hypothalamus-VS-cerebellum	chr25	41978008	41978530	0.192069	13	3.6536e-06	0.00019088	0.34482	0.15275	--	--	--	--	--	--
hypothalamus-VS-cerebellum	chr25	41987941	41988018	0.309233	6	0.004329	0.016166	0.45293	0.1437	--	--	--	--	--	--
hypothalamus-VS-cerebellum	chr25	41996830	41997131	0.170525	11	0.00027501	0.012	0.37722	0.2067	--	--	--	--	--	--
hypothalamus-VS-cerebellum	chr25	42066581	42066793	0.171986	5	0.031746	0.023977	0.43556	0.26358	--	--	--	BmuPB004766	--	--
hypothalamus-VS-cerebellum	chr25	42176267	42176336	0.321405	7	0.00058275	0.0013598	0.63853	0.31713	--	--	BmuPB004768	--	--	--
hypothalamus-VS-cerebellum	chr26	16578239	16578801	0.155676	15	0.00024178	0.0018579	0.34266	0.18698	--	--	BmuPB006147	--	--	--
hypothalamus-VS-cerebellum	chr26	16634815	16634877	0.264818	6	0.015152	0.0092818	0.52745	0.26263	--	--	BmuPB006147	--	--	--
hypothalamus-VS-cerebellum	chr26	18776818	18776968	0.199148	7	0.026224	0.0055776	0.32208	0.12293	--	--	BmuPB006115	--	--	--
hypothalamus-VS-cerebellum	chr26	22758397	22758560	0.235556	6	0.041126	0.041565	0.42922	0.19367	--	--	BmuPB006058	--	--	BmuPB006059
hypothalamus-VS-cerebellum	chr26	23896795	23897004	0.249142	7	0.0040793	0.015383	0.5112	0.26205	--	--	--	BmuPB006031	--	--
hypothalamus-VS-cerebellum	chr26	24304638	24305027	0.32557	5	0.0079365	0.0035284	0.39851	0.07294	--	--	--	BmuPB006028	--	--
hypothalamus-VS-cerebellum	chr26	33421076	33421237	-0.127849	5	0.0079365	0.0061204	0.17485	0.3027	--	--	--	BmuPB015316	--	--
hypothalamus-VS-cerebellum	chr26	34279859	34280063	0.161003	5	0.031746	0.015021	0.32232	0.16132	--	--	--	BmuPB015325	--	--
hypothalamus-VS-cerebellum	chr26	40821498	40821681	0.198411	7	0.00058275	0.00052559	0.38528	0.18687	--	--	BmuPB011508	--	--	--
hypothalamus-VS-cerebellum	chr26	41446397	41446468	0.194367	5	0.0079365	0.0024649	0.3768	0.18243	--	--	BmuPB011503	--	--	--
hypothalamus-VS-cerebellum	chr26	43451990	43452055	0.157923	7	0.002331	0.018035	0.52473	0.36681	--	--	--	BmuPB011477	--	--
hypothalamus-VS-cerebellum	chr26	43547101	43547272	0.205687	5	0.0079365	0.014494	0.43011	0.22442	--	--	--	BmuPB011477	--	--
hypothalamus-VS-cerebellum	chr26	43550829	43551128	-0.154421	8	0.0001554	0.00021407	0.13409	0.28851	--	--	--	BmuPB011477	--	--
hypothalamus-VS-cerebellum	chr26	43553230	43553417	0.177047	5	0.031746	0.013421	0.28658	0.10953	--	--	--	BmuPB011477	--	--
hypothalamus-VS-cerebellum	chr26	43559766	43560025	0.181195	6	0.004329	0.019281	0.36651	0.18531	--	--	--	--	--	--
hypothalamus-VS-cerebellum	chr26	43562887	43563118	0.219034	8	0.004662	0.015955	0.39386	0.17482	--	--	BmuPB011476	--	--	--
hypothalamus-VS-cerebellum	chr26	43563445	43563554	0.224692	5	0.031746	0.022875	0.39727	0.17257	--	--	BmuPB011476	--	--	--
hypothalamus-VS-cerebellum	chr26	43564792	43564966	0.17593	7	0.0040793	0.0054408	0.3926	0.21667	--	--	--	BmuPB011476	--	--
hypothalamus-VS-cerebellum	chr26	43567814	43568346	0.159208	8	0.006993	0.014953	0.40529	0.24609	--	--	--	BmuPB011476	--	--
hypothalamus-VS-cerebellum	chr26	43608013	43608243	0.218621	14	0.0012984	0.015492	0.51622	0.2976	--	--	--	BmuPB011476	--	--
hypothalamus-VS-cerebellum	chr26	43612391	43612469	0.269472	5	0.0079365	0.040594	0.49134	0.22187	--	--	--	BmuPB011476	--	--
hypothalamus-VS-cerebellum	chr26	43612894	43612946	0.235953	5	0.0079365	0.02374	0.50142	0.26547	--	--	--	BmuPB011476	--	--
hypothalamus-VS-cerebellum	chr26	43632002	43632035	0.501213	5	0.0079365	0.0043015	0.71015	0.20894	--	--	--	BmuPB011476	--	--
hypothalamus-VS-cerebellum	chr26	43636535	43636708	0.201819	7	0.00058275	0.00051875	0.36484	0.16302	--	--	--	BmuPB011476	--	--
hypothalamus-VS-cerebellum	chr26	43638308	43638369	0.180829	5	0.0079365	0.00095184	0.26701	0.08618	--	--	--	BmuPB011476	--	--
hypothalamus-VS-cerebellum	chr26	43665240	43665484	-0.177586	10	7.5776e-05	0.0011744	0.11714	0.29473	--	--	--	BmuPB011475	--	--
hypothalamus-VS-cerebellum	chr26	43897409	43897524	0.340273	5	0.0079365	0.00078606	0.58004	0.23977	--	--	--	BmuPB011471	--	--
hypothalamus-VS-cerebellum	chr26	43905557	43905665	0.260512	5	0.0079365	0.034716	0.5044	0.24389	--	--	--	BmuPB011471	--	--
hypothalamus-VS-cerebellum	chr26	43910554	43910833	0.226872	6	0.0021645	0.00040431	0.38212	0.15524	--	--	BmuPB011471	--	--	--
hypothalamus-VS-cerebellum	chr26	43911365	43911570	0.194823	7	0.0011655	0.0060853	0.40466	0.20984	--	--	BmuPB011471	--	--	--
hypothalamus-VS-cerebellum	chr26	43923460	43923562	0.758264	5	0.0079365	0.0062606	0.93729	0.17903	--	--	--	--	--	--
hypothalamus-VS-cerebellum	chr26	44009987	44010115	0.237297	5	0.0079365	0.010959	0.44761	0.21031	--	--	--	--	--	--
hypothalamus-VS-cerebellum	chr26	44035898	44037034	0.11705	27	0.0020148	0.033145	0.34769	0.23064	--	--	--	--	--	--
hypothalamus-VS-cerebellum	chr26	45987019	45987119	0.139433	5	0.015873	0.017502	0.33292	0.19349	--	--	--	BmuPB011460	--	--
hypothalamus-VS-cerebellum	chr26	46798352	46798664	0.10952	8	0.049883	0.0060776	0.40585	0.29633	--	--	BmuPB011457	BmuPB011457	--	--
hypothalamus-VS-cerebellum	chr26	46821405	46821556	0.232126	5	0.015873	0.012709	0.48274	0.25062	--	--	--	BmuPB011457	--	--
hypothalamus-VS-cerebellum	chr26	47394627	47394692	0.123376	5	0.0079365	0.021064	0.30179	0.17842	--	--	--	--	--	--
hypothalamus-VS-cerebellum	chr26	48428916	48429082	0.173164	7	0.011072	0.01449	0.27384	0.10068	--	--	--	--	--	--
hypothalamus-VS-cerebellum	chr26	48521795	48521952	0.199914	6	0.0021645	0.015309	0.39145	0.19154	--	--	--	BmuPB011453	--	--
hypothalamus-VS-cerebellum	chr26	50090748	50091023	0.14017	7	0.002331	0.0050584	0.40731	0.26714	--	--	BmuPB019928	BmuPB019928	--	--
hypothalamus-VS-cerebellum	chr26	50175882	50176205	0.180608	14	7.7663e-05	0.00097069	0.43464	0.25403	--	--	--	--	--	--
hypothalamus-VS-cerebellum	chr26	50209965	50210526	0.166335	11	0.010382	0.02381	0.28032	0.11399	--	--	--	--	--	--
hypothalamus-VS-cerebellum	chr26	50237095	50237636	0.143209	11	0.0066342	0.012296	0.33738	0.19417	--	--	--	--	--	--
hypothalamus-VS-cerebellum	chr26	50267051	50267210	0.211469	5	0.015873	0.037437	0.30734	0.095876	--	--	--	--	--	BmuPB019931
hypothalamus-VS-cerebellum	chr26	50327899	50328797	0.138798	12	0.0018298	0.041409	0.24944	0.11064	--	--	BmuPB019934	--	--	--
hypothalamus-VS-cerebellum	chr26	50365482	50365712	0.136307	5	0.015873	0.011116	0.37118	0.23487	--	--	--	--	--	--
hypothalamus-VS-cerebellum	chr26	50365730	50366115	0.27357	5	0.0079365	0.041714	0.55171	0.27814	--	--	--	--	--	--
hypothalamus-VS-cerebellum	chr26	50379290	50379392	0.178322	5	0.015873	0.018888	0.3883	0.20997	--	--	--	--	--	--
hypothalamus-VS-cerebellum	chr26	50388963	50389001	-0.241808	6	0.0021645	0.0011072	0.12946	0.37126	--	--	--	--	--	--
hypothalamus-VS-cerebellum	chr26	50400009	50400060	0.218175	5	0.0079365	0.00272	0.43643	0.21825	--	--	--	--	--	--
hypothalamus-VS-cerebellum	chr26	50410371	50410473	0.325895	7	0.006993	0.0058079	0.57372	0.24783	--	--	--	--	--	--
hypothalamus-VS-cerebellum	chr26	50412504	50412535	-0.129942	5	0.0079365	0.041464	0.12442	0.25436	--	--	--	--	--	--
hypothalamus-VS-cerebellum	chr26	50422796	50422982	0.210397	5	0.0079365	0.014138	0.2867	0.076303	--	--	--	--	--	--
hypothalamus-VS-cerebellum	chr26	50423537	50423636	0.319601	5	0.015873	0.0071922	0.55534	0.23574	BmuPB019935	--	--	--	--	--
hypothalamus-VS-cerebellum	chr26	50430991	50431097	0.287597	5	0.0079365	0.017469	0.48638	0.19879	--	--	--	BmuPB019935	--	--
hypothalamus-VS-cerebellum	chr26	50434845	50435273	0.187579	5	0.031746	0.040166	0.41869	0.23111	--	--	--	BmuPB019935	--	--
hypothalamus-VS-cerebellum	chr26	50435362	50435651	-0.124805	9	0.0012341	0.006462	0.23814	0.36294	--	--	--	BmuPB019935	--	--
hypothalamus-VS-cerebellum	chr26	50436313	50436408	0.231532	5	0.015873	0.017495	0.45255	0.22102	--	--	--	BmuPB019935	--	--
hypothalamus-VS-cerebellum	chr26	50439215	50439275	0.22519	7	0.00058275	0.00012681	0.41965	0.19446	--	--	--	BmuPB019935	--	--
hypothalamus-VS-cerebellum	chr26	50453595	50453693	0.154257	5	0.031746	0.0055761	0.44426	0.29	--	--	--	BmuPB019935	--	--
hypothalamus-VS-cerebellum	chr26	50474848	50474954	0.13177	8	0.0029526	0.033878	0.44385	0.31208	--	--	--	BmuPB019935	--	--
hypothalamus-VS-cerebellum	chr26	50481731	50481850	0.166881	5	0.031746	0.017616	0.34793	0.18105	--	--	--	BmuPB019935	--	--
hypothalamus-VS-cerebellum	chr26	50485471	50485812	0.123608	7	0.026224	0.016839	0.40341	0.2798	--	--	--	BmuPB019935	--	--
hypothalamus-VS-cerebellum	chr26	50492013	50492178	0.109437	5	0.031746	0.037881	0.3275	0.21807	--	--	--	BmuPB019935	--	--
hypothalamus-VS-cerebellum	chr26	50498831	50499244	0.18634	7	0.0011655	0.00072233	0.39908	0.21274	--	--	--	BmuPB019935	--	--
hypothalamus-VS-cerebellum	chr26	50511853	50511896	0.236416	5	0.0079365	0.017796	0.46493	0.22852	--	--	--	BmuPB019935	--	--
hypothalamus-VS-cerebellum	chr26	50520123	50520210	0.323529	5	0.0079365	0.010281	0.34148	0.01795	--	--	--	BmuPB019935	--	--
hypothalamus-VS-cerebellum	chr26	50538574	50538801	0.156513	7	0.00058275	0.00071897	0.39491	0.23839	--	--	--	BmuPB019935	--	--
hypothalamus-VS-cerebellum	chr26	50557090	50557355	0.103239	7	0.017483	0.0062877	0.27781	0.17457	--	--	--	BmuPB019935	--	--
hypothalamus-VS-cerebellum	chr26	50579646	50579712	-0.113188	5	0.0079365	0.0035836	0.30825	0.42144	--	--	--	--	--	--
hypothalamus-VS-cerebellum	chr26	50774763	50774851	0.194502	5	0.015873	0.039467	0.45091	0.25641	--	--	--	BmuPB019940	--	--
hypothalamus-VS-cerebellum	chr26	50809116	50809294	0.188904	5	0.015873	0.011323	0.42259	0.23369	--	--	--	BmuPB019941	--	--
hypothalamus-VS-cerebellum	chr26	50842996	50843295	0.238223	7	0.00058275	0.0020965	0.41994	0.18171	--	--	--	BmuPB019942	--	--
hypothalamus-VS-cerebellum	chr27	1047231	1047903	0.184206	14	0.0011052	0.047205	0.44791	0.26371	--	--	BmuPB004138	--	--	--
hypothalamus-VS-cerebellum	chr27	1055365	1055397	0.143446	5	0.031746	0.038082	0.52358	0.38014	--	--	--	--	--	BmuPB004138
hypothalamus-VS-cerebellum	chr27	1166717	1166864	0.200432	5	0.0079365	0.0098508	0.39948	0.19905	--	--	--	BmuPB004140	--	--
hypothalamus-VS-cerebellum	chr27	1177834	1178115	0.126704	6	0.015152	0.0053562	0.43239	0.30568	--	--	--	BmuPB004140	--	--
hypothalamus-VS-cerebellum	chr27	1222504	1222739	-0.163578	13	0.0002971	0.0092952	0.24953	0.41311	--	--	--	--	--	--
hypothalamus-VS-cerebellum	chr27	1232900	1233158	0.213212	7	0.011072	0.041337	0.4735	0.26028	--	--	BmuPB004141	--	--	--
hypothalamus-VS-cerebellum	chr27	1233349	1233446	0.127539	8	0.0003108	0.0024704	0.25465	0.12711	--	--	BmuPB004141	--	--	--
hypothalamus-VS-cerebellum	chr27	1233448	1233500	0.154864	5	0.0079365	0.0024722	0.30271	0.14785	--	--	BmuPB004141	--	--	--
hypothalamus-VS-cerebellum	chr27	1239165	1239299	0.177326	8	0.006993	0.014915	0.41932	0.242	--	--	--	--	--	--
hypothalamus-VS-cerebellum	chr27	24762035	24762199	0.163508	5	0.015873	0.024723	0.36575	0.20224	--	--	BmuPB005560	--	--	--
hypothalamus-VS-cerebellum	chr27	24799992	24800430	0.15675	12	5.1772e-06	0.0010347	0.33423	0.17748	--	--	BmuPB005560	--	--	--
hypothalamus-VS-cerebellum	chr27	24801152	24801369	-0.182929	5	0.0079365	0.0021717	0.10525	0.28818	--	--	BmuPB005560	--	--	--
hypothalamus-VS-cerebellum	chr27	25310978	25311347	-0.149328	5	0.015873	0.025313	0.084093	0.23342	--	--	BmuPB005563	--	--	--
hypothalamus-VS-cerebellum	chr27	25312499	25312545	0.220261	5	0.0079365	0.0010849	0.42422	0.20396	--	--	BmuPB005563	--	--	--
hypothalamus-VS-cerebellum	chr27	33878993	33879409	0.219921	5	0.031746	0.043242	0.44718	0.22726	--	--	BmuPB005615	BmuPB005615	--	--
hypothalamus-VS-cerebellum	chr27	36454863	36455066	0.146218	7	0.011072	0.019318	0.34855	0.20233	--	--	--	--	--	--
hypothalamus-VS-cerebellum	chr27	37070326	37071134	0.247235	5	0.0079365	0.00053006	0.37537	0.12813	--	--	--	BmuPB005640	--	--
hypothalamus-VS-cerebellum	chr27	37224875	37224969	0.243532	6	0.015152	0.042716	0.50118	0.25765	--	--	--	BmuPB005641	--	--
hypothalamus-VS-cerebellum	chr27	37352269	37352430	0.289171	7	0.00058275	0.0021822	0.45653	0.16736	--	--	--	BmuPB005643	--	--
hypothalamus-VS-cerebellum	chr27	37430368	37430458	-0.248278	5	0.0079365	0.00064523	0.19062	0.4389	--	--	--	BmuPB005644	--	--
hypothalamus-VS-cerebellum	chr27	37571014	37571183	0.237008	5	0.0079365	0.017519	0.46848	0.23148	--	--	--	BmuPB005648	--	--
hypothalamus-VS-cerebellum	chr27	37894027	37894123	0.197727	5	0.031746	0.048552	0.23936	0.041633	--	--	--	BmuPB005655	--	--
hypothalamus-VS-cerebellum	chr27	38025430	38025716	0.115389	7	0.017483	0.036861	0.34129	0.2259	--	--	--	BmuPB005657	--	--
hypothalamus-VS-cerebellum	chr27	39159459	39159570	0.422944	5	0.0079365	0.00057059	0.6202	0.19726	--	--	--	BmuPB005663	--	--
hypothalamus-VS-cerebellum	chr27	39232055	39232371	0.171304	10	0.00048713	0.013366	0.31897	0.14766	--	--	--	BmuPB005663	--	--
hypothalamus-VS-cerebellum	chr27	40500317	40500811	0.180008	15	2.1234e-05	1.6397e-05	0.37198	0.19197	--	--	--	BmuPB005669	--	--
hypothalamus-VS-cerebellum	chr27	40502297	40502582	0.231176	5	0.0079365	0.034088	0.41041	0.17923	--	--	--	BmuPB005669	--	--
hypothalamus-VS-cerebellum	chr27	42293217	42293304	-0.176669	5	0.0079365	0.019843	0.12539	0.30206	--	--	--	BmuPB005673	--	--
hypothalamus-VS-cerebellum	chr27	42373092	42373474	0.114125	6	0.008658	0.022483	0.30215	0.18802	--	--	BmuPB005676	BmuPB005676	--	--
hypothalamus-VS-cerebellum	chr27	42382291	42382378	0.197366	9	0.0012341	0.016748	0.5895	0.39214	--	--	--	BmuPB005676	--	--
hypothalamus-VS-cerebellum	chr27	42761057	42761256	0.112917	5	0.0079365	0.0013595	0.2886	0.17568	--	--	BmuPB005678	--	--	--
hypothalamus-VS-cerebellum	chr27	43165872	43166372	0.330948	6	0.0021645	0.0039376	0.46672	0.13577	--	--	--	--	--	--
hypothalamus-VS-cerebellum	chr27	44327416	44327513	0.197285	5	0.015873	0.025089	0.50806	0.31078	--	--	--	--	--	--
hypothalamus-VS-cerebellum	chr28	1276553	1276634	0.484263	5	0.0079365	0.0029296	0.7184	0.23413	--	--	--	--	--	--
hypothalamus-VS-cerebellum	chr28	2224208	2224312	0.399386	5	0.0079365	0.0045358	0.7351	0.33572	--	--	--	BmuPB019919	--	--
hypothalamus-VS-cerebellum	chr28	2553158	2553211	0.14577	8	0.0001554	0.00011914	0.45397	0.3082	--	--	--	--	--	--
hypothalamus-VS-cerebellum	chr28	13680696	13681061	0.18745	6	0.015152	0.0051103	0.35996	0.17251	--	--	BmuPB013400	--	--	--
hypothalamus-VS-cerebellum	chr28	13755220	13755432	0.151841	6	0.0021645	0.0015427	0.36652	0.21468	--	--	--	--	--	--
hypothalamus-VS-cerebellum	chr28	25897288	25897578	0.244589	12	5.1772e-06	0.00050002	0.47037	0.22578	--	--	--	BmuPB008619	--	--
hypothalamus-VS-cerebellum	chr28	26137679	26137840	0.292037	5	0.0079365	0.0024815	0.47369	0.18165	--	--	--	BmuPB008622	--	--
hypothalamus-VS-cerebellum	chr28	27546353	27546457	-0.110998	5	0.0079365	0.020469	0.13592	0.24692	--	--	BmuPB008640	--	--	--
hypothalamus-VS-cerebellum	chr28	28025608	28025799	0.157408	5	0.031746	0.042707	0.35043	0.19302	--	--	BmuPB008645	--	--	--
hypothalamus-VS-cerebellum	chr28	29697840	29698224	0.334333	5	0.015873	0.046182	0.40974	0.075409	--	--	BmuPB008669	--	--	--
hypothalamus-VS-cerebellum	chr28	31059627	31059800	0.328822	5	0.0079365	0.012549	0.59667	0.26784	--	--	BmuPB008685	BmuPB008685	--	--
hypothalamus-VS-cerebellum	chr28	33832489	33832848	0.12522	5	0.0079365	0.0062071	0.26191	0.13669	--	--	--	--	--	--
hypothalamus-VS-cerebellum	chr28	34097613	34097649	0.19055	5	0.015873	0.019446	0.42882	0.23827	--	--	--	--	--	--
hypothalamus-VS-cerebellum	chr28	34699590	34699649	0.471869	5	0.015873	0.039647	0.65639	0.18452	--	--	--	--	--	--
hypothalamus-VS-cerebellum	chr28	34844998	34845204	0.17733	9	0.031469	0.016784	0.45072	0.27339	--	--	--	--	--	--
hypothalamus-VS-cerebellum	chr28	34885185	34885633	-0.133393	17	3.0548e-06	3.7789e-05	0.12451	0.2579	--	--	--	--	--	--
hypothalamus-VS-cerebellum	chr28	34983881	34984049	0.201991	9	0.0012341	0.014226	0.38892	0.18693	--	--	--	BmuPB008697	--	--
hypothalamus-VS-cerebellum	chr28	34998192	34998292	0.174152	7	0.00058275	0.00055268	0.41202	0.23787	--	--	BmuPB008697	--	--	--
hypothalamus-VS-cerebellum	chr28	35015593	35015729	0.137127	5	0.031746	0.018611	0.3571	0.21997	--	--	--	BmuPB008697	--	--
hypothalamus-VS-cerebellum	chr28	35018573	35018644	0.195531	5	0.0079365	0.001656	0.39603	0.2005	--	--	--	--	--	BmuPB008697
hypothalamus-VS-cerebellum	chr28	41424956	41425036	0.253389	5	0.0079365	0.012844	0.46171	0.20832	--	--	BmuPB008733	--	--	--
hypothalamus-VS-cerebellum	chr28	44726848	44727265	0.234631	8	0.004662	0.036912	0.51288	0.27825	--	--	BmuPB008783	--	--	--
hypothalamus-VS-cerebellum	chr28	44729229	44729330	0.195608	6	0.015152	0.041055	0.46084	0.26523	--	--	--	BmuPB008783	--	--
hypothalamus-VS-cerebellum	chr28	45970767	45970919	0.106361	5	0.0079365	0.0038088	0.18505	0.078689	--	--	BmuPB008795	--	--	--
hypothalamus-VS-cerebellum	chr29	13315676	13315732	-0.180837	5	0.0079365	0.035458	0.16092	0.34175	--	--	--	--	--	--
hypothalamus-VS-cerebellum	chr29	25538796	25539115	0.204688	9	0.0012341	0.0078043	0.43185	0.22716	--	--	--	--	--	BmuPB017184
hypothalamus-VS-cerebellum	chr29	25692727	25692769	0.189618	5	0.0079365	0.012786	0.47937	0.28975	--	--	--	BmuPB017184	--	--
hypothalamus-VS-cerebellum	chr29	26314468	26314523	0.259917	5	0.0079365	0.0028192	0.49044	0.23053	--	--	--	--	--	--
hypothalamus-VS-cerebellum	chr29	29383082	29383185	0.177427	5	0.031746	0.039383	0.44233	0.26491	--	--	--	BmuPB013941	--	--
hypothalamus-VS-cerebellum	chr29	30541734	30541801	0.338346	5	0.0079365	0.010032	0.5469	0.20856	--	--	--	BmuPB013919	--	--
hypothalamus-VS-cerebellum	chr29	30577682	30577795	0.246026	5	0.015873	0.038784	0.32622	0.08019	--	--	BmuPB013919	--	--	--
hypothalamus-VS-cerebellum	chr29	30671154	30671630	0.230565	8	0.0029526	0.006079	0.4546	0.22403	--	--	BmuPB013917	BmuPB013917	--	--
hypothalamus-VS-cerebellum	chr29	34049022	34049493	0.10915	11	0.0014006	0.0055032	0.32123	0.21208	--	--	BmuPB013905	--	--	--
hypothalamus-VS-cerebellum	chr29	37293647	37293705	0.174088	5	0.0079365	0.01259	0.35113	0.17704	--	--	--	BmuPB013894	--	--
hypothalamus-VS-cerebellum	chr29	38344080	38344217	0.348652	5	0.015873	0.015748	0.56781	0.21915	--	--	BmuPB013877	BmuPB013877	--	--
hypothalamus-VS-cerebellum	chr29	40998170	40998270	0.208969	5	0.0079365	0.0039608	0.36089	0.15192	--	--	BmuPB016910	--	--	--
hypothalamus-VS-cerebellum	chr29	41126142	41126586	0.15906	10	0.0020892	0.028697	0.43274	0.27368	--	--	--	--	--	--
hypothalamus-VS-cerebellum	chr29	41149002	41149184	0.140987	10	0.018543	0.02797	0.35455	0.21356	--	--	BmuPB016911	--	--	--
hypothalamus-VS-cerebellum	chr29	41208170	41208391	0.125488	5	0.015873	0.036554	0.33542	0.20993	--	--	BmuPB016912	BmuPB016912	--	--
hypothalamus-VS-cerebellum	chr29	41832707	41834012	0.115706	47	1.1756e-09	7.6087e-06	0.25791	0.1422	--	--	--	--	--	--
hypothalamus-VS-cerebellum	chr29	43109866	43110008	0.271582	8	0.0003108	0.0025152	0.54371	0.27213	--	--	--	--	--	BmuPB016974
hypothalamus-VS-cerebellum	chr29	43110032	43110067	0.169736	7	0.00058275	0.0053786	0.40513	0.2354	--	--	--	--	--	BmuPB016974
hypothalamus-VS-cerebellum	chr29	43110569	43110941	0.189242	20	3.1038e-05	0.00014085	0.48637	0.29713	--	--	--	BmuPB016974	--	--
hypothalamus-VS-cerebellum	chr29	43112857	43112987	0.286651	5	0.0079365	0.036721	0.45472	0.16807	--	--	BmuPB016974	--	--	--
hypothalamus-VS-cerebellum	chr29	43360207	43360418	0.202919	6	0.004329	0.0039002	0.43429	0.23138	--	--	--	BmuPB016981	--	--
hypothalamus-VS-cerebellum	chr29	43428057	43428263	0.252919	5	0.0079365	0.018324	0.49428	0.24136	--	--	--	--	--	--
hypothalamus-VS-cerebellum	chr29	43842930	43842981	0.354539	5	0.0079365	0.0031797	0.58307	0.22853	--	--	--	--	BmuPB017005	--
hypothalamus-VS-cerebellum	chr29	43843627	43843746	0.159072	9	0.0027561	0.031258	0.44362	0.28455	--	--	BmuPB017005	--	--	--
hypothalamus-VS-cerebellum	chr29	43843782	43844207	-0.140781	8	0.010412	0.015171	0.10439	0.24517	--	--	BmuPB017005	--	--	--
hypothalamus-VS-cerebellum	chr29	43884376	43884597	0.136288	5	0.015873	0.012384	0.43347	0.29719	--	--	--	BmuPB017005	--	--
hypothalamus-VS-cerebellum	chr29	43941648	43941814	0.116407	8	0.006993	0.016565	0.33329	0.21689	--	--	--	BmuPB017005	--	--
hypothalamus-VS-cerebellum	chr29	43968292	43969003	0.256167	5	0.0079365	0.023743	0.39871	0.14255	--	--	BmuPB017006	BmuPB017006	--	--
hypothalamus-VS-cerebellum	chr29	43991531	43991582	0.210953	5	0.0079365	0.035325	0.47015	0.2592	--	--	--	BmuPB017008	--	--
hypothalamus-VS-cerebellum	chr29	44029406	44029472	0.127101	5	0.0079365	0.0081855	0.30145	0.17435	BmuPB017009	--	BmuPB017010	--	--	--
hypothalamus-VS-cerebellum	chr29	44084457	44084578	0.260692	5	0.015873	0.012586	0.44427	0.18358	--	--	--	BmuPB017012	--	--
hypothalamus-VS-cerebellum	chr29	44108057	44108221	0.130872	5	0.015873	0.014002	0.3475	0.21663	--	--	BmuPB017013	--	--	--
hypothalamus-VS-cerebellum	chr29	44805665	44805726	0.162181	5	0.015873	0.037882	0.40824	0.24606	--	--	BmuPB017047	--	--	--
hypothalamus-VS-cerebellum	chr29	45054037	45054526	0.172168	5	0.0079365	0.0015798	0.3497	0.17753	--	--	BmuPB017065	BmuPB017065	--	--
hypothalamus-VS-cerebellum	chr29	45366675	45367464	0.18387	12	0.0082932	0.0050637	0.34623	0.16236	--	--	BmuPB017079	BmuPB017079	--	--
hypothalamus-VS-cerebellum	chr29	45570922	45571092	0.150855	6	0.0021645	0.0065502	0.29768	0.14683	--	--	BmuPB017089	--	--	--
hypothalamus-VS-cerebellum	chr29	45844914	45845299	0.173916	5	0.031746	0.016474	0.39951	0.22559	--	--	BmuPB017099	BmuPB017099	--	--
hypothalamus-VS-cerebellum	chr29	45851604	45852782	0.157978	28	1.8554e-06	9.5026e-05	0.32215	0.16417	--	--	--	BmuPB017099	--	--
hypothalamus-VS-cerebellum	chr29	45914431	45914683	0.320216	10	0.0020892	0.00099528	0.47314	0.15292	--	--	--	--	--	--
hypothalamus-VS-cerebellum	chr29	46200107	46200628	0.162152	12	0.044902	0.038876	0.28707	0.12492	--	--	BmuPB017105	BmuPB017105	--	--
hypothalamus-VS-cerebellum	chr29	46318532	46319113	0.295541	5	0.031746	0.044629	0.342	0.046462	--	--	BmuPB017117	--	--	--
hypothalamus-VS-cerebellum	chr29	46350033	46350161	0.28508	7	0.00058275	0.017703	0.53269	0.24761	--	--	BmuPB017120	--	--	--
hypothalamus-VS-cerebellum	chr29	46350827	46350899	0.122504	7	0.017483	0.014325	0.34778	0.22528	--	--	BmuPB017120	--	--	--
hypothalamus-VS-cerebellum	chr29	46359771	46359957	0.247702	6	0.008658	0.003973	0.46739	0.21969	--	--	--	--	--	--
hypothalamus-VS-cerebellum	chr29	46546697	46547271	0.154136	10	0.018543	0.013115	0.32392	0.16978	--	--	BmuPB018551	BmuPB018551	--	--
hypothalamus-VS-cerebellum	chr29	46642313	46642366	0.113536	5	0.031746	0.025366	0.25263	0.1391	--	--	--	--	--	--
hypothalamus-VS-cerebellum	chr29	46898918	46899110	-0.130296	9	8.2271e-05	0.0011341	0.112	0.2423	--	--	BmuPB018557	--	--	--
hypothalamus-VS-cerebellum	chr29	47333380	47333906	0.404203	6	0.008658	0.0012251	0.52822	0.12402	--	--	--	BmuPB018566	--	--
hypothalamus-VS-cerebellum	chr29	47369514	47369759	0.234354	7	0.017483	0.039235	0.39532	0.16097	--	--	BmuPB018567	--	--	--
hypothalamus-VS-cerebellum	chr29	47709133	47709972	-0.163887	14	0.002821	0.015194	0.20326	0.36714	--	--	--	--	--	--
hypothalamus-VS-cerebellum	chr29	48095759	48095805	0.24501	5	0.0079365	0.019149	0.52627	0.28126	--	--	--	--	--	--
hypothalamus-VS-cerebellum	chr29	48245731	48245961	0.156595	10	0.011496	0.013106	0.30763	0.15103	--	--	BmuPB018574	--	--	--
hypothalamus-VS-cerebellum	chr29	48354209	48354521	0.210612	5	0.0079365	0.0032274	0.31256	0.10195	--	--	--	--	--	BmuPB018575
hypothalamus-VS-cerebellum	chr29	48417235	48417356	-0.158587	6	0.0021645	0.0043898	0.10428	0.26287	--	--	--	BmuPB018576	--	--
hypothalamus-VS-cerebellum	chr29	48432417	48432538	0.188866	5	0.0079365	0.031359	0.37303	0.18416	--	--	--	BmuPB018576	--	--
hypothalamus-VS-cerebellum	chr29	48436125	48436327	-0.168779	7	0.006993	0.0093281	0.15235	0.32113	--	--	--	BmuPB018576	--	--
hypothalamus-VS-cerebellum	chr29	48458098	48458171	0.253832	5	0.0079365	0.023186	0.46414	0.21031	--	--	--	BmuPB018576	--	--
hypothalamus-VS-cerebellum	chr29	48499193	48499791	0.185362	13	0.00079495	0.0094805	0.31335	0.12799	--	--	BmuPB018577	BmuPB018577	--	--
hypothalamus-VS-cerebellum	chr29	48554799	48554884	0.128177	5	0.031746	0.020436	0.33094	0.20277	--	--	--	BmuPB018578	--	--
hypothalamus-VS-cerebellum	chr29	48677614	48677727	0.117898	6	0.015152	0.01314	0.29317	0.17527	--	--	--	BmuPB018578	--	--
hypothalamus-VS-cerebellum	chr29	49433591	49433753	0.255591	7	0.0011655	0.0073963	0.46202	0.20643	--	--	--	--	--	--
hypothalamus-VS-cerebellum	chr29	49470513	49470834	0.115951	5	0.015873	0.039686	0.30377	0.18782	--	--	--	BmuPB018592	--	--
hypothalamus-VS-cerebellum	chr29	49470992	49471056	0.229626	5	0.0079365	0.0024468	0.44323	0.2136	--	--	BmuPB018592	--	--	--
hypothalamus-VS-cerebellum	chr29	49484098	49484558	0.190704	14	0.0043891	0.027456	0.34649	0.15579	--	--	BmuPB018593	--	--	--
hypothalamus-VS-cerebellum	chr29	49517284	49517414	0.368628	6	0.0021645	0.0044586	0.50869	0.14007	--	--	BmuPB018594	--	--	--
hypothalamus-VS-cerebellum	chr29	49523637	49523744	0.199204	5	0.0079365	0.0048331	0.39969	0.20048	--	--	BmuPB018594	--	--	--
hypothalamus-VS-cerebellum	chr29	49622990	49623471	0.321219	6	0.004329	0.0072573	0.46514	0.14392	--	--	--	BmuPB018595	--	--
hypothalamus-VS-cerebellum	chr29	49776061	49776084	-0.173349	5	0.0079365	0.0041798	0.17701	0.35036	--	--	--	BmuPB018599	--	--
hypothalamus-VS-cerebellum	chr29	49807542	49807829	-0.107356	9	0.010613	0.030589	0.23619	0.34355	--	--	--	BmuPB018599	--	--
hypothalamus-VS-cerebellum	chr29	49981958	49982184	0.164281	8	0.004662	0.014831	0.41182	0.24754	--	--	--	BmuPB018599	--	--
hypothalamus-VS-cerebellum	chr29	49990922	49991021	0.129248	8	0.0010878	0.0060674	0.30538	0.17613	--	--	--	BmuPB018599	--	--
hypothalamus-VS-cerebellum	chr29	50024842	50024919	0.114759	5	0.015873	0.010051	0.33701	0.22225	--	--	--	BmuPB018599	--	--
hypothalamus-VS-cerebellum	chr29	50141224	50141648	0.17709	10	0.00032475	0.002649	0.35907	0.18198	BmuPB018601	--	--	--	--	--
hypothalamus-VS-cerebellum	chr29	50161530	50161664	-0.122932	5	0.031746	0.019321	0.14322	0.26616	--	--	--	--	--	--
hypothalamus-VS-cerebellum	chr29	50221116	50221282	0.256909	6	0.004329	0.024475	0.40907	0.15216	--	--	--	BmuPB018603	--	--
hypothalamus-VS-cerebellum	chr29	50225391	50225628	0.262525	8	0.0010878	0.0071642	0.62313	0.3606	--	--	--	BmuPB018603	--	--
hypothalamus-VS-cerebellum	chr29	50290948	50291269	0.138613	6	0.041126	0.0013148	0.34992	0.21131	--	--	--	--	--	--
hypothalamus-VS-cerebellum	chr29	50464184	50464274	0.149922	8	0.0006216	0.0031091	0.42715	0.27722	--	--	--	BmuPB018610	--	--
hypothalamus-VS-cerebellum	chr29	50474850	50475219	-0.134902	7	0.037879	0.04373	0.10692	0.24182	--	--	BmuPB018610	BmuPB018610	--	--
hypothalamus-VS-cerebellum	chr29	50574197	50574850	-0.133078	15	0.021333	0.039691	0.20774	0.34082	--	--	--	--	--	--
hypothalamus-VS-cerebellum	chr29	50605995	50606374	0.118565	8	0.049883	0.033945	0.37636	0.2578	BmuPB018615	--	--	--	--	--
hypothalamus-VS-cerebellum	chr29	50667982	50668437	0.175563	8	0.0018648	0.0022611	0.34575	0.17018	--	--	BmuPB018616	BmuPB018616	--	--
hypothalamus-VS-cerebellum	chr29	50979413	50979528	-0.227799	5	0.0079365	0.00096336	0.098972	0.32677	--	--	--	BmuPB020976	--	--
hypothalamus-VS-cerebellum	chr29	50984588	50984761	0.221341	5	0.0079365	0.017724	0.42645	0.20511	--	--	--	BmuPB020976	--	--
hypothalamus-VS-cerebellum	chr29	50990294	50990340	0.22712	5	0.0079365	0.0031573	0.42583	0.19871	--	--	--	BmuPB020976	--	--
hypothalamus-VS-cerebellum	chr29	50992681	50992737	0.245497	7	0.00058275	0.0032716	0.4923	0.24681	--	--	--	BmuPB020976	--	--
hypothalamus-VS-cerebellum	chr29	50995504	50995657	0.261406	6	0.004329	0.015962	0.48054	0.21913	--	--	--	BmuPB020976	--	--
hypothalamus-VS-cerebellum	chr29	50998849	50999033	0.24216	5	0.0079365	0.019397	0.47048	0.22832	--	--	--	--	--	--
hypothalamus-VS-cerebellum	chr29	51002113	51002161	0.44615	5	0.0079365	0.0052237	0.75079	0.30464	--	--	--	BmuPB020975	--	--
hypothalamus-VS-cerebellum	chr29	51002185	51002828	0.181774	16	0.0017589	0.019037	0.46053	0.27876	--	--	--	BmuPB020975	--	--
hypothalamus-VS-cerebellum	chr29	51004283	51004502	0.234218	5	0.031746	0.018468	0.49833	0.26411	--	--	--	BmuPB020975	--	--
hypothalamus-VS-cerebellum	chr29	51017075	51017690	0.172917	7	0.017483	0.0018929	0.39585	0.22293	--	--	--	BmuPB020975	--	--
hypothalamus-VS-cerebellum	chr29	51030839	51030913	0.230085	5	0.0079365	0.0028373	0.39442	0.16434	--	--	--	BmuPB020975	--	--
hypothalamus-VS-cerebellum	chr29	51031265	51031468	0.141269	10	0.023231	0.028615	0.39616	0.25489	--	--	--	BmuPB020975	--	--
hypothalamus-VS-cerebellum	chr29	51033490	51033648	0.19477	5	0.015873	0.015786	0.29103	0.096263	--	--	--	--	--	BmuPB020975,BmuPB020974
hypothalamus-VS-cerebellum	chr29	51042919	51043131	0.232626	8	0.006993	0.014503	0.36369	0.13106	--	--	--	BmuPB020974	--	--
hypothalamus-VS-cerebellum	chr29	51049177	51049253	0.316553	5	0.0079365	0.0029271	0.52842	0.21187	--	--	BmuPB020974	--	--	--
hypothalamus-VS-cerebellum	chr29	51053029	51053143	0.166371	5	0.015873	0.019058	0.32543	0.15906	BmuPB020974	--	--	--	--	--
hypothalamus-VS-cerebellum	chr29	51063365	51063661	0.173285	8	0.0001554	0.00026253	0.41406	0.24078	--	--	--	--	--	--
hypothalamus-VS-cerebellum	chr29	51069908	51070205	0.157455	7	0.0011655	0.0053428	0.40304	0.24559	--	--	--	--	--	--
hypothalamus-VS-cerebellum	chr29	51071814	51072494	0.217631	15	0.0034534	0.0018517	0.43103	0.2134	--	--	--	--	--	--
hypothalamus-VS-cerebellum	chr29	51154677	51154954	0.203873	14	4.326e-05	0.00020429	0.35852	0.15464	--	--	BmuPB020973	BmuPB020973	--	--
hypothalamus-VS-cerebellum	chr29	51372136	51372231	0.11549	5	0.015873	0.010548	0.30014	0.18465	--	--	BmuPB020968	--	--	--
[truncated: 26,635 more rows]
