# Supplementary material for: Genome-Wide DNA Methylation and Hydroxymethylation Changes Revealed Epigenetic Regulation of Neuromodulation and Myelination in Yak Hypothalamus
Source: Front Genet. 2021 Sep 27;12:592135. doi: 10.3389/fgene.2021.592135 (PMC8503545; doi:10.3389/fgene.2021.592135)
Supplement: Supplementary file 5 [file Table_4.XLSX]

## Sheet: Table S4
Supplementary Table 4. List of DMRs of each comparision group in cattle
Comparision group A-vs-B	chromosome	DMR start	DMR end	Difference of DMR	# of CpGs	Kolmogorov-Smirnov-Test p-value	Mann-Whitney-U-Test p-value	methylation of A	methylation of B	location of DMRs
										upstream 2k	5-UTR	CDS	intron	3-UTR	downstream2k
hypothalamus-VS-cerebellum	AC_000187.1	1144576	1144680	-0.184678	15	2.5534e-05	8.8442e-05	0.10633	0.29101	--	--	--	--	--	--
hypothalamus-VS-cerebellum	AC_000187.1	1166271	1166316	0.237974	5	0.0079365	0.0043946	0.39054	0.15256	--	--	--	--	--	--
hypothalamus-VS-cerebellum	AC_000187.1	2861539	2861591	0.175039	7	0.037879	0.017537	0.43878	0.26374	--	--	--	--	--	--
hypothalamus-VS-cerebellum	AC_000187.1	2862132	2862177	0.109056	8	0.020668	0.033954	0.31696	0.20791	--	--	--	--	--	--
hypothalamus-VS-cerebellum	AC_000187.1	3100251	3100350	0.379252	14	6.4029e-05	0.0041501	0.58673	0.20748	--	--	--	--	--	--
hypothalamus-VS-cerebellum	AC_000187.1	3103980	3104104	-0.397086	14	6.7041e-06	5.4332e-06	0.029699	0.42679	--	--	--	--	--	--
hypothalamus-VS-cerebellum	AC_000187.1	3236983	3237058	0.166963	9	0.010613	0.033096	0.3661	0.19913	--	--	--	--	--	--
hypothalamus-VS-cerebellum	AC_000187.1	3237613	3237645	-0.110931	5	0.031746	0.010127	0.20389	0.31482	--	--	--	--	--	--
hypothalamus-VS-cerebellum	AC_000187.1	3468713	3468755	-0.160102	7	0.006993	0.046384	0.19197	0.35207	--	--	--	--	--	--
hypothalamus-VS-cerebellum	AC_000187.1	3507492	3507591	0.509556	12	1.4792e-06	0.00019495	0.54659	0.037037	--	--	--	--	--	--
hypothalamus-VS-cerebellum	AC_000187.1	3647027	3647062	-0.200162	7	0.011072	0.040099	0.1375	0.33766	--	--	--	--	--	--
hypothalamus-VS-cerebellum	AC_000187.1	3698341	3698466	0.174372	20	1.4726e-06	7.5823e-06	0.21837	0.043999	--	--	--	--	--	--
hypothalamus-VS-cerebellum	AC_000187.1	3777079	3777167	-0.103316	9	0.014192	0.0065697	0.058621	0.16194	--	--	--	--	--	--
hypothalamus-VS-cerebellum	AC_000187.1	3777580	3777641	-0.111037	5	0.0079365	0.013742	0.13576	0.2468	--	--	--	--	--	--
hypothalamus-VS-cerebellum	AC_000187.1	3968728	3968767	-0.100669	5	0.0079365	0.0099136	0.11679	0.21746	--	--	--	--	--	--
hypothalamus-VS-cerebellum	AC_000187.1	3970033	3970089	0.242727	8	0.0003108	0.0057273	0.47985	0.23712	--	--	--	--	--	--
hypothalamus-VS-cerebellum	AC_000187.1	4001076	4001132	0.355897	5	0.0079365	0.001968	0.56923	0.21333	--	--	--	--	--	--
hypothalamus-VS-cerebellum	AC_000187.1	4114101	4114173	0.19344	12	1.4052e-05	0.0013787	0.37287	0.17943	--	--	--	--	--	--
hypothalamus-VS-cerebellum	AC_000187.1	4718550	4718598	0.402381	5	0.0079365	0.0062787	0.48571	0.083333	--	--	--	--	--	--
hypothalamus-VS-cerebellum	AC_000187.1	4847098	4847158	0.145789	7	0.0040793	0.016395	0.35528	0.20949	--	--	--	--	--	--
hypothalamus-VS-cerebellum	AC_000187.1	4995678	4995760	-0.156496	10	0.005196	0.012928	0.20842	0.36491	--	--	--	--	--	--
hypothalamus-VS-cerebellum	AC_000187.1	5051079	5051150	0.10959	11	0.019231	0.013555	0.34285	0.23326	--	--	--	--	--	--
hypothalamus-VS-cerebellum	AC_000187.1	5059722	5059820	-0.131838	8	0.0001554	0.0021145	0.12233	0.25417	--	--	--	--	--	--
hypothalamus-VS-cerebellum	AC_000187.1	7179962	7180021	0.187463	5	0.031746	0.044278	0.32145	0.13399	--	--	--	--	--	--
hypothalamus-VS-cerebellum	AC_000187.1	8121987	8122039	-0.207777	5	0.0079365	0.038497	0.58624	0.79402	--	--	--	--	--	--
hypothalamus-VS-cerebellum	AC_000187.1	8248480	8248539	-0.159616	5	0.0079365	0.0038605	0.64081	0.80042	--	--	--	--	--	--
hypothalamus-VS-cerebellum	AC_000187.1	9194708	9194753	0.198889	5	0.0079365	0.0028781	0.45613	0.25724	--	--	--	--	--	--
hypothalamus-VS-cerebellum	AC_000187.1	9376909	9376973	0.198786	7	0.017483	0.037002	0.50113	0.30235	--	--	--	--	--	--
hypothalamus-VS-cerebellum	AC_000187.1	9377642	9377671	-0.144971	8	0.0029526	0.0022167	0.24152	0.38649	--	--	--	--	--	--
hypothalamus-VS-cerebellum	AC_000187.1	9377724	9377784	0.10878	5	0.031746	0.049218	0.20012	0.091341	--	--	--	--	--	--
hypothalamus-VS-cerebellum	AC_000187.1	10116025	10116055	-0.10369	7	0.026224	0.023423	0.24974	0.35343	--	--	--	--	--	--
hypothalamus-VS-cerebellum	AC_000187.1	11967081	11967131	-0.111637	5	0.0079365	0.0018147	0.2409	0.35254	--	--	--	--	--	--
hypothalamus-VS-cerebellum	AC_000187.1	11967520	11967619	-0.135495	9	0.0077746	0.015637	0.2445	0.38	--	--	--	--	--	--
hypothalamus-VS-cerebellum	AC_000187.1	13433572	13433640	-0.102171	5	0.031746	0.011556	0.072619	0.17479	--	--	--	--	--	--
hypothalamus-VS-cerebellum	AC_000187.1	13679149	13679300	0.124574	7	0.00058275	0.001668	0.32139	0.19682	--	--	--	--	--	--
hypothalamus-VS-cerebellum	AC_000187.1	13847511	13847550	0.165088	5	0.0079365	0.0038026	0.21797	0.052881	--	--	--	--	--	--
hypothalamus-VS-cerebellum	AC_000187.1	13872303	13872382	-0.142381	8	0.020668	0.037403	0.57657	0.71895	--	--	--	--	--	--
hypothalamus-VS-cerebellum	AC_000187.1	13951831	13951892	0.11403	8	0.0001554	0.014794	0.36812	0.25409	--	--	--	--	--	--
hypothalamus-VS-cerebellum	AC_000187.1	14196369	14196456	0.49606	5	0.0079365	0.01418	0.86032	0.36426	--	--	--	--	--	--
hypothalamus-VS-cerebellum	AC_000187.1	14981859	14981917	-0.1301	9	0.0077746	0.038164	0.12037	0.25047	--	--	--	--	--	--
hypothalamus-VS-cerebellum	AC_000187.1	14982020	14982085	-0.172124	5	0.0079365	0.0028184	0.15646	0.32859	--	--	--	--	--	--
hypothalamus-VS-cerebellum	AC_000187.1	15644170	15644254	0.397217	7	0.00058275	0.0030221	0.45306	0.055844	--	--	--	--	--	--
hypothalamus-VS-cerebellum	AC_000187.1	16225574	16225626	0.102591	10	0.005196	0.014083	0.30107	0.19848	--	--	--	--	--	--
hypothalamus-VS-cerebellum	AC_000187.1	16782333	16782382	0.549546	5	0.0079365	0.012137	0.72732	0.17778	--	--	--	--	--	--
hypothalamus-VS-cerebellum	AC_000187.1	16782384	16782434	0.275684	6	0.041126	0.017602	0.62529	0.3496	--	--	--	--	--	--
hypothalamus-VS-cerebellum	AC_000187.1	17195598	17195628	0.143333	5	0.0079365	0.00288	0.21	0.066667	--	--	--	--	--	--
hypothalamus-VS-cerebellum	AC_000187.1	17920475	17920500	0.151663	5	0.0079365	0.0027706	0.35465	0.20299	--	--	--	--	--	--
hypothalamus-VS-cerebellum	AC_000187.1	18185267	18185322	0.149905	5	0.015873	0.048178	0.43226	0.28235	--	--	--	--	--	--
hypothalamus-VS-cerebellum	AC_000187.1	18189852	18189927	0.117694	17	0.0044889	0.016056	0.39149	0.2738	--	--	--	--	--	--
hypothalamus-VS-cerebellum	AC_000187.1	18437063	18437184	-0.232397	7	0.017483	0.015844	0.046369	0.27877	--	--	--	--	--	--
hypothalamus-VS-cerebellum	AC_000187.1	18549123	18549180	-0.157214	7	0.002331	0.0056883	0.16327	0.32048	--	--	--	--	--	--
hypothalamus-VS-cerebellum	AC_000187.1	18729025	18729074	-0.165139	5	0.0079365	0.0061864	0.22745	0.39259	--	--	--	--	--	--
hypothalamus-VS-cerebellum	AC_000187.1	18874374	18874406	-0.20879	5	0.031746	0.014668	0.54473	0.75352	--	--	--	--	--	--
hypothalamus-VS-cerebellum	AC_000187.1	18907062	18907120	0.122113	7	0.011072	0.047677	0.24707	0.12496	--	--	--	--	--	--
hypothalamus-VS-cerebellum	AC_000187.1	19140659	19140717	0.103702	5	0.015873	0.01312	0.72566	0.62196	--	--	--	--	--	--
hypothalamus-VS-cerebellum	AC_000187.1	19608759	19608791	-0.245918	5	0.0079365	0.0044686	0.025	0.27092	--	--	--	--	--	--
hypothalamus-VS-cerebellum	AC_000187.1	19860698	19860735	0.220933	9	4.1135e-05	0.00096603	0.31081	0.089873	--	--	--	--	--	--
hypothalamus-VS-cerebellum	AC_000187.1	19860766	19860836	0.150093	11	0.00076549	0.025049	0.20893	0.05884	--	--	--	--	--	--
hypothalamus-VS-cerebellum	AC_000187.1	20378067	20378151	-0.107576	5	0.031746	0.011176	0.025758	0.13333	--	--	--	--	--	--
hypothalamus-VS-cerebellum	AC_000187.1	21124919	21124947	0.139255	5	0.031746	0.010021	0.3233	0.18405	--	--	--	--	--	--
hypothalamus-VS-cerebellum	AC_000187.1	21146348	21146467	0.138241	7	0.011072	0.014934	0.19773	0.059488	--	--	--	--	--	--
hypothalamus-VS-cerebellum	AC_000187.1	21146995	21147039	0.263867	7	0.0011655	0.004991	0.43658	0.17271	--	--	--	--	--	--
hypothalamus-VS-cerebellum	AC_000187.1	22117991	22118009	0.118147	5	0.031746	0.040312	0.30238	0.18423	--	--	--	--	--	--
hypothalamus-VS-cerebellum	AC_000187.1	22663670	22663700	0.244516	5	0.0079365	0.0099191	0.46452	0.22	--	--	--	--	--	--
hypothalamus-VS-cerebellum	AC_000187.1	22665949	22666030	0.188828	9	0.0027561	0.014201	0.29904	0.11022	--	--	--	--	--	--
hypothalamus-VS-cerebellum	AC_000187.1	23399356	23399394	0.102671	7	0.017483	0.036503	0.33005	0.22738	--	--	--	--	--	--
hypothalamus-VS-cerebellum	AC_000187.1	23753386	23753465	-0.235199	10	0.00048713	0.014205	0.35006	0.58526	--	--	--	--	--	--
hypothalamus-VS-cerebellum	AC_000187.1	24051831	24051867	-0.118084	5	0.015873	0.010712	0.086567	0.20465	--	--	--	--	--	--
hypothalamus-VS-cerebellum	AC_000187.1	24137291	24137432	-0.324176	5	0.015873	0.010319	0.23297	0.55714	--	--	--	--	--	--
hypothalamus-VS-cerebellum	AC_000187.1	24306560	24306600	0.152619	8	0.0018648	0.017754	0.37097	0.21835	--	--	--	--	--	--
hypothalamus-VS-cerebellum	AC_000187.1	24737885	24737915	-0.390977	7	0.0040793	0.0051132	0.037594	0.42857	--	--	--	--	--	--
hypothalamus-VS-cerebellum	AC_000187.1	28713415	28713435	0.184931	5	0.0079365	0.02023	0.36762	0.18268	--	--	--	--	--	--
hypothalamus-VS-cerebellum	AC_000187.1	29572962	29573046	0.129797	9	0.00078157	0.0061172	0.89702	0.76722	--	--	--	--	--	--
hypothalamus-VS-cerebellum	AC_000187.1	30923130	30923170	0.10898	7	0.0040793	0.015283	0.2747	0.16572	--	--	--	--	--	--
hypothalamus-VS-cerebellum	AC_000187.1	30923393	30923423	0.136742	5	0.031746	0.010652	0.27381	0.13707	--	--	--	--	--	--
hypothalamus-VS-cerebellum	AC_000187.1	32369321	32369409	0.126096	5	0.031746	0.016952	0.91333	0.78724	--	--	--	--	--	--
hypothalamus-VS-cerebellum	AC_000187.1	32921956	32922007	0.15369	5	0.0079365	0.0041655	0.30305	0.14936	--	--	--	--	--	--
hypothalamus-VS-cerebellum	AC_000187.1	33286346	33286360	0.13928	5	0.0079365	0.013001	0.44678	0.3075	--	--	--	--	--	--
hypothalamus-VS-cerebellum	AC_000187.1	33287094	33287196	-0.154032	13	1.923e-07	3.0056e-05	0.087607	0.24164	--	--	--	--	--	--
hypothalamus-VS-cerebellum	AC_000187.1	33357943	33357984	-0.274918	5	0.0079365	0.010939	0.1075	0.38242	--	--	--	--	--	--
hypothalamus-VS-cerebellum	AC_000187.1	33441910	33441980	0.127152	8	0.0001554	0.00023104	0.33643	0.20928	--	--	--	--	--	--
hypothalamus-VS-cerebellum	AC_000187.1	33739638	33739760	0.171956	8	0.037918	0.038463	0.27534	0.10338	--	--	--	--	--	--
hypothalamus-VS-cerebellum	AC_000187.1	33796827	33796933	0.129046	10	0.0068415	0.027201	0.32667	0.19762	--	--	--	--	--	--
hypothalamus-VS-cerebellum	AC_000187.1	33798118	33798187	-0.109954	15	1.4612e-05	0.00019265	0.11495	0.22491	--	--	--	--	--	--
hypothalamus-VS-cerebellum	AC_000187.1	34401471	34401522	0.28498	10	1.0825e-05	0.00039421	0.65927	0.37429	--	--	--	--	--	--
hypothalamus-VS-cerebellum	AC_000187.1	34402639	34402762	-0.211601	11	1.9846e-05	0.0001547	0.1562	0.36781	--	--	--	--	--	--
hypothalamus-VS-cerebellum	AC_000187.1	35440258	35440301	0.169186	5	0.0079365	0.017422	0.41561	0.24643	--	--	--	--	--	--
hypothalamus-VS-cerebellum	AC_000187.1	36171667	36171695	0.16321	5	0.015873	0.044074	0.54244	0.37923	--	--	--	--	--	--
hypothalamus-VS-cerebellum	AC_000187.1	38558447	38558480	0.102948	8	0.0003108	0.014404	0.2874	0.18445	--	--	--	--	--	--
hypothalamus-VS-cerebellum	AC_000187.1	38558913	38558992	0.155162	11	0.0066342	0.048129	0.37569	0.22053	--	--	--	--	--	--
hypothalamus-VS-cerebellum	AC_000187.1	38586533	38586602	-0.109138	7	0.017483	0.037413	0.28401	0.39315	--	--	--	--	--	--
hypothalamus-VS-cerebellum	AC_000187.1	38788914	38788942	0.116926	5	0.0079365	0.019551	0.37287	0.25594	--	--	--	--	--	--
hypothalamus-VS-cerebellum	AC_000187.1	38875704	38875780	0.154839	5	0.031746	0.0098627	0.70323	0.54839	--	--	--	--	--	--
hypothalamus-VS-cerebellum	AC_000187.1	38964953	38964987	0.304261	5	0.0079365	0.023016	0.74286	0.4386	--	--	--	--	--	--
hypothalamus-VS-cerebellum	AC_000187.1	38966807	38966922	-0.128963	17	0.00060999	0.00037677	0.11435	0.24331	--	--	--	--	--	--
hypothalamus-VS-cerebellum	AC_000187.1	38966928	38967027	0.214173	12	0.00049553	0.00018768	0.31771	0.10354	--	--	--	--	--	--
hypothalamus-VS-cerebellum	AC_000187.1	39557084	39557210	-0.19222	7	0.037879	0.014755	0.58104	0.77326	--	--	--	--	--	--
hypothalamus-VS-cerebellum	AC_000187.1	39676562	39676684	-0.265065	5	0.015873	0.015124	0.31754	0.58261	--	--	--	--	--	--
hypothalamus-VS-cerebellum	AC_000187.1	39679521	39679610	-0.128457	5	0.0079365	0.023082	0.089816	0.21827	--	--	--	--	--	--
hypothalamus-VS-cerebellum	AC_000187.1	39784899	39784917	0.209225	5	0.0079365	0.014791	0.4963	0.28707	--	--	--	--	--	--
hypothalamus-VS-cerebellum	AC_000187.1	39785395	39785418	-0.163458	5	0.0079365	0.01071	0.31613	0.47959	--	--	--	--	--	--
hypothalamus-VS-cerebellum	AC_000187.1	39785602	39785637	0.174784	6	0.0021645	0.0046249	0.3869	0.21212	--	--	--	--	--	--
hypothalamus-VS-cerebellum	AC_000187.1	39785752	39785808	-0.203692	5	0.015873	0.015872	0.29231	0.496	--	--	--	--	--	--
hypothalamus-VS-cerebellum	AC_000187.1	39868828	39869182	0.101911	15	0.00072364	0.012782	0.2681	0.16619	--	--	--	--	--	--
hypothalamus-VS-cerebellum	AC_000187.1	39902720	39902798	-0.236015	5	0.0079365	0.010866	0.10714	0.34316	--	--	--	--	--	--
hypothalamus-VS-cerebellum	AC_000187.1	39903220	39903313	0.264135	5	0.0079365	0.013221	0.61454	0.35041	--	--	--	--	--	--
hypothalamus-VS-cerebellum	AC_000187.1	39914115	39914197	-0.265184	5	0.031746	0.0098757	0.2386	0.50378	--	--	--	--	--	--
hypothalamus-VS-cerebellum	AC_000187.1	39925252	39925276	-0.2	5	0.015873	0.039407	0.04	0.24	--	--	--	--	--	--
hypothalamus-VS-cerebellum	AC_000187.1	39925552	39925703	-0.103894	20	3.4933e-05	0.00097473	0.042063	0.14596	--	--	--	--	--	--
hypothalamus-VS-cerebellum	AC_000187.1	39959091	39959126	-0.111476	6	0.004329	0.012841	0.11075	0.22222	--	--	--	--	--	--
hypothalamus-VS-cerebellum	AC_000187.1	39959962	39960010	-0.169016	5	0.0079365	0.01898	0.045641	0.21466	--	--	--	--	--	--
hypothalamus-VS-cerebellum	AC_000187.1	39960451	39960478	-0.155809	5	0.0079365	0.0044235	0.13115	0.28696	--	--	--	--	--	--
hypothalamus-VS-cerebellum	AC_000187.1	39993308	39993630	-0.134285	19	0.014779	0.011101	0.4613	0.59558	--	--	--	--	--	--
hypothalamus-VS-cerebellum	AC_000187.1	39999434	39999539	-0.210602	5	0.015873	0.012647	0.22063	0.43124	--	--	--	--	--	--
hypothalamus-VS-cerebellum	AC_000187.1	40038077	40038183	-0.240325	10	0.00020568	0.0059595	0.4619	0.70223	--	--	--	--	--	--
hypothalamus-VS-cerebellum	AC_000187.1	40042288	40042748	-0.266499	21	0.00020687	0.00085419	0.42221	0.68871	--	--	--	--	--	--
hypothalamus-VS-cerebellum	AC_000187.1	40063161	40063185	0.364434	5	0.015873	0.037999	0.74	0.37557	--	--	--	--	--	--
hypothalamus-VS-cerebellum	AC_000187.1	40096804	40096900	0.126906	12	0.00020117	0.010694	0.21422	0.087316	--	--	--	--	--	--
hypothalamus-VS-cerebellum	AC_000187.1	40133304	40133343	0.215618	8	0.0001554	0.00024457	0.44083	0.22522	--	--	--	--	--	--
hypothalamus-VS-cerebellum	AC_000187.1	40134179	40134281	-0.264491	6	0.0021645	0.0018799	0.084325	0.34882	--	--	--	--	--	--
hypothalamus-VS-cerebellum	AC_000187.1	40228643	40228681	-0.296429	7	0.00058275	0.0026756	0.089286	0.38571	--	--	--	--	--	--
hypothalamus-VS-cerebellum	AC_000187.1	40364428	40364457	-0.205047	5	0.031746	0.017905	0.0086957	0.21374	--	--	--	--	--	--
hypothalamus-VS-cerebellum	AC_000187.1	40431399	40431430	-0.103023	5	0.0079365	0.0038938	0.14512	0.24815	--	--	--	--	--	--
hypothalamus-VS-cerebellum	AC_000187.1	40433608	40433682	-0.209052	5	0.031746	0.039693	0.26528	0.47433	--	--	--	--	--	--
hypothalamus-VS-cerebellum	AC_000187.1	40471319	40471387	-0.184607	5	0.015873	0.037296	0.24	0.42461	--	--	--	--	--	--
hypothalamus-VS-cerebellum	AC_000187.1	40477850	40477981	0.20181	16	3.5567e-06	1.0249e-06	0.25428	0.052473	--	--	--	--	--	--
hypothalamus-VS-cerebellum	AC_000187.1	40501637	40501725	-0.156554	13	0.00013038	0.00018772	0.092308	0.24886	--	--	--	--	--	--
hypothalamus-VS-cerebellum	AC_000187.1	40502699	40502789	-0.130134	5	0.015873	0.040066	0.033333	0.16347	--	--	--	--	--	--
hypothalamus-VS-cerebellum	AC_000187.1	40584763	40584791	0.180234	5	0.031746	0.047048	0.60966	0.42942	--	--	--	--	--	--
hypothalamus-VS-cerebellum	AC_000187.1	40585144	40585170	0.228316	5	0.0079365	0.0026073	0.62224	0.39393	--	--	--	--	--	--
hypothalamus-VS-cerebellum	AC_000187.1	40585433	40585458	0.509539	5	0.0079365	0.017959	0.74434	0.23481	--	--	--	--	--	--
hypothalamus-VS-cerebellum	AC_000187.1	40703087	40703205	0.203295	5	0.031746	0.044423	0.65129	0.448	--	--	--	--	--	--
hypothalamus-VS-cerebellum	AC_000187.1	41209693	41209832	0.271282	13	0.0023493	0.0049224	0.77428	0.503	--	--	--	--	--	--
hypothalamus-VS-cerebellum	AC_000187.1	41499295	41499350	0.206159	10	1.0825e-05	0.00013602	0.83962	0.63347	--	--	--	--	--	--
hypothalamus-VS-cerebellum	AC_000187.1	42008792	42008810	0.168543	5	0.0079365	0.013814	0.36885	0.2003	--	--	--	--	--	--
hypothalamus-VS-cerebellum	AC_000187.1	46831019	46831048	0.159053	5	0.0079365	0.019303	0.92667	0.76761	--	--	--	--	--	--
hypothalamus-VS-cerebellum	AC_000187.1	50526338	50526492	-0.146549	22	3.2578e-05	0.00069418	0.12978	0.27633	--	--	--	--	--	--
hypothalamus-VS-cerebellum	AC_000187.1	50526533	50526595	-0.21565	7	0.002331	0.005057	0.22483	0.44048	--	--	--	--	--	--
hypothalamus-VS-cerebellum	AC_000187.1	50526864	50526923	0.372137	5	0.0079365	0.0029123	0.44103	0.068889	--	--	--	--	--	--
hypothalamus-VS-cerebellum	AC_000187.1	50548122	50548216	-0.148736	10	0.023231	0.029252	0.23793	0.38667	--	--	--	--	--	--
hypothalamus-VS-cerebellum	AC_000187.1	51116591	51116627	0.115668	7	0.006993	0.038322	0.33794	0.22227	--	--	--	--	--	--
hypothalamus-VS-cerebellum	AC_000187.1	54864112	54864131	-0.203497	5	0.0079365	0.0033586	0.069231	0.27273	--	--	--	--	--	--
hypothalamus-VS-cerebellum	AC_000187.1	55170769	55170884	-0.210317	9	4.1135e-05	2.9942e-05	0.039683	0.25	--	--	--	--	--	--
hypothalamus-VS-cerebellum	AC_000187.1	56031265	56031296	-0.264662	5	0.0079365	0.002883	0.51034	0.775	--	--	--	--	--	--
hypothalamus-VS-cerebellum	AC_000187.1	57186422	57186455	0.112583	5	0.0079365	0.037534	0.25431	0.14173	--	--	--	--	--	--
hypothalamus-VS-cerebellum	AC_000187.1	58613433	58613484	-0.150721	11	0.0041025	0.046403	0.21114	0.36187	--	--	--	--	--	--
hypothalamus-VS-cerebellum	AC_000187.1	58705403	58705525	-0.433519	14	2.8993e-05	0.0001964	0.10544	0.53896	--	--	--	--	--	--
hypothalamus-VS-cerebellum	AC_000187.1	59127084	59127123	-0.244589	5	0.0079365	0.01154	0.12208	0.36667	--	--	--	--	--	--
hypothalamus-VS-cerebellum	AC_000187.1	60490353	60490384	0.105782	5	0.015873	0.047604	0.30851	0.20273	--	--	--	--	--	--
hypothalamus-VS-cerebellum	AC_000187.1	60817288	60817477	-0.493655	16	0.00019057	3.9e-05	0.12972	0.62337	--	--	--	--	--	--
hypothalamus-VS-cerebellum	AC_000187.1	60973600	60973681	-0.177764	9	0.0012341	0.006142	0.18021	0.35797	--	--	--	--	--	--
hypothalamus-VS-cerebellum	AC_000187.1	61856002	61856052	-0.140739	5	0.0079365	0.0024175	0.21241	0.35315	--	--	--	--	--	--
hypothalamus-VS-cerebellum	AC_000187.1	62078841	62078868	-0.24585	8	0.0001554	0.0021897	0.1495	0.39535	--	--	--	--	--	--
hypothalamus-VS-cerebellum	AC_000187.1	62079462	62079767	0.660053	9	4.1135e-05	0.00084283	0.8068	0.14675	--	--	--	--	--	--
hypothalamus-VS-cerebellum	AC_000187.1	62079811	62079841	0.116617	9	0.0077746	0.034312	0.30475	0.18813	--	--	--	--	--	--
hypothalamus-VS-cerebellum	AC_000187.1	62080758	62080786	0.452719	7	0.00058275	0.00088443	0.79628	0.34356	--	--	--	--	--	--
hypothalamus-VS-cerebellum	AC_000187.1	62456961	62457068	0.15158	11	0.0066342	0.005549	0.27712	0.12554	--	--	--	--	--	--
hypothalamus-VS-cerebellum	AC_000187.1	62457104	62457205	0.336724	9	0.00016454	0.0071733	0.52889	0.19217	--	--	--	--	--	--
hypothalamus-VS-cerebellum	AC_000187.1	62457491	62457512	0.104178	5	0.0079365	0.011643	0.17084	0.066667	--	--	--	--	--	--
hypothalamus-VS-cerebellum	AC_000187.1	62551767	62551826	0.122992	8	0.037918	0.037704	0.43505	0.31206	--	--	--	--	--	--
hypothalamus-VS-cerebellum	AC_000187.1	62881535	62881608	-0.115324	12	0.00014422	0.010923	0.19355	0.30888	--	--	--	--	--	--
hypothalamus-VS-cerebellum	AC_000187.1	63190361	63190407	0.167576	8	0.0003108	0.00085789	0.17799	0.010417	--	--	--	--	--	--
hypothalamus-VS-cerebellum	AC_000187.1	63664418	63664506	-0.135426	7	0.037879	0.014122	0.074964	0.21039	--	--	--	--	--	--
hypothalamus-VS-cerebellum	AC_000187.1	63744218	63744271	0.139874	7	0.00058275	0.0022528	0.18233	0.042458	--	--	--	--	--	--
hypothalamus-VS-cerebellum	AC_000187.1	63773199	63773259	0.312284	5	0.0079365	0.0098508	0.4411	0.12882	--	--	--	--	--	--
hypothalamus-VS-cerebellum	AC_000187.1	63773369	63773469	-0.234872	8	0.0029526	0.0080045	0.13804	0.37292	--	--	--	--	--	--
hypothalamus-VS-cerebellum	AC_000187.1	64048685	64048766	-0.183217	5	0.0079365	0.0024968	0.13319	0.3164	--	--	--	--	--	--
hypothalamus-VS-cerebellum	AC_000187.1	65654850	65654886	0.130797	5	0.015873	0.048816	0.31963	0.18883	--	--	--	--	--	--
hypothalamus-VS-cerebellum	AC_000187.1	67172502	67172537	-0.124718	5	0.015873	0.010986	0.775	0.89972	--	--	--	--	--	--
hypothalamus-VS-cerebellum	AC_000187.1	67739549	67739575	0.237834	7	0.006993	0.014711	0.34694	0.10911	--	--	--	--	--	--
hypothalamus-VS-cerebellum	AC_000187.1	71677936	71677970	0.103674	6	0.041126	0.038822	0.91837	0.81469	--	--	--	--	--	--
hypothalamus-VS-cerebellum	AC_000187.1	71711098	71711135	-0.160922	5	0.015873	0.046943	0.14286	0.30378	--	--	--	--	--	--
hypothalamus-VS-cerebellum	AC_000187.1	73225310	73225399	0.173476	9	0.00049362	0.0024023	0.32653	0.15305	--	--	--	--	--	--
hypothalamus-VS-cerebellum	AC_000187.1	79269550	79269647	0.19913	9	0.00078157	0.013877	0.44637	0.24724	--	--	--	--	--	--
hypothalamus-VS-cerebellum	AC_000187.1	79269741	79269795	-0.261449	5	0.0079365	0.0044957	0.13727	0.39872	--	--	--	--	--	--
hypothalamus-VS-cerebellum	AC_000187.1	79269801	79269907	0.296318	9	0.00078157	0.0023181	0.56414	0.26782	--	--	--	--	--	--
hypothalamus-VS-cerebellum	AC_000187.1	79269925	79269992	0.150364	5	0.0079365	0.0044195	0.27629	0.12593	--	--	--	--	--	--
hypothalamus-VS-cerebellum	AC_000187.1	79270139	79270200	0.116827	6	0.0021645	0.0065289	0.35282	0.236	--	--	--	--	--	--
hypothalamus-VS-cerebellum	AC_000187.1	79528529	79528549	0.318428	5	0.0079365	0.014698	0.57297	0.25455	--	--	--	--	--	--
hypothalamus-VS-cerebellum	AC_000187.1	81249660	81249686	0.151595	5	0.0079365	0.002547	0.2439	0.092308	--	--	--	--	--	--
hypothalamus-VS-cerebellum	AC_000187.1	82559176	82559236	-0.121226	5	0.015873	0.040852	0.077483	0.19871	--	--	--	--	--	--
hypothalamus-VS-cerebellum	AC_000187.1	82780248	82780311	0.196035	9	0.0018511	0.014433	0.45722	0.26118	--	--	--	--	--	--
hypothalamus-VS-cerebellum	AC_000187.1	83572524	83572547	0.48	5	0.0079365	0.0086721	0.5	0.02	--	--	--	--	--	--
hypothalamus-VS-cerebellum	AC_000187.1	83676311	83676589	-0.23024	13	3.6536e-06	0.0022092	0.099868	0.33011	--	--	--	--	--	--
hypothalamus-VS-cerebellum	AC_000187.1	83736789	83736870	-0.329196	5	0.0079365	0.0025005	0.24755	0.57674	--	--	--	--	--	--
hypothalamus-VS-cerebellum	AC_000187.1	83975060	83975088	0.11913	5	0.031746	0.043659	0.31333	0.1942	--	--	--	--	--	--
hypothalamus-VS-cerebellum	AC_000187.1	84032924	84032967	0.168333	5	0.0079365	0.014038	0.665	0.49667	--	--	--	--	--	--
hypothalamus-VS-cerebellum	AC_000187.1	84042999	84043050	0.190344	5	0.0079365	0.002836	0.81348	0.62313	--	--	--	--	--	--
hypothalamus-VS-cerebellum	AC_000187.1	85291224	85291690	-0.10785	26	0.0060478	0.027464	0.21484	0.32269	--	--	--	--	--	--
hypothalamus-VS-cerebellum	AC_000187.1	85635091	85635162	-0.232143	7	0.0040793	0.015009	0.053571	0.28571	--	--	--	--	--	--
hypothalamus-VS-cerebellum	AC_000187.1	85677221	85677268	0.164122	5	0.0079365	0.0035077	0.53658	0.37246	--	--	--	--	--	--
hypothalamus-VS-cerebellum	AC_000187.1	86099764	86099803	0.176028	5	0.015873	0.011821	0.34733	0.1713	--	--	--	--	--	--
hypothalamus-VS-cerebellum	AC_000187.1	86099875	86099951	-0.107966	12	0.0068117	0.038945	0.1248	0.23276	--	--	--	--	--	--
hypothalamus-VS-cerebellum	AC_000187.1	86189377	86189452	0.160576	7	0.011072	0.0051449	0.39867	0.2381	--	--	--	--	--	--
hypothalamus-VS-cerebellum	AC_000187.1	86190329	86190385	0.166067	12	7.396e-07	6.7384e-05	0.37686	0.21079	--	--	--	--	--	--
hypothalamus-VS-cerebellum	AC_000187.1	86259623	86259669	0.268398	5	0.0079365	0.01371	0.63362	0.36522	--	--	--	--	--	--
hypothalamus-VS-cerebellum	AC_000187.1	86496330	86496389	0.150016	5	0.015873	0.010853	0.40938	0.25937	--	--	--	--	--	--
hypothalamus-VS-cerebellum	AC_000187.1	86955368	86955534	-0.113629	17	0.00024423	0.0051209	0.15637	0.27	--	--	--	--	--	--
hypothalamus-VS-cerebellum	AC_000187.1	87092759	87092788	0.314167	5	0.015873	0.046615	0.42667	0.1125	--	--	--	--	--	--
hypothalamus-VS-cerebellum	AC_000187.1	90149582	90149642	-0.13889	10	4.33e-05	0.0031053	0.19691	0.3358	--	--	--	--	--	--
hypothalamus-VS-cerebellum	AC_000187.1	90360431	90360499	-0.114167	7	0.037879	0.041748	0.16876	0.28293	--	--	--	--	--	--
hypothalamus-VS-cerebellum	AC_000187.1	90561747	90561768	0.108808	5	0.031746	0.027039	0.39218	0.28337	--	--	--	--	--	--
hypothalamus-VS-cerebellum	AC_000187.1	91073969	91074028	-0.191064	5	0.0079365	0.0099237	0.11071	0.30178	--	--	--	--	--	--
hypothalamus-VS-cerebellum	AC_000187.1	91181104	91181164	-0.112571	9	0.018758	0.034365	0.097362	0.20993	--	--	--	--	--	--
hypothalamus-VS-cerebellum	AC_000187.1	91365086	91365140	0.162795	10	2.165e-05	0.0026065	0.19437	0.031579	--	--	--	--	--	--
hypothalamus-VS-cerebellum	AC_000187.1	91437303	91437355	0.105671	8	0.0029526	0.03809	0.25557	0.1499	--	--	--	--	--	--
hypothalamus-VS-cerebellum	AC_000187.1	91855994	91856151	0.134213	24	3.4048e-05	0.00053203	0.3574	0.22319	--	--	--	--	--	--
hypothalamus-VS-cerebellum	AC_000187.1	92142691	92142780	0.139048	8	0.010412	0.014796	0.26752	0.12847	--	--	--	--	--	--
hypothalamus-VS-cerebellum	AC_000187.1	92142825	92142870	0.228209	9	4.1135e-05	0.00012432	0.29043	0.062222	--	--	--	--	--	--
hypothalamus-VS-cerebellum	AC_000187.1	92153028	92153059	-0.139313	5	0.031746	0.027043	0.61738	0.75669	--	--	--	--	--	--
hypothalamus-VS-cerebellum	AC_000187.1	92200864	92200916	-0.10441	7	0.026224	0.014153	0.14827	0.25268	--	--	--	--	--	--
hypothalamus-VS-cerebellum	AC_000187.1	92264836	92264961	-0.117892	5	0.031746	0.039512	0.02	0.13789	--	--	--	--	--	--
hypothalamus-VS-cerebellum	AC_000187.1	92265099	92265134	0.149852	5	0.031746	0.036073	0.21429	0.064434	--	--	--	--	--	--
hypothalamus-VS-cerebellum	AC_000187.1	92283804	92283847	-0.202394	5	0.031746	0.036254	0.19444	0.39684	--	--	--	--	--	--
hypothalamus-VS-cerebellum	AC_000187.1	92294745	92294858	0.373468	11	2.8351e-06	6.2259e-05	0.53234	0.15887	--	--	--	--	--	--
hypothalamus-VS-cerebellum	AC_000187.1	92306949	92306988	-0.206711	7	0.00058275	0.001625	0.084942	0.29165	--	--	--	--	--	--
hypothalamus-VS-cerebellum	AC_000187.1	92647640	92647757	-0.255591	18	2.0769e-06	1.6913e-05	0.1162	0.37179	--	--	--	--	--	--
hypothalamus-VS-cerebellum	AC_000187.1	95545788	95545882	-0.211052	5	0.0079365	0.00075649	0.15758	0.36863	--	--	--	--	--	--
hypothalamus-VS-cerebellum	AC_000187.1	95957126	95957234	-0.120802	9	4.1135e-05	0.00091503	0.11515	0.23595	--	--	--	--	--	--
hypothalamus-VS-cerebellum	AC_000187.1	96084355	96084425	-0.140575	5	0.0079365	0.014587	0.50943	0.65	--	--	--	--	--	--
hypothalamus-VS-cerebellum	AC_000187.1	97384265	97384734	-0.314172	9	0.018758	0.0062604	0.29034	0.60451	--	--	--	--	--	--
hypothalamus-VS-cerebellum	AC_000187.1	97432794	97432831	0.150054	7	0.0011655	0.012441	0.31236	0.16231	--	--	--	--	--	--
hypothalamus-VS-cerebellum	AC_000187.1	98676443	98676532	-0.179979	10	0.00020568	0.00037926	0.083333	0.26331	--	--	--	--	--	--
hypothalamus-VS-cerebellum	AC_000187.1	101508510	101508737	0.242111	15	0.0020008	0.0036882	0.46439	0.22228	--	--	--	--	--	--
hypothalamus-VS-cerebellum	AC_000187.1	101508913	101509116	0.123893	6	0.008658	0.015051	0.27393	0.15004	--	--	--	--	--	--
hypothalamus-VS-cerebellum	AC_000187.1	102429697	102429776	-0.172952	7	0.006993	0.007622	0.071946	0.2449	--	--	--	--	--	--
hypothalamus-VS-cerebellum	AC_000187.1	102820613	102820653	0.287946	6	0.025974	0.0066877	0.81771	0.52976	--	--	--	--	--	--
hypothalamus-VS-cerebellum	AC_000187.1	104779006	104779053	-0.209042	8	0.0001554	9.4356e-05	0.069476	0.27852	--	--	--	--	--	--
hypothalamus-VS-cerebellum	AC_000187.1	105128044	105128164	-0.16786	5	0.031746	0.011474	0.086118	0.25398	--	--	--	--	--	--
hypothalamus-VS-cerebellum	AC_000187.1	105149466	105149602	-0.194431	9	0.0039901	0.037499	0.34588	0.54031	--	--	--	--	--	--
hypothalamus-VS-cerebellum	AC_000187.1	105197397	105197472	-0.347976	5	0.0079365	0.010857	0.30917	0.65714	--	--	--	--	--	--
hypothalamus-VS-cerebellum	AC_000187.1	105235982	105236018	0.155565	8	0.0003108	0.0020392	0.39642	0.24086	--	--	--	--	--	--
hypothalamus-VS-cerebellum	AC_000187.1	105462370	105462477	0.146374	12	0.00037128	0.0024707	0.36541	0.21904	--	--	--	--	--	--
hypothalamus-VS-cerebellum	AC_000187.1	107156422	107156488	0.196773	9	8.2271e-05	0.00029978	0.21127	0.014493	--	--	--	--	--	--
hypothalamus-VS-cerebellum	AC_000187.1	107156501	107156550	0.455967	9	4.1135e-05	0.00093248	0.55364	0.097673	--	--	--	--	--	--
hypothalamus-VS-cerebellum	AC_000187.1	108370408	108370474	0.164856	5	0.015873	0.036396	0.21193	0.047077	--	--	--	--	--	--
hypothalamus-VS-cerebellum	AC_000187.1	108796118	108796242	0.159113	13	1.2884e-05	0.00018675	0.30823	0.14911	--	--	--	--	--	--
hypothalamus-VS-cerebellum	AC_000187.1	108808967	108809047	0.104754	7	0.017483	0.045224	0.29443	0.18968	--	--	--	--	--	--
hypothalamus-VS-cerebellum	AC_000187.1	108810465	108810545	-0.134502	8	0.0003108	0.0020674	0.11449	0.24899	--	--	--	--	--	--
hypothalamus-VS-cerebellum	AC_000187.1	108821827	108821896	-0.236531	5	0.0079365	0.004949	0.036197	0.27273	--	--	--	--	--	--
hypothalamus-VS-cerebellum	AC_000187.1	108883157	108883226	0.618414	5	0.0079365	0.011569	0.87059	0.25217	--	--	--	--	--	--
hypothalamus-VS-cerebellum	AC_000187.1	108887875	108887962	-0.34359	5	0.0079365	0.00052498	0.13333	0.47692	--	--	--	--	--	--
hypothalamus-VS-cerebellum	AC_000187.1	108896122	108896194	-0.238008	7	0.011072	0.014402	0.50226	0.74027	--	--	--	--	--	--
hypothalamus-VS-cerebellum	AC_000187.1	108949810	108949848	-0.107162	5	0.0079365	0.013006	0.098253	0.20541	--	--	--	--	--	--
hypothalamus-VS-cerebellum	AC_000187.1	109033440	109033578	-0.108097	8	0.014763	0.019058	0.1358	0.24389	--	--	--	--	--	--
hypothalamus-VS-cerebellum	AC_000187.1	109112773	109112821	0.14053	5	0.0079365	0.037942	0.17083	0.030303	--	--	--	--	--	--
hypothalamus-VS-cerebellum	AC_000187.1	109654544	109654588	-0.144174	5	0.0079365	0.034475	0.12158	0.26576	--	--	--	--	--	--
hypothalamus-VS-cerebellum	AC_000187.1	109949911	109949945	0.181889	5	0.0079365	0.014822	0.34785	0.16596	--	--	--	--	--	--
hypothalamus-VS-cerebellum	AC_000187.1	109954201	109954251	0.158375	5	0.0079365	0.028156	0.22504	0.066667	--	--	--	--	--	--
hypothalamus-VS-cerebellum	AC_000187.1	110188520	110188561	0.129252	9	0.010613	0.038524	0.40938	0.28013	--	--	--	--	--	--
hypothalamus-VS-cerebellum	AC_000187.1	111203957	111204101	0.142247	10	0.00105	0.013749	0.30042	0.15817	--	--	--	--	--	--
hypothalamus-VS-cerebellum	AC_000187.1	111325175	111325254	-0.250746	15	3.6742e-05	3.7474e-05	0.065383	0.31613	--	--	--	--	--	--
hypothalamus-VS-cerebellum	AC_000187.1	111632670	111632745	-0.180563	8	0.028127	0.037798	0.71184	0.8924	--	--	--	--	--	--
hypothalamus-VS-cerebellum	AC_000187.1	115769072	115769175	-0.147011	10	0.0028795	0.01505	0.62124	0.76825	--	--	--	--	--	--
hypothalamus-VS-cerebellum	AC_000187.1	117612392	117612476	-0.248283	7	0.0011655	0.0018425	0.53274	0.78102	--	--	--	--	--	--
hypothalamus-VS-cerebellum	AC_000187.1	118534680	118534771	-0.213415	7	0.00058275	0.003842	0.14603	0.35945	--	--	--	--	--	--
hypothalamus-VS-cerebellum	AC_000187.1	122442922	122443021	-0.195254	7	0.037879	0.040965	0.40625	0.6015	--	--	--	--	--	--
hypothalamus-VS-cerebellum	AC_000187.1	123928376	123928424	-0.157451	5	0.0079365	0.001407	0.43131	0.58876	--	--	--	--	--	--
hypothalamus-VS-cerebellum	AC_000187.1	125363293	125363414	-0.12336	13	0.00017326	0.0046315	0.044002	0.16736	--	--	--	--	--	--
hypothalamus-VS-cerebellum	AC_000187.1	125365600	125365628	-0.164021	5	0.0079365	0.0013088	0.0074074	0.17143	--	--	--	--	--	--
hypothalamus-VS-cerebellum	AC_000187.1	125368041	125368068	-0.102857	5	0.031746	0.019012	0.057143	0.16	--	--	--	--	--	--
hypothalamus-VS-cerebellum	AC_000187.1	126273919	126273936	-0.23053	5	0.0079365	0.010205	0.1025	0.33303	--	--	--	--	--	--
hypothalamus-VS-cerebellum	AC_000187.1	126274619	126274643	0.180443	5	0.0079365	0.00078169	0.30949	0.12905	--	--	--	--	--	--
hypothalamus-VS-cerebellum	AC_000187.1	126470442	126470499	-0.21517	8	0.0001554	0.00079868	0.12132	0.33649	--	--	--	--	--	--
hypothalamus-VS-cerebellum	AC_000187.1	126863131	126863264	0.164567	16	0.0029068	0.00082462	0.25649	0.091923	--	--	--	--	--	--
hypothalamus-VS-cerebellum	AC_000187.1	128885586	128885648	-0.42172	5	0.0079365	0.0029622	0.16618	0.5879	--	--	--	--	--	--
hypothalamus-VS-cerebellum	AC_000187.1	130325766	130325785	0.11284	5	0.0079365	0.038973	0.24574	0.13289	--	--	--	--	--	--
hypothalamus-VS-cerebellum	AC_000187.1	131723777	131723911	0.118487	19	3.611e-05	0.0037248	0.20575	0.087265	--	--	--	--	--	--
hypothalamus-VS-cerebellum	AC_000187.1	132530935	132530985	-0.186245	5	0.0079365	0.039856	0.096774	0.28302	--	--	--	--	--	--
hypothalamus-VS-cerebellum	AC_000187.1	132879182	132879268	-0.143303	14	7.7663e-05	0.0041142	0.147	0.2903	--	--	--	--	--	--
hypothalamus-VS-cerebellum	AC_000187.1	132879838	132880074	-0.135336	6	0.008658	0.045831	0.17722	0.31255	--	--	--	--	--	--
hypothalamus-VS-cerebellum	AC_000187.1	133339628	133339696	0.221021	5	0.0079365	0.04009	0.40971	0.18869	--	--	--	--	--	--
hypothalamus-VS-cerebellum	AC_000187.1	133943350	133943491	-0.222638	10	0.0089307	0.013025	0.39171	0.61435	--	--	--	--	--	--
hypothalamus-VS-cerebellum	AC_000187.1	134994905	134994991	-0.260852	5	0.0079365	0.012536	0.48467	0.74552	--	--	--	--	--	--
hypothalamus-VS-cerebellum	AC_000187.1	135871346	135871644	-0.219117	10	0.0020892	0.015119	0.36301	0.58213	--	--	--	--	--	--
hypothalamus-VS-cerebellum	AC_000187.1	136757414	136757484	0.134923	7	0.0040793	0.017086	0.28593	0.15101	--	--	--	--	--	--
hypothalamus-VS-cerebellum	AC_000187.1	136913343	136913576	-0.255256	8	0.0018648	0.019221	0.16745	0.4227	--	--	--	--	--	--
hypothalamus-VS-cerebellum	AC_000187.1	137023582	137023627	0.21718	8	0.0003108	0.0022403	0.41718	0.2	--	--	--	--	--	--
hypothalamus-VS-cerebellum	AC_000187.1	137693267	137693326	0.204082	8	0.0003108	0.016212	0.6234	0.41932	--	--	--	--	--	--
hypothalamus-VS-cerebellum	AC_000187.1	138621878	138621956	0.262883	8	0.0001554	0.0006959	0.59893	0.33605	--	--	--	--	--	--
hypothalamus-VS-cerebellum	AC_000187.1	138695520	138695711	-0.114569	11	8.5054e-05	0.0025986	0.023928	0.1385	--	--	--	--	--	--
hypothalamus-VS-cerebellum	AC_000187.1	138806338	138806468	-0.10492	9	0.018758	0.0058657	0.75582	0.86074	--	--	--	--	--	--
hypothalamus-VS-cerebellum	AC_000187.1	138940430	138940518	-0.253549	6	0.004329	0.0013275	0.19897	0.45252	--	--	--	--	--	--
hypothalamus-VS-cerebellum	AC_000187.1	139022280	139022402	-0.175717	7	0.002331	0.0021839	0.19571	0.37143	--	--	--	--	--	--
hypothalamus-VS-cerebellum	AC_000187.1	140127720	140127854	-0.27193	7	0.017483	0.026543	0.18045	0.45238	--	--	--	--	--	--
hypothalamus-VS-cerebellum	AC_000187.1	140141133	140141243	0.278036	9	0.0018511	0.00030402	0.43056	0.15252	--	--	--	--	--	--
hypothalamus-VS-cerebellum	AC_000187.1	140257989	140258046	0.242689	5	0.0079365	0.0024182	0.73924	0.49655	--	--	--	--	--	--
hypothalamus-VS-cerebellum	AC_000187.1	140266316	140266389	-0.195017	9	8.2271e-05	0.00088328	0.066227	0.26124	--	--	--	--	--	--
hypothalamus-VS-cerebellum	AC_000187.1	140284392	140284438	-0.244726	5	0.0079365	0.020735	0.50432	0.74904	--	--	--	--	--	--
hypothalamus-VS-cerebellum	AC_000187.1	140975714	140975776	-0.200061	12	0.00014422	0.0050215	0.15931	0.35938	--	--	--	--	--	--
hypothalamus-VS-cerebellum	AC_000187.1	141103935	141103982	0.132214	9	4.1135e-05	0.00043728	0.38435	0.25214	--	--	--	--	--	--
hypothalamus-VS-cerebellum	AC_000187.1	141104202	141104271	0.288967	11	2.8351e-06	0.00042083	0.46341	0.17445	--	--	--	--	--	--
hypothalamus-VS-cerebellum	AC_000187.1	142149467	142149488	0.259848	5	0.0079365	0.0039049	0.375	0.11515	--	--	--	--	--	--
hypothalamus-VS-cerebellum	AC_000187.1	142412497	142412534	0.193747	5	0.0079365	0.0012908	0.37557	0.18182	--	--	--	--	--	--
hypothalamus-VS-cerebellum	AC_000187.1	142827897	142827938	0.135033	5	0.015873	0.043993	0.3115	0.17647	--	--	--	--	--	--
hypothalamus-VS-cerebellum	AC_000187.1	142869640	142869721	-0.13659	5	0.031746	0.036812	0.50784	0.64443	--	--	--	--	--	--
hypothalamus-VS-cerebellum	AC_000187.1	143032226	143032364	-0.498091	5	0.015873	0.013851	0.30435	0.80244	--	--	--	--	--	--
hypothalamus-VS-cerebellum	AC_000187.1	144037926	144038189	-0.488462	5	0.0079365	0.022604	0.18333	0.67179	--	--	--	--	--	--
hypothalamus-VS-cerebellum	AC_000187.1	144090831	144090881	0.100384	7	0.011072	0.03701	0.28313	0.18275	--	--	--	--	--	--
hypothalamus-VS-cerebellum	AC_000187.1	144441830	144441995	-0.121388	9	0.00078157	0.0084601	0.05171	0.1731	--	--	--	--	--	--
hypothalamus-VS-cerebellum	AC_000187.1	144442000	144442089	-0.103892	6	0.0021645	0.0050392	0.041559	0.14545	--	--	--	--	--	--
hypothalamus-VS-cerebellum	AC_000187.1	144449697	144449889	-0.224607	16	0.00091112	0.0031844	0.51502	0.73962	--	--	--	--	--	--
hypothalamus-VS-cerebellum	AC_000187.1	144608758	144608845	-0.167677	5	0.0079365	0.011543	0.071538	0.23922	--	--	--	--	--	--
hypothalamus-VS-cerebellum	AC_000187.1	144613112	144613202	-0.337302	7	0.0011655	0.0010645	0.54365	0.88095	--	--	--	--	--	--
hypothalamus-VS-cerebellum	AC_000187.1	144800397	144800447	0.276319	5	0.015873	0.049219	0.51492	0.2386	--	--	--	--	--	--
hypothalamus-VS-cerebellum	AC_000187.1	144845043	144845151	-0.183916	7	0.006993	0.014506	0.13241	0.31633	--	--	--	--	--	--
hypothalamus-VS-cerebellum	AC_000187.1	145075180	145075264	0.322512	5	0.015873	0.03651	0.45556	0.13304	--	--	--	--	--	--
hypothalamus-VS-cerebellum	AC_000187.1	145918682	145918732	0.176389	5	0.0079365	0.0018663	0.92222	0.74583	--	--	--	--	--	--
hypothalamus-VS-cerebellum	AC_000187.1	146612337	146612410	-0.282738	8	0.0029526	0.0056102	0.45833	0.74107	--	--	--	--	--	--
hypothalamus-VS-cerebellum	AC_000187.1	146802360	146802419	-0.2969	7	0.00058275	0.0061735	0.58781	0.88471	--	--	--	--	--	--
hypothalamus-VS-cerebellum	AC_000187.1	147024378	147024419	-0.158536	5	0.0079365	0.0099197	0.3661	0.52464	--	--	--	--	--	--
hypothalamus-VS-cerebellum	AC_000187.1	147145800	147145987	-0.316947	5	0.031746	0.036515	0.25617	0.57312	--	--	--	--	--	--
hypothalamus-VS-cerebellum	AC_000187.1	147331760	147331850	0.428004	5	0.0079365	0.00051009	0.60199	0.17399	--	--	--	--	--	--
hypothalamus-VS-cerebellum	AC_000187.1	148315600	148315669	-0.19429	5	0.0079365	0.016333	0.5552	0.74949	--	--	--	--	--	--
hypothalamus-VS-cerebellum	AC_000187.1	148799240	148799262	-0.210823	5	0.0079365	0.027847	0.58156	0.79238	--	--	--	--	--	--
hypothalamus-VS-cerebellum	NW_003099006.1	908	982	-0.305825	5	0.0079365	0.00087869	0.66341	0.96923	--	--	--	--	--	--
hypothalamus-VS-cerebellum	NW_003099104.1	856	919	0.207754	8	0.0029526	0.014665	0.92045	0.7127	--	--	--	--	--	--
hypothalamus-VS-cerebellum	NW_003099110.1	405	682	0.22197	11	2.8351e-06	7.0162e-06	0.95682	0.73485	--	--	--	--	--	--
hypothalamus-VS-cerebellum	NW_003099125.1	1077	1105	0.118947	5	0.0079365	0.0011221	0.94	0.82105	--	--	--	--	--	--
hypothalamus-VS-cerebellum	NW_003099167.1	159391	159817	-0.182699	31	0.00064004	0.0030461	0.54894	0.73164	--	--	--	--	--	--
hypothalamus-VS-cerebellum	NW_003099167.1	165622	165697	-0.438316	5	0.0079365	0.003006	0.47368	0.912	--	--	--	--	--	--
hypothalamus-VS-cerebellum	NW_003099168.1	6419	6449	0.156443	5	0.031746	0.035402	0.67536	0.51892	--	--	--	--	--	--
hypothalamus-VS-cerebellum	NW_003099168.1	6451	6579	0.143911	11	0.039976	0.048863	0.65088	0.50697	--	--	--	--	--	--
hypothalamus-VS-cerebellum	NW_003099169.1	31686	31858	-0.212957	13	0.0019137	0.0022218	0.57175	0.78471	--	--	--	--	--	--
hypothalamus-VS-cerebellum	NW_003099170.1	96589	96629	-0.108514	10	0.00032475	0.0012827	0.83434	0.94286	--	--	--	--	--	--
hypothalamus-VS-cerebellum	NW_003099170.1	152211	152319	-0.29828	7	0.011072	0.015995	0.19676	0.49504	--	--	--	--	--	--
hypothalamus-VS-cerebellum	NW_003099174.1	12647	12920	-0.204355	8	0.020668	0.036733	0.16704	0.37139	--	--	--	--	--	--
hypothalamus-VS-cerebellum	NW_003099174.1	12927	12993	-0.210041	5	0.0079365	0.036596	0.6931	0.90314	--	--	--	--	--	--
hypothalamus-VS-cerebellum	NW_003099175.1	10138	10173	-0.229588	5	0.015873	0.039947	0.57267	0.80226	--	--	--	--	--	--
hypothalamus-VS-cerebellum	NW_003099179.1	9316	9389	0.262332	5	0.0079365	0.0013827	0.74385	0.48152	--	--	--	--	--	--
hypothalamus-VS-cerebellum	NW_003099179.1	37736	37819	-0.364274	5	0.015873	0.022693	0.2	0.56427	--	--	--	--	--	--
hypothalamus-VS-cerebellum	NW_003099179.1	47143	47200	-0.137035	7	0.006993	0.038669	0.78214	0.91918	--	--	--	--	--	--
hypothalamus-VS-cerebellum	NW_003099179.1	56261	56301	-0.350377	5	0.0079365	0.012678	0.54154	0.89192	--	--	--	--	--	--
hypothalamus-VS-cerebellum	NW_003099179.1	70141	70295	-0.25904	8	0.0029526	0.036788	0.53198	0.79102	--	--	--	--	--	--
hypothalamus-VS-cerebellum	NW_003099180.1	21019	21102	-0.524495	5	0.0079365	0.002628	0.37931	0.90381	--	--	--	--	--	--
hypothalamus-VS-cerebellum	NW_003099180.1	22598	22941	-0.229074	15	0.00012469	0.0018673	0.20988	0.43896	--	--	--	--	--	--
hypothalamus-VS-cerebellum	NW_003099180.1	23835	23852	-0.112876	5	0.0079365	0.034414	0.81964	0.93252	--	--	--	--	--	--
hypothalamus-VS-cerebellum	NW_003099180.1	23865	23935	-0.179723	9	0.0027561	0.016	0.63999	0.81971	--	--	--	--	--	--
hypothalamus-VS-cerebellum	NW_003099180.1	32591	32620	-0.37035	5	0.0079365	0.006678	0.54909	0.91944	--	--	--	--	--	--
hypothalamus-VS-cerebellum	NW_003099180.1	33248	33521	-0.274555	25	5.8826e-06	0.00046518	0.48684	0.7614	--	--	--	--	--	--
hypothalamus-VS-cerebellum	NW_003099180.1	33613	34080	-0.187933	33	5.8082e-05	0.0070558	0.25056	0.43849	--	--	--	--	--	--
hypothalamus-VS-cerebellum	NW_003099180.1	36721	36866	0.322622	5	0.015873	0.045761	0.56505	0.24243	--	--	--	--	--	--
hypothalamus-VS-cerebellum	NW_003099180.1	42407	42471	-0.118131	5	0.015873	0.034988	0.79933	0.91746	--	--	--	--	--	--
hypothalamus-VS-cerebellum	NW_003099180.1	62148	62195	-0.222637	5	0.0079365	0.0029843	0.58521	0.80784	--	--	--	--	--	--
hypothalamus-VS-cerebellum	NW_003099180.1	71161	71304	-0.177289	15	1.4612e-05	8.897e-05	0.049023	0.22631	--	--	--	--	--	--
hypothalamus-VS-cerebellum	NW_003099180.1	77869	77945	-0.235295	8	0.004662	0.038576	0.58317	0.81847	--	--	--	--	--	--
hypothalamus-VS-cerebellum	NW_003099180.1	110771	110898	-0.21548	8	0.020668	0.035458	0.61127	0.82675	--	--	--	--	--	--
hypothalamus-VS-cerebellum	NW_003099182.1	5395	5426	-0.161984	5	0.0079365	0.0028055	0.79111	0.95309	--	--	--	--	--	--
hypothalamus-VS-cerebellum	NW_003099182.1	11154	11273	-0.274181	10	0.00072528	0.00013106	0.47306	0.74724	--	--	--	--	--	--
hypothalamus-VS-cerebellum	NW_003099182.1	13474	13977	-0.139163	23	0.0012887	0.0019235	0.65845	0.79761	--	--	--	--	--	--
hypothalamus-VS-cerebellum	NW_003099182.1	14592	14841	-0.183667	14	0.02742	0.0020433	0.52799	0.71165	--	--	--	--	--	--
hypothalamus-VS-cerebellum	NW_003099182.1	22268	22280	-0.22504	5	0.0079365	0.0095399	0.72172	0.94676	--	--	--	--	--	--
hypothalamus-VS-cerebellum	NW_003099182.1	22285	22500	-0.103192	17	0.012519	0.026806	0.7322	0.8354	--	--	--	--	--	--
hypothalamus-VS-cerebellum	NW_003099182.1	22513	22581	-0.210777	5	0.015873	0.010861	0.68684	0.89762	--	--	--	--	--	--
hypothalamus-VS-cerebellum	NW_003099182.1	32387	32485	-0.266877	8	0.028127	0.048385	0.55242	0.8193	--	--	--	--	--	--
hypothalamus-VS-cerebellum	NW_003099182.1	33969	34043	-0.180175	6	0.0021645	0.00032511	0.057266	0.23744	--	--	--	--	--	--
hypothalamus-VS-cerebellum	NW_003099183.1	19535	19631	-0.384725	8	0.0001554	0.00068292	0.26353	0.64826	--	--	--	--	--	--
hypothalamus-VS-cerebellum	NW_003099183.1	19667	19733	-0.256896	5	0.0079365	0.0032351	0.22707	0.48396	--	--	--	--	--	--
hypothalamus-VS-cerebellum	NW_003099183.1	20050	20236	0.163844	22	0.00093416	0.0022816	0.58113	0.41729	--	--	--	--	--	--
hypothalamus-VS-cerebellum	NW_003099183.1	20274	20378	0.424686	21	2.9088e-08	6.7919e-07	0.80952	0.38484	--	--	--	--	--	--
hypothalamus-VS-cerebellum	NW_003099183.1	20504	20571	0.118365	9	0.024434	0.0059765	0.67744	0.55908	--	--	--	--	--	--
hypothalamus-VS-cerebellum	NW_003099184.1	13312	13429	-0.209164	7	0.026224	0.036591	0.072525	0.28169	--	--	--	--	--	--
hypothalamus-VS-cerebellum	NW_003099184.1	15879	15916	-0.266049	5	0.0079365	0.014314	0.53715	0.8032	--	--	--	--	--	--
hypothalamus-VS-cerebellum	NW_003099185.1	4544	4588	-0.422976	5	0.015873	0.034445	0.26619	0.68917	--	--	--	--	--	--
hypothalamus-VS-cerebellum	NW_003099185.1	7223	7266	-0.253314	5	0.0079365	0.0039783	0.38399	0.6373	--	--	--	--	--	--
hypothalamus-VS-cerebellum	NW_003099185.1	15079	15160	-0.117665	5	0.0079365	0.0025325	0.037553	0.15522	--	--	--	--	--	--
hypothalamus-VS-cerebellum	NW_003099185.1	22620	22721	-0.286801	9	0.014192	0.0023057	0.37511	0.66191	--	--	--	--	--	--
hypothalamus-VS-cerebellum	NW_003099185.1	22743	23037	-0.254782	11	0.015769	0.02368	0.49427	0.74906	--	--	--	--	--	--
hypothalamus-VS-cerebellum	NW_003099185.1	29672	29746	-0.250549	5	0.0079365	0.0012388	0.69231	0.94286	--	--	--	--	--	--
hypothalamus-VS-cerebellum	NW_003099185.1	29764	29904	-0.363053	11	0.0041025	0.0486	0.36592	0.72898	--	--	--	--	--	--
hypothalamus-VS-cerebellum	NW_003099185.1	34985	35023	-0.498145	5	0.0079365	0.0035917	0.18605	0.6842	--	--	--	--	--	--
hypothalamus-VS-cerebellum	NW_003099185.1	49458	49630	-0.303867	18	6.7905e-07	3.1945e-06	0.044579	0.34845	--	--	--	--	--	--
hypothalamus-VS-cerebellum	NW_003099185.1	54899	55136	-0.21369	16	1.4627e-05	0.00019181	0.12584	0.33953	--	--	--	--	--	--
hypothalamus-VS-cerebellum	NW_003099185.1	55664	55812	-0.204823	6	0.041126	0.046447	0.2258	0.43062	--	--	--	--	--	--
hypothalamus-VS-cerebellum	NW_003099185.1	56177	56221	-0.319278	5	0.0079365	0.0009185	0.57333	0.89261	--	--	--	--	--	--
hypothalamus-VS-cerebellum	NW_003099185.1	63086	63269	-0.45802	10	1.0825e-05	7.1399e-05	0.27613	0.73415	--	--	--	--	--	--
hypothalamus-VS-cerebellum	NW_003099185.1	65799	66209	-0.253805	11	0.015769	0.027356	0.47341	0.72722	--	--	--	--	--	--
hypothalamus-VS-cerebellum	NW_003099185.1	66218	66337	-0.290049	5	0.0079365	0.019258	0.093333	0.38338	--	--	--	--	--	--
hypothalamus-VS-cerebellum	NW_003099185.1	70253	70284	-0.29508	5	0.0079365	0.012512	0.46716	0.76224	--	--	--	--	--	--
hypothalamus-VS-cerebellum	NW_003099188.1	956	1166	-0.258008	14	0.002821	0.015207	0.31308	0.57109	--	--	--	--	--	--
hypothalamus-VS-cerebellum	NW_003099188.1	2486	2567	-0.562517	5	0.0079365	0.0018991	0.35385	0.91636	--	--	--	--	--	--
hypothalamus-VS-cerebellum	NW_003099188.1	3234	3318	-0.38093	10	1.0825e-05	0.00040558	0.078621	0.45955	--	--	--	--	--	--
hypothalamus-VS-cerebellum	NW_003099188.1	3319	3663	-0.180865	12	0.00085794	0.0024689	0.1054	0.28626	--	--	--	--	--	--
hypothalamus-VS-cerebellum	NW_003099188.1	9636	9747	-0.507792	11	8.5054e-05	0.0004319	0.42727	0.93506	--	--	--	--	--	--
hypothalamus-VS-cerebellum	NW_003099188.1	15195	15208	-0.167891	5	0.0079365	0.020198	0.73878	0.90667	--	--	--	--	--	--
hypothalamus-VS-cerebellum	NW_003099188.1	28314	28399	-0.249707	11	0.0024467	0.0055709	0.47327	0.72298	--	--	--	--	--	--
hypothalamus-VS-cerebellum	NW_003099188.1	31145	31349	-0.360215	12	0.00037128	0.0051895	0.38984	0.75006	--	--	--	--	--	--
hypothalamus-VS-cerebellum	NW_003099188.1	32273	32475	-0.275291	16	0.0001409	8.4939e-05	0.4432	0.71849	--	--	--	--	--	--
hypothalamus-VS-cerebellum	NW_003099188.1	37881	37935	-0.291656	5	0.031746	0.010837	0.32647	0.61813	--	--	--	--	--	--
hypothalamus-VS-cerebellum	NW_003099188.1	45436	45522	-0.259024	10	0.00048713	0.0026937	0.59298	0.85201	--	--	--	--	--	--
hypothalamus-VS-cerebellum	NW_003099188.1	49646	49743	-0.242243	7	0.011072	0.014772	0.47619	0.71843	--	--	--	--	--	--
hypothalamus-VS-cerebellum	NW_003099188.1	50951	51061	-0.302043	8	0.0001554	0.0034458	0.3295	0.63154	--	--	--	--	--	--
hypothalamus-VS-cerebellum	NW_003099189.1	4842	4957	-0.440741	10	1.0825e-05	0.00015083	0.13551	0.57626	--	--	--	--	--	--
hypothalamus-VS-cerebellum	NW_003099189.1	21040	21073	-0.221407	6	0.025974	0.019603	0.59559	0.817	--	--	--	--	--	--
hypothalamus-VS-cerebellum	NW_003099189.1	32504	32676	-0.320607	9	0.00049362	0.0023095	0.52407	0.84467	--	--	--	--	--	--
hypothalamus-VS-cerebellum	NW_003099189.1	34986	35085	-0.287811	6	0.004329	0.013473	0.19236	0.48018	--	--	--	--	--	--
hypothalamus-VS-cerebellum	NW_003099189.1	37531	37636	-0.324829	9	4.1135e-05	0.0023	0.21657	0.5414	--	--	--	--	--	--
hypothalamus-VS-cerebellum	NW_003099189.1	44749	44888	-0.195584	7	0.002331	0.0016519	0.0922	0.28778	--	--	--	--	--	--
hypothalamus-VS-cerebellum	NW_003099189.1	58705	58795	-0.336631	5	0.0079365	0.002967	0.24437	0.581	--	--	--	--	--	--
hypothalamus-VS-cerebellum	NW_003099189.1	81122	81186	-0.296952	5	0.015873	0.035503	0.34074	0.63769	--	--	--	--	--	--
hypothalamus-VS-cerebellum	NW_003099189.1	101642	101696	-0.451162	7	0.00058275	0.0017821	0.35836	0.80952	--	--	--	--	--	--
hypothalamus-VS-cerebellum	NW_003099189.1	102306	102431	-0.236266	7	0.037879	0.017669	0.34722	0.58349	--	--	--	--	--	--
hypothalamus-VS-cerebellum	NW_003099453.1	2176	2205	-0.433766	5	0.0079365	0.0032892	0.30909	0.74286	--	--	--	--	--	--
hypothalamus-VS-cerebellum	NW_003099549.1	55	74	0.225882	6	0.025974	0.014839	0.78319	0.55731	--	--	--	--	--	--
hypothalamus-VS-cerebellum	NW_003099583.1	529	544	0.372762	5	0.0079365	0.0054071	0.84476	0.472	--	--	--	--	--	--
hypothalamus-VS-cerebellum	NW_003099614.1	31	75	0.225512	7	0.0011655	0.019015	0.46425	0.23874	--	--	--	--	--	--
hypothalamus-VS-cerebellum	NW_003099936.1	1545	1605	-0.100795	7	0.026224	0.037386	0.76348	0.86427	--	--	--	--	--	--
hypothalamus-VS-cerebellum	NW_003100017.1	693	752	-0.324675	5	0.015873	0.039102	0.41818	0.74286	--	--	--	--	--	--
hypothalamus-VS-cerebellum	NW_003100022.1	78	131	-0.232196	5	0.031746	0.044626	0.42597	0.65817	--	--	--	--	--	--
hypothalamus-VS-cerebellum	NW_003100033.1	253	302	0.144123	7	0.026224	0.038064	0.88828	0.74416	--	--	--	--	--	--
hypothalamus-VS-cerebellum	NW_003100063.1	490	529	-0.212742	5	0.0079365	0.003518	0.56287	0.77561	--	--	--	--	--	--
hypothalamus-VS-cerebellum	NW_003100068.1	125	329	-0.26987	18	6.7065e-05	0.004375	0.2779	0.54777	--	--	--	--	--	--
hypothalamus-VS-cerebellum	NW_003100073.1	2093	2175	-0.448044	5	0.0079365	0.0035759	0.24125	0.68929	--	--	--	--	--	--
hypothalamus-VS-cerebellum	NW_003100229.1	1712	1774	-0.342665	9	0.00016454	0.0063799	0.43419	0.77685	--	--	--	--	--	--
hypothalamus-VS-cerebellum	NW_003100231.1	3017	3051	-0.417986	5	0.0079365	0.0032838	0.37935	0.79733	--	--	--	--	--	--
hypothalamus-VS-cerebellum	NW_003100231.1	13857	13892	0.233417	5	0.0079365	0.0099041	0.32602	0.092607	--	--	--	--	--	--
hypothalamus-VS-cerebellum	NW_003100231.1	17137	17209	-0.304612	5	0.0079365	0.01115	0.52812	0.83274	--	--	--	--	--	--
hypothalamus-VS-cerebellum	NW_003100231.1	23672	23732	0.219291	5	0.0079365	0.0045747	0.29565	0.076362	--	--	--	--	--	--
hypothalamus-VS-cerebellum	NW_003100231.1	23734	23768	0.459599	5	0.0079365	0.0024925	0.53333	0.073728	--	--	--	--	--	--
hypothalamus-VS-cerebellum	NW_003100231.1	27291	27512	-0.226654	18	0.00063323	0.0024077	0.56775	0.7944	--	--	--	--	--	--
hypothalamus-VS-cerebellum	NW_003100231.1	37164	37215	-0.16645	5	0.031746	0.016052	0.71688	0.88333	--	--	--	--	--	--
hypothalamus-VS-cerebellum	NW_003100231.1	39908	39984	-0.474873	7	0.00058275	0.00046309	0.36364	0.83851	--	--	--	--	--	--
hypothalamus-VS-cerebellum	NW_003100254.1	3203	3312	-0.464646	5	0.0079365	0.0038382	0.090909	0.55556	--	--	--	--	--	--
hypothalamus-VS-cerebellum	NW_003100254.1	5240	5302	-0.23915	6	0.025974	0.015692	0.5049	0.74405	--	--	--	--	--	--
hypothalamus-VS-cerebellum	NW_003100262.1	972	1198	-0.323324	11	0.00039408	0.0028435	0.28869	0.61201	--	--	--	--	--	--
hypothalamus-VS-cerebellum	NW_003100262.1	1424	1609	-0.197799	13	0.0028694	0.032428	0.4519	0.6497	--	--	--	--	--	--
hypothalamus-VS-cerebellum	NW_003100262.1	1991	2318	-0.372475	9	0.0039901	0.013955	0.25717	0.62965	--	--	--	--	--	--
hypothalamus-VS-cerebellum	NW_003100263.1	114	143	-0.403673	5	0.0079365	0.0010863	0.38	0.78367	--	--	--	--	--	--
hypothalamus-VS-cerebellum	NW_003100264.1	1784	1880	-0.484375	8	0.0006216	0.03516	0.30729	0.79167	--	--	--	--	--	--
hypothalamus-VS-cerebellum	NW_003100264.1	6264	6386	0.423348	7	0.00058275	0.0016339	0.68571	0.26237	--	--	--	--	--	--
hypothalamus-VS-cerebellum	NW_003100265.1	1641	1955	-0.303221	19	2.1585e-05	0.00029957	0.25513	0.55835	--	--	--	--	--	--
hypothalamus-VS-cerebellum	NW_003100265.1	1989	2017	-0.120708	5	0.0079365	0.0044052	0.11202	0.23273	--	--	--	--	--	--
hypothalamus-VS-cerebellum	NW_003100269.1	10090	10153	-0.123853	5	0.0079365	0.0099665	0.51948	0.64333	--	--	--	--	--	--
hypothalamus-VS-cerebellum	NW_003100346.1	469	494	0.220888	5	0.015873	0.014184	0.82367	0.60278	--	--	--	--	--	--
hypothalamus-VS-cerebellum	NW_003100401.1	4853	4900	-0.479793	5	0.0079365	0.013575	0.20833	0.68813	--	--	--	--	--	--
hypothalamus-VS-cerebellum	NW_003100408.1	753	816	-0.279254	9	0.0077746	0.031629	0.43559	0.71485	--	--	--	--	--	--
hypothalamus-VS-cerebellum	NW_003100415.1	78	163	0.155213	5	0.0079365	0.038872	0.7574	0.60218	--	--	--	--	--	--
hypothalamus-VS-cerebellum	NW_003100416.1	10916	10959	-0.178284	5	0.015873	0.045976	0.4391	0.61738	--	--	--	--	--	--
hypothalamus-VS-cerebellum	NW_003100443.1	2178	2395	0.230369	5	0.0079365	0.0027662	0.75909	0.52872	--	--	--	--	--	--
hypothalamus-VS-cerebellum	NW_003100463.1	293	339	-0.287213	5	0.0079365	0.002446	0.29677	0.58399	--	--	--	--	--	--
hypothalamus-VS-cerebellum	NW_003100463.1	3715	3822	-0.107534	5	0.0079365	0.016501	0.047407	0.15494	--	--	--	--	--	--
hypothalamus-VS-cerebellum	NW_003100511.1	17000	17029	0.383305	5	0.0079365	0.0047111	0.59546	0.21215	--	--	--	--	--	--
hypothalamus-VS-cerebellum	NW_003100511.1	28453	28527	-0.320207	7	0.006993	0.0025354	0.46891	0.78912	--	--	--	--	--	--
hypothalamus-VS-cerebellum	NW_003100513.1	3053	3111	-0.404343	5	0.015873	0.036095	0.31679	0.72113	--	--	--	--	--	--
hypothalamus-VS-cerebellum	NW_003100513.1	4277	4336	-0.326415	5	0.0079365	0.0027591	0.13903	0.46544	--	--	--	--	--	--
hypothalamus-VS-cerebellum	NW_003100513.1	4440	4493	-0.523351	5	0.0079365	0.015857	0.40392	0.92727	--	--	--	--	--	--
hypothalamus-VS-cerebellum	NW_003100516.1	9150	9529	-0.102485	8	0.049883	0.0070174	0.10101	0.2035	--	--	--	--	--	--
hypothalamus-VS-cerebellum	NW_003100527.1	10424	10473	0.131583	8	0.004662	0.014392	0.73452	0.60294	--	--	--	--	--	--
hypothalamus-VS-cerebellum	NW_003100527.1	10506	10782	-0.150859	16	0.010382	0.019362	0.29119	0.44204	--	--	--	--	--	--
hypothalamus-VS-cerebellum	NW_003100527.1	10834	10884	-0.299995	7	0.00058275	0.001662	0.20572	0.50572	--	--	--	--	--	--
hypothalamus-VS-cerebellum	NW_003100539.1	1249	1294	0.156587	5	0.015873	0.034498	0.83792	0.68133	--	--	--	--	--	--
hypothalamus-VS-cerebellum	NW_003100572.1	1810	1868	0.137353	7	0.002331	0.0050887	0.93197	0.79462	--	--	--	--	--	--
hypothalamus-VS-cerebellum	NW_003100573.1	275	299	-0.224271	5	0.0079365	0.0064514	0.052319	0.27659	--	--	--	--	--	--
hypothalamus-VS-cerebellum	NW_003100573.1	3130	3176	0.131724	5	0.0079365	0.034336	0.57233	0.44061	--	--	--	--	--	--
hypothalamus-VS-cerebellum	NW_003100597.1	4963	5010	-0.197941	5	0.031746	0.039134	0.56519	0.76313	--	--	--	--	--	--
hypothalamus-VS-cerebellum	NW_003100631.1	11959	12143	-0.237944	7	0.00058275	0.00046657	0.095114	0.33306	--	--	--	--	--	--
hypothalamus-VS-cerebellum	NW_003100642.1	4002	4053	0.181833	7	0.002331	0.0072472	0.84816	0.66633	--	--	--	--	--	--
hypothalamus-VS-cerebellum	NW_003100654.1	5568	5642	0.199414	7	0.026224	0.014129	0.8381	0.63868	--	--	--	--	--	--
hypothalamus-VS-cerebellum	NW_003100660.1	1377	1423	0.188289	5	0.0079365	0.0018474	0.82348	0.63519	--	--	--	--	--	--
hypothalamus-VS-cerebellum	NW_003100660.1	7406	7468	0.131986	8	0.037918	0.039789	0.85015	0.71816	--	--	--	--	--	--
hypothalamus-VS-cerebellum	NW_003100672.1	10825	10886	0.118814	6	0.041126	0.01301	0.75534	0.63653	--	--	--	--	--	--
hypothalamus-VS-cerebellum	NW_003100686.1	3582	3663	-0.258948	7	0.006993	0.017022	0.41644	0.67539	--	--	--	--	--	--
hypothalamus-VS-cerebellum	NW_003100694.1	7202	7249	-0.340195	5	0.0079365	0.038968	0.35333	0.69353	--	--	--	--	--	--
hypothalamus-VS-cerebellum	NW_003100751.1	1719	1754	-0.325926	6	0.0021645	0.0079639	0.6	0.92593	--	--	--	--	--	--
hypothalamus-VS-cerebellum	NW_003100777.1	7903	8046	-0.292593	11	0.0014006	0.011962	0.30042	0.59302	--	--	--	--	--	--
hypothalamus-VS-cerebellum	NW_003100853.1	674	725	-0.411061	7	0.00058275	0.0019005	0.24735	0.65842	--	--	--	--	--	--
hypothalamus-VS-cerebellum	NW_003100862.1	814	1000	0.13255	16	1.4627e-05	0.00018967	0.23417	0.10162	--	--	--	--	--	--
hypothalamus-VS-cerebellum	NW_003100862.1	1356	1664	0.242999	37	6.4525e-12	3.9137e-08	0.38017	0.13717	--	--	--	--	--	--
hypothalamus-VS-cerebellum	NW_003100863.1	8458	8562	-0.463218	8	0.014763	0.04178	0.39474	0.85795	--	--	--	--	--	--
hypothalamus-VS-cerebellum	NW_003100864.1	7897	7977	-0.14653	9	0.024434	0.034916	0.75856	0.90509	--	--	--	--	--	--
hypothalamus-VS-cerebellum	NW_003100866.1	624	658	-0.244398	5	0.0079365	0.0041271	0.023529	0.26793	--	--	--	--	--	--
hypothalamus-VS-cerebellum	NW_003100866.1	890	973	-0.158802	9	0.0018511	0.0058911	0.3042	0.463	--	--	--	--	--	--
hypothalamus-VS-cerebellum	NW_003100871.1	7436	7490	-0.107593	9	0.010613	0.01423	0.87036	0.97795	--	--	--	--	--	--
hypothalamus-VS-cerebellum	NW_003100872.1	420	710	-0.182174	12	0.033241	0.03965	0.5209	0.70307	--	--	--	--	--	--
hypothalamus-VS-cerebellum	NW_003100872.1	3913	4009	-0.51183	8	0.0001554	0.00030134	0.098214	0.61004	--	--	--	--	--	--
hypothalamus-VS-cerebellum	NW_003100874.1	5071	5385	-0.13292	9	0.031469	0.03155	0.18231	0.31523	--	--	--	--	--	--
hypothalamus-VS-cerebellum	NW_003100874.1	5389	5543	-0.219352	11	0.028065	0.046081	0.33871	0.55807	--	--	--	--	--	--
hypothalamus-VS-cerebellum	NW_003100874.1	7812	7882	-0.151436	5	0.0079365	0.0039953	0.066301	0.21774	--	--	--	--	--	--
hypothalamus-VS-cerebellum	NW_003100881.1	8324	8517	-0.378265	13	3.7498e-05	0.0023043	0.23538	0.61364	--	--	--	--	--	--
hypothalamus-VS-cerebellum	NW_003100881.1	9314	9870	-0.220335	18	0.0086394	0.004375	0.33163	0.55197	--	--	--	--	--	--
hypothalamus-VS-cerebellum	NW_003100881.1	10652	10706	-0.228183	5	0.0079365	0.011029	0.62	0.84818	--	--	--	--	--	--
hypothalamus-VS-cerebellum	NW_003100882.1	3024	3576	-0.29879	25	5.8575e-08	6.9723e-07	0.14066	0.43945	--	--	--	--	--	--
hypothalamus-VS-cerebellum	NW_003100882.1	5335	5648	0.137679	9	0.018758	0.031455	0.41044	0.27276	--	--	--	--	--	--
hypothalamus-VS-cerebellum	NW_003100883.1	5888	5916	0.119728	5	0.0079365	0.006433	0.86667	0.74694	--	--	--	--	--	--
hypothalamus-VS-cerebellum	NW_003100883.1	8082	8161	-0.274564	5	0.015873	0.045666	0.55141	0.82598	--	--	--	--	--	--
hypothalamus-VS-cerebellum	NW_003100883.1	22686	22990	-0.178153	28	0.00025792	0.00082347	0.4927	0.67085	--	--	--	--	--	--
hypothalamus-VS-cerebellum	NW_003100891.1	2829	2933	-0.419385	5	0.0079365	0.017763	0.28062	0.7	--	--	--	--	--	--
hypothalamus-VS-cerebellum	NW_003100893.1	9440	9464	-0.102063	5	0.0079365	0.010042	0.79148	0.89355	--	--	--	--	--	--
hypothalamus-VS-cerebellum	NW_003100895.1	764	899	-0.339367	10	1.0825e-05	0.00013075	0.052941	0.39231	--	--	--	--	--	--
hypothalamus-VS-cerebellum	NW_003100896.1	1243	1358	-0.19621	7	0.006993	0.0057466	0.11306	0.30927	--	--	--	--	--	--
hypothalamus-VS-cerebellum	NW_003100899.1	4097	4130	-0.129604	5	0.0079365	0.012127	0.15668	0.28628	--	--	--	--	--	--
hypothalamus-VS-cerebellum	chr1	279760	279906	-0.105069	11	0.003181	0.024056	0.12746	0.23253	--	--	--	--	--	--
hypothalamus-VS-cerebellum	chr1	357638	357670	0.155516	5	0.0079365	0.018464	0.88352	0.728	--	--	--	RCAN1	--	--
hypothalamus-VS-cerebellum	chr1	655111	655193	-0.334545	5	0.0079365	0.0042621	0.31599	0.65053	--	--	--	--	--	--
hypothalamus-VS-cerebellum	chr1	680435	680508	0.250168	5	0.0079365	0.0024419	0.35567	0.1055	--	--	--	MRPS6	--	--
hypothalamus-VS-cerebellum	chr1	954468	954539	-0.317306	7	0.00058275	0.0006504	0.082137	0.39944	--	--	--	--	--	--
hypothalamus-VS-cerebellum	chr1	1563834	1563936	-0.139935	5	0.0079365	0.00089768	0.016587	0.15652	--	--	IL10RB	--	IL10RB	--
hypothalamus-VS-cerebellum	chr1	1709516	1709621	-0.110874	8	0.0001554	0.00026536	0.010641	0.12152	--	--	--	--	--	--
hypothalamus-VS-cerebellum	chr1	1743626	1743662	0.20223	5	0.0079365	0.0045863	0.28317	0.080938	--	--	--	--	--	--
hypothalamus-VS-cerebellum	chr1	1771075	1771146	0.322125	5	0.0079365	0.010862	0.69586	0.37373	--	--	--	--	--	--
hypothalamus-VS-cerebellum	chr1	1801716	1801966	0.132053	16	0.014294	0.032363	0.35523	0.22318	--	--	--	--	--	--
hypothalamus-VS-cerebellum	chr1	1811557	1811701	0.214824	11	0.003181	0.02401	0.40121	0.18639	--	--	--	--	--	--
hypothalamus-VS-cerebellum	chr1	1832886	1832914	-0.155816	5	0.015873	0.038354	0.18704	0.34286	--	--	--	--	--	--
hypothalamus-VS-cerebellum	chr1	1832989	1833030	-0.30027	7	0.00058275	0.0016609	0.16149	0.46176	--	--	--	--	--	--
hypothalamus-VS-cerebellum	chr1	1865460	1865544	0.234354	7	0.002331	0.005852	0.61862	0.38427	--	--	--	--	--	--
hypothalamus-VS-cerebellum	chr1	2635025	2635108	0.341232	5	0.0079365	0.0043809	0.63833	0.2971	--	--	--	--	--	--
hypothalamus-VS-cerebellum	chr1	2735622	2735670	0.181916	8	0.0001554	0.0003451	0.37497	0.19306	--	--	--	--	--	--
hypothalamus-VS-cerebellum	chr1	3122512	3122539	-0.112375	5	0.0079365	0.013822	0.14595	0.25832	--	--	SOD1	--	--	--
hypothalamus-VS-cerebellum	chr1	3356055	3356399	-0.214516	7	0.0040793	0.04253	0.28733	0.50184	--	--	--	--	--	--
hypothalamus-VS-cerebellum	chr1	3493541	3493944	-0.175377	7	0.006993	0.0061463	0.13205	0.30742	--	--	--	--	--	--
hypothalamus-VS-cerebellum	chr1	3495199	3495325	-0.347879	5	0.0079365	0.0053998	0.25212	0.6	--	--	--	--	--	--
hypothalamus-VS-cerebellum	chr1	3581445	3581926	-0.342085	30	5.2249e-09	1.5238e-08	0.14688	0.48897	--	--	--	--	--	MIR2284I
hypothalamus-VS-cerebellum	chr1	4478488	4478553	0.178639	5	0.0079365	0.044855	0.87333	0.69469	--	--	--	--	--	--
hypothalamus-VS-cerebellum	chr1	6173974	6174015	-0.190476	5	0.0079365	0.013019	0.72063	0.91111	--	--	--	--	--	--
hypothalamus-VS-cerebellum	chr1	6311653	6311738	-0.510966	5	0.0079365	0.0028842	0.085714	0.59668	--	--	--	--	--	--
hypothalamus-VS-cerebellum	chr1	6537637	6537657	0.373721	5	0.0079365	0.0024317	0.40131	0.027586	--	--	--	--	--	--
hypothalamus-VS-cerebellum	chr1	6609374	6609480	-0.280204	9	0.00016454	0.000339	0.36156	0.64176	--	--	--	--	--	--
hypothalamus-VS-cerebellum	chr1	8847939	8848101	-0.330396	11	8.5054e-05	0.005531	0.33971	0.67011	--	--	ADAMTS5	--	--	--
hypothalamus-VS-cerebellum	chr1	11084299	11084471	0.260596	11	0.0052365	0.023759	0.72198	0.46139	--	--	--	--	--	--
hypothalamus-VS-cerebellum	chr1	11270465	11270530	-0.216667	5	0.031746	0.048055	0.48263	0.6993	--	--	--	--	--	--
hypothalamus-VS-cerebellum	chr1	21932043	21932093	0.162258	5	0.0079365	0.0143	0.67559	0.51333	--	--	--	--	--	--
hypothalamus-VS-cerebellum	chr1	31250010	31250128	0.154009	20	0.00026045	0.0017778	0.72644	0.57243	--	--	--	--	--	--
hypothalamus-VS-cerebellum	chr1	32837302	32837360	0.172218	12	0.0082932	0.0011088	0.35563	0.18341	--	--	--	--	--	--
hypothalamus-VS-cerebellum	chr1	34004259	34004340	-0.292328	6	0.025974	0.018492	0.28386	0.57619	--	--	--	--	--	--
hypothalamus-VS-cerebellum	chr1	44514271	44514344	-0.173009	5	0.031746	0.03787	0.74214	0.91515	--	--	--	--	--	--
hypothalamus-VS-cerebellum	chr1	44536132	44536281	0.112264	21	0.0015938	0.0015235	0.60549	0.49323	--	--	--	--	--	--
hypothalamus-VS-cerebellum	chr1	44599606	44599682	-0.357382	7	0.00058275	0.0017692	0.20766	0.56504	--	--	--	--	--	--
hypothalamus-VS-cerebellum	chr1	44661756	44661819	0.135536	13	5.2305e-05	0.0022814	0.65435	0.51882	--	--	--	EFHB	--	--
hypothalamus-VS-cerebellum	chr1	44702025	44702046	0.361976	5	0.0079365	0.0010258	0.40408	0.042105	--	--	--	EFHB	--	--
hypothalamus-VS-cerebellum	chr1	44790033	44790061	-0.197115	5	0.0079365	0.0065787	0.62336	0.82047	--	--	--	--	--	--
hypothalamus-VS-cerebellum	chr1	44822600	44822697	-0.227857	7	0.011072	0.036994	0.57444	0.80229	--	--	--	--	--	--
hypothalamus-VS-cerebellum	chr1	44845919	44845958	0.430392	5	0.0079365	0.015623	0.84706	0.41667	--	--	--	--	--	--
hypothalamus-VS-cerebellum	chr1	44873251	44873329	0.214796	6	0.015152	0.040456	0.55001	0.33522	--	--	--	--	--	--
hypothalamus-VS-cerebellum	chr1	44931465	44931517	-0.472549	5	0.0079365	0.00073382	0.25	0.72255	--	--	--	--	--	--
hypothalamus-VS-cerebellum	chr1	44947528	44947657	0.267531	9	0.0018511	0.014662	0.64939	0.38186	--	--	--	--	--	SGO1
hypothalamus-VS-cerebellum	chr1	48339137	48339158	0.114809	5	0.0079365	0.0011323	0.54902	0.43421	--	--	--	--	--	--
hypothalamus-VS-cerebellum	chr1	49100325	49100410	0.125051	12	2.2188e-05	7.0112e-05	0.21884	0.093793	--	--	--	--	--	--
hypothalamus-VS-cerebellum	chr1	52933447	52933483	-0.301733	5	0.0079365	0.00077793	0.18551	0.48724	--	--	--	--	--	--
hypothalamus-VS-cerebellum	chr1	54305214	54305271	0.597433	8	0.0001554	0.00080776	0.7963	0.19886	--	--	--	--	--	--
hypothalamus-VS-cerebellum	chr1	58452850	58452879	-0.303008	5	0.0079365	0.00069345	0.42857	0.73158	--	--	BOC	--	--	--
hypothalamus-VS-cerebellum	chr1	58463592	58463729	-0.226187	9	0.010613	0.031397	0.28969	0.51588	--	--	BOC	--	--	--
hypothalamus-VS-cerebellum	chr1	58761477	58761526	-0.175967	6	0.0021645	0.001111	0.097307	0.27327	--	--	SIDT1	--	--	--
hypothalamus-VS-cerebellum	chr1	59208864	59208976	-0.292717	7	0.037879	0.040377	0.5	0.79272	--	--	--	--	--	--
hypothalamus-VS-cerebellum	chr1	59326798	59327230	0.178849	11	0.028065	0.048197	0.50693	0.32808	--	--	--	DRD3	--	--
hypothalamus-VS-cerebellum	chr1	66023021	66023066	0.187232	5	0.0079365	0.013896	0.5298	0.34257	--	--	--	RABL3	--	--
hypothalamus-VS-cerebellum	chr1	67116586	67116652	-0.117452	6	0.004329	0.0040362	0.010753	0.12821	--	ILDR1	ILDR1	--	--	--
hypothalamus-VS-cerebellum	chr1	67116661	67116703	0.195065	6	0.041126	0.01365	0.26344	0.068376	ILDR1	--	--	--	--	--
hypothalamus-VS-cerebellum	chr1	67852302	67852362	-0.540659	7	0.0011655	0.044348	0.37143	0.91209	--	--	--	--	--	--
hypothalamus-VS-cerebellum	chr1	69105033	69105132	0.274524	7	0.011072	0.037496	0.53825	0.26372	KALRN	--	--	--	--	--
hypothalamus-VS-cerebellum	chr1	69546061	69546128	-0.257818	5	0.015873	0.046424	0.59568	0.8535	--	--	--	KALRN	--	--
hypothalamus-VS-cerebellum	chr1	69797462	69797493	0.281693	5	0.0079365	0.011401	0.5638	0.28211	--	--	--	--	--	--
hypothalamus-VS-cerebellum	chr1	69832556	69832587	-0.129218	5	0.0079365	0.0050519	0.82859	0.95781	--	--	ITGB5	--	--	--
hypothalamus-VS-cerebellum	chr1	71210694	71210776	-0.245652	5	0.015873	0.039729	0.45	0.69565	--	--	TNK2	--	--	--
hypothalamus-VS-cerebellum	chr1	71211821	71211923	-0.208109	5	0.0079365	0.029891	0.12026	0.32837	--	--	--	TNK2	--	--
hypothalamus-VS-cerebellum	chr1	71221257	71221363	-0.277615	6	0.041126	0.040598	0.23472	0.51233	--	--	TNK2	--	--	--
hypothalamus-VS-cerebellum	chr1	72025620	72025771	-0.318391	5	0.0079365	0.016412	0.40503	0.72342	--	--	--	--	--	--
hypothalamus-VS-cerebellum	chr1	73741905	73742135	-0.137565	12	0.020489	0.038788	0.12593	0.26349	--	--	--	--	--	--
hypothalamus-VS-cerebellum	chr1	73836261	73836323	-0.458571	5	0.0079365	0.0041443	0.37143	0.83	--	--	--	--	--	--
hypothalamus-VS-cerebellum	chr1	74153916	74154057	0.380338	5	0.015873	0.049025	0.53047	0.15013	--	--	--	--	--	--
hypothalamus-VS-cerebellum	chr1	74359094	74359334	0.224499	11	0.023308	0.049454	0.45147	0.22697	--	--	--	--	--	--
hypothalamus-VS-cerebellum	chr1	75017906	75017978	0.133573	5	0.031746	0.011323	0.95067	0.81709	--	--	--	--	--	--
hypothalamus-VS-cerebellum	chr1	75100983	75101046	0.261637	5	0.0079365	0.0070405	0.42312	0.16149	MB21D2	--	--	--	--	--
hypothalamus-VS-cerebellum	chr1	75550758	75550806	-0.305631	5	0.0079365	0.005217	0.48612	0.79175	--	--	--	FGF12	--	--
hypothalamus-VS-cerebellum	chr1	79387616	79387660	-0.282361	5	0.031746	0.044088	0.43951	0.72187	--	--	--	LPP	--	--
hypothalamus-VS-cerebellum	chr1	80190742	80190788	-0.284392	5	0.015873	0.01266	0.20516	0.48955	--	--	BCL6	--	--	--
hypothalamus-VS-cerebellum	chr1	80673286	80673389	-0.536301	8	0.0001554	0.00084333	0.055556	0.59186	--	--	RTP1	--	--	--
hypothalamus-VS-cerebellum	chr1	80935514	80935728	0.29879	13	0.00099898	0.01762	0.43777	0.13898	--	--	--	--	--	--
hypothalamus-VS-cerebellum	chr1	81030011	81030067	0.254347	5	0.0079365	0.011492	0.64819	0.39384	--	--	--	--	--	--
hypothalamus-VS-cerebellum	chr1	82150015	82150104	0.323205	7	0.0011655	0.002384	0.79221	0.469	--	--	--	IGF2BP2	--	--
hypothalamus-VS-cerebellum	chr1	83115409	83115625	0.211647	5	0.031746	0.035069	0.43788	0.22623	--	--	--	--	--	--
hypothalamus-VS-cerebellum	chr1	83178948	83179091	0.117158	12	0.002914	0.0025695	0.16629	0.049131	--	--	--	--	--	--
hypothalamus-VS-cerebellum	chr1	83424562	83424761	-0.254553	15	1.2091e-05	9.067e-05	0.013068	0.26762	--	--	--	--	--	--
hypothalamus-VS-cerebellum	chr1	83424872	83424937	-0.115607	8	0.0029526	0.0067439	0.01053	0.12614	--	--	--	--	--	--
hypothalamus-VS-cerebellum	chr1	83456683	83456789	-0.309035	9	0.00049362	0.015237	0.47481	0.78385	--	--	CLCN2	--	--	FAM131A
hypothalamus-VS-cerebellum	chr1	83546553	83546730	-0.476824	9	4.1135e-05	0.0025128	0.24004	0.71687	--	--	--	--	--	MIR1224,ALG3
hypothalamus-VS-cerebellum	chr1	83549762	83549878	-0.194386	5	0.0079365	0.0043316	0.042606	0.23699	--	--	--	--	--	--
hypothalamus-VS-cerebellum	chr1	83555234	83555269	-0.460012	5	0.0079365	0.002649	0.29905	0.75906	--	--	--	--	--	--
hypothalamus-VS-cerebellum	chr1	84441458	84441924	0.125904	19	9.7191e-05	0.0011293	0.167	0.041095	--	--	--	--	--	--
hypothalamus-VS-cerebellum	chr1	85922718	85922835	0.47762	9	4.1135e-05	0.00034254	0.53333	0.055714	--	--	--	--	--	--
hypothalamus-VS-cerebellum	chr1	85936025	85936120	0.128807	5	0.0079365	0.00051693	0.1551	0.026296	SOX2	--	--	--	--	--
hypothalamus-VS-cerebellum	chr1	95456003	95456129	-0.271228	9	0.031469	0.031731	0.45844	0.72967	--	--	--	--	--	--
hypothalamus-VS-cerebellum	chr1	97801198	97801287	0.219829	6	0.008658	0.013998	0.28307	0.06324	--	--	--	CLDN11	--	--
hypothalamus-VS-cerebellum	chr1	98515760	98515862	-0.112413	7	0.00058275	0.0057566	0.042719	0.15513	--	--	--	--	--	--
hypothalamus-VS-cerebellum	chr1	103510829	103510911	0.201745	7	0.0011655	0.0056169	0.74431	0.54256	--	--	--	--	--	--
hypothalamus-VS-cerebellum	chr1	104146583	104146803	0.151761	21	0.0092245	0.019269	0.38282	0.23105	--	--	--	--	--	--
hypothalamus-VS-cerebellum	chr1	111645164	111645376	-0.290903	14	0.00093887	0.0042396	0.27103	0.56193	--	--	--	--	--	--
hypothalamus-VS-cerebellum	chr1	113071324	113071413	-0.342891	12	0.0001028	0.0011558	0.53409	0.87698	--	--	--	--	--	--
hypothalamus-VS-cerebellum	chr1	116219997	116220129	-0.307925	5	0.015873	0.041819	0.30752	0.61544	--	--	--	--	--	--
hypothalamus-VS-cerebellum	chr1	121855492	121855675	-0.291463	10	1.0825e-05	0.00036917	0.026662	0.31813	--	--	--	--	--	--
hypothalamus-VS-cerebellum	chr1	121872132	121872200	-0.154389	5	0.0079365	0.012251	0.037253	0.19164	--	--	--	--	--	--
hypothalamus-VS-cerebellum	chr1	121897568	121898502	0.318687	29	9.0003e-06	7.7576e-05	0.59882	0.28014	--	--	--	--	--	--
hypothalamus-VS-cerebellum	chr1	121924747	121924873	0.123638	7	0.00058275	0.015654	0.13642	0.012778	--	--	--	--	--	--
hypothalamus-VS-cerebellum	chr1	126873863	126873926	0.179239	9	0.00016454	0.00091411	0.20323	0.02399	--	--	CHST2	--	--	--
hypothalamus-VS-cerebellum	chr1	128184815	128184856	-0.104294	5	0.015873	0.047801	0.84058	0.94487	--	--	GRK7	--	--	--
hypothalamus-VS-cerebellum	chr1	128703229	128703306	-0.46	5	0.015873	0.025435	0.34	0.8	--	--	--	--	--	--
hypothalamus-VS-cerebellum	chr1	128872169	128872248	0.366882	8	0.0001554	0.00086926	0.64813	0.28125	--	--	--	SPSB4	--	--
hypothalamus-VS-cerebellum	chr1	128901298	128901351	-0.17476	9	4.1135e-05	0.00030599	0.73977	0.91453	--	--	SPSB4	--	--	--
hypothalamus-VS-cerebellum	chr1	128901438	128901519	-0.240536	8	0.020668	0.034627	0.43988	0.68041	--	--	SPSB4	--	--	--
hypothalamus-VS-cerebellum	chr1	128901523	128901595	-0.501292	5	0.0079365	0.0019226	0.29063	0.79192	SPSB4	--	--	--	--	--
hypothalamus-VS-cerebellum	chr1	128967020	128967116	0.154461	12	0.0018298	0.0023934	0.84271	0.68825	--	--	--	--	--	--
hypothalamus-VS-cerebellum	chr1	130852639	130852721	0.298254	7	0.00058275	0.0011241	0.82722	0.52897	--	--	--	--	--	--
hypothalamus-VS-cerebellum	chr1	131138522	131138621	0.32012	11	0.00018995	0.0059548	0.76651	0.44639	--	--	--	--	--	--
hypothalamus-VS-cerebellum	chr1	131211170	131211256	0.246154	5	0.0079365	0.0068556	0.95385	0.70769	--	--	--	--	--	--
hypothalamus-VS-cerebellum	chr1	131226672	131226701	0.115625	5	0.031746	0.047913	0.2	0.084375	--	--	--	--	--	--
hypothalamus-VS-cerebellum	chr1	131226768	131226860	0.100206	8	0.0006216	0.0071194	0.18233	0.082128	--	--	--	--	--	--
hypothalamus-VS-cerebellum	chr1	131747946	131748113	0.260735	21	2.2478e-05	3.2491e-05	0.53799	0.27725	--	--	--	--	--	--
hypothalamus-VS-cerebellum	chr1	132120563	132120654	0.348148	5	0.0079365	0.004715	0.66667	0.31852	--	--	--	--	--	--
hypothalamus-VS-cerebellum	chr1	135047923	135048008	-0.227077	5	0.015873	0.041048	0.61967	0.84674	--	--	--	--	--	--
hypothalamus-VS-cerebellum	chr1	135197493	135197617	-0.249418	6	0.0021645	0.0013476	0.15676	0.40618	--	--	EPHB1	--	--	--
hypothalamus-VS-cerebellum	chr1	135290779	135290866	-0.354793	9	4.1135e-05	0.0010526	0.20451	0.5593	--	--	EPHB1	--	--	--
hypothalamus-VS-cerebellum	chr1	135569301	135569407	-0.370376	7	0.011072	0.014904	0.27268	0.64305	--	--	--	EPHB1	--	--
hypothalamus-VS-cerebellum	chr1	136064125	136064192	0.100666	5	0.031746	0.047345	0.15937	0.058709	--	--	--	--	--	--
hypothalamus-VS-cerebellum	chr1	136115511	136115656	0.230074	5	0.015873	0.012773	0.30257	0.072499	--	--	--	--	--	--
hypothalamus-VS-cerebellum	chr1	136536369	136536458	-0.167451	5	0.0079365	0.0011365	0.097065	0.26452	--	--	--	--	--	--
hypothalamus-VS-cerebellum	chr1	136722130	136722198	0.175942	7	0.00058275	0.007047	0.23584	0.0599	--	--	TF	--	--	--
hypothalamus-VS-cerebellum	chr1	136804935	136805085	0.344869	7	0.017483	0.0053967	0.74852	0.40365	--	--	--	--	--	--
hypothalamus-VS-cerebellum	chr1	137063565	137063757	0.315713	10	0.0001299	0.00095214	0.44071	0.125	--	--	--	BFSP2	--	--
hypothalamus-VS-cerebellum	chr1	138652659	138652833	-0.252718	21	5.4025e-05	3.2441e-05	0.58069	0.83341	--	--	--	--	--	--
hypothalamus-VS-cerebellum	chr1	138676066	138676142	-0.277274	5	0.0079365	0.013567	0.18584	0.46312	--	--	--	--	--	--
hypothalamus-VS-cerebellum	chr1	138680806	138681175	0.216077	16	0.0037073	0.005974	0.64487	0.42879	--	--	--	--	--	--
hypothalamus-VS-cerebellum	chr1	138782096	138782286	-0.293666	11	0.023308	0.024813	0.40474	0.69841	--	--	--	--	--	--
hypothalamus-VS-cerebellum	chr1	138814456	138814768	0.120858	22	3.9763e-07	1.4818e-05	0.19455	0.073693	--	--	--	--	--	--
hypothalamus-VS-cerebellum	chr1	140718468	140718599	-0.370582	5	0.031746	0.040244	0.17333	0.54392	--	--	--	--	--	--
hypothalamus-VS-cerebellum	chr1	141793755	141793830	0.163273	5	0.0079365	0.0011229	0.42727	0.264	--	--	--	--	--	--
hypothalamus-VS-cerebellum	chr1	143510827	143510984	-0.317637	9	0.010613	0.0034293	0.41885	0.73649	--	--	RIPK4	--	--	--
hypothalamus-VS-cerebellum	chr1	143519317	143519372	0.141139	5	0.031746	0.036429	0.26222	0.12108	--	--	--	RIPK4	--	--
hypothalamus-VS-cerebellum	chr1	143534607	143534926	0.26907	14	0.00011357	0.0041513	0.54877	0.2797	--	--	--	RIPK4	--	--
hypothalamus-VS-cerebellum	chr1	143538477	143538583	0.264551	7	0.006993	0.015231	0.41155	0.147	--	--	--	--	--	--
hypothalamus-VS-cerebellum	chr1	143571117	143571254	-0.493689	16	3.5567e-06	6.6766e-06	0.16558	0.65927	--	--	--	--	--	--
hypothalamus-VS-cerebellum	chr1	143596217	143596353	-0.362441	8	0.0003108	0.0056199	0.1828	0.54524	--	--	--	--	--	--
hypothalamus-VS-cerebellum	chr1	143597563	143597999	-0.259459	19	5.9628e-05	0.0036895	0.45401	0.71347	--	--	--	--	--	--
hypothalamus-VS-cerebellum	chr1	143740940	143741415	-0.215257	30	3.7097e-05	0.00085437	0.52723	0.74248	--	--	--	ZBTB21	--	--
hypothalamus-VS-cerebellum	chr1	143818046	143818091	-0.455556	5	0.0079365	0.00057684	0.13333	0.58889	--	--	--	--	--	--
hypothalamus-VS-cerebellum	chr1	144074706	144074802	-0.239426	7	0.011072	0.039849	0.52401	0.76344	--	--	--	--	--	--
hypothalamus-VS-cerebellum	chr1	144094145	144094240	-0.173208	7	0.017483	0.038004	0.6171	0.79031	--	--	--	--	--	--
hypothalamus-VS-cerebellum	chr1	144115040	144115079	0.226923	5	0.0079365	0.039775	0.76923	0.54231	--	--	--	--	--	--
hypothalamus-VS-cerebellum	chr1	144562191	144562268	-0.279932	5	0.015873	0.03375	0.31505	0.59498	--	--	--	--	--	--
hypothalamus-VS-cerebellum	chr1	144574142	144574237	-0.270638	7	0.006993	0.03724	0.37899	0.64963	--	--	--	--	--	--
hypothalamus-VS-cerebellum	chr1	144589482	144589667	-0.162124	5	0.0079365	0.015988	0.071761	0.23389	--	--	--	--	--	--
hypothalamus-VS-cerebellum	chr1	144602727	144602803	-0.218589	7	0.011072	0.023559	0.38375	0.60234	--	--	--	--	--	--
hypothalamus-VS-cerebellum	chr1	144663500	144663593	-0.327736	9	0.00078157	0.00088874	0.17752	0.50526	--	--	--	WDR4	--	--
hypothalamus-VS-cerebellum	chr1	144752806	144752891	-0.367715	5	0.0079365	0.0032689	0.30432	0.67203	--	--	--	PKNOX1	--	--
hypothalamus-VS-cerebellum	chr1	144780845	144780945	-0.267074	5	0.0079365	0.0037462	0.20912	0.47619	--	--	--	--	--	--
hypothalamus-VS-cerebellum	chr1	144795480	144795593	-0.117004	7	0.017483	0.037653	0.64274	0.75974	--	--	--	CBS	--	--
hypothalamus-VS-cerebellum	chr1	144797723	144797794	-0.423114	7	0.0040793	0.038012	0.35867	0.78178	--	--	CBS	--	--	--
hypothalamus-VS-cerebellum	chr1	144805303	144805435	-0.194058	8	0.020668	0.0056122	0.59608	0.79013	--	--	CBS	CBS	--	--
hypothalamus-VS-cerebellum	chr1	144881733	144881873	0.347619	5	0.015873	0.035577	0.85429	0.50667	--	--	--	--	--	--
hypothalamus-VS-cerebellum	chr1	144958163	144958283	-0.335195	7	0.011072	0.017226	0.30117	0.63636	--	--	--	--	--	--
hypothalamus-VS-cerebellum	chr1	144960394	144960687	0.159554	5	0.015873	0.019083	0.25096	0.091405	--	--	--	--	--	--
hypothalamus-VS-cerebellum	chr1	145061420	145061512	-0.183524	6	0.025974	0.0063967	0.26035	0.44388	--	--	--	PTTG1IP	--	--
hypothalamus-VS-cerebellum	chr1	145062338	145062378	-0.260692	5	0.0079365	0.0045173	0.059347	0.32004	--	--	PTTG1IP	--	--	--
hypothalamus-VS-cerebellum	chr1	145111633	145111805	-0.292131	10	0.00072528	0.0011877	0.092813	0.38494	--	--	--	ITGB2	--	--
hypothalamus-VS-cerebellum	chr1	145124203	145124449	-0.277585	12	0.002914	0.010386	0.32586	0.60345	--	ITGB2	--	ITGB2	--	--
hypothalamus-VS-cerebellum	chr1	145164578	145165083	-0.214879	18	0.0071606	0.036126	0.46429	0.67916	--	--	--	FAM207A	--	--
hypothalamus-VS-cerebellum	chr1	145185628	145185704	-0.33194	5	0.0079365	0.0045772	0.32997	0.6619	--	--	--	--	--	--
hypothalamus-VS-cerebellum	chr1	145194419	145194485	-0.160273	8	0.010412	0.016919	0.5237	0.68397	--	--	--	--	--	--
hypothalamus-VS-cerebellum	chr1	145195630	145195734	-0.374473	5	0.0079365	0.0038086	0.39333	0.76781	--	--	--	--	--	--
hypothalamus-VS-cerebellum	chr1	145196463	145196596	-0.196269	5	0.015873	0.014659	0.10791	0.30418	--	--	--	--	--	--
hypothalamus-VS-cerebellum	chr1	145229465	145229509	0.31401	5	0.0079365	0.011383	0.5051	0.19109	--	--	--	--	--	--
hypothalamus-VS-cerebellum	chr1	145257388	145257440	-0.137553	5	0.0079365	0.011627	0.052632	0.19018	--	--	--	--	--	--
hypothalamus-VS-cerebellum	chr1	145454499	145454579	-0.222665	7	0.00058275	0.00051168	0.47153	0.6942	--	--	--	--	--	--
hypothalamus-VS-cerebellum	chr1	145461679	145461785	-0.176246	5	0.031746	0.035398	0.12484	0.30109	--	--	--	--	--	--
hypothalamus-VS-cerebellum	chr1	145466078	145466210	-0.164678	9	0.00078157	0.0023131	0.76852	0.9332	--	--	--	--	--	--
hypothalamus-VS-cerebellum	chr1	145486146	145486279	-0.344753	5	0.015873	0.039139	0.22516	0.56991	--	--	--	--	--	--
hypothalamus-VS-cerebellum	chr1	145492987	145493068	-0.29065	5	0.0079365	0.035317	0.3	0.59065	--	--	--	--	--	--
hypothalamus-VS-cerebellum	chr1	145522059	145522484	-0.387013	16	7.579e-05	0.0031828	0.33981	0.72682	--	--	--	--	--	--
hypothalamus-VS-cerebellum	chr1	145522497	145522698	-0.243219	12	0.0082932	0.021758	0.46571	0.70892	--	--	--	--	--	--
hypothalamus-VS-cerebellum	chr1	145597591	145597683	-0.223719	5	0.031746	0.021536	0.5166	0.74032	--	--	--	POFUT2	--	--
hypothalamus-VS-cerebellum	chr1	145674262	145674319	-0.431997	5	0.0079365	0.0046408	0.34678	0.77878	--	--	--	--	--	--
hypothalamus-VS-cerebellum	chr1	145678418	145678531	-0.479675	11	2.8351e-06	0.00017589	0.12915	0.60882	--	--	--	--	--	--
hypothalamus-VS-cerebellum	chr1	145681218	145681379	-0.239352	15	0.002637	0.0018448	0.60456	0.84391	--	--	--	--	--	--
hypothalamus-VS-cerebellum	chr1	145787501	145787567	-0.36709	9	4.1135e-05	0.00086482	0.45044	0.81753	--	--	PFKL	--	--	--
hypothalamus-VS-cerebellum	chr1	145790988	145791304	-0.192025	25	0.00023614	0.0037335	0.18196	0.37399	--	--	PFKL	--	--	--
hypothalamus-VS-cerebellum	chr1	145796638	145796719	-0.357634	5	0.015873	0.010947	0.26348	0.62112	--	--	PFKL	--	--	--
hypothalamus-VS-cerebellum	chr1	145805252	145805336	-0.305461	5	0.0079365	0.03415	0.16569	0.47115	--	--	--	CFAP410	--	--
hypothalamus-VS-cerebellum	chr1	145918302	145918379	-0.148006	5	0.0079365	0.012027	0.10419	0.25219	--	--	--	--	--	--
hypothalamus-VS-cerebellum	chr1	146010140	146010205	-0.145412	6	0.0021645	0.0047067	0.078508	0.22392	--	--	--	TSPEAR	--	--
hypothalamus-VS-cerebellum	chr1	146028178	146028361	-0.158707	7	0.00058275	0.0063051	0.03892	0.19763	--	--	LOC617218	TSPEAR	--	--
hypothalamus-VS-cerebellum	chr1	146031955	146032055	0.3	5	0.0079365	0.016863	0.8	0.5	--	--	--	TSPEAR	--	--
hypothalamus-VS-cerebellum	chr1	146036259	146036854	0.207397	43	8.7655e-08	0.00022652	0.39008	0.18268	TSPEAR	TSPEAR	TSPEAR	--	--	--
hypothalamus-VS-cerebellum	chr1	146121279	146121362	-0.214905	5	0.0079365	0.035297	0.61765	0.83255	UBE2G2	--	--	--	--	--
hypothalamus-VS-cerebellum	chr1	146123381	146123437	-0.462105	5	0.0079365	0.00071586	0.38	0.84211	--	--	--	--	--	--
hypothalamus-VS-cerebellum	chr1	146149040	146149200	-0.285613	5	0.0079365	0.041805	0.35758	0.64319	--	--	--	--	--	--
hypothalamus-VS-cerebellum	chr1	146211891	146211943	-0.223054	5	0.0079365	0.0016635	0.65161	0.87467	--	--	--	--	--	--
hypothalamus-VS-cerebellum	chr1	146247113	146247162	-0.244232	5	0.0079365	0.012601	0.43368	0.67791	--	--	--	--	--	--
hypothalamus-VS-cerebellum	chr1	146259982	146260051	-0.199952	5	0.031746	0.037652	0.54833	0.74829	--	--	--	--	--	--
hypothalamus-VS-cerebellum	chr1	146441451	146441677	-0.371089	5	0.0079365	0.0025809	0.41958	0.79067	--	--	--	--	--	--
hypothalamus-VS-cerebellum	chr1	146508123	146508182	-0.459827	7	0.00058275	0.00034626	0.2955	0.75533	--	--	--	PDXK	--	--
hypothalamus-VS-cerebellum	chr1	146513831	146513929	-0.468124	5	0.0079365	0.036876	0.16596	0.63408	--	--	PDXK	--	--	--
hypothalamus-VS-cerebellum	chr1	146514881	146515087	-0.321657	11	0.0041025	0.023625	0.4147	0.73636	--	--	--	PDXK	--	--
hypothalamus-VS-cerebellum	chr1	146517296	146517346	-0.581846	5	0.0079365	0.010253	0.24	0.82185	--	--	--	--	--	PDXK
hypothalamus-VS-cerebellum	chr1	146597105	146597205	-0.130951	8	0.0001554	0.0028082	0.079112	0.21006	--	--	--	--	--	--
hypothalamus-VS-cerebellum	chr1	146598667	146598785	-0.284542	5	0.031746	0.037102	0.37617	0.66071	--	--	--	--	--	--
hypothalamus-VS-cerebellum	chr1	146821022	146821050	0.353448	5	0.0079365	0.0030765	0.65	0.29655	--	--	TRAPPC10	--	--	--
hypothalamus-VS-cerebellum	chr1	146864033	146864364	-0.1353	13	0.011975	0.017578	0.55626	0.69156	--	--	GATD3A	--	--	--
hypothalamus-VS-cerebellum	chr1	146866845	146866922	-0.151667	5	0.0079365	0.0026313	0.69167	0.84333	--	--	GATD3A	--	--	--
hypothalamus-VS-cerebellum	chr1	146897395	146897467	-0.233425	7	0.002331	0.038351	0.061501	0.29493	--	--	--	--	--	--
hypothalamus-VS-cerebellum	chr1	146977180	146977265	-0.246406	7	0.0011655	0.015411	0.4113	0.65771	--	--	--	--	--	--
hypothalamus-VS-cerebellum	chr1	146989412	146989456	-0.238981	5	0.0079365	0.0053789	0.059465	0.29845	--	--	COL18A1	--	--	--
hypothalamus-VS-cerebellum	chr1	146989892	146990015	-0.204589	10	0.0020892	0.028531	0.52457	0.72916	--	--	--	COL18A1	--	--
hypothalamus-VS-cerebellum	chr1	147108695	147108737	-0.455556	5	0.0079365	0.0027734	0.26667	0.72222	--	--	--	--	--	--
hypothalamus-VS-cerebellum	chr1	147221035	147221113	-0.216329	7	0.006993	0.020608	0.20635	0.42268	--	PCBP3	--	PCBP3	--	--
hypothalamus-VS-cerebellum	chr1	147285328	147285443	-0.172262	6	0.0021645	0.015783	0.16253	0.33479	--	PCBP3	--	PCBP3	--	--
hypothalamus-VS-cerebellum	chr1	147288873	147289028	-0.249321	8	0.010412	0.0058332	0.41576	0.66508	--	PCBP3	--	PCBP3	--	--
hypothalamus-VS-cerebellum	chr1	147304900	147305048	-0.309367	7	0.011072	0.0068184	0.39755	0.70691	--	PCBP3	--	PCBP3	--	--
hypothalamus-VS-cerebellum	chr1	147306304	147306439	-0.621923	7	0.00058275	0.00012569	0.083333	0.70526	--	PCBP3	--	PCBP3	--	--
hypothalamus-VS-cerebellum	chr1	147347912	147348108	-0.272538	9	0.0027561	0.015786	0.20036	0.4729	--	--	--	PCBP3	--	--
hypothalamus-VS-cerebellum	chr1	147351758	147352408	-0.261581	22	0.00046978	0.0022838	0.36393	0.62551	--	--	--	PCBP3	--	--
hypothalamus-VS-cerebellum	chr1	147352423	147352803	-0.18065	9	0.039984	0.031043	0.27316	0.45381	--	--	--	PCBP3	--	--
hypothalamus-VS-cerebellum	chr1	147352819	147352923	-0.313235	5	0.0079365	0.021975	0.49057	0.80381	--	--	--	PCBP3	--	--
hypothalamus-VS-cerebellum	chr1	147357210	147357725	-0.261155	10	0.0038862	0.0058769	0.30785	0.56901	--	--	--	PCBP3	--	--
hypothalamus-VS-cerebellum	chr1	147408206	147408274	-0.154177	7	0.017483	0.019406	0.72619	0.88037	--	--	COL6A1	--	--	--
hypothalamus-VS-cerebellum	chr1	147408358	147408402	-0.380952	5	0.0079365	0.0014792	0.6	0.98095	--	--	--	COL6A1	--	--
hypothalamus-VS-cerebellum	chr1	147412243	147412308	-0.132571	5	0.031746	0.0098545	0.73143	0.864	--	--	--	COL6A1	--	--
hypothalamus-VS-cerebellum	chr1	147413203	147413288	-0.384825	5	0.0079365	0.012431	0.45364	0.83846	--	--	COL6A1	--	--	--
hypothalamus-VS-cerebellum	chr1	147413673	147413751	0.436967	5	0.015873	0.041756	0.71697	0.28	--	--	--	COL6A1	--	--
hypothalamus-VS-cerebellum	chr1	147555707	147556168	-0.177586	20	0.0045077	0.003166	0.53652	0.71411	--	--	COL6A2	COL6A2	--	--
hypothalamus-VS-cerebellum	chr1	147556225	147556322	-0.289	9	0.014192	0.015359	0.48796	0.77696	--	--	COL6A2	--	--	--
hypothalamus-VS-cerebellum	chr1	147585109	147585160	-0.487934	5	0.0079365	0.0055375	0.376	0.86393	--	--	--	FTCD	--	--
hypothalamus-VS-cerebellum	chr1	147625220	147625339	-0.278723	8	0.014763	0.014449	0.4786	0.75732	--	--	--	--	--	LSS
hypothalamus-VS-cerebellum	chr1	147769203	147769333	-0.282214	5	0.0079365	0.0018658	0.022175	0.30439	--	--	--	--	--	--
hypothalamus-VS-cerebellum	chr1	147792061	147792193	-0.452277	14	0.00011357	0.00020161	0.28344	0.73571	--	--	--	--	--	--
hypothalamus-VS-cerebellum	chr1	147826094	147826200	-0.509288	5	0.0079365	0.00080125	0.098413	0.6077	--	--	--	--	--	--
hypothalamus-VS-cerebellum	chr1	147945688	147945779	-0.345111	8	0.0001554	0.0028497	0.3654	0.71051	--	--	--	--	--	--
hypothalamus-VS-cerebellum	chr1	150054427	150054451	0.14666	7	0.00058275	0.00058295	0.15584	0.0091846	--	--	CBR1	--	--	--
hypothalamus-VS-cerebellum	chr1	150188973	150189051	-0.341244	7	0.011072	0.0057959	0.23702	0.57826	--	--	--	--	--	--
hypothalamus-VS-cerebellum	chr1	150250631	150250672	-0.427765	5	0.0079365	0.0031117	0.48824	0.916	--	--	--	--	--	--
hypothalamus-VS-cerebellum	chr1	150588270	150588368	-0.258947	5	0.015873	0.036246	0.56988	0.82882	--	--	--	--	--	--
hypothalamus-VS-cerebellum	chr1	150688792	150688866	0.346594	5	0.0079365	0.002212	0.65429	0.30769	--	--	--	--	--	--
hypothalamus-VS-cerebellum	chr1	150724970	150725016	-0.107563	5	0.0079365	0.012493	0.066199	0.17376	--	--	--	--	--	--
hypothalamus-VS-cerebellum	chr1	150745717	150745833	-0.19868	5	0.015873	0.0099094	0.33475	0.53343	--	--	--	--	--	--
hypothalamus-VS-cerebellum	chr1	150776343	150776410	-0.31635	5	0.031746	0.035614	0.31409	0.63044	--	--	--	--	--	--
hypothalamus-VS-cerebellum	chr1	150828865	150828915	-0.305128	5	0.0079365	0.0038148	0.63333	0.93846	--	--	--	--	--	--
hypothalamus-VS-cerebellum	chr1	150889888	150889953	-0.32841	5	0.0079365	0.0031552	0.082806	0.41122	--	--	--	--	--	--
hypothalamus-VS-cerebellum	chr1	150934287	150934362	0.250945	5	0.0079365	0.020779	0.34157	0.090627	--	--	--	--	--	--
hypothalamus-VS-cerebellum	chr1	151146765	151147093	-0.257468	9	0.0018511	0.0059971	0.47084	0.72831	--	--	--	--	--	--
hypothalamus-VS-cerebellum	chr1	151287324	151287400	-0.18702	5	0.0079365	0.010061	0.08298	0.27	--	--	--	--	--	--
hypothalamus-VS-cerebellum	chr1	151539036	151539147	-0.356892	5	0.031746	0.036133	0.14254	0.49944	--	--	--	--	--	--
hypothalamus-VS-cerebellum	chr1	151554607	151554660	-0.321499	5	0.0079365	0.0010727	0.42906	0.75056	--	--	--	--	--	--
hypothalamus-VS-cerebellum	chr1	151573151	151573264	-0.410305	5	0.015873	0.047128	0.31827	0.72857	--	--	--	--	--	--
hypothalamus-VS-cerebellum	chr1	151578094	151578265	-0.41757	12	8.8752e-06	0.00047294	0.36348	0.78105	--	--	--	--	--	--
hypothalamus-VS-cerebellum	chr1	151581885	151581921	-0.329106	5	0.0079365	0.0046398	0.22787	0.55698	--	--	--	--	--	--
hypothalamus-VS-cerebellum	chr1	151753471	151753513	0.197862	5	0.0079365	0.0027726	0.22631	0.028446	--	--	--	--	--	--
hypothalamus-VS-cerebellum	chr1	152514603	152514680	0.330714	5	0.031746	0.046993	0.75571	0.425	--	--	--	ERG	--	--
hypothalamus-VS-cerebellum	chr1	153057186	153057293	-0.201937	7	0.0040793	0.0071667	0.64815	0.85008	--	--	--	--	--	--
hypothalamus-VS-cerebellum	chr1	153156946	153157155	0.164512	13	0.014044	0.017645	0.40622	0.24171	--	--	--	--	--	--
hypothalamus-VS-cerebellum	chr1	153157174	153157232	-0.21467	5	0.0079365	0.0013385	0.15199	0.36666	--	--	--	--	--	--
hypothalamus-VS-cerebellum	chr1	153314376	153314605	-0.134883	23	0.0033583	0.0087409	0.69761	0.83249	--	--	PIK3R4	--	--	--
hypothalamus-VS-cerebellum	chr1	153336198	153336337	-0.265657	9	0.00078157	0.015489	0.43911	0.70476	--	--	--	--	--	--
hypothalamus-VS-cerebellum	chr1	153391010	153391044	-0.307839	5	0.015873	0.015286	0.54857	0.85641	--	--	--	--	--	--
hypothalamus-VS-cerebellum	chr1	153401020	153401095	-0.132381	5	0.031746	0.039931	0.81429	0.94667	--	--	--	--	--	--
hypothalamus-VS-cerebellum	chr1	153799254	153799569	-0.274047	21	0.00071582	0.00767	0.41805	0.6921	--	--	--	--	--	--
hypothalamus-VS-cerebellum	chr1	154024220	154024504	-0.238745	12	4.9553e-05	0.0011076	0.16479	0.40354	--	--	SH3BP5	--	SH3BP5	CAPN7
hypothalamus-VS-cerebellum	chr1	154030023	154030100	-0.34548	7	0.00058275	0.00066096	0.39983	0.74531	--	--	--	SH3BP5	--	--
hypothalamus-VS-cerebellum	chr1	154034549	154034602	-0.190385	5	0.0079365	0.012699	0.14808	0.33846	--	--	--	SH3BP5	--	--
hypothalamus-VS-cerebellum	chr1	154037057	154037123	-0.407476	5	0.0079365	0.0049889	0.35443	0.76191	--	--	--	SH3BP5	--	--
hypothalamus-VS-cerebellum	chr1	154037814	154037899	-0.220097	5	0.0079365	0.00058875	0.15318	0.37328	--	--	--	SH3BP5	--	--
hypothalamus-VS-cerebellum	chr1	154038976	154039087	-0.342058	10	0.00020568	0.0024063	0.30904	0.65109	--	--	--	SH3BP5	--	--
hypothalamus-VS-cerebellum	chr1	154055789	154055834	-0.20714	5	0.015873	0.012265	0.44706	0.6542	--	--	--	SH3BP5	--	--
hypothalamus-VS-cerebellum	chr1	154057598	154057656	-0.254432	5	0.0079365	0.044989	0.20009	0.45452	--	--	--	SH3BP5	--	--
hypothalamus-VS-cerebellum	chr1	154064214	154064284	-0.250079	5	0.0079365	0.0033216	0.088	0.33808	--	--	--	SH3BP5	--	--
hypothalamus-VS-cerebellum	chr1	154064650	154064910	-0.178416	13	0.00038402	0.0022631	0.1417	0.32011	--	--	--	SH3BP5	--	--
hypothalamus-VS-cerebellum	chr1	154073925	154073997	-0.24559	5	0.0079365	0.004366	0.31159	0.55718	--	--	--	SH3BP5	--	--
hypothalamus-VS-cerebellum	chr1	154082183	154082263	-0.233691	9	0.00016454	0.0066161	0.13722	0.37091	--	--	--	SH3BP5	--	--
hypothalamus-VS-cerebellum	chr1	154085028	154085080	-0.425518	8	0.0001554	0.0027195	0.39179	0.81731	--	--	--	SH3BP5	--	--
hypothalamus-VS-cerebellum	chr1	154098913	154099060	-0.139751	5	0.031746	0.017803	0.10805	0.2478	--	--	--	SH3BP5	--	--
hypothalamus-VS-cerebellum	chr1	154139210	154139325	-0.238785	10	1.0825e-05	5.2194e-05	0.011215	0.25	--	--	--	--	--	--
hypothalamus-VS-cerebellum	chr1	154201596	154201862	-0.180305	5	0.015873	0.038005	0.11641	0.29672	--	--	--	--	--	EAF1
hypothalamus-VS-cerebellum	chr1	154220037	154220249	-0.27591	14	0.00067354	0.00021255	0.31991	0.59582	--	--	--	COLQ	--	--
hypothalamus-VS-cerebellum	chr1	154221581	154221778	-0.20393	14	0.0076996	0.0041783	0.60168	0.80561	--	--	--	COLQ	--	--
hypothalamus-VS-cerebellum	chr1	154222455	154223051	-0.130097	27	0.016573	0.02248	0.56472	0.69482	--	--	COLQ	COLQ	--	--
hypothalamus-VS-cerebellum	chr1	154223058	154223182	-0.220038	10	0.0068415	0.012896	0.57679	0.79683	--	--	--	COLQ	--	--
hypothalamus-VS-cerebellum	chr1	154224438	154224579	-0.229545	13	0.00022768	0.002361	0.55505	0.7846	--	--	COLQ	--	--	--
hypothalamus-VS-cerebellum	chr1	154234984	154235193	-0.274388	7	0.011072	0.015037	0.24658	0.52096	--	--	--	COLQ	--	--
hypothalamus-VS-cerebellum	chr1	154254311	154254353	-0.127881	5	0.0079365	0.013316	0.80554	0.93342	--	--	COLQ	--	--	--
hypothalamus-VS-cerebellum	chr1	154282827	154282905	-0.279086	7	0.00058275	0.00050692	0.19645	0.47554	--	--	--	COLQ	--	--
hypothalamus-VS-cerebellum	chr1	154294654	154294713	-0.232793	5	0.015873	0.044795	0.51446	0.74725	--	--	--	--	--	--
hypothalamus-VS-cerebellum	chr1	154396112	154396350	-0.170686	5	0.0079365	0.039526	0.090122	0.26081	--	BTD	--	BTD	--	--
hypothalamus-VS-cerebellum	chr1	154397287	154397414	0.156293	5	0.0079365	0.010783	0.25553	0.099235	--	BTD	--	BTD	--	--
hypothalamus-VS-cerebellum	chr1	154404886	154404922	-0.333198	5	0.0079365	0.00096534	0.49094	0.82414	--	--	--	BTD	--	--
hypothalamus-VS-cerebellum	chr1	154405442	154406032	-0.404235	28	2.0028e-09	1.2079e-06	0.17707	0.58131	--	--	--	BTD	--	--
hypothalamus-VS-cerebellum	chr1	154414091	154414137	-0.346612	5	0.031746	0.011076	0.2942	0.64082	--	--	--	BTD	--	--
hypothalamus-VS-cerebellum	chr1	154418233	154418324	-0.228319	8	0.0006216	0.014413	0.082266	0.31058	--	--	--	--	--	BTD
hypothalamus-VS-cerebellum	chr1	154761190	154761230	0.479394	5	0.0079365	0.018895	0.54	0.060606	--	--	--	--	--	--
hypothalamus-VS-cerebellum	chr1	154881152	154881247	-0.460778	8	0.0001554	0.00034155	0.38462	0.84539	--	--	--	--	--	--
hypothalamus-VS-cerebellum	chr1	154931442	154931485	-0.252454	5	0.0079365	0.0020577	0.025641	0.2781	--	--	--	GALNT15	--	--
hypothalamus-VS-cerebellum	chr1	154960423	154960568	0.215182	7	0.0040793	0.014546	0.46544	0.25026	--	--	GALNT15	--	--	--
hypothalamus-VS-cerebellum	chr1	154989799	154989897	-0.336947	5	0.0079365	0.0028456	0.024818	0.36176	--	--	--	--	--	--
hypothalamus-VS-cerebellum	chr1	155030846	155030908	0.122604	7	0.0040793	0.0053544	0.92517	0.80257	--	--	--	OXNAD1	--	--
hypothalamus-VS-cerebellum	chr1	155070481	155070590	0.191527	5	0.0079365	0.0013052	0.25885	0.06732	--	--	--	OXNAD1	--	--
hypothalamus-VS-cerebellum	chr1	155071145	155071469	-0.162397	19	3.611e-05	0.0011133	0.11037	0.27277	--	--	--	OXNAD1	--	--
hypothalamus-VS-cerebellum	chr1	155071511	155071964	-0.305596	20	4.8712e-07	3.3956e-05	0.14668	0.45227	--	--	--	OXNAD1	--	--
hypothalamus-VS-cerebellum	chr1	155147553	155147811	-0.262644	8	0.010412	0.023482	0.29797	0.56062	--	--	--	OXNAD1	--	--
hypothalamus-VS-cerebellum	chr1	155157488	155157526	0.131108	5	0.0079365	0.0040754	0.33929	0.20818	--	--	--	OXNAD1	--	--
hypothalamus-VS-cerebellum	chr1	155158150	155158213	0.204688	6	0.0021645	0.0013648	0.31776	0.11307	--	--	--	OXNAD1	--	--
hypothalamus-VS-cerebellum	chr1	155176816	155176851	-0.19987	5	0.0079365	0.0028554	0.69788	0.89775	--	--	--	--	--	--
hypothalamus-VS-cerebellum	chr1	155282756	155283069	-0.235594	23	0.00023338	0.0018733	0.52023	0.75582	--	--	--	--	--	--
hypothalamus-VS-cerebellum	chr1	155284501	155284542	0.195563	5	0.0079365	0.026844	0.9619	0.76634	--	--	--	--	--	--
hypothalamus-VS-cerebellum	chr1	155338279	155338472	-0.252989	22	0.00039356	0.00073833	0.46212	0.71511	--	--	--	--	--	--
hypothalamus-VS-cerebellum	chr1	155512076	155512171	-0.248361	8	0.004662	0.044102	0.46099	0.70935	--	--	--	--	--	--
hypothalamus-VS-cerebellum	chr1	155569370	155569441	0.232408	7	0.00058275	0.0004981	0.91999	0.68758	--	--	--	--	--	--
hypothalamus-VS-cerebellum	chr1	155636637	155637039	-0.180533	14	0.0115	0.027175	0.60218	0.78271	--	--	--	PLCL2	--	--
hypothalamus-VS-cerebellum	chr1	155641225	155641553	-0.125704	5	0.031746	0.049344	0.10565	0.23136	--	--	--	PLCL2	--	--
hypothalamus-VS-cerebellum	chr1	155641576	155641651	-0.224974	7	0.011072	0.0070347	0.47659	0.70156	--	--	--	PLCL2	--	--
hypothalamus-VS-cerebellum	chr1	155641715	155641839	-0.420605	7	0.002331	0.015725	0.25879	0.6794	--	--	--	PLCL2	--	--
hypothalamus-VS-cerebellum	chr1	155644293	155644371	-0.249932	5	0.0079365	0.035682	0.09544	0.34537	--	--	--	PLCL2	--	--
hypothalamus-VS-cerebellum	chr1	155644976	155645015	-0.242415	5	0.015873	0.012234	0.61053	0.85294	--	--	--	PLCL2	--	--
hypothalamus-VS-cerebellum	chr1	155671164	155671193	-0.282051	5	0.015873	0.048537	0.53737	0.81942	--	--	--	PLCL2	--	--
hypothalamus-VS-cerebellum	chr1	155675972	155676086	-0.285927	11	0.0024467	0.011665	0.43258	0.71851	--	--	--	PLCL2	--	--
hypothalamus-VS-cerebellum	chr1	155677396	155677501	-0.178988	7	0.017483	0.015156	0.3344	0.51338	--	--	--	PLCL2	--	--
hypothalamus-VS-cerebellum	chr1	155685607	155685841	-0.257513	15	1.7629e-05	8.8527e-05	0.092745	0.35026	--	--	--	PLCL2	--	--
hypothalamus-VS-cerebellum	chr1	155700259	155700290	-0.2627	5	0.0079365	0.0033151	0.18655	0.44925	--	--	--	PLCL2	--	--
hypothalamus-VS-cerebellum	chr1	155701914	155702232	-0.251457	9	0.0056355	0.032958	0.43251	0.68397	--	--	--	PLCL2	--	--
hypothalamus-VS-cerebellum	chr1	155705144	155705197	-0.359139	5	0.015873	0.044658	0.47758	0.83672	--	--	--	PLCL2	--	--
hypothalamus-VS-cerebellum	chr1	155705820	155705958	-0.437637	5	0.031746	0.010776	0.12308	0.56071	--	--	--	PLCL2	--	--
hypothalamus-VS-cerebellum	chr1	155716805	155716865	0.202819	5	0.0079365	0.021433	0.81212	0.6093	--	--	--	PLCL2	--	--
hypothalamus-VS-cerebellum	chr1	155721708	155722108	-0.265182	12	0.0055596	0.038992	0.27691	0.54209	--	--	--	PLCL2	--	--
hypothalamus-VS-cerebellum	chr1	155729547	155729628	-0.385088	7	0.0011655	0.0051641	0.36859	0.75368	--	--	--	PLCL2	--	--
hypothalamus-VS-cerebellum	chr1	155737169	155737237	-0.338046	5	0.0079365	0.002021	0.099635	0.43768	--	--	--	PLCL2	--	--
hypothalamus-VS-cerebellum	chr1	155741374	155741440	-0.292709	6	0.0021645	0.0055266	0.52239	0.8151	--	--	PLCL2	--	--	--
hypothalamus-VS-cerebellum	chr1	155741673	155741758	-0.346358	5	0.015873	0.038335	0.345	0.69136	--	--	PLCL2	--	--	--
hypothalamus-VS-cerebellum	chr1	155754041	155754149	-0.389461	10	1.0825e-05	0.00038828	0.49816	0.88762	--	--	--	PLCL2	--	--
hypothalamus-VS-cerebellum	chr1	155773411	155773508	-0.363528	8	0.0018648	0.014366	0.26693	0.63046	--	--	--	PLCL2	--	--
hypothalamus-VS-cerebellum	chr1	155775170	155775929	-0.198718	25	0.003723	0.014688	0.51106	0.70977	--	--	--	PLCL2	--	--
hypothalamus-VS-cerebellum	chr1	155775931	155775982	-0.354162	5	0.0079365	0.014726	0.48316	0.83732	--	--	--	PLCL2	--	--
hypothalamus-VS-cerebellum	chr1	155785733	155785778	-0.258157	5	0.0079365	0.025804	0.57747	0.83563	--	--	--	PLCL2	--	--
hypothalamus-VS-cerebellum	chr1	155786145	155786222	-0.326797	6	0.041126	0.02373	0.45098	0.77778	--	--	--	PLCL2	--	--
hypothalamus-VS-cerebellum	chr1	155790018	155790086	-0.179881	5	0.0079365	0.0098999	0.70012	0.88	--	--	--	PLCL2	--	--
hypothalamus-VS-cerebellum	chr1	155802502	155802538	-0.215778	5	0.0079365	0.004072	0.67826	0.89404	--	--	--	PLCL2	--	--
hypothalamus-VS-cerebellum	chr1	155833889	155834037	-0.194114	18	0.0015569	0.022218	0.51931	0.71343	--	--	--	--	--	TBC1D5,PLCL2
hypothalamus-VS-cerebellum	chr1	155834950	155835065	-0.206061	11	0.015769	0.012138	0.47879	0.68485	--	--	--	TBC1D5	--	PLCL2
hypothalamus-VS-cerebellum	chr1	155861842	155861994	-0.133326	11	0.0024467	0.0055649	0.08556	0.21889	--	--	--	TBC1D5	--	--
hypothalamus-VS-cerebellum	chr1	155876789	155876963	-0.383552	18	2.2395e-05	3.7329e-05	0.20129	0.58484	--	--	--	TBC1D5	--	--
hypothalamus-VS-cerebellum	chr1	155892155	155892220	-0.282951	9	0.0039901	0.014922	0.4824	0.76535	--	--	--	TBC1D5	--	--
hypothalamus-VS-cerebellum	chr1	156245659	156245690	-0.196168	5	0.015873	0.040787	0.64524	0.8414	--	TBC1D5	--	TBC1D5	--	--
hypothalamus-VS-cerebellum	chr1	156336927	156336981	-0.244214	5	0.015873	0.034293	0.20053	0.44475	--	TBC1D5	--	TBC1D5	--	--
hypothalamus-VS-cerebellum	chr1	156640575	156640867	-0.275728	28	8.3948e-05	0.0049638	0.25636	0.53209	--	--	--	--	--	--
hypothalamus-VS-cerebellum	chr1	156640870	156640981	-0.530303	11	2.8351e-06	0.00015455	0.35065	0.88095	--	--	--	--	--	--
hypothalamus-VS-cerebellum	chr1	156715297	156715343	-0.277243	5	0.0079365	0.023602	0.30976	0.58701	--	--	--	--	--	--
hypothalamus-VS-cerebellum	chr1	156963675	156963769	-0.33482	8	0.004662	0.00076626	0.38237	0.71719	--	--	--	--	--	--
hypothalamus-VS-cerebellum	chr1	157016092	157016131	0.156652	5	0.0079365	0.002818	0.35918	0.20253	--	--	--	--	--	--
hypothalamus-VS-cerebellum	chr1	157071359	157071420	-0.117313	5	0.0079365	0.014486	0.84359	0.9609	--	--	--	--	--	--
hypothalamus-VS-cerebellum	chr1	157176744	157176817	-0.239491	5	0.0079365	0.011011	0.22166	0.46115	--	--	--	SATB1	--	--
hypothalamus-VS-cerebellum	chr1	158129198	158129226	-0.211792	5	0.0079365	0.0060619	0.64457	0.85636	--	--	--	--	--	--
hypothalamus-VS-cerebellum	chr1	158290045	158290238	0.179798	9	0.0039901	0.0059277	0.73835	0.55856	--	--	--	--	--	--
hypothalamus-VS-cerebellum	chr10	555245	555281	-0.206304	5	0.031746	0.048608	0.65599	0.8623	--	--	--	--	--	--
hypothalamus-VS-cerebellum	chr10	779768	779839	-0.234436	6	0.015152	0.0039526	0.16058	0.39502	--	--	--	MCC	--	--
hypothalamus-VS-cerebellum	chr10	870038	870108	0.625943	5	0.0079365	0.0029211	0.88235	0.25641	--	--	MCC	--	--	--
hypothalamus-VS-cerebellum	chr10	1382072	1382139	-0.392544	5	0.0079365	0.038872	0.36579	0.75833	--	--	--	--	--	--
hypothalamus-VS-cerebellum	chr10	1561137	1561222	-0.412953	7	0.011072	0.0019328	0.33492	0.74788	--	--	--	EPB41L4A	--	--
hypothalamus-VS-cerebellum	chr10	1733017	1733124	-0.196446	5	0.031746	0.03485	0.67368	0.87013	--	--	--	EPB41L4A	EPB41L4A	--
hypothalamus-VS-cerebellum	chr10	2170117	2170163	-0.339589	5	0.0079365	0.0033173	0.14246	0.48205	--	--	--	NREP	--	--
hypothalamus-VS-cerebellum	chr10	3916677	3916746	0.251801	5	0.015873	0.024574	0.59665	0.34485	--	--	--	--	--	--
hypothalamus-VS-cerebellum	chr10	4162227	4162412	0.257434	13	0.0028694	0.034322	0.71467	0.45724	--	--	--	--	--	--
hypothalamus-VS-cerebellum	chr10	4910184	4910254	0.16493	5	0.031746	0.047358	0.8359	0.67097	--	--	--	--	--	--
hypothalamus-VS-cerebellum	chr10	5379564	5379640	0.128461	7	0.011072	0.0019701	0.29986	0.1714	--	--	--	--	--	--
hypothalamus-VS-cerebellum	chr10	6221034	6221296	-0.176533	7	0.0011655	0.0058056	0.060445	0.23698	--	--	--	--	--	--
hypothalamus-VS-cerebellum	chr10	6942511	6942637	0.197395	15	0.0013065	0.00089412	0.75971	0.56232	--	--	--	--	--	--
hypothalamus-VS-cerebellum	chr10	7021038	7021076	-0.12019	5	0.031746	0.01839	0.72381	0.844	--	--	POC5	--	--	--
hypothalamus-VS-cerebellum	chr10	7853328	7853415	-0.177355	5	0.015873	0.012829	0.45952	0.63688	--	--	--	--	--	--
hypothalamus-VS-cerebellum	chr10	8169394	8169436	-0.236842	5	0.0079365	0.0035437	0.7	0.93684	--	--	--	--	--	--
hypothalamus-VS-cerebellum	chr10	8742594	8742625	-0.445037	5	0.0079365	0.013498	0.20561	0.65064	--	--	--	TBCA	--	--
hypothalamus-VS-cerebellum	chr10	9183899	9184031	0.354807	7	0.00058275	0.00073369	0.57559	0.22078	--	--	--	AP3B1	--	--
hypothalamus-VS-cerebellum	chr10	9539321	9539422	0.663127	5	0.0079365	0.0017094	0.72956	0.066432	--	--	--	--	--	--
hypothalamus-VS-cerebellum	chr10	9572042	9572093	-0.134147	5	0.031746	0.025363	0.10431	0.23846	--	--	--	--	--	--
hypothalamus-VS-cerebellum	chr10	12004983	12005055	0.151537	8	0.014763	0.015125	0.41176	0.26023	--	--	--	--	--	--
hypothalamus-VS-cerebellum	chr10	12005216	12005264	0.159521	7	0.00058275	0.0016476	0.19396	0.03444	--	--	--	--	--	--
hypothalamus-VS-cerebellum	chr10	12005400	12005471	-0.186637	5	0.0079365	0.0047557	0.23305	0.41969	--	--	--	--	--	--
hypothalamus-VS-cerebellum	chr10	12220766	12220795	0.365909	5	0.0079365	0.019915	0.79091	0.425	--	--	--	--	--	--
hypothalamus-VS-cerebellum	chr10	12737512	12737636	-0.169737	6	0.041126	0.039093	0.28333	0.45307	--	--	--	--	--	--
hypothalamus-VS-cerebellum	chr10	12871376	12871428	-0.253231	6	0.0021645	0.00049118	0.06994	0.32317	--	--	--	--	--	--
hypothalamus-VS-cerebellum	chr10	13023032	13023107	-0.275685	7	0.00058275	0.0020783	0.57143	0.84711	--	--	--	--	--	--
hypothalamus-VS-cerebellum	chr10	13100155	13100249	-0.260693	5	0.0079365	0.047521	0.25338	0.51407	--	--	--	--	--	--
hypothalamus-VS-cerebellum	chr10	13434449	13434482	0.117639	5	0.0079365	0.036509	0.28077	0.16313	--	--	--	--	--	--
hypothalamus-VS-cerebellum	chr10	13529005	13529037	-0.288194	5	0.0079365	0.0064535	0.1607	0.4489	--	--	--	SMAD6	--	--
hypothalamus-VS-cerebellum	chr10	13577944	13577992	0.127543	5	0.031746	0.015009	0.38442	0.25688	--	--	--	SMAD6	--	--
hypothalamus-VS-cerebellum	chr10	13617707	13617756	-0.308218	5	0.0079365	0.034123	0.35842	0.66663	--	--	--	--	--	--
hypothalamus-VS-cerebellum	chr10	13634504	13634870	0.168727	33	9.0098e-11	1.0161e-08	0.20384	0.03511	--	--	--	--	--	--
hypothalamus-VS-cerebellum	chr10	13638383	13638421	-0.167311	5	0.0079365	0.0040777	0.64502	0.81233	--	--	--	--	--	--
hypothalamus-VS-cerebellum	chr10	13982890	13982922	-0.260306	5	0.0079365	0.030989	0.15302	0.41332	--	--	--	--	--	--
hypothalamus-VS-cerebellum	chr10	14329076	14329151	-0.137215	7	0.00058275	0.0051352	0.03511	0.17232	--	--	--	--	--	--
hypothalamus-VS-cerebellum	chr10	14653875	14653961	0.213073	8	0.0001554	0.00027609	0.25347	0.040396	--	--	--	--	--	--
hypothalamus-VS-cerebellum	chr10	15278161	15278291	-0.14332	5	0.031746	0.045559	0.010526	0.15385	--	--	--	--	--	--
hypothalamus-VS-cerebellum	chr10	15407534	15407758	-0.211562	5	0.031746	0.035781	0.069203	0.28076	--	--	--	--	--	--
hypothalamus-VS-cerebellum	chr10	15531767	15531839	-0.688485	5	0.0079365	0.005014	0.13333	0.82182	--	--	--	--	--	--
hypothalamus-VS-cerebellum	chr10	15594864	15594936	-0.250069	8	0.0001554	0.0077309	0.41232	0.66239	--	--	ANP32A	--	--	--
hypothalamus-VS-cerebellum	chr10	15842947	15843016	-0.286391	5	0.015873	0.042726	0.53346	0.81985	--	--	NOX5	--	--	--
hypothalamus-VS-cerebellum	chr10	15884163	15884275	-0.267399	7	0.0011655	0.016199	0.12972	0.39712	--	--	--	--	--	--
hypothalamus-VS-cerebellum	chr10	16416187	16416348	0.127214	7	0.026224	0.037245	0.26551	0.13829	--	--	--	--	--	--
hypothalamus-VS-cerebellum	chr10	16742990	16743075	-0.331169	5	0.015873	0.022769	0.56883	0.9	--	--	--	--	--	--
hypothalamus-VS-cerebellum	chr10	16866263	16866453	-0.236379	8	0.0029526	0.036757	0.062226	0.2986	--	--	--	--	--	--
hypothalamus-VS-cerebellum	chr10	16912509	16912622	-0.311143	7	0.017483	0.039047	0.27211	0.58325	--	--	TLE3	--	--	--
hypothalamus-VS-cerebellum	chr10	16916693	16916766	-0.182545	5	0.031746	0.024953	0.35385	0.53639	--	--	--	TLE3	--	--
hypothalamus-VS-cerebellum	chr10	17319098	17319163	0.224195	5	0.0079365	0.003469	0.36786	0.14366	--	--	--	--	--	--
hypothalamus-VS-cerebellum	chr10	18021709	18021849	-0.161922	5	0.0079365	0.00086831	0.06326	0.22518	--	--	--	--	--	--
hypothalamus-VS-cerebellum	chr10	18214721	18214798	0.233779	5	0.015873	0.036161	0.46131	0.22753	--	--	--	--	--	--
hypothalamus-VS-cerebellum	chr10	18973335	18973398	-0.287494	6	0.0021645	0.016279	0.17768	0.46517	--	--	PKM	--	--	--
hypothalamus-VS-cerebellum	chr10	18980807	18980911	-0.288543	9	4.1135e-05	0.0003156	0.29268	0.58122	--	--	PKM	--	--	--
hypothalamus-VS-cerebellum	chr10	19557980	19558063	-0.140526	5	0.0079365	0.011875	0.069758	0.21028	--	--	--	--	--	--
hypothalamus-VS-cerebellum	chr10	19959222	19959308	-0.305252	5	0.0079365	0.035335	0.15629	0.46154	--	--	--	--	--	--
hypothalamus-VS-cerebellum	chr10	19961618	19961663	0.225893	5	0.0079365	0.04591	0.45505	0.22916	--	--	--	--	--	--
hypothalamus-VS-cerebellum	chr10	19984812	19985357	-0.27088	11	0.019231	0.04775	0.35702	0.6279	--	--	--	--	--	--
hypothalamus-VS-cerebellum	chr10	20344410	20344445	-0.314963	5	0.0079365	0.0046565	0.27395	0.58891	--	--	--	--	--	--
hypothalamus-VS-cerebellum	chr10	20345841	20345903	-0.3284	7	0.00058275	0.0054198	0.24303	0.57143	--	--	--	--	--	--
hypothalamus-VS-cerebellum	chr10	20591446	20592021	-0.155203	15	0.036203	0.039869	0.58774	0.74294	--	--	NYNRIN	--	--	--
hypothalamus-VS-cerebellum	chr10	20592362	20592455	-0.379857	5	0.0079365	0.0059792	0.40952	0.78938	--	--	NYNRIN	--	--	--
hypothalamus-VS-cerebellum	chr10	20592511	20592609	-0.393725	6	0.041126	0.037443	0.51923	0.91296	--	--	NYNRIN	--	--	--
hypothalamus-VS-cerebellum	chr10	20636768	20636819	0.282066	6	0.025974	0.0041391	0.63964	0.35758	--	--	NFATC4	--	--	--
hypothalamus-VS-cerebellum	chr10	20687622	20687688	-0.119915	7	0.026224	0.015127	0.30632	0.42624	--	--	LTB4R	--	--	ADCY4
hypothalamus-VS-cerebellum	chr10	20736456	20736688	-0.192076	11	0.0010405	0.0026118	0.12785	0.31992	--	--	TGM1	--	--	--
hypothalamus-VS-cerebellum	chr10	20851762	20851826	-0.397745	6	0.0021645	0.0012409	0.24042	0.63817	--	--	FITM1	--	--	--
hypothalamus-VS-cerebellum	chr10	21153576	21153636	-0.269914	5	0.0079365	0.035893	0.11061	0.38052	--	--	--	--	--	--
hypothalamus-VS-cerebellum	chr10	21208580	21208636	-0.206986	10	1.0825e-05	0.00040834	0.1047	0.31168	--	--	JPH4	--	--	--
hypothalamus-VS-cerebellum	chr10	21213929	21214133	-0.202642	6	0.0021645	0.00045406	0.072316	0.27496	AP1G2	--	JPH4	--	--	--
hypothalamus-VS-cerebellum	chr10	21248392	21248435	-0.302533	5	0.0079365	0.011169	0.53722	0.83975	--	--	--	--	--	--
hypothalamus-VS-cerebellum	chr10	21252193	21252744	-0.231809	16	0.00010362	0.0016616	0.16182	0.39363	--	--	--	--	--	--
hypothalamus-VS-cerebellum	chr10	21343668	21343755	-0.294681	8	0.014763	0.045204	0.48529	0.77997	--	--	MYH7	--	--	--
hypothalamus-VS-cerebellum	chr10	21395655	21395696	0.158705	7	0.0011655	0.01645	0.25216	0.093453	EFS	--	--	--	--	--
hypothalamus-VS-cerebellum	chr10	21535823	21535981	-0.35121	8	0.014763	0.019639	0.43547	0.78668	--	--	--	SLC7A8	--	--
hypothalamus-VS-cerebellum	chr10	21569262	21569320	-0.251263	5	0.031746	0.044236	0.52121	0.77247	--	--	SLC7A8	--	--	--
hypothalamus-VS-cerebellum	chr10	21647901	21647947	-0.156614	5	0.0079365	0.0022372	0.81481	0.97143	--	--	--	--	--	--
hypothalamus-VS-cerebellum	chr10	21788758	21788834	-0.414322	5	0.0079365	0.0062965	0.32381	0.73813	--	--	LRP10	--	--	--
hypothalamus-VS-cerebellum	chr10	21806440	21806589	0.142033	8	0.028127	0.01557	0.82129	0.67926	--	--	--	MMP14	--	--
hypothalamus-VS-cerebellum	chr10	21843198	21843244	-0.16835	8	0.0001554	0.00068186	0.80116	0.96951	--	--	--	SLC7A7	--	--
hypothalamus-VS-cerebellum	chr10	22102870	22102897	0.230009	5	0.0079365	0.014625	0.50127	0.27126	--	--	--	--	--	--
hypothalamus-VS-cerebellum	chr10	25312600	25312658	0.164359	5	0.031746	0.046971	0.95385	0.78949	--	--	--	--	--	--
hypothalamus-VS-cerebellum	chr10	25705995	25706470	-0.18681	14	9.401e-05	8.2286e-05	0.064019	0.25083	--	--	SALL2	--	--	--
hypothalamus-VS-cerebellum	chr10	25707089	25707398	-0.232116	5	0.0079365	0.016648	0.14856	0.38068	--	--	SALL2	--	--	--
hypothalamus-VS-cerebellum	chr10	26055297	26055500	-0.275426	5	0.0079365	0.0060846	0.11778	0.39321	--	--	--	--	--	--
hypothalamus-VS-cerebellum	chr10	26065805	26065882	-0.285899	5	0.0079365	0.0024615	0.059607	0.34551	--	--	ARHGEF40	--	--	--
hypothalamus-VS-cerebellum	chr10	26498809	26498902	0.224074	5	0.015873	0.040534	0.55	0.32593	--	--	--	--	--	--
hypothalamus-VS-cerebellum	chr10	26735238	26735301	-0.271582	5	0.0079365	0.0027641	0.21616	0.48774	--	--	KLHL33	--	--	--
hypothalamus-VS-cerebellum	chr10	28341079	28341186	-0.151856	5	0.015873	0.038744	0.050667	0.20252	--	--	--	--	--	--
hypothalamus-VS-cerebellum	chr10	29013560	29013640	-0.204456	5	0.0079365	0.0067357	0.17115	0.37561	--	--	--	--	--	--
hypothalamus-VS-cerebellum	chr10	32874516	32874594	-0.105702	5	0.0079365	0.007658	0.091667	0.19737	--	--	--	--	--	--
hypothalamus-VS-cerebellum	chr10	32878383	32878413	0.104753	5	0.0079365	0.011825	0.15334	0.048586	--	--	--	--	--	--
hypothalamus-VS-cerebellum	chr10	35752502	35752560	-0.292517	7	0.00058275	0.0017647	0.5102	0.80272	--	--	--	--	--	--
hypothalamus-VS-cerebellum	chr10	35752719	35752787	-0.20951	8	0.004662	0.034438	0.60422	0.81373	--	--	--	--	--	--
hypothalamus-VS-cerebellum	chr10	35974713	35975111	-0.302817	16	4.6932e-05	0.00084177	0.11585	0.41867	--	--	--	--	--	--
hypothalamus-VS-cerebellum	chr10	36017313	36017388	-0.341893	7	0.0011655	0.0052058	0.15215	0.49405	--	--	--	--	--	--
hypothalamus-VS-cerebellum	chr10	36019564	36019596	0.124185	5	0.0079365	0.006201	0.19375	0.069565	--	--	--	--	--	--
hypothalamus-VS-cerebellum	chr10	36026613	36026679	0.259298	11	0.0018599	0.0010361	0.64187	0.38258	--	--	--	PLCB2	--	--
hypothalamus-VS-cerebellum	chr10	36044808	36044946	-0.130688	5	0.015873	0.013364	0.028571	0.15926	PLCB2	--	--	--	--	--
hypothalamus-VS-cerebellum	chr10	36101070	36101296	-0.156986	18	0.0015569	0.0024077	0.34811	0.5051	--	--	DISP2	--	--	--
hypothalamus-VS-cerebellum	chr10	36101302	36101432	0.152783	7	0.011072	0.0017769	0.48361	0.33083	--	--	DISP2	--	--	--
hypothalamus-VS-cerebellum	chr10	36101463	36101503	-0.197297	6	0.041126	0.040134	0.29661	0.4939	--	--	DISP2	--	--	--
hypothalamus-VS-cerebellum	chr10	36149969	36150098	-0.477521	7	0.0040793	0.0072277	0.25385	0.73137	--	--	IVD	--	--	--
hypothalamus-VS-cerebellum	chr10	36181246	36181338	-0.196958	7	0.026224	0.049022	0.20148	0.39844	--	--	BAHD1	--	--	--
hypothalamus-VS-cerebellum	chr10	36185491	36185799	-0.283796	12	0.00027439	0.00044549	0.2577	0.5415	--	--	BAHD1	BAHD1	--	--
hypothalamus-VS-cerebellum	chr10	36431541	36431745	-0.189035	7	0.0040793	0.006351	0.16829	0.35732	--	--	--	DNAJC17	--	--
hypothalamus-VS-cerebellum	chr10	36431988	36432073	0.180556	5	0.0079365	0.016874	0.4639	0.28335	--	--	--	DNAJC17	--	--
hypothalamus-VS-cerebellum	chr10	36552056	36552171	-0.19896	10	0.00032475	0.005752	0.077145	0.27611	--	--	VPS18	--	--	--
hypothalamus-VS-cerebellum	chr10	36573534	36573609	0.374772	9	0.0077746	0.035682	0.53535	0.16058	--	--	--	--	--	--
hypothalamus-VS-cerebellum	chr10	36573612	36573716	0.179127	10	1.0825e-05	0.002455	0.28751	0.10839	--	--	--	--	--	--
hypothalamus-VS-cerebellum	chr10	36579314	36579637	-0.153277	16	0.0013574	0.0032484	0.1135	0.26678	--	--	DLL4	--	--	--
hypothalamus-VS-cerebellum	chr10	36585570	36585762	-0.271078	5	0.0079365	0.017659	0.10194	0.37301	--	--	DLL4	--	DLL4	--
hypothalamus-VS-cerebellum	chr10	37037436	37037524	-0.213699	7	0.017483	0.016931	0.45778	0.67148	--	--	--	ITPKA	--	--
hypothalamus-VS-cerebellum	chr10	37092277	37092347	-0.283057	5	0.0079365	0.0035537	0.032733	0.31579	--	--	--	TYRO3	--	--
hypothalamus-VS-cerebellum	chr10	37104886	37104939	0.163374	7	0.00058275	0.002459	0.23052	0.067148	--	--	--	--	--	--
hypothalamus-VS-cerebellum	chr10	37360270	37360330	-0.355949	5	0.0079365	0.004899	0.19922	0.55517	--	--	--	--	--	--
hypothalamus-VS-cerebellum	chr10	37360935	37361059	-0.414161	8	0.004662	0.00089849	0.33353	0.74769	--	--	--	--	--	--
hypothalamus-VS-cerebellum	chr10	37375708	37375831	-0.320406	7	0.006993	0.016166	0.42573	0.74614	--	--	--	--	--	--
hypothalamus-VS-cerebellum	chr10	37381242	37381355	-0.290966	7	0.037879	0.037866	0.39587	0.68683	--	--	--	--	--	--
hypothalamus-VS-cerebellum	chr10	37386396	37386489	-0.377654	7	0.0040793	0.00521	0.21978	0.59744	--	--	--	--	--	--
hypothalamus-VS-cerebellum	chr10	37394181	37394265	-0.351192	5	0.0079365	0.038975	0.47509	0.82628	--	--	--	--	--	--
hypothalamus-VS-cerebellum	chr10	38112259	38112349	-0.29315	5	0.015873	0.04997	0.12209	0.41524	--	--	--	--	--	--
hypothalamus-VS-cerebellum	chr10	38140767	38140821	-0.209639	5	0.0079365	0.0024374	0.19453	0.40417	--	--	--	--	--	--
hypothalamus-VS-cerebellum	chr10	42902411	42902505	0.161122	7	0.011072	0.0067029	0.26126	0.10014	--	--	--	--	--	--
hypothalamus-VS-cerebellum	chr10	43944260	43944326	-0.579604	6	0.0021645	0.00039361	0.32949	0.90909	--	--	--	TRIM9	--	--
hypothalamus-VS-cerebellum	chr10	44604569	44604728	-0.229572	15	0.00039057	0.0069221	0.48715	0.71672	--	--	FRMD6	--	--	--
hypothalamus-VS-cerebellum	chr10	45890721	45890751	0.246059	5	0.0079365	0.0010852	0.25558	0.0095238	--	--	--	--	--	--
hypothalamus-VS-cerebellum	chr10	46513882	46513953	-0.168438	5	0.0079365	0.00062749	0.20591	0.37435	--	--	--	USP3	--	--
hypothalamus-VS-cerebellum	chr10	47051089	47051192	0.195879	5	0.0079365	0.0010287	0.575	0.37912	--	--	--	--	--	--
hypothalamus-VS-cerebellum	chr10	47296738	47296808	-0.378026	5	0.031746	0.044843	0.28621	0.66424	--	--	--	--	--	--
hypothalamus-VS-cerebellum	chr10	47355275	47355343	-0.297255	5	0.0079365	0.0035622	0.16941	0.46667	--	--	--	--	--	--
hypothalamus-VS-cerebellum	chr10	57696386	57696522	0.218219	12	0.0011146	0.010373	0.53662	0.3184	--	--	--	--	--	--
hypothalamus-VS-cerebellum	chr10	57697853	57697911	0.376841	5	0.0079365	0.0025872	0.46429	0.087449	--	--	--	--	--	--
hypothalamus-VS-cerebellum	chr10	57715815	57715844	0.2	5	0.0079365	0.009874	0.23333	0.033333	--	--	--	ONECUT1	--	--
hypothalamus-VS-cerebellum	chr10	59479649	59479719	0.215586	6	0.004329	0.0087478	0.64527	0.42969	--	--	--	--	--	--
hypothalamus-VS-cerebellum	chr10	59527244	59527307	0.266464	5	0.015873	0.038893	0.61061	0.34414	--	--	--	--	--	--
hypothalamus-VS-cerebellum	chr10	62017851	62017986	-0.28374	7	0.037879	0.044698	0.32665	0.61039	--	--	--	FBN1	--	--
hypothalamus-VS-cerebellum	chr10	65228471	65228580	-0.241458	8	0.0001554	0.00021265	0.38354	0.625	--	--	--	--	--	--
hypothalamus-VS-cerebellum	chr10	65434195	65434381	-0.207125	5	0.0079365	0.038797	0.48839	0.69551	--	--	--	--	--	--
hypothalamus-VS-cerebellum	chr10	65478182	65478351	-0.183154	5	0.0079365	0.0070896	0.060087	0.24324	--	--	--	--	--	--
hypothalamus-VS-cerebellum	chr10	69455781	69455949	-0.232499	13	0.00017326	0.0093465	0.039012	0.27151	--	--	--	--	--	--
hypothalamus-VS-cerebellum	chr10	69455958	69456367	-0.189708	41	1.1401e-12	2.2999e-09	0.049901	0.23961	--	--	--	--	--	--
hypothalamus-VS-cerebellum	chr10	69468495	69468669	0.198492	9	0.00078157	0.00086948	0.30674	0.10825	--	--	--	--	--	--
hypothalamus-VS-cerebellum	chr10	71151332	71151347	0.343528	5	0.0079365	0.00079274	0.42461	0.081081	--	--	--	--	--	--
hypothalamus-VS-cerebellum	chr10	71161263	71161312	0.238192	12	0.0068117	0.021674	0.78947	0.55128	--	--	--	--	--	--
hypothalamus-VS-cerebellum	chr10	73490906	73491089	-0.27733	5	0.031746	0.036532	0.064209	0.34154	--	--	--	--	--	--
hypothalamus-VS-cerebellum	chr10	73840606	73840916	-0.131788	10	0.00048713	0.00048434	0.053333	0.18512	--	--	--	PRKCH	--	--
hypothalamus-VS-cerebellum	chr10	74735796	74735863	0.177673	6	0.025974	0.015541	0.61037	0.43269	--	--	--	--	--	--
hypothalamus-VS-cerebellum	chr10	77220419	77220484	-0.161774	5	0.015873	0.044194	0.53617	0.69794	--	--	--	--	--	--
hypothalamus-VS-cerebellum	chr10	77225763	77226002	-0.410963	12	7.396e-07	7.1807e-05	0.28565	0.69661	--	--	--	--	--	--
hypothalamus-VS-cerebellum	chr10	77249200	77249320	-0.272239	7	0.011072	0.00056001	0.625	0.89724	--	--	--	--	--	--
hypothalamus-VS-cerebellum	chr10	77390569	77390635	-0.211111	5	0.0079365	0.011353	0.58889	0.8	--	--	--	RAB15	--	--
hypothalamus-VS-cerebellum	chr10	78808869	78808923	-0.18125	5	0.0079365	0.0015093	0.058333	0.23958	--	--	--	--	--	--
hypothalamus-VS-cerebellum	chr10	81038468	81038648	-0.188428	12	0.0068117	0.038795	0.56631	0.75474	--	--	ACTN1	--	--	--
hypothalamus-VS-cerebellum	chr10	81051101	81051223	-0.348864	5	0.0079365	0.03656	0.24445	0.59331	--	--	--	ACTN1	--	--
hypothalamus-VS-cerebellum	chr10	81077997	81078103	-0.306596	5	0.0079365	0.0024649	0.16171	0.46831	--	--	--	ACTN1	--	--
hypothalamus-VS-cerebellum	chr10	81676183	81676227	-0.174263	5	0.0079365	0.00057165	0.25126	0.42552	--	--	--	--	--	--
hypothalamus-VS-cerebellum	chr10	81676390	81676407	-0.234057	5	0.0079365	0.014117	0.097959	0.33202	--	--	--	--	--	--
hypothalamus-VS-cerebellum	chr10	81676594	81676669	-0.100804	15	3.067e-06	8.4455e-05	0.063288	0.16409	--	--	--	--	--	--
hypothalamus-VS-cerebellum	chr10	81800336	81800379	-0.27121	5	0.0079365	0.01408	0.33321	0.60442	--	--	--	--	--	--
hypothalamus-VS-cerebellum	chr10	82053027	82053086	0.172539	5	0.0079365	0.0041627	0.32492	0.15239	--	--	--	SMOC1	--	--
hypothalamus-VS-cerebellum	chr10	82272074	82272164	-0.241433	5	0.015873	0.034162	0.61653	0.85796	--	--	SLC8A3	--	--	--
hypothalamus-VS-cerebellum	chr10	82741186	82741443	-0.144929	17	0.010287	0.005173	0.61397	0.7589	--	--	MAP3K9	--	--	--
hypothalamus-VS-cerebellum	chr10	82772186	82772566	-0.221992	26	0.00058037	0.0049875	0.37288	0.59487	--	--	--	MAP3K9	--	--
hypothalamus-VS-cerebellum	chr10	83077494	83077518	-0.213016	5	0.031746	0.018252	0.47503	0.68804	--	--	--	--	--	--
hypothalamus-VS-cerebellum	chr10	83608756	83608917	0.319232	14	0.00093887	0.0022294	0.60727	0.28804	--	--	--	--	--	--
hypothalamus-VS-cerebellum	chr10	84639046	84639257	-0.181813	8	0.0006216	0.016777	0.089444	0.27126	--	--	--	--	--	--
hypothalamus-VS-cerebellum	chr10	84647607	84647685	-0.418456	7	0.00058275	0.00070011	0.2469	0.66536	--	--	--	--	--	--
hypothalamus-VS-cerebellum	chr10	84668129	84668154	-0.331246	5	0.0079365	0.00071417	0.44167	0.77291	--	--	--	--	--	--
hypothalamus-VS-cerebellum	chr10	84715396	84715684	-0.184846	14	0.00013693	0.00045531	0.065524	0.25037	--	--	--	--	--	--
hypothalamus-VS-cerebellum	chr10	84739159	84739478	-0.299682	5	0.0079365	0.02048	0.049265	0.34895	--	--	--	--	--	--
hypothalamus-VS-cerebellum	chr10	84859261	84859310	-0.156343	5	0.0079365	0.03924	0.70164	0.85798	--	--	DCAF4	--	--	--
hypothalamus-VS-cerebellum	chr10	85127511	85127559	-0.306786	5	0.0079365	0.0045399	0.48197	0.78875	--	--	NUMB	--	--	--
hypothalamus-VS-cerebellum	chr10	85535627	85535675	-0.492308	5	0.0079365	0.0028627	0.38462	0.87692	--	--	--	--	--	--
hypothalamus-VS-cerebellum	chr10	85718214	85718341	-0.289825	5	0.0079365	0.01374	0.083333	0.37316	--	--	--	--	--	--
hypothalamus-VS-cerebellum	chr10	86011312	86011372	-0.196812	5	0.031746	0.043241	0.75652	0.95333	--	--	VSX2	--	--	--
hypothalamus-VS-cerebellum	chr10	86207850	86208276	-0.216556	16	0.00045649	0.0060192	0.15333	0.36988	--	--	--	LTBP2	--	--
hypothalamus-VS-cerebellum	chr10	86215658	86215739	-0.175615	9	0.0018511	0.001101	0.6029	0.77852	--	--	LTBP2	--	--	--
hypothalamus-VS-cerebellum	chr10	86241929	86241991	-0.325818	5	0.0079365	0.00087945	0.28771	0.61353	--	--	--	LTBP2	--	--
hypothalamus-VS-cerebellum	chr10	86275974	86276082	-0.578407	5	0.0079365	0.044366	0.25843	0.83684	--	--	--	LTBP2	--	--
hypothalamus-VS-cerebellum	chr10	86342380	86342440	-0.348242	5	0.0079365	0.0041286	0.21585	0.56409	--	--	AREL1	--	--	--
hypothalamus-VS-cerebellum	chr10	86356944	86357177	-0.28898	8	0.014763	0.035914	0.41723	0.70621	--	--	--	AREL1	--	--
hypothalamus-VS-cerebellum	chr10	86449278	86449387	-0.332618	5	0.015873	0.012278	0.34788	0.6805	--	--	--	--	--	--
hypothalamus-VS-cerebellum	chr10	86567550	86567682	-0.257317	10	2.165e-05	0.00036619	0.14156	0.39887	--	--	RPS6KL1	--	--	--
hypothalamus-VS-cerebellum	chr10	86849731	86849801	-0.192119	5	0.0079365	0.0010017	0.023881	0.216	--	--	--	--	--	--
hypothalamus-VS-cerebellum	chr10	87297801	87297824	-0.42622	5	0.0079365	0.0024482	0.38469	0.81091	--	--	--	--	--	--
hypothalamus-VS-cerebellum	chr10	87297897	87297958	-0.126898	5	0.0079365	0.013117	0.77436	0.90126	--	--	--	--	--	--
hypothalamus-VS-cerebellum	chr10	87298027	87298105	-0.284009	8	0.010412	0.0056426	0.45081	0.73482	--	--	--	--	--	--
hypothalamus-VS-cerebellum	chr10	87304389	87304431	-0.153967	5	0.0079365	0.010191	0.71621	0.87018	--	--	--	--	--	--
hypothalamus-VS-cerebellum	chr10	87307390	87307429	0.117598	5	0.0079365	0.014608	0.14584	0.028244	--	--	--	--	--	--
hypothalamus-VS-cerebellum	chr10	87424138	87424191	-0.374955	5	0.0079365	0.017254	0.38864	0.76359	--	--	--	--	--	--
hypothalamus-VS-cerebellum	chr10	87537140	87537203	-0.308899	7	0.011072	0.0017744	0.20377	0.51267	--	--	--	--	--	--
hypothalamus-VS-cerebellum	chr10	87553205	87553315	-0.405295	7	0.002331	0.014828	0.27869	0.68398	--	--	--	--	--	--
hypothalamus-VS-cerebellum	chr10	87635290	87635367	-0.457908	9	4.1135e-05	0.00095433	0.19226	0.65017	--	--	--	--	--	--
hypothalamus-VS-cerebellum	chr10	87966691	87966757	-0.134897	5	0.0079365	0.046139	0.072	0.2069	--	--	--	--	--	--
hypothalamus-VS-cerebellum	chr10	88345742	88345811	-0.259165	5	0.0079365	0.023745	0.63065	0.88981	--	--	--	IFT43	--	--
hypothalamus-VS-cerebellum	chr10	88375929	88376036	-0.2014	6	0.0021645	0.0041028	0.08284	0.28424	--	--	--	IFT43	--	--
hypothalamus-VS-cerebellum	chr10	88761541	88761721	0.352481	7	0.011072	0.040154	0.65315	0.30067	--	--	--	--	--	--
hypothalamus-VS-cerebellum	chr10	89070294	89070379	-0.149968	5	0.031746	0.014149	0.73301	0.88298	--	--	--	--	--	--
hypothalamus-VS-cerebellum	chr10	89111739	89111855	-0.689572	5	0.0079365	0.001028	0.054545	0.74412	--	--	--	--	--	--
hypothalamus-VS-cerebellum	chr10	89162542	89162597	-0.161453	7	0.002331	0.014763	0.064935	0.22639	--	--	--	--	--	--
hypothalamus-VS-cerebellum	chr10	89164696	89164790	0.250704	5	0.031746	0.037931	0.38917	0.13846	--	--	--	--	--	--
hypothalamus-VS-cerebellum	chr10	89238708	89238871	0.111084	5	0.0079365	0.0040642	0.1421	0.031019	--	--	--	--	--	--
hypothalamus-VS-cerebellum	chr10	89246168	89246221	-0.117483	9	0.00049362	0.0024548	0.076256	0.19374	--	--	--	--	--	--
hypothalamus-VS-cerebellum	chr10	89383019	89383139	-0.415568	5	0.0079365	0.001563	0.015385	0.43095	--	--	--	--	--	CIPC
hypothalamus-VS-cerebellum	chr10	89392046	89392171	-0.288851	14	1.2711e-05	8.5022e-05	0.11034	0.39919	--	--	--	--	--	--
hypothalamus-VS-cerebellum	chr10	89404897	89405030	-0.23572	8	0.020668	0.033804	0.19813	0.43385	--	--	ZDHHC22	--	--	--
hypothalamus-VS-cerebellum	chr10	89504624	89504755	-0.169738	7	0.037879	0.015185	0.60699	0.77673	--	--	TMEM63C	--	--	--
hypothalamus-VS-cerebellum	chr10	89523309	89523417	-0.2262	8	0.0018648	0.037161	0.63869	0.86489	--	--	--	TMEM63C	--	--
hypothalamus-VS-cerebellum	chr10	89523642	89523777	-0.130214	8	0.010412	0.034016	0.19228	0.3225	--	--	TMEM63C	--	--	--
hypothalamus-VS-cerebellum	chr10	89557281	89557342	-0.289429	5	0.015873	0.011899	0.37755	0.66698	--	--	--	POMT2	--	--
hypothalamus-VS-cerebellum	chr10	89730693	89730732	-0.395137	5	0.0079365	0.0024478	0.34149	0.73662	--	--	--	--	--	--
hypothalamus-VS-cerebellum	chr10	90059904	90060072	-0.345482	10	1.0825e-05	0.00014488	0.19646	0.54195	--	--	ADCK1	--	--	--
hypothalamus-VS-cerebellum	chr10	90126367	90126499	-0.171658	11	0.003181	0.012005	0.73716	0.90882	--	--	ADCK1	--	--	--
hypothalamus-VS-cerebellum	chr10	90128019	90128403	-0.170928	15	0.026482	0.022863	0.49848	0.66941	--	--	--	ADCK1	--	--
hypothalamus-VS-cerebellum	chr10	90391047	90391120	0.20749	7	0.017483	0.0027117	0.40756	0.20007	--	--	--	--	--	--
hypothalamus-VS-cerebellum	chr10	91544547	91544800	0.184663	13	0.00022768	7.7293e-05	0.21812	0.033456	--	--	--	--	--	--
hypothalamus-VS-cerebellum	chr10	91614741	91614838	-0.409987	5	0.0079365	0.0043697	0.18182	0.59181	--	--	--	NRXN3	--	--
hypothalamus-VS-cerebellum	chr10	91789539	91789631	-0.284988	5	0.0079365	0.0045202	0.29921	0.5842	--	--	--	NRXN3	--	--
hypothalamus-VS-cerebellum	chr10	94043187	94043243	-0.128488	7	0.037879	0.04387	0.59122	0.71971	--	--	--	--	--	--
hypothalamus-VS-cerebellum	chr10	95039360	95039636	-0.286632	10	0.0038862	0.028792	0.29437	0.581	--	--	--	--	--	--
hypothalamus-VS-cerebellum	chr10	100463120	100463383	-0.259439	19	0.00019739	0.00030698	0.36836	0.6278	--	--	--	--	--	--
hypothalamus-VS-cerebellum	chr10	100969234	100969568	-0.317923	7	0.017483	0.036372	0.4878	0.80572	--	--	--	--	--	--
hypothalamus-VS-cerebellum	chr10	100981848	100981905	-0.12974	10	0.00020568	0.00096294	0.74568	0.87542	--	--	--	--	--	--
hypothalamus-VS-cerebellum	chr10	100986958	100987074	-0.497468	5	0.0079365	0.014617	0.16938	0.66684	--	--	--	--	--	--
hypothalamus-VS-cerebellum	chr10	101002095	101002242	-0.240204	19	6.7457e-05	0.00030685	0.40819	0.64839	--	--	--	--	--	--
hypothalamus-VS-cerebellum	chr10	101007901	101007963	-0.341629	6	0.015152	0.043255	0.4373	0.77893	--	--	--	--	--	--
hypothalamus-VS-cerebellum	chr10	101083295	101083398	-0.293893	10	0.0015047	0.0057246	0.48709	0.78098	--	--	--	--	--	--
hypothalamus-VS-cerebellum	chr10	101111096	101111199	-0.135413	5	0.031746	0.035573	0.23753	0.37294	--	--	--	--	--	--
hypothalamus-VS-cerebellum	chr10	101238218	101238353	-0.762657	10	1.0825e-05	5.268e-05	0.09	0.85266	--	--	--	--	--	--
hypothalamus-VS-cerebellum	chr10	101238384	101238411	-0.293146	5	0.0079365	0.0075649	0.5779	0.87104	--	--	--	--	--	--
hypothalamus-VS-cerebellum	chr10	101238532	101238559	-0.444801	5	0.0079365	0.0025607	0.37742	0.82222	--	--	--	--	--	--
hypothalamus-VS-cerebellum	chr10	101238828	101238854	-0.200439	5	0.0079365	0.0048014	0.61733	0.81777	--	--	--	--	--	--
hypothalamus-VS-cerebellum	chr10	101251134	101251476	-0.281072	7	0.0011655	0.0050071	0.1787	0.45978	--	--	--	--	--	--
hypothalamus-VS-cerebellum	chr10	101251561	101251639	-0.45	5	0.0079365	0.0032711	0.1375	0.5875	--	--	--	--	--	--
hypothalamus-VS-cerebellum	chr10	101252140	101252223	-0.263995	5	0.031746	0.037961	0.42448	0.68847	--	--	--	--	--	--
hypothalamus-VS-cerebellum	chr10	101252689	101252861	-0.309706	19	1.4548e-05	0.00059762	0.26747	0.57717	--	--	--	--	--	--
hypothalamus-VS-cerebellum	chr10	101259990	101260030	0.316774	5	0.0079365	0.0036282	0.51364	0.19686	--	--	--	--	--	--
hypothalamus-VS-cerebellum	chr10	101260240	101260298	-0.147675	5	0.031746	0.011998	0.68182	0.82949	--	--	--	--	--	--
hypothalamus-VS-cerebellum	chr10	101260841	101261235	-0.163236	14	0.0115	0.027258	0.57655	0.73978	--	--	--	--	--	--
hypothalamus-VS-cerebellum	chr10	101427391	101427468	-0.360743	5	0.0079365	0.02973	0.17592	0.53667	--	--	--	EML5	--	--
hypothalamus-VS-cerebellum	chr10	101737253	101737295	0.199568	5	0.0079365	0.0016506	0.49538	0.29581	--	--	--	--	--	--
hypothalamus-VS-cerebellum	chr10	101792234	101792341	-0.424632	6	0.0021645	0.00025291	0.28125	0.70588	--	--	--	--	--	--
hypothalamus-VS-cerebellum	chr10	101792684	101792948	-0.425904	16	0.0015462	0.0016738	0.35561	0.78152	--	--	--	--	--	--
hypothalamus-VS-cerebellum	chr10	101802328	101802416	-0.234157	8	0.0003108	0.0065319	0.096033	0.33019	--	--	--	--	--	--
hypothalamus-VS-cerebellum	chr10	101842718	101842769	-0.313101	5	0.0079365	0.0039289	0.31639	0.6295	--	--	--	--	--	--
hypothalamus-VS-cerebellum	chr10	101874778	101874841	0.256445	5	0.0079365	0.018677	0.47775	0.22131	--	--	--	--	--	--
hypothalamus-VS-cerebellum	chr10	101895733	101895762	-0.42433	8	0.0001554	0.00021951	0.1625	0.58683	--	--	FOXN3	--	FOXN3	--
hypothalamus-VS-cerebellum	chr10	101898017	101898225	-0.211878	29	7.9115e-07	7.9039e-06	0.18591	0.39779	--	--	FOXN3	--	--	--
hypothalamus-VS-cerebellum	chr10	101898239	101898374	-0.438304	13	2.6729e-05	0.002213	0.25913	0.69743	--	--	--	FOXN3	--	--
hypothalamus-VS-cerebellum	chr10	101899331	101899401	-0.278583	9	4.1135e-05	0.00087836	0.33333	0.61192	--	--	--	FOXN3	--	--
hypothalamus-VS-cerebellum	chr10	101904145	101904200	-0.185534	5	0.0079365	0.018274	0.48654	0.67207	--	--	--	FOXN3	--	--
hypothalamus-VS-cerebellum	chr10	101913799	101914267	-0.362882	15	0.0001475	0.0019688	0.2016	0.56448	--	--	--	FOXN3	--	--
hypothalamus-VS-cerebellum	chr10	101917375	101917483	-0.346547	8	0.0006216	0.0061752	0.30118	0.64773	--	--	--	FOXN3	--	--
hypothalamus-VS-cerebellum	chr10	101921328	101921601	-0.340655	14	0.0017814	0.0043	0.26373	0.60439	--	--	--	FOXN3	--	--
hypothalamus-VS-cerebellum	chr10	101925433	101925689	-0.279165	21	1.4289e-05	0.001404	0.20615	0.48532	--	--	--	FOXN3	--	--
hypothalamus-VS-cerebellum	chr10	101935518	101935877	-0.27104	23	0.00012627	0.0010784	0.33863	0.60967	--	--	--	FOXN3	--	--
hypothalamus-VS-cerebellum	chr10	101936232	101936299	-0.262456	5	0.0079365	0.0027331	0.12	0.38246	--	--	--	FOXN3	--	--
hypothalamus-VS-cerebellum	chr10	101940005	101940116	-0.303291	8	0.0001554	0.0020921	0.13887	0.44216	--	--	--	FOXN3	--	--
hypothalamus-VS-cerebellum	chr10	101961142	101961339	-0.264465	12	0.00027439	0.0010547	0.16393	0.42839	--	--	--	FOXN3	--	--
hypothalamus-VS-cerebellum	chr10	101962934	101963033	-0.3953	5	0.031746	0.041582	0.26078	0.65608	--	--	--	FOXN3	--	--
hypothalamus-VS-cerebellum	chr10	101963286	101963341	-0.187248	8	0.014763	0.038616	0.64522	0.83247	--	--	--	FOXN3	--	--
hypothalamus-VS-cerebellum	chr10	101964133	101964417	-0.234349	25	0.00021881	0.0094516	0.45682	0.69116	--	--	--	FOXN3	--	--
hypothalamus-VS-cerebellum	chr10	101981311	101981537	-0.37088	15	3.6742e-05	0.00045014	0.21778	0.58866	--	--	--	FOXN3	--	--
hypothalamus-VS-cerebellum	chr10	101992241	101992510	-0.335555	32	1.6357e-07	8.9468e-05	0.29249	0.62805	--	--	--	FOXN3	--	--
hypothalamus-VS-cerebellum	chr10	101992520	101992881	-0.306871	15	3.6742e-05	0.0001924	0.20644	0.51331	--	--	--	FOXN3	--	--
hypothalamus-VS-cerebellum	chr10	101992894	101993344	-0.310104	23	4.1736e-06	0.00035257	0.23302	0.54313	--	--	--	FOXN3	--	--
hypothalamus-VS-cerebellum	chr10	102005021	102005180	-0.376301	15	6.2641e-05	3.6077e-05	0.25475	0.63105	--	--	--	FOXN3	--	--
hypothalamus-VS-cerebellum	chr10	102006951	102007138	-0.16303	17	1.0949e-06	2.9871e-06	0.1127	0.27573	--	--	--	FOXN3	--	--
hypothalamus-VS-cerebellum	chr10	102007143	102007249	-0.402999	14	1.0291e-05	8.2953e-05	0.30346	0.70646	--	--	--	FOXN3	--	--
hypothalamus-VS-cerebellum	chr10	102015305	102015406	-0.248435	10	0.005196	0.0060626	0.5415	0.78994	--	--	--	FOXN3	--	--
hypothalamus-VS-cerebellum	chr10	102015425	102015557	-0.181202	14	0.0115	0.015273	0.53683	0.71803	--	--	--	FOXN3	--	--
hypothalamus-VS-cerebellum	chr10	102026353	102026487	-0.173333	6	0.0021645	0.0030392	0.036537	0.20987	--	--	--	FOXN3	--	--
hypothalamus-VS-cerebellum	chr10	102032672	102032714	-0.260697	5	0.0079365	0.0027153	0.075223	0.33592	--	--	--	FOXN3	--	--
hypothalamus-VS-cerebellum	chr10	102036292	102036358	-0.398019	5	0.0079365	0.00096121	0.2981	0.69612	--	--	--	FOXN3	--	--
hypothalamus-VS-cerebellum	chr10	102037034	102037196	-0.426322	8	0.0001554	0.00023761	0.16342	0.58974	--	--	--	FOXN3	--	--
hypothalamus-VS-cerebellum	chr10	102063123	102063345	-0.278944	11	0.00039408	0.0013792	0.1519	0.43085	--	--	--	FOXN3	--	--
hypothalamus-VS-cerebellum	chr10	102066615	102066718	-0.28559	8	0.0010878	0.014472	0.11719	0.40278	--	--	--	FOXN3	--	--
hypothalamus-VS-cerebellum	chr10	102077865	102077948	-0.313007	5	0.0079365	0.0032117	0.24145	0.55445	--	--	--	FOXN3	--	--
hypothalamus-VS-cerebellum	chr10	102091745	102091860	-0.128267	8	0.0001554	0.0011213	0.12413	0.2524	--	--	--	FOXN3	--	--
hypothalamus-VS-cerebellum	chr10	102093469	102094336	-0.185397	24	0.00083663	0.0016334	0.22142	0.40682	--	--	--	FOXN3	--	--
hypothalamus-VS-cerebellum	chr10	102098794	102098889	-0.321643	6	0.0021645	0.0051748	0.06	0.38164	--	--	--	FOXN3	--	--
hypothalamus-VS-cerebellum	chr10	102099164	102099321	-0.27794	15	5.2522e-05	0.00090607	0.20335	0.48129	--	--	--	FOXN3	--	--
hypothalamus-VS-cerebellum	chr10	102108122	102108203	-0.279349	5	0.031746	0.010301	0.38235	0.6617	--	--	--	FOXN3	--	--
hypothalamus-VS-cerebellum	chr10	102109956	102110485	-0.15401	21	0.00085873	0.0077034	0.13711	0.29112	--	--	--	FOXN3	--	--
hypothalamus-VS-cerebellum	chr10	102126761	102126937	-0.182265	10	0.0015047	0.015765	0.11755	0.29982	--	--	--	FOXN3	--	--
hypothalamus-VS-cerebellum	chr10	102128020	102128226	-0.221867	8	0.0003108	0.0023444	0.053165	0.27503	--	--	--	FOXN3	--	--
hypothalamus-VS-cerebellum	chr10	102131688	102131894	-0.155346	15	0.00072364	0.00042365	0.22693	0.38228	--	--	--	FOXN3	--	--
hypothalamus-VS-cerebellum	chr10	102145605	102145822	-0.41862	5	0.0079365	0.004277	0.15987	0.57849	--	--	--	FOXN3	--	--
hypothalamus-VS-cerebellum	chr10	102147706	102147855	-0.144156	5	0.031746	0.037144	0.15908	0.30324	--	FOXN3	FOXN3	--	--	--
hypothalamus-VS-cerebellum	chr10	102147860	102147950	-0.278471	12	7.396e-07	0.00043442	0.26927	0.54774	--	FOXN3	--	FOXN3	--	--
hypothalamus-VS-cerebellum	chr10	102177937	102177977	-0.389451	5	0.031746	0.03735	0.32286	0.71231	--	FOXN3	--	FOXN3	--	--
hypothalamus-VS-cerebellum	chr10	102179187	102179368	-0.398214	17	9.5999e-06	1.6687e-05	0.40873	0.80694	--	FOXN3	--	FOXN3	--	--
hypothalamus-VS-cerebellum	chr10	102182896	102182992	-0.445108	12	2.2188e-05	0.0011013	0.17129	0.6164	--	FOXN3	--	FOXN3	--	--
hypothalamus-VS-cerebellum	chr10	102184418	102184470	-0.315557	5	0.0079365	0.0016809	0.41743	0.73299	--	FOXN3	--	FOXN3	--	--
hypothalamus-VS-cerebellum	chr10	102188258	102188293	-0.321975	7	0.00058275	0.0021835	0.20433	0.5263	--	FOXN3	--	FOXN3	--	--
hypothalamus-VS-cerebellum	chr10	102188299	102188515	-0.200345	11	0.0024467	0.011642	0.18539	0.38573	--	FOXN3	--	FOXN3	--	--
hypothalamus-VS-cerebellum	chr10	102190308	102190530	-0.213708	12	0.0068117	0.010639	0.41395	0.62765	--	FOXN3	--	FOXN3	--	--
hypothalamus-VS-cerebellum	chr10	102199849	102200123	-0.27448	11	0.0083296	0.023679	0.35641	0.6309	--	FOXN3	--	FOXN3	--	--
hypothalamus-VS-cerebellum	chr10	102225256	102225336	-0.163852	5	0.0079365	0.04002	0.087549	0.2514	--	FOXN3	--	FOXN3	--	--
hypothalamus-VS-cerebellum	chr10	102228279	102228417	-0.325388	9	0.0027561	0.030789	0.34847	0.67386	--	FOXN3	--	FOXN3	--	--
hypothalamus-VS-cerebellum	chr10	102239709	102239753	-0.442914	5	0.0079365	0.0032414	0.41005	0.85296	--	FOXN3	--	FOXN3	--	--
hypothalamus-VS-cerebellum	chr10	102245588	102245766	-0.261746	10	0.0068415	0.029225	0.40962	0.67137	--	FOXN3	--	FOXN3	--	--
hypothalamus-VS-cerebellum	chr10	102321883	102321989	-0.308968	5	0.015873	0.038098	0.21675	0.52571	--	--	--	--	--	--
hypothalamus-VS-cerebellum	chr10	102645688	102645798	-0.145174	9	0.0012341	0.00098895	0.015873	0.16105	--	--	--	--	--	--
hypothalamus-VS-cerebellum	chr10	102761383	102761432	-0.204475	5	0.0079365	0.0056329	0.65	0.85447	--	--	--	TDP1	--	--
hypothalamus-VS-cerebellum	chr10	102812048	102812064	-0.162107	5	0.0079365	0.0025703	0.097201	0.25931	--	--	--	--	--	--
hypothalamus-VS-cerebellum	chr10	102812829	102812950	-0.459979	10	4.33e-05	0.00040203	0.13109	0.59107	--	--	--	--	--	--
hypothalamus-VS-cerebellum	chr10	102839049	102839213	0.22289	14	0.0037952	0.0041661	0.7275	0.50461	--	--	--	--	--	--
hypothalamus-VS-cerebellum	chr10	102852869	102852954	-0.111653	12	0.0018298	0.023228	0.12036	0.23201	--	--	--	--	--	--
hypothalamus-VS-cerebellum	chr10	102862891	102862936	0.274756	5	0.015873	0.034187	0.76145	0.48669	--	--	--	--	--	--
hypothalamus-VS-cerebellum	chr10	102904198	102904243	0.321429	5	0.0079365	0.0014424	0.37143	0.05	--	--	--	--	--	--
hypothalamus-VS-cerebellum	chr10	102931306	102931327	-0.27311	5	0.0079365	0.01273	0.47273	0.74584	--	--	--	PSMC1	--	--
hypothalamus-VS-cerebellum	chr10	102932280	102932397	-0.270546	11	0.0014006	0.0024865	0.45401	0.72456	--	--	--	PSMC1	--	NRDE2
hypothalamus-VS-cerebellum	chr10	102934289	102934638	-0.249106	11	0.0018599	0.012549	0.24373	0.49283	--	--	NRDE2	--	NRDE2	PSMC1
hypothalamus-VS-cerebellum	chr10	102935002	102935105	-0.52212	5	0.0079365	0.0031633	0.44455	0.96667	--	--	--	NRDE2	--	PSMC1
hypothalamus-VS-cerebellum	chr10	102947340	102947392	-0.3494	5	0.0079365	0.01032	0.28413	0.63353	--	--	--	NRDE2	--	--
hypothalamus-VS-cerebellum	chr10	103004398	103004488	-0.388452	8	0.0001554	0.0032075	0.13999	0.52844	--	--	--	--	--	--
hypothalamus-VS-cerebellum	chr10	103011003	103011051	0.197232	7	0.0011655	0.014575	0.63859	0.44135	--	--	--	--	--	--
hypothalamus-VS-cerebellum	chr10	103081802	103081834	-0.319529	5	0.0079365	0.00096548	0.29259	0.61212	--	--	--	--	--	--
hypothalamus-VS-cerebellum	chr10	103082038	103082081	-0.298113	5	0.0079365	0.0049154	0.28474	0.58285	--	--	--	--	--	--
hypothalamus-VS-cerebellum	chr10	103127225	103127426	-0.428972	12	2.2188e-05	0.00046556	0.30291	0.73188	--	--	--	--	--	--
hypothalamus-VS-cerebellum	chr10	103135533	103135560	-0.127364	5	0.015873	0.046739	0.092929	0.22029	--	--	--	--	--	--
hypothalamus-VS-cerebellum	chr10	103144521	103144561	-0.325	5	0.0079365	0.012127	0.35	0.675	--	--	--	--	--	--
hypothalamus-VS-cerebellum	chr10	103152979	103153043	0.296838	5	0.015873	0.040849	0.71139	0.41455	--	--	--	--	--	--
hypothalamus-VS-cerebellum	chr10	103179514	103179561	-0.125288	5	0.0079365	0.00325	0.7561	0.88139	--	--	--	--	--	--
hypothalamus-VS-cerebellum	chr10	103186605	103186870	-0.273341	8	0.0029526	0.019314	0.44797	0.72131	--	--	--	--	--	--
hypothalamus-VS-cerebellum	chr10	103190832	103191454	-0.178633	30	0.002439	0.011747	0.48565	0.66429	--	--	--	--	--	--
hypothalamus-VS-cerebellum	chr10	103208287	103208412	-0.17023	7	0.026224	0.03683	0.622	0.79223	--	--	--	--	--	--
hypothalamus-VS-cerebellum	chr10	103213964	103214075	-0.240363	5	0.0079365	0.0057671	0.12503	0.36539	--	--	--	--	--	--
hypothalamus-VS-cerebellum	chr10	103216246	103216281	-0.30133	5	0.0079365	0.013063	0.51534	0.81667	--	--	--	--	--	--
hypothalamus-VS-cerebellum	chr10	103241053	103241165	-0.254638	7	0.017483	0.015973	0.40888	0.66352	--	--	--	--	--	--
hypothalamus-VS-cerebellum	chr10	103245607	103245643	0.163175	5	0.0079365	0.015747	0.28889	0.12571	--	--	--	--	--	--
hypothalamus-VS-cerebellum	chr10	103245830	103245879	-0.174671	5	0.015873	0.037167	0.11086	0.28553	--	--	--	--	--	--
hypothalamus-VS-cerebellum	chr10	103249615	103249646	0.27666	5	0.0079365	0.0026785	0.33291	0.05625	--	--	--	--	--	--
hypothalamus-VS-cerebellum	chr10	103251964	103252116	-0.299499	15	2.5534e-05	8.5239e-05	0.31358	0.61308	--	--	--	--	--	--
hypothalamus-VS-cerebellum	chr10	103252341	103252459	-0.511407	9	0.0027561	0.0024378	0.2486	0.76001	--	--	--	--	--	--
hypothalamus-VS-cerebellum	chr10	103252921	103252957	-0.276066	5	0.0079365	0.026268	0.58824	0.8643	--	--	--	--	--	--
hypothalamus-VS-cerebellum	chr10	103269295	103269345	-0.102294	5	0.015873	0.047375	0.8034	0.90569	--	--	--	--	--	--
hypothalamus-VS-cerebellum	chr10	103322918	103322963	-0.172493	5	0.0079365	0.0029573	0.31053	0.48302	--	--	--	--	--	--
hypothalamus-VS-cerebellum	chr10	103322965	103323159	-0.132853	12	0.0068117	0.0064446	0.074107	0.20696	--	--	--	--	--	--
hypothalamus-VS-cerebellum	chr10	103326806	103326915	-0.443939	5	0.0079365	0.00223	0.27273	0.71667	--	--	--	--	--	--
hypothalamus-VS-cerebellum	chr10	103327487	103327682	-0.346402	18	2.9682e-07	3.1945e-06	0.11204	0.45844	--	--	--	--	--	--
hypothalamus-VS-cerebellum	chr10	103359365	103359447	-0.247382	7	0.00058275	0.00012954	0.17226	0.41964	--	--	--	--	--	--
hypothalamus-VS-cerebellum	chr10	103372515	103372544	-0.262857	5	0.0079365	0.010873	0.19429	0.45714	--	--	--	--	--	--
hypothalamus-VS-cerebellum	chr10	103373596	103373650	-0.381162	5	0.0079365	0.0027947	0.22128	0.60244	--	--	--	--	--	--
hypothalamus-VS-cerebellum	chr10	103414162	103414183	-0.146308	5	0.0079365	0.018088	0.44583	0.59214	--	--	--	--	--	--
hypothalamus-VS-cerebellum	chr10	103414947	103414987	-0.115546	5	0.0079365	0.0027783	0.056305	0.17185	--	--	--	--	--	--
hypothalamus-VS-cerebellum	chr10	103417600	103417617	-0.14272	5	0.0079365	0.0033737	0.7403	0.88302	--	--	--	--	--	--
hypothalamus-VS-cerebellum	chr10	103417662	103417771	-0.154503	13	0.0072438	0.032368	0.58892	0.74342	--	--	--	--	--	--
hypothalamus-VS-cerebellum	chr10	103420451	103420488	-0.305358	5	0.0079365	0.0043757	0.28664	0.592	--	--	--	--	--	--
hypothalamus-VS-cerebellum	chr10	103423762	103423904	-0.301133	9	0.0018511	0.0025693	0.36765	0.66878	--	--	--	--	--	--
hypothalamus-VS-cerebellum	chr10	103425205	103425291	-0.480604	5	0.0079365	0.0010341	0.14118	0.62178	--	--	--	--	--	--
hypothalamus-VS-cerebellum	chr10	103427759	103427912	-0.332464	21	7.6889e-07	0.00024747	0.43315	0.76561	--	--	--	--	--	--
hypothalamus-VS-cerebellum	chr10	103427922	103428016	-0.192919	13	0.016409	0.032521	0.59229	0.78521	--	--	--	--	--	--
hypothalamus-VS-cerebellum	chr10	103429025	103429469	-0.175315	24	0.0038924	0.017422	0.52786	0.70317	--	--	--	--	--	--
hypothalamus-VS-cerebellum	chr10	103430553	103430581	-0.341515	5	0.0079365	0.0036151	0.58182	0.92333	--	--	--	--	--	--
hypothalamus-VS-cerebellum	chr10	103446460	103446525	-0.222006	5	0.0079365	0.019681	0.16111	0.38312	--	--	--	--	--	--
hypothalamus-VS-cerebellum	chr10	103448808	103448876	-0.443982	7	0.026224	0.040059	0.36121	0.80519	--	--	--	--	--	--
hypothalamus-VS-cerebellum	chr10	103581903	103581991	-0.266367	5	0.0079365	0.010921	0.089744	0.35611	--	--	--	RPS6KA5	--	--
hypothalamus-VS-cerebellum	chr10	103615577	103615632	-0.190754	5	0.015873	0.017564	0.15704	0.34779	--	--	--	RPS6KA5	--	--
hypothalamus-VS-cerebellum	chr10	103618251	103618340	-0.421741	5	0.0079365	0.001255	0.419	0.84074	--	--	RPS6KA5	--	--	--
hypothalamus-VS-cerebellum	chr10	103633626	103633674	-0.206643	6	0.0021645	0.0041649	0.091991	0.29863	--	--	--	RPS6KA5	--	--
hypothalamus-VS-cerebellum	chr10	103637598	103637663	-0.168854	5	0.015873	0.035271	0.18261	0.35146	--	--	--	RPS6KA5	--	--
hypothalamus-VS-cerebellum	chr10	103684083	103684175	-0.305396	11	2.8351e-06	0.00016132	0.33992	0.64532	--	--	--	RPS6KA5	--	--
hypothalamus-VS-cerebellum	chr10	103687250	103687322	-0.49596	8	0.0001554	0.0060063	0.32297	0.81893	--	--	--	RPS6KA5	--	--
hypothalamus-VS-cerebellum	chr10	103692658	103692821	-0.216479	12	3.3282e-05	0.00018272	0.1058	0.32228	--	--	--	RPS6KA5	--	--
hypothalamus-VS-cerebellum	chr10	103772091	103772203	0.245222	8	0.028127	0.035806	0.55874	0.31352	--	--	--	--	--	--
hypothalamus-VS-cerebellum	chr10	103778562	103778629	-0.408562	5	0.0079365	0.0016729	0.10171	0.51028	--	--	--	--	--	--
hypothalamus-VS-cerebellum	chr10	103847247	103847356	-0.430792	5	0.0079365	0.0031357	0.27492	0.70571	--	--	--	CASC4	--	--
hypothalamus-VS-cerebellum	chr10	104176775	104176837	0.180198	13	3.8459e-07	3.0865e-05	0.63978	0.45958	--	--	--	--	--	--
hypothalamus-VS-cerebellum	chr11	13205	13346	0.107973	13	3.7498e-05	0.0023507	0.16409	0.056117	--	--	--	--	--	--
hypothalamus-VS-cerebellum	chr11	232443	232524	0.192	5	0.0079365	0.0090103	0.4	0.208	--	--	--	--	--	--
hypothalamus-VS-cerebellum	chr11	232529	232604	0.163039	9	0.024434	0.015258	0.52026	0.35722	--	--	--	--	--	--
hypothalamus-VS-cerebellum	chr11	1010776	1010857	-0.214926	9	0.031469	0.032904	0.34333	0.55826	--	--	--	--	--	--
hypothalamus-VS-cerebellum	chr11	1012700	1012784	-0.328285	5	0.031746	0.021637	0.43636	0.76465	--	--	KCNIP3	--	--	--
hypothalamus-VS-cerebellum	chr11	1189029	1189086	-0.172917	5	0.015873	0.034184	0.69375	0.86667	--	--	--	BCL2L11	--	--
hypothalamus-VS-cerebellum	chr11	1533626	1533791	0.36742	6	0.008658	0.0052982	0.4816	0.11418	--	--	--	--	--	--
hypothalamus-VS-cerebellum	chr11	1730299	1730326	-0.129915	5	0.0079365	0.038342	0.77778	0.90769	--	--	--	NPHP1	--	--
hypothalamus-VS-cerebellum	chr11	1747958	1748168	-0.266416	9	0.0027561	0.013786	0.39101	0.65742	--	--	MALL	MALL	--	--
hypothalamus-VS-cerebellum	chr11	1779466	1779606	0.328889	5	0.015873	0.014066	0.48889	0.16	--	--	MALL	--	MALL	--
hypothalamus-VS-cerebellum	chr11	1810915	1811012	0.216595	7	0.0011655	0.015231	0.85861	0.64201	--	--	--	--	--	--
hypothalamus-VS-cerebellum	chr11	1976871	1977044	-0.187783	5	0.0079365	0.0022517	0.0036834	0.19147	--	--	--	--	--	--
hypothalamus-VS-cerebellum	chr11	2031017	2031065	-0.313792	5	0.0079365	0.0024045	0.34616	0.65995	--	--	KCNIP3	--	--	--
hypothalamus-VS-cerebellum	chr11	2108128	2108238	-0.374993	5	0.031746	0.047112	0.26935	0.64435	--	--	--	--	--	--
hypothalamus-VS-cerebellum	chr11	2171795	2171884	-0.306452	7	0.0011655	0.002944	0.37992	0.68637	--	--	--	--	--	--
hypothalamus-VS-cerebellum	chr11	2238814	2238869	-0.234695	5	0.015873	0.040362	0.5771	0.81179	--	--	--	--	--	--
hypothalamus-VS-cerebellum	chr11	2240782	2240925	0.251568	10	0.0038862	0.029632	0.50745	0.25588	--	--	--	--	--	--
hypothalamus-VS-cerebellum	chr11	2324166	2324264	-0.40613	5	0.0079365	0.00062832	0.51111	0.91724	--	--	TMEM127	--	TMEM127	--
hypothalamus-VS-cerebellum	chr11	2337608	2337678	-0.220375	5	0.015873	0.011681	0.37034	0.59071	--	--	CIAO1	--	--	--
hypothalamus-VS-cerebellum	chr11	2355146	2355464	-0.176475	8	0.0003108	0.0072324	0.060984	0.23746	--	--	SNRNP200	--	--	--
hypothalamus-VS-cerebellum	chr11	2356433	2356536	-0.353074	5	0.015873	0.014356	0.4754	0.82848	--	--	--	SNRNP200	--	--
hypothalamus-VS-cerebellum	chr11	2356771	2357047	-0.298657	10	0.00105	0.014008	0.19661	0.49527	--	--	SNRNP200	--	--	--
hypothalamus-VS-cerebellum	chr11	2394896	2394973	0.228106	5	0.0079365	0.035513	0.8244	0.5963	--	--	--	--	--	--
hypothalamus-VS-cerebellum	chr11	2566688	2566798	-0.378801	5	0.031746	0.017011	0.32752	0.70632	--	--	KANSL3	--	--	--
hypothalamus-VS-cerebellum	chr11	2631324	2632064	-0.305121	21	4.0016e-07	1.5158e-05	0.12894	0.43406	--	--	--	--	--	--
hypothalamus-VS-cerebellum	chr11	2717968	2718127	-0.283608	9	0.0056355	0.040417	0.30263	0.58624	--	--	--	CNNM4	--	--
hypothalamus-VS-cerebellum	chr11	2719373	2719787	-0.312365	9	0.0077746	0.038817	0.5172	0.82956	--	--	CNNM4	CNNM4	--	--
hypothalamus-VS-cerebellum	chr11	2725331	2725534	-0.293897	16	0.00029673	0.0031872	0.41952	0.71342	--	--	CNNM4	--	--	--
hypothalamus-VS-cerebellum	chr11	2759638	2759767	-0.218043	7	0.00058275	0.014163	0.085741	0.30378	--	--	--	--	--	--
hypothalamus-VS-cerebellum	chr11	2768915	2769286	-0.144973	15	0.0013065	0.0038207	0.063173	0.20815	--	--	--	--	--	--
hypothalamus-VS-cerebellum	chr11	2784948	2785193	-0.337021	9	4.1135e-05	0.0024024	0.1088	0.44582	--	--	SEMA4C	--	--	--
hypothalamus-VS-cerebellum	chr11	2785417	2785565	-0.284074	14	0.00047938	0.0043979	0.32872	0.6128	--	--	SEMA4C	--	--	--
hypothalamus-VS-cerebellum	chr11	2785604	2785633	-0.271434	5	0.031746	0.034349	0.27067	0.5421	--	--	SEMA4C	--	--	--
hypothalamus-VS-cerebellum	chr11	2786107	2786147	-0.123508	5	0.0079365	0.0099978	0.042389	0.1659	--	--	SEMA4C	--	--	--
hypothalamus-VS-cerebellum	chr11	2788298	2788475	-0.251152	17	0.00053702	0.0051687	0.11635	0.36751	--	--	SEMA4C	SEMA4C	--	--
hypothalamus-VS-cerebellum	chr11	2788492	2788520	-0.314637	5	0.0079365	0.00069179	0.56632	0.88095	--	--	SEMA4C	--	--	--
hypothalamus-VS-cerebellum	chr11	2788522	2788584	-0.284821	8	0.0029526	0.0028548	0.51875	0.80357	--	--	SEMA4C	--	--	--
hypothalamus-VS-cerebellum	chr11	2789792	2789908	-0.152406	10	0.023231	0.027251	0.11397	0.26638	--	--	SEMA4C	--	--	--
hypothalamus-VS-cerebellum	chr11	2820564	2820646	-0.290794	7	0.0011655	0.0058278	0.13688	0.42767	--	--	--	--	--	--
hypothalamus-VS-cerebellum	chr11	2825662	2826078	-0.200268	14	0.0017814	0.01534	0.14206	0.34233	--	--	--	--	--	--
hypothalamus-VS-cerebellum	chr11	2826428	2826524	-0.246805	7	0.00058275	0.0023651	0.18137	0.42817	--	--	--	--	--	--
hypothalamus-VS-cerebellum	chr11	2878607	2878707	-0.186309	5	0.0079365	0.0007152	0.021053	0.20736	--	--	--	--	--	--
hypothalamus-VS-cerebellum	chr11	3037331	3037470	0.150771	8	0.006993	0.034993	0.22613	0.075363	--	--	--	ZAP70	--	--
hypothalamus-VS-cerebellum	chr11	3049085	3049134	-0.279864	5	0.0079365	0.013788	0.57395	0.85382	--	--	ZAP70	--	--	--
hypothalamus-VS-cerebellum	chr11	3085585	3085775	-0.218577	9	0.018758	0.038496	0.4024	0.62098	--	--	--	--	--	--
hypothalamus-VS-cerebellum	chr11	3087528	3087596	-0.206636	5	0.031746	0.0172	0.54912	0.75575	--	--	--	--	--	--
hypothalamus-VS-cerebellum	chr11	3640837	3640934	-0.262521	5	0.0079365	0.012286	0.20571	0.46824	--	--	--	--	--	--
hypothalamus-VS-cerebellum	chr11	3650395	3650460	-0.402496	5	0.0079365	0.0040982	0.31451	0.71701	--	--	--	--	--	--
hypothalamus-VS-cerebellum	chr11	3671795	3672003	-0.213956	5	0.0079365	0.034897	0.16869	0.38265	--	--	--	--	--	--
hypothalamus-VS-cerebellum	chr11	3672631	3672852	-0.140389	11	0.0010405	0.0013459	0.051456	0.19185	--	--	--	--	--	--
hypothalamus-VS-cerebellum	chr11	3700351	3700446	-0.401543	7	0.00058275	0.0017573	0.08613	0.48767	--	--	--	INPP4A	--	--
hypothalamus-VS-cerebellum	chr11	3709856	3710192	-0.373045	22	1.329e-06	0.00011202	0.25505	0.62809	--	--	INPP4A	--	--	--
hypothalamus-VS-cerebellum	chr11	3711010	3711244	-0.229818	13	0.010169	0.017846	0.42953	0.65934	--	--	INPP4A	--	--	--
hypothalamus-VS-cerebellum	chr11	3714245	3714279	-0.278719	5	0.0079365	0.0047775	0.55529	0.83401	--	--	--	INPP4A	--	--
hypothalamus-VS-cerebellum	chr11	3720914	3721163	-0.179578	20	0.0053337	0.024312	0.45149	0.63106	--	--	INPP4A	--	--	--
hypothalamus-VS-cerebellum	chr11	3721938	3722065	-0.24863	5	0.0079365	0.00072803	0.24908	0.49771	--	--	--	INPP4A	--	--
hypothalamus-VS-cerebellum	chr11	3723420	3723619	-0.268419	11	0.023308	0.013379	0.33613	0.60454	--	--	--	INPP4A	--	--
hypothalamus-VS-cerebellum	chr11	4505735	4506117	-0.250932	19	6.4648e-06	7.4516e-05	0.1603	0.41123	--	--	--	--	--	--
hypothalamus-VS-cerebellum	chr11	4511411	4511533	-0.747692	5	0.0079365	0.00099734	0.092308	0.84	--	--	--	--	--	--
hypothalamus-VS-cerebellum	chr11	4511567	4511677	-0.322078	5	0.0079365	0.010928	0.36364	0.68571	--	--	--	--	--	--
hypothalamus-VS-cerebellum	chr11	4526473	4526710	-0.210704	12	0.038721	0.038726	0.45363	0.66433	--	--	--	--	--	--
hypothalamus-VS-cerebellum	chr11	4588666	4588689	-0.261492	5	0.0079365	0.011128	0.56522	0.82671	--	--	--	--	--	--
hypothalamus-VS-cerebellum	chr11	4632064	4632440	-0.241877	21	0.0011233	0.0075306	0.47872	0.72059	--	--	--	--	--	--
hypothalamus-VS-cerebellum	chr11	4635804	4635913	-0.386758	5	0.0079365	0.014413	0.30952	0.69628	--	--	--	--	--	--
hypothalamus-VS-cerebellum	chr11	4671559	4671608	-0.294208	5	0.0079365	0.0038409	0.45714	0.75135	--	--	--	--	--	--
hypothalamus-VS-cerebellum	chr11	4677140	4677197	-0.348571	5	0.0079365	0.0038547	0.6181	0.96667	--	--	--	--	--	--
hypothalamus-VS-cerebellum	chr11	4677201	4677243	-0.151364	7	0.011072	0.0069797	0.70774	0.8591	--	--	--	--	--	--
hypothalamus-VS-cerebellum	chr11	4677373	4677397	-0.267456	5	0.0079365	0.011854	0.69254	0.96	--	--	--	--	--	--
hypothalamus-VS-cerebellum	chr11	4677436	4677485	-0.128096	12	0.00037128	0.0023368	0.79993	0.92803	--	--	--	--	--	--
hypothalamus-VS-cerebellum	chr11	4685374	4685453	-0.218098	9	4.1135e-05	0.00083828	0.1457	0.3638	--	--	--	--	--	--
hypothalamus-VS-cerebellum	chr11	4713675	4713797	-0.329886	9	0.0027561	0.005955	0.32443	0.65432	--	--	--	--	--	--
hypothalamus-VS-cerebellum	chr11	4764476	4764566	-0.325011	5	0.0079365	0.011983	0.22568	0.55069	--	--	--	--	--	--
hypothalamus-VS-cerebellum	chr11	4771122	4771206	-0.472161	5	0.0079365	0.0042864	0.29451	0.76667	--	--	--	--	--	--
hypothalamus-VS-cerebellum	chr11	5409848	5409878	-0.222181	5	0.0079365	0.0098462	0.62782	0.85	--	--	--	--	--	--
hypothalamus-VS-cerebellum	chr11	5480586	5480700	-0.423712	8	0.0018648	0.0021452	0.40441	0.82812	--	--	--	CHST10	--	--
hypothalamus-VS-cerebellum	chr11	5483132	5483345	-0.278315	11	0.003181	0.024522	0.38368	0.66199	--	CHST10	--	CHST10	--	--
hypothalamus-VS-cerebellum	chr11	5586628	5586874	-0.266968	15	0.0044937	0.022743	0.46267	0.72963	--	--	--	--	--	--
hypothalamus-VS-cerebellum	chr11	5587871	5588071	-0.182646	16	0.0059361	0.010821	0.61309	0.79573	--	--	--	--	--	--
hypothalamus-VS-cerebellum	chr11	5594676	5594728	-0.3638	5	0.0079365	0.0051018	0.12518	0.48898	--	--	--	--	--	--
hypothalamus-VS-cerebellum	chr11	6043596	6043677	-0.268758	5	0.0079365	0.0026524	0.44706	0.71582	--	--	TBC1D8	--	--	--
hypothalamus-VS-cerebellum	chr11	6053577	6053632	-0.259903	5	0.0079365	0.0028955	0.14995	0.40986	--	--	--	TBC1D8	--	--
hypothalamus-VS-cerebellum	chr11	6070596	6070687	-0.487838	8	0.0001554	0.00091158	0.15875	0.64659	--	--	--	TBC1D8	--	--
hypothalamus-VS-cerebellum	chr11	6099711	6099794	-0.417918	9	0.00078157	0.0025749	0.2143	0.63222	--	--	--	TBC1D8	--	--
hypothalamus-VS-cerebellum	chr11	6117617	6117696	-0.367542	7	0.026224	0.01711	0.41981	0.78735	--	--	--	TBC1D8	--	--
hypothalamus-VS-cerebellum	chr11	6121046	6121153	-0.361528	5	0.0079365	0.0015091	0.099188	0.46072	--	--	--	TBC1D8	--	--
hypothalamus-VS-cerebellum	chr11	6536651	6536744	0.196981	5	0.0079365	0.022951	0.26905	0.072073	--	--	--	--	--	--
hypothalamus-VS-cerebellum	chr11	6610530	6610585	-0.156982	5	0.031746	0.045191	0.54967	0.70666	--	--	--	--	--	--
hypothalamus-VS-cerebellum	chr11	6624640	6624708	0.337066	5	0.0079365	0.010357	0.5604	0.22333	--	--	--	--	--	--
hypothalamus-VS-cerebellum	chr11	6660040	6660154	-0.234296	6	0.0021645	0.00026423	0.06384	0.29814	--	--	--	--	--	--
hypothalamus-VS-cerebellum	chr11	7414409	7414468	0.141634	6	0.004329	0.012943	0.98485	0.84321	--	--	--	--	--	--
hypothalamus-VS-cerebellum	chr11	7469770	7469865	-0.241069	8	0.0001554	0.00021108	0.11679	0.35786	--	--	--	TMEM182	--	--
hypothalamus-VS-cerebellum	chr11	7561933	7561973	-0.180183	5	0.0079365	0.0009301	0.6413	0.82149	--	--	--	--	--	--
hypothalamus-VS-cerebellum	chr11	8757271	8757411	0.21119	7	0.037879	0.038231	0.51034	0.29915	--	--	--	--	--	--
hypothalamus-VS-cerebellum	chr11	8894513	8894555	-0.30199	5	0.0079365	0.0011457	0.48684	0.78883	--	--	--	--	--	--
hypothalamus-VS-cerebellum	chr11	8896564	8896616	0.13398	8	0.028127	0.034731	0.36448	0.2305	--	--	--	--	--	--
hypothalamus-VS-cerebellum	chr11	8946459	8946606	0.180993	22	1.2824e-07	3.2842e-06	0.24173	0.060738	--	--	--	--	--	--
hypothalamus-VS-cerebellum	chr11	8947437	8947461	0.246919	5	0.0079365	0.0072214	0.38247	0.13555	--	--	--	--	--	--
hypothalamus-VS-cerebellum	chr11	8952753	8953320	0.272734	39	1.9433e-11	2.607e-09	0.33161	0.058873	--	--	--	--	--	--
hypothalamus-VS-cerebellum	chr11	8953340	8953444	0.471389	11	2.8351e-06	6.8395e-05	0.56538	0.093994	--	--	--	--	--	--
hypothalamus-VS-cerebellum	chr11	8956542	8956597	0.171231	8	0.004662	0.040917	0.57005	0.39882	--	--	--	--	--	--
hypothalamus-VS-cerebellum	chr11	9144468	9144506	-0.365986	7	0.0011655	0.0059446	0.2585	0.62449	--	--	--	MRPS9	--	--
hypothalamus-VS-cerebellum	chr11	10105070	10105098	-0.127891	7	0.002331	0.015696	0.051742	0.17963	--	--	--	--	--	TLX2,DQX1
hypothalamus-VS-cerebellum	chr11	10120179	10120230	0.195107	5	0.0079365	0.0010362	0.6932	0.4981	LBX2	--	--	--	--	--
hypothalamus-VS-cerebellum	chr11	10546025	10546133	-0.234042	10	0.0028795	0.0137	0.6011	0.83514	--	--	--	--	--	--
hypothalamus-VS-cerebellum	chr11	10557741	10558008	-0.197805	19	0.0044204	0.0037284	0.51343	0.71124	--	--	--	--	--	--
hypothalamus-VS-cerebellum	chr11	10594840	10594906	0.207874	8	0.020668	0.033832	0.41223	0.20436	--	--	--	--	--	--
hypothalamus-VS-cerebellum	chr11	10646386	10646532	-0.258673	11	0.00039408	0.00044203	0.18729	0.44596	--	--	--	--	--	--
hypothalamus-VS-cerebellum	chr11	11168490	11168558	0.317391	10	0.0028795	0.027525	0.8	0.48261	--	--	--	--	--	--
hypothalamus-VS-cerebellum	chr11	11172773	11172838	-0.255442	10	0.00105	0.012892	0.44179	0.69723	--	--	--	--	--	--
hypothalamus-VS-cerebellum	chr11	11226913	11227138	0.278426	12	0.0036366	0.038427	0.57827	0.29985	--	--	--	--	--	--
hypothalamus-VS-cerebellum	chr11	11356432	11356508	-0.307122	5	0.0079365	0.005423	0.13456	0.44169	--	--	RAB11FIP5	--	--	--
hypothalamus-VS-cerebellum	chr11	11401869	11401919	-0.155389	10	1.0825e-05	1.4184e-05	0.0080823	0.16347	--	--	--	SFXN5	--	--
hypothalamus-VS-cerebellum	chr11	11478529	11478676	-0.277923	8	0.006993	0.014719	0.42074	0.69867	--	--	--	SFXN5	--	--
hypothalamus-VS-cerebellum	chr11	11498367	11498403	-0.225715	5	0.0079365	0.018677	0.24455	0.47027	--	--	EMX1	--	EMX1	--
hypothalamus-VS-cerebellum	chr11	11849147	11849182	0.149403	7	0.006993	0.016952	0.65073	0.50133	--	--	--	EXOC6B	--	--
hypothalamus-VS-cerebellum	chr11	12384536	12384614	-0.184921	5	0.0079365	0.0055388	0.67619	0.86111	--	--	CYP26B1	--	--	--
hypothalamus-VS-cerebellum	chr11	12386664	12386884	-0.392706	5	0.0079365	0.010659	0.384	0.7767	--	--	CYP26B1	--	--	--
hypothalamus-VS-cerebellum	chr11	12714541	12714614	-0.509024	9	4.1135e-05	0.00010799	0.17111	0.68013	--	--	--	--	--	--
hypothalamus-VS-cerebellum	chr11	12716343	12716403	-0.209834	5	0.0079365	0.037366	0.13659	0.34642	--	--	--	--	--	--
hypothalamus-VS-cerebellum	chr11	12884990	12885050	-0.378217	5	0.0079365	0.00097041	0.4	0.77822	--	--	--	--	--	--
hypothalamus-VS-cerebellum	chr11	12895866	12895906	-0.111866	5	0.0079365	0.0041544	0.23503	0.3469	--	--	--	DYSF	--	--
hypothalamus-VS-cerebellum	chr11	12965054	12965095	-0.23285	5	0.0079365	0.010557	0.61856	0.85141	--	--	--	DYSF	--	--
hypothalamus-VS-cerebellum	chr11	12991320	12991439	-0.351135	5	0.031746	0.012765	0.35548	0.70661	--	--	--	DYSF	--	--
hypothalamus-VS-cerebellum	chr11	12996057	12996102	0.337029	8	0.0001554	0.00082464	0.58095	0.24392	--	--	--	DYSF	--	--
hypothalamus-VS-cerebellum	chr11	12998944	12998966	0.23	5	0.0079365	0.00076365	0.32	0.09	--	--	--	DYSF	--	--
hypothalamus-VS-cerebellum	chr11	12999117	12999181	0.179409	5	0.0079365	0.0031382	0.43395	0.25455	--	--	--	DYSF	--	--
hypothalamus-VS-cerebellum	chr11	13000876	13000970	0.285757	8	0.004662	0.016732	0.491	0.20525	--	--	--	DYSF	--	--
hypothalamus-VS-cerebellum	chr11	13014628	13014822	-0.180712	8	0.028127	0.0062685	0.5845	0.76521	--	--	--	DYSF	--	--
hypothalamus-VS-cerebellum	chr11	13018205	13018309	-0.17009	10	0.023231	0.0058188	0.43179	0.60188	--	--	--	DYSF	--	--
hypothalamus-VS-cerebellum	chr11	13020452	13020547	-0.281252	7	0.0040793	0.0079825	0.19429	0.47554	--	--	--	DYSF	--	--
hypothalamus-VS-cerebellum	chr11	13021428	13021654	0.1157	9	0.031469	0.015251	0.3703	0.2546	--	--	--	DYSF	--	--
hypothalamus-VS-cerebellum	chr11	13073296	13073345	0.158643	5	0.031746	0.037148	0.66551	0.50686	--	--	--	DYSF	--	--
hypothalamus-VS-cerebellum	chr11	13556182	13556308	-0.155556	5	0.015873	0.042657	0.81111	0.96667	--	--	--	--	--	--
hypothalamus-VS-cerebellum	chr11	14393982	14394045	-0.102654	5	0.0079365	0.0047623	0.090566	0.19322	SRD5A2	--	--	--	--	--
hypothalamus-VS-cerebellum	chr11	15377462	15377682	0.13779	14	0.048183	0.048998	0.70317	0.56538	--	--	--	TTC27	--	--
hypothalamus-VS-cerebellum	chr11	15737940	15738027	-0.445833	5	0.0079365	0.0063428	0.26667	0.7125	--	--	--	LTBP1	--	--
hypothalamus-VS-cerebellum	chr11	17295273	17295341	0.107477	11	0.047307	0.04856	0.36032	0.25285	--	--	--	--	--	--
hypothalamus-VS-cerebellum	chr11	18917307	18917376	0.411234	7	0.00058275	0.0017091	0.59643	0.18519	--	--	--	CRIM1	--	--
hypothalamus-VS-cerebellum	chr11	19003488	19003960	-0.262319	19	4.7513e-07	1.4214e-06	0.085687	0.34801	--	--	CRIM1	--	--	--
hypothalamus-VS-cerebellum	chr11	24580743	24580780	0.37704	5	0.0079365	0.012195	0.78462	0.40758	--	--	--	--	--	--
hypothalamus-VS-cerebellum	chr11	25436245	25436333	0.341223	9	0.0018511	0.0027989	0.44575	0.10453	--	--	--	--	--	--
hypothalamus-VS-cerebellum	chr11	25468621	25468728	0.199848	5	0.031746	0.010256	0.35561	0.15576	--	--	--	--	--	--
hypothalamus-VS-cerebellum	chr11	25542301	25542388	0.441956	8	0.0001554	0.00023163	0.53059	0.08863	--	--	--	--	--	--
hypothalamus-VS-cerebellum	chr11	25542395	25542498	0.176154	9	0.0027561	0.0058684	0.3364	0.16025	--	--	--	--	--	--
hypothalamus-VS-cerebellum	chr11	25588984	25589052	0.141074	5	0.0079365	0.0024742	0.17029	0.029211	ZFP36L2	--	--	--	--	--
hypothalamus-VS-cerebellum	chr11	26167941	26168177	-0.206573	7	0.00058275	0.0052871	0.05602	0.26259	--	--	--	ABCG8	--	--
hypothalamus-VS-cerebellum	chr11	27028917	27029014	0.312643	9	4.1135e-05	0.00088459	0.38507	0.072427	--	--	--	CAMKMT	--	--
hypothalamus-VS-cerebellum	chr11	27196538	27196871	0.320713	10	0.0089307	0.027945	0.73333	0.41262	--	--	--	--	--	--
hypothalamus-VS-cerebellum	chr11	27261054	27261071	0.109027	5	0.015873	0.036247	0.15914	0.050113	--	--	--	SIX2	--	--
hypothalamus-VS-cerebellum	chr11	29282620	29282706	-0.264958	7	0.006993	0.037736	0.57764	0.8426	--	--	TTC7A	--	--	--
hypothalamus-VS-cerebellum	chr11	29282708	29282964	-0.152434	5	0.015873	0.010883	0.098862	0.2513	--	--	--	TTC7A	--	--
hypothalamus-VS-cerebellum	chr11	29307880	29308010	-0.537626	8	0.0018648	0.0058159	0.27175	0.80937	--	--	TTC7A	--	--	--
hypothalamus-VS-cerebellum	chr11	29323167	29323595	-0.271528	9	0.0056355	0.030626	0.41107	0.6826	--	--	--	TTC7A	--	--
hypothalamus-VS-cerebellum	chr11	29331521	29331575	-0.344604	5	0.031746	0.037405	0.28419	0.6288	--	--	--	TTC7A	--	--
hypothalamus-VS-cerebellum	chr11	29383044	29383389	-0.178935	17	0.0020513	0.043987	0.21721	0.39614	--	--	--	--	--	--
hypothalamus-VS-cerebellum	chr11	33348727	33349292	-0.322114	44	2.0701e-11	1.0753e-08	0.4092	0.73132	--	--	NRXN1	--	--	--
hypothalamus-VS-cerebellum	chr11	37126846	37126980	-0.102153	7	0.0011655	0.015305	0.021301	0.12345	--	--	--	SPTBN1	--	--
hypothalamus-VS-cerebellum	chr11	37200385	37200458	-0.322083	5	0.0079365	0.0046197	0.20688	0.52896	--	--	SPTBN1	--	--	--
hypothalamus-VS-cerebellum	chr11	37200492	37200563	-0.236639	7	0.006993	0.0052757	0.47629	0.71292	--	--	SPTBN1	--	--	--
hypothalamus-VS-cerebellum	chr11	37200899	37200952	-0.246705	7	0.037879	0.016347	0.56696	0.81367	--	--	SPTBN1	--	--	--
hypothalamus-VS-cerebellum	chr11	37217118	37217263	-0.239842	8	0.010412	0.0062986	0.30161	0.54145	--	--	--	SPTBN1	--	--
hypothalamus-VS-cerebellum	chr11	37221035	37221107	-0.26104	6	0.008658	0.01621	0.23556	0.4966	MIR2297	--	SPTBN1	--	--	--
hypothalamus-VS-cerebellum	chr11	37563673	37563705	0.193213	5	0.0079365	0.0039552	0.79615	0.60294	--	--	EML6	--	--	--
hypothalamus-VS-cerebellum	chr11	40547871	40547899	0.156468	5	0.0079365	0.00073828	0.1948	0.038333	VRK2	--	--	--	--	--
hypothalamus-VS-cerebellum	chr11	44218482	44218527	-0.272958	5	0.0079365	0.012134	0.35385	0.6268	--	--	--	--	--	--
hypothalamus-VS-cerebellum	chr11	44222836	44222901	-0.297558	5	0.0079365	0.01859	0.38652	0.68408	--	--	--	--	--	--
hypothalamus-VS-cerebellum	chr11	44364986	44365034	0.106767	7	0.011072	0.038585	0.18583	0.079059	--	--	--	--	--	--
hypothalamus-VS-cerebellum	chr11	44402070	44402338	0.201182	14	0.0032752	0.04816	0.42782	0.22664	--	--	--	--	--	--
hypothalamus-VS-cerebellum	chr11	44450350	44450389	-0.223244	5	0.015873	0.010045	0.13215	0.35539	--	--	--	--	--	--
hypothalamus-VS-cerebellum	chr11	44465489	44465596	-0.316697	5	0.015873	0.037891	0.33578	0.65248	--	--	--	--	--	--
hypothalamus-VS-cerebellum	chr11	44516683	44516798	-0.263333	5	0.015873	0.013494	0.14667	0.41	--	--	--	RANBP2	--	--
hypothalamus-VS-cerebellum	chr11	44586233	44586440	-0.29082	12	0.00049553	0.0023236	0.39782	0.68864	--	--	LIMS1	--	--	--
hypothalamus-VS-cerebellum	chr11	44589653	44589751	-0.284164	9	8.2271e-05	0.00090152	0.11255	0.39671	--	--	LIMS1	--	--	--
hypothalamus-VS-cerebellum	chr11	44608716	44608870	-0.180818	6	0.015152	0.037055	0.04935	0.23017	--	--	--	LIMS1	--	--
hypothalamus-VS-cerebellum	chr11	45441917	45441966	-0.126877	5	0.031746	0.038011	0.73579	0.86267	--	--	ST6GAL2	--	--	--
hypothalamus-VS-cerebellum	chr11	45639003	45639115	-0.178358	5	0.015873	0.0098717	0.50068	0.67904	--	--	--	UXS1	--	--
hypothalamus-VS-cerebellum	chr11	46802082	46802360	0.239141	19	2.1944e-07	6.0255e-07	0.26361	0.024465	--	--	--	--	--	--
hypothalamus-VS-cerebellum	chr11	46807567	46807614	-0.479167	5	0.0079365	0.0028864	0.38333	0.8625	--	--	--	--	--	--
hypothalamus-VS-cerebellum	chr11	47964752	47964830	0.472222	6	0.025974	0.014822	0.72222	0.25	--	--	--	--	--	--
hypothalamus-VS-cerebellum	chr11	48500543	48500597	-0.192684	5	0.015873	0.010909	0.23636	0.42905	--	--	--	REEP1	--	--
hypothalamus-VS-cerebellum	chr11	48700139	48700212	-0.217305	5	0.0079365	0.011873	0.49654	0.71385	--	--	POLR1A	--	--	--
hypothalamus-VS-cerebellum	chr11	48957606	48958096	0.252349	18	0.0021482	0.0024077	0.42762	0.17527	--	--	--	ATOH8	--	--
hypothalamus-VS-cerebellum	chr11	49166011	49166225	-0.249761	6	0.025974	0.0135	0.48995	0.73971	--	--	SFTPB	SFTPB	--	--
hypothalamus-VS-cerebellum	chr11	49171076	49171101	-0.371592	5	0.0079365	0.0035771	0.3811	0.75269	--	--	SFTPB	--	--	--
hypothalamus-VS-cerebellum	chr11	49420773	49420826	0.173237	5	0.0079365	0.010116	0.18629	0.013056	--	--	--	--	--	--
hypothalamus-VS-cerebellum	chr11	55148592	55148698	0.120666	11	2.8351e-06	7.2422e-06	0.15919	0.038524	--	--	LRRTM1	CTNNA2	--	--
hypothalamus-VS-cerebellum	chr11	59789423	59789501	-0.172186	5	0.0079365	0.0026004	0.10887	0.28105	--	--	--	AHSA2	--	--
hypothalamus-VS-cerebellum	chr11	61473909	61473958	0.167584	7	0.00058275	0.0012051	0.40754	0.23995	--	--	--	--	--	--
hypothalamus-VS-cerebellum	chr11	61485544	61485570	0.12092	5	0.0079365	0.047588	0.45913	0.33821	--	--	--	--	--	--
hypothalamus-VS-cerebellum	chr11	63228089	63228377	0.302568	19	9.7191e-05	0.0036778	0.47068	0.16812	--	--	--	--	--	--
hypothalamus-VS-cerebellum	chr11	64762146	64762189	0.102984	7	0.00058275	0.0018355	0.12582	0.022835	--	--	--	--	--	--
hypothalamus-VS-cerebellum	chr11	65329241	65329318	-0.102448	5	0.0079365	0.035656	0.69824	0.80069	--	--	--	--	--	--
hypothalamus-VS-cerebellum	chr11	68471346	68471452	-0.225811	7	0.00058275	0.0015971	0.059418	0.28523	--	--	C11H2orf42	--	--	--
hypothalamus-VS-cerebellum	chr11	68640396	68640558	-0.198488	9	0.018758	0.0023193	0.49278	0.69127	--	--	--	EHD3	--	--
hypothalamus-VS-cerebellum	chr11	68875022	68875111	-0.364569	7	0.002331	0.017092	0.48958	0.85415	--	--	--	GALNT14	--	--
hypothalamus-VS-cerebellum	chr11	69906412	69906435	0.180505	5	0.0079365	0.048552	0.23732	0.056812	--	--	--	--	--	--
hypothalamus-VS-cerebellum	chr11	70168742	70168805	0.230303	5	0.015873	0.011561	0.86667	0.63636	--	--	--	--	--	--
hypothalamus-VS-cerebellum	chr11	70645748	70646124	0.253837	16	0.00052556	0.0032332	0.61642	0.36258	--	--	--	--	--	--
hypothalamus-VS-cerebellum	chr11	70646132	70646224	0.622604	13	1.923e-07	1.1087e-05	0.85623	0.23362	--	--	--	--	--	--
hypothalamus-VS-cerebellum	chr11	71349076	71349088	0.100876	5	0.0079365	0.01362	0.21541	0.11453	--	FOSL2	FOSL2	--	--	--
hypothalamus-VS-cerebellum	chr11	71396754	71396850	-0.351317	5	0.0079365	0.014403	0.496	0.84732	--	--	--	--	--	--
hypothalamus-VS-cerebellum	chr11	71406230	71406298	-0.363568	5	0.0079365	0.0024358	0.30341	0.66697	--	--	--	BABAM2	--	--
hypothalamus-VS-cerebellum	chr11	71906071	71906161	-0.22709	5	0.0079365	0.010204	0.14343	0.37052	--	--	--	RBKS	--	--
hypothalamus-VS-cerebellum	chr11	72059204	72059322	0.403333	5	0.0079365	0.0025266	0.68333	0.28	GPN1	--	--	--	--	--
hypothalamus-VS-cerebellum	chr11	72473190	72473287	-0.365132	5	0.0079365	0.020291	0.4875	0.85263	--	--	TCF23	--	--	--
hypothalamus-VS-cerebellum	chr11	72473329	72473377	-0.135123	7	0.011072	0.0061695	0.71997	0.85509	--	--	TCF23	--	--	--
hypothalamus-VS-cerebellum	chr11	72526077	72526168	-0.474499	5	0.0079365	0.003986	0.19217	0.66667	--	--	--	KHK	--	CGREF1
hypothalamus-VS-cerebellum	chr11	72546802	72546848	0.27016	5	0.015873	0.038168	0.44332	0.17316	--	EMILIN1	EMILIN1	--	--	--
hypothalamus-VS-cerebellum	chr11	72600838	72600894	-0.256756	5	0.0079365	0.0098875	0.40625	0.663	--	--	--	MAPRE3	--	--
hypothalamus-VS-cerebellum	chr11	72858589	72858713	-0.318215	5	0.0079365	0.020461	0.16719	0.4854	--	--	--	--	--	--
hypothalamus-VS-cerebellum	chr11	72991374	72991569	-0.103495	14	0.014882	0.015743	0.072139	0.17563	FAM166C	--	--	--	--	--
hypothalamus-VS-cerebellum	chr11	73201914	73202116	-0.294162	7	0.017483	0.0053752	0.24857	0.54273	--	--	--	--	--	--
hypothalamus-VS-cerebellum	chr11	73295697	73295778	0.139706	8	0.0001554	0.0021718	0.22266	0.08295	--	--	--	--	--	--
hypothalamus-VS-cerebellum	chr11	73452008	73452189	-0.432621	8	0.0029526	0.0022112	0.087998	0.52062	--	--	KIF3C	--	--	--
hypothalamus-VS-cerebellum	chr11	73452625	73452660	-0.335652	5	0.0079365	0.010287	0.26	0.59565	--	--	KIF3C	--	--	--
hypothalamus-VS-cerebellum	chr11	74042961	74043156	-0.155471	6	0.025974	0.0058078	0.10584	0.26131	--	--	--	DNMT3A	--	--
hypothalamus-VS-cerebellum	chr11	74046585	74047027	-0.24697	24	0.00014823	0.00095478	0.46956	0.71653	--	--	DNMT3A	DNMT3A	--	--
hypothalamus-VS-cerebellum	chr11	74175977	74176381	-0.28778	5	0.015873	0.040578	0.25919	0.54697	--	--	--	--	--	--
hypothalamus-VS-cerebellum	chr11	74382457	74382609	-0.304558	14	0.000796	0.00045489	0.24622	0.55078	--	--	ADCY3	--	--	--
hypothalamus-VS-cerebellum	chr11	74445691	74445825	-0.319104	6	0.041126	0.040696	0.43244	0.75154	--	--	--	ADCY3	--	--
hypothalamus-VS-cerebellum	chr11	74901879	74901973	0.125989	9	0.014192	0.031761	0.84615	0.72016	--	--	--	--	--	--
hypothalamus-VS-cerebellum	chr11	75362907	75363205	-0.181219	10	0.011496	0.012989	0.56394	0.74516	--	--	KLHL29	--	--	--
hypothalamus-VS-cerebellum	chr11	75375224	75375331	-0.40172	8	0.004662	0.0059211	0.32976	0.73148	--	--	--	KLHL29	--	--
hypothalamus-VS-cerebellum	chr11	75474215	75474269	-0.302101	5	0.0079365	0.0116	0.44457	0.74667	--	KLHL29	--	KLHL29	--	--
hypothalamus-VS-cerebellum	chr11	75488094	75488162	-0.223687	5	0.0079365	0.014109	0.36872	0.59241	--	KLHL29	--	KLHL29	--	--
hypothalamus-VS-cerebellum	chr11	75582944	75583011	-0.179744	5	0.0079365	0.011587	0.17532	0.35506	--	KLHL29	--	KLHL29	--	--
hypothalamus-VS-cerebellum	chr11	78271647	78271717	0.377	5	0.0079365	0.003537	0.475	0.098	--	--	--	GDF7	--	--
hypothalamus-VS-cerebellum	chr11	78271944	78271981	0.387177	5	0.0079365	0.0028514	0.63455	0.24737	--	--	--	GDF7	--	--
hypothalamus-VS-cerebellum	chr11	78373588	78373718	0.19784	5	0.0079365	0.018673	0.25074	0.052895	--	--	--	--	--	--
hypothalamus-VS-cerebellum	chr11	78465881	78465915	-0.109293	5	0.031746	0.011671	0.064333	0.17363	--	--	RHOB	--	--	--
hypothalamus-VS-cerebellum	chr11	79549880	79549979	-0.241093	5	0.0079365	0.00087438	0.01	0.25109	--	--	--	--	--	--
hypothalamus-VS-cerebellum	chr11	79829385	79829443	0.169408	5	0.031746	0.014948	0.71355	0.54414	--	--	--	--	--	--
hypothalamus-VS-cerebellum	chr11	82002895	82002966	-0.437865	5	0.0079365	0.0027513	0.31103	0.74889	--	FAM49A	--	FAM49A	--	--
hypothalamus-VS-cerebellum	chr11	82285626	82286022	0.151763	9	0.018758	0.033842	0.37044	0.21868	--	--	--	--	--	--
hypothalamus-VS-cerebellum	chr11	82639285	82639399	0.212297	9	0.018758	0.035672	0.45183	0.23954	--	--	--	--	--	--
hypothalamus-VS-cerebellum	chr11	82659147	82659244	-0.131547	9	4.1135e-05	0.00029889	0.019483	0.15103	--	--	--	--	--	--
hypothalamus-VS-cerebellum	chr11	82676232	82676547	0.236566	8	0.010412	0.034665	0.44386	0.20729	--	--	--	--	--	--
hypothalamus-VS-cerebellum	chr11	82807351	82807371	-0.189249	5	0.0079365	0.0032194	0.74949	0.93874	--	--	--	--	--	--
hypothalamus-VS-cerebellum	chr11	85273413	85273505	-0.133511	5	0.0079365	0.012246	0.83268	0.96619	--	--	--	--	--	--
hypothalamus-VS-cerebellum	chr11	86099849	86099963	-0.388671	7	0.00058275	0.0063109	0.15466	0.54333	--	LPIN1	--	LPIN1	--	--
hypothalamus-VS-cerebellum	chr11	86241165	86241310	-0.258617	11	0.0014006	0.0054261	0.55652	0.81514	--	--	GREB1	--	--	--
hypothalamus-VS-cerebellum	chr11	86246489	86246651	-0.396528	7	0.0040793	0.016371	0.32518	0.72171	--	--	--	GREB1	--	--
hypothalamus-VS-cerebellum	chr11	86810009	86810139	-0.165777	7	0.00058275	0.0005061	0.013136	0.17891	--	--	--	--	--	--
hypothalamus-VS-cerebellum	chr11	86864553	86864591	-0.237369	5	0.0079365	0.0032393	0.67913	0.9165	--	--	ATP6V1C2	--	--	--
hypothalamus-VS-cerebellum	chr11	87172870	87173009	-0.329365	6	0.0021645	0.00031612	0.027778	0.35714	--	--	--	--	--	--
hypothalamus-VS-cerebellum	chr11	87191746	87192042	-0.161625	16	0.019454	0.010877	0.56069	0.72232	--	--	HPCAL1	--	HPCAL1	--
hypothalamus-VS-cerebellum	chr11	87248300	87248378	-0.277725	5	0.0079365	0.0013344	0.44955	0.72727	--	HPCAL1	--	HPCAL1	--	--
hypothalamus-VS-cerebellum	chr11	87267770	87267849	-0.304231	5	0.0079365	0.010564	0.2181	0.52233	--	HPCAL1	--	HPCAL1	--	--
hypothalamus-VS-cerebellum	chr11	87365999	87366093	-0.444447	5	0.0079365	0.0027892	0.087598	0.53205	--	--	--	--	--	--
hypothalamus-VS-cerebellum	chr11	87455793	87455814	-0.225118	5	0.0079365	0.037538	0.48657	0.71168	--	--	--	--	--	--
hypothalamus-VS-cerebellum	chr11	87505908	87506027	-0.163242	5	0.0079365	0.0021858	0.059615	0.22286	--	--	--	--	--	--
hypothalamus-VS-cerebellum	chr11	87517773	87517847	-0.474852	5	0.0079365	0.042008	0.3781	0.85296	--	--	--	--	--	--
hypothalamus-VS-cerebellum	chr11	87521314	87521468	-0.33525	5	0.0079365	0.013818	0.14229	0.47754	--	--	--	--	--	--
hypothalamus-VS-cerebellum	chr11	87528006	87528189	-0.214633	19	0.0044204	0.029677	0.48651	0.70114	--	--	KLF11	--	--	--
hypothalamus-VS-cerebellum	chr11	87545526	87545606	-0.23735	5	0.0079365	0.0010942	0.060966	0.29832	--	--	--	--	--	--
hypothalamus-VS-cerebellum	chr11	87546734	87546896	-0.335204	7	0.00058275	0.0021546	0.064837	0.40004	--	--	--	--	--	--
hypothalamus-VS-cerebellum	chr11	87575607	87575676	-0.161401	5	0.015873	0.012029	0.71688	0.87828	--	--	--	GRHL1	--	--
hypothalamus-VS-cerebellum	chr11	87723351	87723565	-0.236191	10	0.0068415	0.028969	0.34596	0.58215	--	--	--	--	--	--
hypothalamus-VS-cerebellum	chr11	87942903	87942949	-0.26624	5	0.031746	0.011258	0.14545	0.41169	--	--	--	IAH1	--	--
hypothalamus-VS-cerebellum	chr11	87949603	87949664	-0.278342	5	0.015873	0.035531	0.3907	0.66904	--	--	--	IAH1	--	--
hypothalamus-VS-cerebellum	chr11	88020900	88021257	-0.57602	5	0.0079365	0.011156	0.3398	0.91582	--	--	--	--	--	--
hypothalamus-VS-cerebellum	chr11	88023922	88024337	-0.150148	11	0.00027501	0.012253	0.095342	0.24549	--	--	--	--	--	--
hypothalamus-VS-cerebellum	chr11	88159623	88159723	-0.192316	5	0.0079365	0.00090322	0.025	0.21732	--	--	--	--	--	--
hypothalamus-VS-cerebellum	chr11	88190075	88190107	0.23218	5	0.015873	0.012462	0.50075	0.26857	--	--	--	--	--	--
hypothalamus-VS-cerebellum	chr11	88626156	88626339	0.182665	8	0.0029526	0.0079609	0.24244	0.059772	--	--	--	--	--	--
hypothalamus-VS-cerebellum	chr11	88712931	88713021	0.204613	10	0.0068415	0.013279	0.7129	0.50829	--	--	--	--	--	--
hypothalamus-VS-cerebellum	chr11	88713226	88713454	-0.359671	16	4.6932e-05	0.00040307	0.29811	0.65778	--	--	--	--	--	--
hypothalamus-VS-cerebellum	chr11	88996005	88996177	-0.15644	14	9.401e-05	0.00020717	0.13081	0.28725	--	--	--	--	--	--
hypothalamus-VS-cerebellum	chr11	88996197	88996386	-0.164534	8	0.0010878	0.0072413	0.11815	0.28269	--	--	--	--	--	--
hypothalamus-VS-cerebellum	chr11	89628746	89629277	0.243549	23	3.6595e-07	0.00010204	0.3324	0.088852	--	--	--	--	--	--
hypothalamus-VS-cerebellum	chr11	89664965	89665082	-0.353476	10	1.0825e-05	0.00036588	0.15079	0.50427	--	--	--	--	--	--
hypothalamus-VS-cerebellum	chr11	89665169	89665218	0.227273	5	0.015873	0.016445	0.60909	0.38182	--	--	--	--	--	--
hypothalamus-VS-cerebellum	chr11	89665271	89665317	-0.329738	5	0.0079365	0.010557	0.13531	0.46505	--	--	--	--	--	--
hypothalamus-VS-cerebellum	chr11	89737050	89737222	-0.48574	14	1.9274e-05	3.7393e-05	0.19947	0.68521	--	--	--	--	--	--
hypothalamus-VS-cerebellum	chr11	90808906	90808967	0.17416	7	0.011072	0.03753	0.49974	0.32558	--	--	--	--	--	--
hypothalamus-VS-cerebellum	chr11	92454216	92454332	-0.172579	8	0.0018648	0.0026647	0.054148	0.22673	--	--	--	--	--	--
hypothalamus-VS-cerebellum	chr11	92514641	92514887	-0.249812	5	0.0079365	0.00092744	0.047413	0.29722	--	--	--	--	--	--
hypothalamus-VS-cerebellum	chr11	92552341	92552584	-0.41297	16	7.292e-06	6.9484e-06	0.075572	0.48854	--	--	DAB2IP	DAB2IP	--	--
hypothalamus-VS-cerebellum	chr11	92590365	92590464	-0.208297	7	0.0040793	0.015089	0.076664	0.28496	--	--	--	DAB2IP	--	--
hypothalamus-VS-cerebellum	chr11	92603708	92603862	-0.219171	7	0.011072	0.005628	0.089249	0.30842	--	--	--	DAB2IP	--	--
hypothalamus-VS-cerebellum	chr11	92610937	92611042	-0.296663	5	0.0079365	0.019211	0.02992	0.32658	--	--	--	DAB2IP	--	--
hypothalamus-VS-cerebellum	chr11	92617484	92617796	-0.273172	7	0.00058275	0.016476	0.14686	0.42003	--	--	--	DAB2IP	--	--
hypothalamus-VS-cerebellum	chr11	92640324	92640668	-0.269193	11	5.3868e-05	0.00043497	0.29147	0.56066	--	--	DAB2IP	DAB2IP	--	--
hypothalamus-VS-cerebellum	chr11	92641126	92641321	-0.206367	11	0.0010405	0.012362	0.10528	0.31165	--	--	--	DAB2IP	--	--
hypothalamus-VS-cerebellum	chr11	92647632	92647691	-0.232151	6	0.0021645	0.0046163	0.11095	0.3431	--	--	DAB2IP	--	--	--
hypothalamus-VS-cerebellum	chr11	92654055	92655089	-0.29956	50	1.1768e-13	2.1862e-11	0.15651	0.45607	--	--	DAB2IP	--	--	--
hypothalamus-VS-cerebellum	chr11	92696002	92696037	-0.378894	5	0.0079365	0.0083764	0.28537	0.66426	--	--	--	--	--	--
hypothalamus-VS-cerebellum	chr11	92737759	92737779	-0.366179	5	0.0079365	0.0029357	0.075248	0.44143	--	--	--	--	--	--
hypothalamus-VS-cerebellum	chr11	92813371	92813687	-0.364906	5	0.015873	0.015341	0.045455	0.41036	--	--	--	--	--	--
hypothalamus-VS-cerebellum	chr11	92839666	92839737	-0.256062	5	0.031746	0.027477	0.4609	0.71696	--	--	--	--	--	--
hypothalamus-VS-cerebellum	chr11	92883176	92883214	-0.276478	5	0.0079365	0.0064343	0.32352	0.6	--	--	--	--	--	--
hypothalamus-VS-cerebellum	chr11	93473000	93473097	0.20543	14	0.00028357	0.00044543	0.875	0.66957	--	--	--	--	--	--
hypothalamus-VS-cerebellum	chr11	93961185	93961226	0.172849	5	0.015873	0.048074	0.41618	0.24333	--	--	--	--	--	--
hypothalamus-VS-cerebellum	chr11	94258363	94258444	-0.26703	5	0.0079365	0.010238	0.30773	0.57476	--	--	--	RABGAP1	--	--
hypothalamus-VS-cerebellum	chr11	94445712	94445804	0.307157	5	0.0079365	0.0024782	0.38333	0.076177	--	--	--	--	--	--
hypothalamus-VS-cerebellum	chr11	94509337	94509372	-0.207854	5	0.0079365	0.0035028	0.58261	0.79046	--	--	--	--	--	--
hypothalamus-VS-cerebellum	chr11	94519208	94519244	-0.299947	5	0.0079365	0.022474	0.16321	0.46316	--	--	--	--	--	--
hypothalamus-VS-cerebellum	chr11	95109272	95109328	0.242178	5	0.015873	0.01181	0.43739	0.19522	--	--	--	--	--	--
hypothalamus-VS-cerebellum	chr11	95129137	95129247	0.284696	9	0.0039901	0.0064201	0.49741	0.21271	--	--	--	LHX2	--	--
hypothalamus-VS-cerebellum	chr11	95144166	95144252	0.163305	10	0.00048713	0.0057285	0.34329	0.17998	--	--	LHX2	--	--	--
hypothalamus-VS-cerebellum	chr11	95344965	95345282	-0.17601	15	0.00045678	0.00090286	0.10554	0.28155	--	NEK6	--	NEK6	--	--
hypothalamus-VS-cerebellum	chr11	95345294	95345358	-0.371267	5	0.0079365	0.0027399	0.13462	0.50588	--	NEK6	--	NEK6	--	--
hypothalamus-VS-cerebellum	chr11	95379459	95379562	-0.434309	5	0.0079365	0.012897	0.20569	0.64	--	--	--	NEK6	--	--
hypothalamus-VS-cerebellum	chr11	95435980	95436035	-0.275127	5	0.0079365	0.0051126	0.2028	0.47792	--	--	--	PSMB7	--	--
hypothalamus-VS-cerebellum	chr11	95982251	95982300	-0.277836	5	0.0079365	0.0081346	0.34616	0.624	--	--	--	SCAI	--	--
hypothalamus-VS-cerebellum	chr11	96278851	96279278	-0.324871	24	1.5523e-06	0.00016668	0.18039	0.50526	--	--	MAPKAP1	--	MAPKAP1	--
hypothalamus-VS-cerebellum	chr11	96511529	96511563	0.213826	5	0.0079365	0.010689	0.29091	0.077083	--	MAPKAP1	MAPKAP1	--	--	--
hypothalamus-VS-cerebellum	chr11	96855089	96855260	-0.486385	7	0.0011655	0.0058702	0.20672	0.69311	--	--	--	--	--	--
hypothalamus-VS-cerebellum	chr11	96988605	96988665	-0.254813	7	0.0040793	0.0064557	0.53178	0.7866	--	--	--	--	--	--
hypothalamus-VS-cerebellum	chr11	97115960	97116068	-0.115018	5	0.031746	0.03818	0.52308	0.6381	--	--	--	--	--	--
hypothalamus-VS-cerebellum	chr11	97121756	97121789	-0.11006	5	0.0079365	0.00091318	0.11175	0.22181	--	--	--	--	--	--
hypothalamus-VS-cerebellum	chr11	97200486	97200589	0.117758	6	0.004329	0.0042019	0.2126	0.094841	--	--	--	--	--	--
hypothalamus-VS-cerebellum	chr11	97283663	97283750	-0.33707	6	0.008658	0.038955	0.11992	0.45699	--	--	--	--	--	--
hypothalamus-VS-cerebellum	chr11	97466860	97467036	0.187353	11	0.0052365	0.024537	0.27894	0.09159	--	--	--	--	--	--
hypothalamus-VS-cerebellum	chr11	97477698	97477941	-0.126254	16	0.021504	0.032363	0.63376	0.76001	--	--	--	--	--	--
hypothalamus-VS-cerebellum	chr11	97477951	97478424	-0.33768	8	0.004662	0.0056472	0.31769	0.65537	--	--	--	--	--	--
hypothalamus-VS-cerebellum	chr11	97652364	97652572	-0.213729	16	0.0029068	0.019056	0.35682	0.57055	--	--	--	--	--	--
hypothalamus-VS-cerebellum	chr11	97681763	97681837	-0.303392	5	0.031746	0.013516	0.29769	0.60108	--	RALGPS1	--	RALGPS1	--	--
hypothalamus-VS-cerebellum	chr11	97699904	97700089	-0.336499	8	0.010412	0.0058852	0.21703	0.55353	--	RALGPS1	--	RALGPS1	--	--
hypothalamus-VS-cerebellum	chr11	97712604	97712692	-0.286684	5	0.0079365	0.00054721	0.50556	0.79224	--	--	--	RALGPS1	--	--
hypothalamus-VS-cerebellum	chr11	97771411	97771461	-0.176493	6	0.0021645	0.0011821	0.046537	0.22303	--	--	--	RALGPS1	--	--
hypothalamus-VS-cerebellum	chr11	97831577	97831727	-0.113338	5	0.015873	0.039585	0.044878	0.15822	--	--	--	RALGPS1	--	--
hypothalamus-VS-cerebellum	chr11	97833695	97833770	-0.243141	5	0.031746	0.030533	0.053201	0.29634	--	--	--	RALGPS1	--	--
hypothalamus-VS-cerebellum	chr11	97837598	97837682	-0.351858	5	0.0079365	0.010616	0.28396	0.63582	--	--	ANGPTL2	RALGPS1	ANGPTL2	--
hypothalamus-VS-cerebellum	chr11	97840389	97840743	-0.264715	8	0.014763	0.014766	0.24844	0.51315	--	--	--	ANGPTL2,RALGPS1	--	--
hypothalamus-VS-cerebellum	chr11	97875109	97875142	0.126635	5	0.0079365	0.0085886	0.30423	0.1776	--	--	--	RALGPS1	--	--
hypothalamus-VS-cerebellum	chr11	97920468	97920639	0.209605	7	0.017483	0.0050333	0.56065	0.35104	--	--	--	RALGPS1	--	--
hypothalamus-VS-cerebellum	chr11	97952389	97952423	0.276484	5	0.0079365	0.0026592	0.50147	0.22499	--	--	--	RALGPS1	--	--
hypothalamus-VS-cerebellum	chr11	98211643	98211678	-0.415152	5	0.0079365	0.0098875	0.46667	0.88182	--	--	LRSAM1	--	--	--
hypothalamus-VS-cerebellum	chr11	98223091	98223476	-0.300716	24	8.3034e-07	2.5128e-05	0.20777	0.50848	--	--	LRSAM1	LRSAM1	--	--
hypothalamus-VS-cerebellum	chr11	98223478	98223988	-0.244356	14	8.3144e-06	9.106e-05	0.038662	0.28302	--	--	--	LRSAM1	--	--
hypothalamus-VS-cerebellum	chr11	98224299	98224475	-0.229353	8	0.004662	0.014556	0.26174	0.49109	--	--	--	LRSAM1	--	--
hypothalamus-VS-cerebellum	chr11	98224867	98224936	-0.439407	5	0.0079365	0.019812	0.12328	0.56269	--	--	--	LRSAM1	--	--
hypothalamus-VS-cerebellum	chr11	98232875	98232938	-0.249199	7	0.011072	0.0082271	0.53587	0.78507	--	--	--	--	--	--
hypothalamus-VS-cerebellum	chr11	98233804	98234230	-0.149248	16	0.041831	0.032442	0.46913	0.61838	--	--	--	--	--	--
hypothalamus-VS-cerebellum	chr11	98237246	98237652	-0.219311	16	0.0074526	0.019072	0.41912	0.63843	--	--	--	--	--	--
hypothalamus-VS-cerebellum	chr11	98260264	98260442	-0.159715	7	0.017483	0.015823	0.070839	0.23055	--	--	--	--	--	--
hypothalamus-VS-cerebellum	chr11	98281466	98281640	-0.172557	9	0.00049362	0.0025134	0.086637	0.25919	--	--	--	--	--	--
hypothalamus-VS-cerebellum	chr11	98350658	98350775	-0.3823	5	0.0079365	0.0055878	0.26154	0.64384	--	--	--	STXBP1	--	--
hypothalamus-VS-cerebellum	chr11	98428076	98428152	-0.226373	5	0.0079365	0.0034435	0.064052	0.29043	--	--	TOR2A	--	--	--
hypothalamus-VS-cerebellum	chr11	98441566	98441695	-0.240111	6	0.0021645	0.0042957	0.093653	0.33376	--	--	SH2D3C	--	--	--
hypothalamus-VS-cerebellum	chr11	98450917	98450973	-0.100561	7	0.0011655	0.015855	0.013445	0.11401	--	--	--	SH2D3C	--	--
hypothalamus-VS-cerebellum	chr11	98476768	98476811	-0.359478	5	0.0079365	0.0038566	0.28791	0.64739	--	--	CDK9	--	--	--
hypothalamus-VS-cerebellum	chr11	98476827	98477009	-0.217774	7	0.0011655	0.018222	0.12034	0.33811	--	--	CDK9	CDK9	--	--
hypothalamus-VS-cerebellum	chr11	98478304	98478349	-0.344577	5	0.0079365	0.0020219	0.20047	0.54505	--	--	CDK9	--	--	--
hypothalamus-VS-cerebellum	chr11	98540380	98540552	0.1215	8	0.028127	0.014712	0.73102	0.60952	--	--	--	ENG	--	--
hypothalamus-VS-cerebellum	chr11	98540965	98541280	0.143901	19	0.004843	0.011036	0.45996	0.31606	--	--	ENG	ENG	--	--
hypothalamus-VS-cerebellum	chr11	98556547	98556654	-0.319037	7	0.0011655	0.015189	0.20668	0.52571	--	--	AK1	--	--	--
hypothalamus-VS-cerebellum	chr11	98558376	98558754	-0.250256	7	0.00058275	0.0054655	0.13235	0.3826	--	AK1	AK1	AK1	--	--
hypothalamus-VS-cerebellum	chr11	98560146	98560220	-0.191238	5	0.015873	0.0099268	0.090777	0.28202	--	AK1	--	AK1	--	--
hypothalamus-VS-cerebellum	chr11	98589676	98589797	-0.425798	9	4.1135e-05	0.00011345	0.33125	0.75705	--	--	ST6GALNAC4	--	--	--
hypothalamus-VS-cerebellum	chr11	98603963	98604052	-0.195006	5	0.031746	0.037833	0.22803	0.42304	--	--	PIP5KL1	--	--	--
hypothalamus-VS-cerebellum	chr11	98628930	98628971	0.249114	5	0.0079365	0.0050939	0.38305	0.13394	--	--	--	FAM102A	--	--
hypothalamus-VS-cerebellum	chr11	98629086	98629134	0.203212	5	0.0079365	0.037454	0.44562	0.24241	--	--	--	FAM102A	--	--
hypothalamus-VS-cerebellum	chr11	98636608	98636871	0.239628	18	1.7755e-06	5.3992e-07	0.31101	0.071385	--	--	--	FAM102A	--	--
hypothalamus-VS-cerebellum	chr11	98649529	98649622	-0.107899	7	0.00058275	0.0012731	0.050743	0.15864	--	--	--	FAM102A	--	--
hypothalamus-VS-cerebellum	chr11	98719606	98719733	-0.272769	5	0.0079365	0.01034	0.26718	0.53995	--	--	NAIF1	--	NAIF1	--
hypothalamus-VS-cerebellum	chr11	98758854	98758911	-0.380992	5	0.0079365	0.0036698	0.40472	0.78571	--	--	SLC25A25	--	--	--
hypothalamus-VS-cerebellum	chr11	98759266	98759333	-0.307325	7	0.002331	0.014837	0.43155	0.73888	--	--	SLC25A25	--	SLC25A25	--
hypothalamus-VS-cerebellum	chr11	98871390	98871515	-0.263654	5	0.0079365	0.018298	0.17007	0.43372	--	--	DNM1	--	--	--
hypothalamus-VS-cerebellum	chr11	98873378	98873411	-0.145609	5	0.0079365	0.003491	0.020513	0.16612	--	--	DNM1	--	--	--
hypothalamus-VS-cerebellum	chr11	98880955	98881054	-0.326545	7	0.011072	0.0075589	0.15079	0.47734	--	--	--	GOLGA2	--	--
hypothalamus-VS-cerebellum	chr11	98881500	98881623	-0.255407	8	0.0029526	0.0023184	0.23954	0.49495	--	--	--	GOLGA2	--	--
hypothalamus-VS-cerebellum	chr11	98966707	98966776	-0.258356	5	0.015873	0.035234	0.56461	0.82296	--	--	--	SLC27A4	--	--
hypothalamus-VS-cerebellum	chr11	98973606	98973646	-0.183104	5	0.0079365	0.0013883	0.019277	0.20238	--	--	--	--	--	SLC27A4
hypothalamus-VS-cerebellum	chr11	98996591	98996890	0.152834	11	0.019231	0.046063	0.3964	0.24356	MIR219B	--	--	--	--	MIR219-1,URM1
hypothalamus-VS-cerebellum	chr11	98996925	98996991	0.44085	8	0.0001554	8.9752e-05	0.53511	0.094262	MIR219B	--	--	--	--	MIR219-1,URM1
hypothalamus-VS-cerebellum	chr11	98997316	98997337	0.302993	5	0.0079365	0.0010704	0.60412	0.30112	MIR219-1	--	--	--	--	URM1,MIR219B
hypothalamus-VS-cerebellum	chr11	98997537	98997873	0.198338	44	2.6179e-07	1.7483e-06	0.37014	0.1718	MIR219-1	--	--	--	--	URM1,MIR219B
hypothalamus-VS-cerebellum	chr11	99021150	99021314	-0.111873	11	0.0014006	0.011651	0.6913	0.80317	--	--	--	CERCAM	--	--
hypothalamus-VS-cerebellum	chr11	99024552	99025214	-0.164756	7	0.026224	0.014352	0.09616	0.26092	--	--	CERCAM	CERCAM	--	--
hypothalamus-VS-cerebellum	chr11	99066506	99066724	-0.182312	15	0.029436	0.022722	0.48061	0.66292	--	--	ODF2	--	--	--
hypothalamus-VS-cerebellum	chr11	99132791	99132873	0.140969	5	0.015873	0.0099822	0.78	0.63903	--	--	SPTAN1	--	--	--
hypothalamus-VS-cerebellum	chr11	99134775	99134847	-0.26837	5	0.0079365	0.011908	0.11051	0.37888	--	--	--	SPTAN1	--	--
hypothalamus-VS-cerebellum	chr11	99142679	99142823	-0.373582	8	0.0001554	0.00069853	0.14681	0.5204	--	--	--	SPTAN1	--	--
hypothalamus-VS-cerebellum	chr11	99157323	99157361	-0.34948	5	0.0079365	0.0032988	0.16025	0.50973	--	--	--	SPTAN1	--	--
hypothalamus-VS-cerebellum	chr11	99233090	99233183	0.182749	8	0.0029526	0.014455	0.2699	0.08715	--	--	--	PKN3	--	--
hypothalamus-VS-cerebellum	chr11	99268591	99268870	-0.145257	10	0.035463	0.0289	0.61146	0.75672	--	--	ZER1	ZER1	--	--
hypothalamus-VS-cerebellum	chr11	99278926	99279046	-0.286038	7	0.00058275	0.00059485	0.059737	0.34578	--	ZER1	--	ZER1	--	--
hypothalamus-VS-cerebellum	chr11	99311398	99311539	-0.239669	5	0.031746	0.040407	0.10895	0.34862	--	--	TBC1D13	--	TBC1D13	--
hypothalamus-VS-cerebellum	chr11	99322187	99322613	-0.278527	12	0.0023164	0.0056245	0.1786	0.45713	--	--	--	--	--	--
hypothalamus-VS-cerebellum	chr11	99341848	99341966	0.254824	7	0.0011655	0.040526	0.37643	0.1216	--	--	--	KYAT1	--	--
hypothalamus-VS-cerebellum	chr11	99351221	99351317	0.159217	6	0.041126	0.04875	0.35474	0.19552	--	--	--	KYAT1	--	--
hypothalamus-VS-cerebellum	chr11	99352139	99352168	0.274583	5	0.0079365	0.040021	0.51833	0.24375	--	--	--	KYAT1	--	--
hypothalamus-VS-cerebellum	chr11	99354710	99354946	0.224668	14	0.00040321	0.0042957	0.44283	0.21817	--	--	--	KYAT1	--	--
hypothalamus-VS-cerebellum	chr11	99366990	99367373	-0.24743	10	0.0068415	0.0057935	0.53513	0.78256	--	--	KYAT1	--	--	--
hypothalamus-VS-cerebellum	chr11	99386189	99386676	-0.296409	12	0.0036366	0.020914	0.42898	0.72539	--	--	--	--	--	--
hypothalamus-VS-cerebellum	chr11	99436837	99437293	-0.193181	13	0.0012484	0.0050704	0.15587	0.34905	--	--	LRRC8A	--	--	--
hypothalamus-VS-cerebellum	chr11	99502562	99502633	-0.332137	5	0.0079365	0.0034272	0.44891	0.78105	--	--	--	NUP188	--	--
hypothalamus-VS-cerebellum	chr11	99507358	99507527	-0.144485	9	0.0018511	0.0059419	0.071657	0.21614	--	--	SH3GLB2	--	SH3GLB2	NUP188
hypothalamus-VS-cerebellum	chr11	99508024	99508195	-0.321467	14	0.0011052	0.014992	0.21871	0.54018	--	--	SH3GLB2	--	--	NUP188
hypothalamus-VS-cerebellum	chr11	99508848	99509277	-0.248763	13	0.0012484	0.0046219	0.48601	0.73478	--	--	SH3GLB2	SH3GLB2	--	--
hypothalamus-VS-cerebellum	chr11	99511176	99511283	-0.535379	6	0.0021645	0.004227	0.20462	0.74	--	--	--	SH3GLB2	--	--
hypothalamus-VS-cerebellum	chr11	99512583	99512683	-0.25343	7	0.006993	0.0021024	0.14158	0.39501	--	--	--	SH3GLB2	--	--
hypothalamus-VS-cerebellum	chr11	99513276	99513390	-0.318247	11	0.00076549	0.012314	0.36165	0.67989	--	--	--	SH3GLB2	--	--
hypothalamus-VS-cerebellum	chr11	99521747	99521845	-0.199681	5	0.0079365	0.010016	0.12104	0.32072	--	--	--	SH3GLB2	--	--
hypothalamus-VS-cerebellum	chr11	99551062	99551128	-0.145773	7	0.017483	0.014662	0.65839	0.80416	--	--	MIGA2	--	--	--
hypothalamus-VS-cerebellum	chr11	99791639	99791720	0.188455	5	0.0079365	0.0040378	0.26424	0.075788	--	--	--	--	--	--
hypothalamus-VS-cerebellum	chr11	99828027	99828085	-0.330014	5	0.015873	0.012578	0.45926	0.78927	--	--	--	--	--	--
hypothalamus-VS-cerebellum	chr11	99844115	99844230	-0.321397	5	0.0079365	0.018627	0.04	0.3614	--	--	--	--	--	--
hypothalamus-VS-cerebellum	chr11	99846524	99846591	0.108416	5	0.0079365	0.010491	0.20035	0.091935	--	--	--	--	--	--
hypothalamus-VS-cerebellum	chr11	99993516	99993607	-0.105613	5	0.0079365	0.0026826	0.077815	0.18343	--	--	--	--	--	--
hypothalamus-VS-cerebellum	chr11	100015605	100015668	0.251019	5	0.031746	0.037859	0.40686	0.15584	--	--	--	--	--	--
hypothalamus-VS-cerebellum	chr11	100187934	100187994	0.140942	7	0.00058275	0.0016079	0.86713	0.72619	--	--	--	--	--	--
hypothalamus-VS-cerebellum	chr11	100264747	100264914	-0.264465	15	0.00033341	0.022737	0.37925	0.64372	--	--	USP20	--	--	--
hypothalamus-VS-cerebellum	chr11	100273633	100273776	-0.337014	9	0.00078157	0.0064169	0.34015	0.67716	--	--	--	USP20	--	--
hypothalamus-VS-cerebellum	chr11	100280181	100280950	-0.244347	17	0.0040271	0.026871	0.35398	0.59833	--	--	USP20	--	USP20	--
hypothalamus-VS-cerebellum	chr11	100281980	100282027	-0.231111	5	0.0079365	0.0098707	0.53333	0.76444	--	--	--	--	--	USP20
hypothalamus-VS-cerebellum	chr11	100289006	100289065	-0.280748	8	0.004662	0.016479	0.33749	0.61824	--	--	FNBP1	--	FNBP1	--
hypothalamus-VS-cerebellum	chr11	100454110	100454168	-0.135695	7	0.011072	0.0070038	0.31795	0.45365	--	--	--	GPR107	--	--
hypothalamus-VS-cerebellum	chr11	100455024	100455230	-0.442462	19	5.5314e-07	7.3979e-06	0.050917	0.49338	--	--	--	GPR107	--	--
hypothalamus-VS-cerebellum	chr11	100470904	100470955	-0.270909	5	0.0079365	0.0041845	0.56471	0.83562	--	--	--	GPR107	--	--
hypothalamus-VS-cerebellum	chr11	100473458	100473813	-0.201224	9	0.018758	0.036261	0.17447	0.3757	--	--	--	GPR107	--	--
hypothalamus-VS-cerebellum	chr11	100476297	100476383	-0.196075	5	0.015873	0.037659	0.62639	0.82246	--	--	--	GPR107	--	--
hypothalamus-VS-cerebellum	chr11	100484606	100484632	-0.194903	7	0.011072	0.014873	0.6154	0.8103	--	--	--	--	--	GPR107
hypothalamus-VS-cerebellum	chr11	100486246	100486299	-0.119219	5	0.015873	0.015865	0.49189	0.61111	--	--	--	--	--	GPR107
hypothalamus-VS-cerebellum	chr11	100487980	100488116	-0.218516	8	0.020668	0.018772	0.22896	0.44748	--	--	--	--	--	--
hypothalamus-VS-cerebellum	chr11	100511469	100511568	-0.283353	5	0.0079365	0.048785	0.031647	0.315	--	--	--	--	--	--
hypothalamus-VS-cerebellum	chr11	100539884	100540004	-0.286893	5	0.031746	0.038925	0.095238	0.38213	--	--	--	--	--	--
hypothalamus-VS-cerebellum	chr11	100549235	100549352	-0.456614	7	0.00058275	0.00016318	0.43939	0.89601	--	--	--	--	--	--
hypothalamus-VS-cerebellum	chr11	100823015	100823045	-0.292593	5	0.015873	0.013003	0.6	0.89259	--	--	ASS1	--	--	--
hypothalamus-VS-cerebellum	chr11	100856439	100856498	0.241119	5	0.015873	0.012253	0.61182	0.3707	--	--	--	--	--	--
hypothalamus-VS-cerebellum	chr11	100932899	100932987	-0.184292	5	0.0079365	0.010256	0.70015	0.88445	--	--	--	FUBP3	--	--
hypothalamus-VS-cerebellum	chr11	100945626	100945686	-0.363211	7	0.011072	0.037198	0.44292	0.80613	--	--	--	FUBP3	--	--
hypothalamus-VS-cerebellum	chr11	100988699	100989036	-0.159678	21	0.00078426	0.012423	0.11597	0.27565	--	--	--	--	--	PRDM12
hypothalamus-VS-cerebellum	chr11	101050077	101050332	-0.40809	22	4.5227e-08	1.3835e-05	0.10311	0.5112	--	--	--	ABL1	--	--
hypothalamus-VS-cerebellum	chr11	101050334	101050415	-0.821345	10	1.0825e-05	1.5188e-05	0.052941	0.87429	--	--	--	ABL1	--	--
hypothalamus-VS-cerebellum	chr11	101149172	101149376	-0.285072	9	0.00028795	0.0060105	0.39379	0.67886	--	--	ABL1	--	--	--
hypothalamus-VS-cerebellum	chr11	101149776	101149829	-0.349553	5	0.0079365	0.011284	0.55814	0.90769	--	--	ABL1	--	--	--
hypothalamus-VS-cerebellum	chr11	101150081	101150888	-0.253606	41	1.4369e-09	7.6737e-07	0.11595	0.36956	--	--	ABL1	--	--	--
hypothalamus-VS-cerebellum	chr11	101175352	101175487	0.147908	7	0.026224	0.016459	0.14848	0.00057143	--	--	--	--	--	--
hypothalamus-VS-cerebellum	chr11	101232413	101232784	-0.327399	7	0.011072	0.046963	0.45704	0.78444	--	--	--	--	--	--
hypothalamus-VS-cerebellum	chr11	101292573	101292662	-0.291601	7	0.0011655	0.014581	0.34331	0.63491	--	--	--	--	--	--
hypothalamus-VS-cerebellum	chr11	101293389	101293444	-0.23957	5	0.031746	0.034173	0.20635	0.44592	--	--	--	--	--	--
hypothalamus-VS-cerebellum	chr11	101326608	101326995	-0.16756	15	0.00020539	0.00091044	0.04633	0.21389	--	--	--	--	--	--
hypothalamus-VS-cerebellum	chr11	101338895	101339407	-0.118168	11	3.4022e-05	0.0025586	0.04146	0.15963	--	--	--	AIF1L	--	--
hypothalamus-VS-cerebellum	chr11	101433972	101434014	-0.152432	5	0.0079365	0.023021	0.082489	0.23492	--	--	--	NUP214	--	--
hypothalamus-VS-cerebellum	chr11	101454166	101454207	-0.198971	5	0.0079365	0.010331	0.093805	0.29278	--	--	--	--	--	--
hypothalamus-VS-cerebellum	chr11	101482212	101482282	-0.219697	5	0.0079365	0.003533	0.016667	0.23636	--	--	--	FAM78A	--	--
hypothalamus-VS-cerebellum	chr11	101488734	101488796	-0.167086	5	0.0079365	0.00087528	0.37376	0.54085	--	--	FAM78A	--	--	--
hypothalamus-VS-cerebellum	chr11	101524969	101525251	0.192935	7	0.017483	0.048822	0.39282	0.19988	--	--	--	--	--	--
hypothalamus-VS-cerebellum	chr11	101610759	101610889	-0.212738	7	0.037879	0.017088	0.13378	0.34652	--	--	--	--	--	--
hypothalamus-VS-cerebellum	chr11	101615975	101616079	-0.28608	8	0.0001554	0.0022503	0.009375	0.29545	--	--	--	--	--	--
hypothalamus-VS-cerebellum	chr11	101626352	101626415	-0.28254	6	0.015152	0.0038951	0.40728	0.68982	--	--	--	--	--	--
hypothalamus-VS-cerebellum	chr11	101626789	101626830	-0.135841	5	0.0079365	0.010245	0.21754	0.35338	--	--	--	--	--	--
hypothalamus-VS-cerebellum	chr11	101626835	101626886	-0.191045	5	0.0079365	0.0039824	0.15449	0.34553	--	--	--	--	--	--
hypothalamus-VS-cerebellum	chr11	101626953	101627186	-0.237034	19	1.0077e-06	3.3154e-06	0.1298	0.36683	--	--	--	--	--	--
hypothalamus-VS-cerebellum	chr11	101627211	101627240	-0.371781	5	0.0079365	0.0021925	0.26307	0.63486	--	--	--	--	--	--
hypothalamus-VS-cerebellum	chr11	101627333	101627392	-0.136183	5	0.0079365	0.0099096	0.11334	0.24953	--	--	--	--	--	--
hypothalamus-VS-cerebellum	chr11	101627523	101627733	-0.245386	12	0.0011146	0.010737	0.30207	0.54746	--	--	--	--	--	--
hypothalamus-VS-cerebellum	chr11	101636853	101637674	-0.209703	21	0.006846	0.047944	0.21539	0.4251	--	--	--	--	--	--
hypothalamus-VS-cerebellum	chr11	101643441	101643461	-0.114218	5	0.031746	0.043898	0.80578	0.92	--	--	--	--	--	--
hypothalamus-VS-cerebellum	chr11	101644384	101644610	-0.25288	15	0.0030201	0.0069391	0.42455	0.67743	--	--	--	--	--	--
hypothalamus-VS-cerebellum	chr11	101655179	101655312	-0.411374	7	0.0011655	0.017329	0.18826	0.59964	--	--	POMT1	--	--	--
hypothalamus-VS-cerebellum	chr11	101662665	101662841	-0.379967	13	0.00049305	0.0010463	0.36016	0.74013	--	--	POMT1	--	--	--
hypothalamus-VS-cerebellum	chr11	101664967	101665563	-0.27352	19	0.00067094	0.0037172	0.35657	0.63009	--	--	POMT1	POMT1	--	UCK1
hypothalamus-VS-cerebellum	chr11	101667093	101667210	-0.199799	5	0.0079365	0.018217	0.11669	0.31649	--	--	UCK1	--	UCK1	POMT1
hypothalamus-VS-cerebellum	chr11	101668687	101668760	-0.347797	10	2.165e-05	0.00036471	0.23574	0.58354	--	--	--	UCK1	--	POMT1
hypothalamus-VS-cerebellum	chr11	101670088	101670148	-0.183209	5	0.015873	0.034105	0.29347	0.47668	--	--	UCK1	--	--	--
hypothalamus-VS-cerebellum	chr11	101681092	101681135	0.196053	5	0.031746	0.012017	0.26963	0.073574	--	--	--	--	--	--
hypothalamus-VS-cerebellum	chr11	101705717	101705761	-0.219609	5	0.0079365	0.036316	0.5985	0.81811	--	--	--	--	--	--
hypothalamus-VS-cerebellum	chr11	101726975	101726998	-0.242701	5	0.015873	0.015591	0.23821	0.48091	--	--	--	--	--	RAPGEF1
hypothalamus-VS-cerebellum	chr11	101728152	101728278	-0.113048	10	0.028806	0.028289	0.67692	0.78997	--	--	RAPGEF1	--	RAPGEF1	--
hypothalamus-VS-cerebellum	chr11	101728284	101728430	-0.213332	12	0.014493	0.038777	0.53273	0.74606	--	--	RAPGEF1	--	RAPGEF1	--
hypothalamus-VS-cerebellum	chr11	101733252	101733294	-0.286585	5	0.0079365	0.018247	0.44103	0.72761	--	--	--	RAPGEF1	--	--
hypothalamus-VS-cerebellum	chr11	101733703	101733871	-0.278896	9	0.0027561	0.013959	0.31702	0.59592	--	--	--	RAPGEF1	--	--
hypothalamus-VS-cerebellum	chr11	101735727	101735843	-0.108533	5	0.0079365	0.00058598	0.09329	0.20182	--	--	--	RAPGEF1	--	--
hypothalamus-VS-cerebellum	chr11	101737967	101738078	-0.333093	7	0.002331	0.017307	0.047343	0.38044	--	--	--	RAPGEF1	--	--
hypothalamus-VS-cerebellum	chr11	101738755	101738797	-0.267305	5	0.0079365	0.010326	0.40902	0.67632	--	--	--	RAPGEF1	--	--
hypothalamus-VS-cerebellum	chr11	101739432	101739484	-0.299561	5	0.0079365	0.0031985	0.21214	0.5117	--	--	--	RAPGEF1	--	--
hypothalamus-VS-cerebellum	chr11	101745918	101746002	-0.238777	5	0.0079365	0.047349	0.23442	0.4732	--	--	--	RAPGEF1	--	--
hypothalamus-VS-cerebellum	chr11	101759176	101759296	-0.347001	10	0.005196	0.0026632	0.37437	0.72137	--	--	--	RAPGEF1	--	--
hypothalamus-VS-cerebellum	chr11	101759701	101759995	-0.275409	16	0.00012091	0.0032261	0.21929	0.4947	--	--	--	RAPGEF1	--	--
hypothalamus-VS-cerebellum	chr11	101766128	101766161	-0.259586	5	0.0079365	0.0026602	0.23001	0.48959	--	--	RAPGEF1	--	--	--
hypothalamus-VS-cerebellum	chr11	101803237	101803378	-0.132694	11	0.00039408	0.0026933	0.068694	0.20139	--	--	--	RAPGEF1	--	--
hypothalamus-VS-cerebellum	chr11	101807946	101808065	-0.285294	8	0.004662	0.047686	0.19393	0.47923	--	--	--	RAPGEF1	--	--
hypothalamus-VS-cerebellum	chr11	101835074	101835157	-0.314293	5	0.015873	0.035264	0.090139	0.40443	--	--	--	RAPGEF1	--	--
hypothalamus-VS-cerebellum	chr11	101860497	101860594	-0.136586	9	0.0018511	0.013881	0.085064	0.22165	--	--	--	--	--	--
hypothalamus-VS-cerebellum	chr11	101890595	101890695	-0.125294	5	0.015873	0.038664	0.06	0.18529	--	--	--	--	--	--
hypothalamus-VS-cerebellum	chr11	101934650	101934812	-0.219798	11	0.012838	0.046443	0.37348	0.59327	--	--	--	--	--	--
hypothalamus-VS-cerebellum	chr11	101979994	101980319	-0.324736	15	8.8668e-05	8.4316e-05	0.39064	0.71537	--	--	--	MED27	--	--
hypothalamus-VS-cerebellum	chr11	101984571	101984669	-0.37464	5	0.015873	0.035313	0.1987	0.57334	--	--	--	MED27	--	--
hypothalamus-VS-cerebellum	chr11	102047489	102047652	-0.130869	5	0.0079365	0.0041279	0.2568	0.38767	--	--	--	MED27	--	--
hypothalamus-VS-cerebellum	chr11	102106233	102106350	-0.195307	5	0.0079365	0.017142	0.14652	0.34183	--	--	--	MED27	--	--
hypothalamus-VS-cerebellum	chr11	102116528	102116659	-0.356164	7	0.011072	0.0020278	0.32139	0.67755	--	--	--	MED27	--	--
hypothalamus-VS-cerebellum	chr11	102152228	102152272	-0.173758	5	0.0079365	0.014442	0.1048	0.27856	--	--	--	MED27	--	--
hypothalamus-VS-cerebellum	chr11	102169103	102169308	-0.345177	9	0.0018511	0.01515	0.14458	0.48976	--	--	--	MED27	--	--
hypothalamus-VS-cerebellum	chr11	102174533	102174625	-0.299133	8	0.0001554	0.00067946	0.2285	0.52763	--	--	--	MED27	--	--
hypothalamus-VS-cerebellum	chr11	102178279	102178368	-0.469196	5	0.0079365	0.0114	0.35938	0.82857	--	--	--	MED27	--	--
hypothalamus-VS-cerebellum	chr11	102280755	102280872	0.139635	5	0.031746	0.040461	0.26636	0.12673	--	--	--	--	--	--
hypothalamus-VS-cerebellum	chr11	102286869	102286940	-0.614719	7	0.00058275	0.0052742	0.33766	0.95238	--	NTNG2	NTNG2	--	--	--
hypothalamus-VS-cerebellum	chr11	102301023	102301118	-0.390278	5	0.0079365	0.0013633	0.42222	0.8125	--	--	--	NTNG2	--	--
hypothalamus-VS-cerebellum	chr11	102309973	102310080	-0.302832	8	0.0001554	0.0022849	0.36825	0.67108	--	--	--	NTNG2	--	--
hypothalamus-VS-cerebellum	chr11	102312633	102312700	-0.316561	5	0.015873	0.011545	0.18018	0.49674	--	--	--	NTNG2	--	--
hypothalamus-VS-cerebellum	chr11	102355314	102355363	0.109157	5	0.0079365	0.014449	0.126	0.016839	--	--	NTNG2	--	--	--
hypothalamus-VS-cerebellum	chr11	102494620	102494767	-0.197763	12	0.0036366	0.02061	0.44049	0.63826	--	--	--	TTF1	--	--
hypothalamus-VS-cerebellum	chr11	102573954	102574013	-0.104013	9	0.014192	0.031696	0.64	0.74401	--	--	--	--	--	--
hypothalamus-VS-cerebellum	chr11	102651967	102651997	0.227422	5	0.015873	0.0050587	0.59064	0.36322	--	--	--	--	--	--
hypothalamus-VS-cerebellum	chr11	102656343	102656386	-0.338683	5	0.0079365	0.014084	0.54516	0.88384	--	--	--	--	--	--
hypothalamus-VS-cerebellum	chr11	102683797	102684752	0.189019	70	5.9619e-14	1.0246e-09	0.27823	0.089207	--	--	--	--	--	--
hypothalamus-VS-cerebellum	chr11	102692150	102692525	0.111052	15	0.0013065	0.012765	0.17229	0.061235	--	--	--	BARHL1	--	--
hypothalamus-VS-cerebellum	chr11	102692793	102693066	0.207736	5	0.0079365	0.011147	0.26851	0.060771	--	--	--	BARHL1	--	--
hypothalamus-VS-cerebellum	chr11	102693068	102693108	0.218783	8	0.049883	0.016393	0.25216	0.033382	--	--	BARHL1	--	--	--
hypothalamus-VS-cerebellum	chr11	102693132	102693170	0.204382	5	0.0079365	0.00054521	0.28	0.075618	--	--	BARHL1	--	--	--
hypothalamus-VS-cerebellum	chr11	102693194	102693357	0.156189	21	9.9416e-07	1.5244e-05	0.18442	0.028228	--	--	--	--	--	BARHL1
hypothalamus-VS-cerebellum	chr11	102694032	102694224	0.204615	11	5.3868e-05	0.00015825	0.26607	0.061454	--	--	--	--	--	BARHL1
hypothalamus-VS-cerebellum	chr11	102694476	102694572	0.243493	7	0.037879	0.042589	0.31832	0.07483	--	--	--	--	--	BARHL1
hypothalamus-VS-cerebellum	chr11	102699997	102700118	-0.358018	5	0.031746	0.02508	0.26031	0.61833	--	--	--	DDX31	--	--
hypothalamus-VS-cerebellum	chr11	102700602	102701027	-0.365447	13	1.3461e-06	8.382e-05	0.1089	0.47435	--	--	--	DDX31	--	--
hypothalamus-VS-cerebellum	chr11	102723828	102723884	-0.204525	5	0.0079365	0.0044348	0.52421	0.72874	--	--	DDX31	--	--	--
hypothalamus-VS-cerebellum	chr11	102749983	102750108	-0.368355	7	0.0011655	0.0056711	0.1309	0.49925	--	--	--	DDX31	--	--
hypothalamus-VS-cerebellum	chr11	102751129	102751184	-0.223207	5	0.0079365	0.016241	0.57945	0.80266	--	--	DDX31	--	--	--
hypothalamus-VS-cerebellum	chr11	102835799	102835864	-0.189402	5	0.015873	0.013013	0.70435	0.89375	--	--	--	AK8	--	--
hypothalamus-VS-cerebellum	chr11	102853948	102854166	0.1229	7	0.037879	0.043027	0.21497	0.092069	--	--	--	AK8	--	--
hypothalamus-VS-cerebellum	chr11	102882497	102882600	0.350841	15	7.4588e-05	1.4737e-05	0.65989	0.30905	--	--	--	AK8	--	--
hypothalamus-VS-cerebellum	chr11	102903604	102903724	0.513008	8	0.0001554	0.0020664	0.66429	0.15128	--	--	--	AK8	--	--
hypothalamus-VS-cerebellum	chr11	102975973	102976065	-0.376194	6	0.004329	0.018467	0.25201	0.62821	--	--	--	--	--	--
hypothalamus-VS-cerebellum	chr11	103049321	103049389	-0.145425	5	0.0079365	0.0046674	0.77222	0.91765	--	--	GFI1B	--	--	--
hypothalamus-VS-cerebellum	chr11	103051300	103051519	-0.354443	9	0.00078157	0.013918	0.38285	0.73729	--	--	GFI1B	--	--	--
hypothalamus-VS-cerebellum	chr11	103088991	103089386	-0.22733	11	0.00012758	0.00020377	0.065172	0.2925	--	--	--	GTF3C5	--	--
hypothalamus-VS-cerebellum	chr11	103125818	103125869	-0.235451	5	0.0079365	0.0023899	0.12814	0.36359	--	--	RALGDS	--	RALGDS	--
hypothalamus-VS-cerebellum	chr11	103169020	103169068	0.221175	5	0.0079365	0.00085521	0.40667	0.18549	--	--	--	RALGDS	--	--
hypothalamus-VS-cerebellum	chr11	103207896	103207984	-0.151718	7	0.037879	0.046036	0.72421	0.87592	--	--	--	--	--	--
hypothalamus-VS-cerebellum	chr11	103232314	103232423	-0.272769	5	0.0079365	0.036422	0.56966	0.84242	--	--	--	--	--	--
hypothalamus-VS-cerebellum	chr11	103254463	103254796	0.32487	5	0.0079365	0.01557	0.69361	0.36874	--	--	--	--	--	--
hypothalamus-VS-cerebellum	chr11	103259183	103259546	-0.247945	20	0.00059176	0.01516	0.45782	0.70577	--	--	--	--	--	--
hypothalamus-VS-cerebellum	chr11	103261929	103262285	0.239245	15	0.0065914	0.022721	0.49465	0.25541	--	--	--	--	--	--
hypothalamus-VS-cerebellum	chr11	103274010	103274104	-0.262374	12	0.00065603	0.039035	0.47213	0.7345	--	--	--	--	--	--
hypothalamus-VS-cerebellum	chr11	103356824	103357187	-0.184881	9	0.010613	0.042146	0.16936	0.35424	--	--	--	--	--	--
hypothalamus-VS-cerebellum	chr11	103359201	103359251	-0.292074	5	0.0079365	0.0011473	0.39259	0.68467	--	--	--	--	--	--
hypothalamus-VS-cerebellum	chr11	103392521	103392667	-0.286171	10	0.00072528	0.001124	0.2383	0.52448	--	--	--	--	--	--
hypothalamus-VS-cerebellum	chr11	103393268	103393525	-0.351223	14	6.4029e-05	0.00046447	0.13589	0.48712	--	--	--	--	--	--
hypothalamus-VS-cerebellum	chr11	103394279	103394511	-0.118666	12	2.2188e-05	0.00047661	0.052433	0.1711	--	--	--	--	--	--
hypothalamus-VS-cerebellum	chr11	103394841	103394996	-0.370653	6	0.0021645	0.017793	0.2145	0.58515	--	--	--	--	--	--
hypothalamus-VS-cerebellum	chr11	103397303	103397622	-0.281042	16	0.00034301	0.00082249	0.45217	0.73321	--	--	--	--	--	--
hypothalamus-VS-cerebellum	chr11	103423229	103423284	-0.221593	5	0.015873	0.011889	0.1655	0.3871	--	--	--	--	--	--
hypothalamus-VS-cerebellum	chr11	103432995	103433079	-0.193337	6	0.0021645	0.0015641	0.66044	0.85377	--	--	--	--	--	--
hypothalamus-VS-cerebellum	chr11	103433135	103433180	-0.152165	7	0.002331	0.03654	0.73292	0.88508	--	--	--	--	--	--
hypothalamus-VS-cerebellum	chr11	103433191	103433234	-0.30397	5	0.031746	0.033276	0.36467	0.66864	--	--	--	--	--	--
hypothalamus-VS-cerebellum	chr11	103435494	103435725	-0.214912	16	0.0066556	0.010834	0.5714	0.78631	--	--	--	--	--	--
hypothalamus-VS-cerebellum	chr11	103437193	103438403	-0.298873	35	4.5365e-07	0.00039268	0.32212	0.621	--	--	--	--	--	--
hypothalamus-VS-cerebellum	chr11	103440032	103440081	-0.288964	7	0.0040793	0.036558	0.55037	0.83933	--	--	--	--	--	--
hypothalamus-VS-cerebellum	chr11	103446224	103446408	-0.223577	14	0.0015223	0.0041268	0.2453	0.46887	--	--	--	--	--	CAMSAP1
hypothalamus-VS-cerebellum	chr11	103447237	103447718	-0.152214	27	0.0067803	0.04772	0.44176	0.59398	--	--	CAMSAP1	--	CAMSAP1	--
hypothalamus-VS-cerebellum	chr11	103448432	103448513	-0.528649	8	0.0001554	0.00098156	0.24925	0.7779	--	--	CAMSAP1	--	--	--
hypothalamus-VS-cerebellum	chr11	103448527	103448664	-0.223999	10	1.0825e-05	0.00037388	0.098152	0.32215	--	--	CAMSAP1	--	--	--
hypothalamus-VS-cerebellum	chr11	103450329	103450493	-0.319385	10	1.0825e-05	0.00050826	0.19757	0.51695	--	--	--	CAMSAP1	--	--
hypothalamus-VS-cerebellum	chr11	103453032	103453165	-0.347235	17	5.0244e-06	1.1952e-06	0.5042	0.85144	--	--	CAMSAP1	--	--	--
hypothalamus-VS-cerebellum	chr11	103453174	103453976	-0.245717	43	4.6072e-06	0.0031379	0.44979	0.69551	--	--	CAMSAP1	CAMSAP1	--	--
hypothalamus-VS-cerebellum	chr11	103454836	103455156	-0.261779	16	0.00039597	0.00018724	0.51369	0.77547	--	--	CAMSAP1	--	--	--
hypothalamus-VS-cerebellum	chr11	103455698	103455774	-0.384714	8	0.0001554	0.00076644	0.49419	0.87891	--	--	CAMSAP1	--	--	--
hypothalamus-VS-cerebellum	chr11	103456286	103456363	-0.360373	8	0.0006216	0.016762	0.25378	0.61416	--	--	CAMSAP1	--	--	--
hypothalamus-VS-cerebellum	chr11	103456696	103457062	-0.32299	5	0.0079365	0.001068	0.22406	0.54705	--	--	CAMSAP1	--	--	--
hypothalamus-VS-cerebellum	chr11	103461245	103461298	-0.194876	7	0.0011655	0.017214	0.35364	0.54851	--	--	--	CAMSAP1	--	--
hypothalamus-VS-cerebellum	chr11	103462660	103462837	-0.171054	10	0.00072528	0.0057565	0.12904	0.30009	--	--	--	CAMSAP1	--	--
hypothalamus-VS-cerebellum	chr11	103463904	103464140	-0.459044	11	5.3868e-05	0.0011444	0.23949	0.69854	--	--	--	CAMSAP1	--	--
hypothalamus-VS-cerebellum	chr11	103465407	103465503	-0.390678	13	1.923e-07	1.2154e-05	0.1476	0.53828	--	--	CAMSAP1	--	--	--
hypothalamus-VS-cerebellum	chr11	103465516	103465691	-0.142223	18	0.00031	0.004375	0.11506	0.25728	--	--	--	CAMSAP1	--	--
hypothalamus-VS-cerebellum	chr11	103466197	103466667	-0.383121	21	8.7456e-07	3.1936e-05	0.1562	0.53932	--	--	--	CAMSAP1	--	--
hypothalamus-VS-cerebellum	chr11	103467796	103467961	-0.311136	15	0.00097547	0.0020115	0.32743	0.63857	--	--	--	CAMSAP1	--	--
hypothalamus-VS-cerebellum	chr11	103468768	103469003	-0.442706	19	1.5667e-06	7.5777e-06	0.22963	0.67234	--	--	--	CAMSAP1	--	--
hypothalamus-VS-cerebellum	chr11	103472050	103472138	-0.385926	9	4.1135e-05	0.00078933	0.20152	0.58745	--	--	--	CAMSAP1	--	--
hypothalamus-VS-cerebellum	chr11	103473658	103474030	-0.350028	5	0.015873	0.034527	0.27394	0.62397	--	--	--	CAMSAP1	--	--
hypothalamus-VS-cerebellum	chr11	103475141	103475383	-0.253786	13	2.6729e-05	0.0025361	0.079486	0.33327	--	--	CAMSAP1	--	--	--
hypothalamus-VS-cerebellum	chr11	103478594	103478932	-0.320779	16	0.00060427	0.0031839	0.30312	0.6239	--	--	--	CAMSAP1	--	--
hypothalamus-VS-cerebellum	chr11	103508985	103509164	-0.360632	15	2.5534e-05	3.6131e-05	0.41818	0.77881	--	--	--	--	--	--
hypothalamus-VS-cerebellum	chr11	103524938	103524988	-0.194453	5	0.015873	0.036434	0.62373	0.81818	--	--	--	UBAC1	--	--
hypothalamus-VS-cerebellum	chr11	103525032	103525188	-0.328812	16	7.579e-05	0.00083977	0.33731	0.66613	--	--	UBAC1	--	--	--
hypothalamus-VS-cerebellum	chr11	103528093	103528165	-0.244825	5	0.0079365	0.0027661	0.11862	0.36344	--	--	--	UBAC1	--	--
hypothalamus-VS-cerebellum	chr11	103528186	103528239	-0.591838	6	0.0021645	0.0039483	0.081921	0.67376	--	--	--	UBAC1	--	--
hypothalamus-VS-cerebellum	chr11	103529441	103529706	-0.245225	10	0.005196	0.012889	0.4862	0.73143	--	--	--	UBAC1	--	--
hypothalamus-VS-cerebellum	chr11	103532989	103533040	-0.149572	5	0.015873	0.042782	0.083318	0.23289	--	--	--	UBAC1	--	--
hypothalamus-VS-cerebellum	chr11	103539659	103539719	-0.216973	5	0.031746	0.045355	0.1404	0.35738	--	--	--	--	--	--
hypothalamus-VS-cerebellum	chr11	103543005	103543078	-0.370901	5	0.0079365	0.005778	0.43333	0.80423	--	--	--	--	--	--
hypothalamus-VS-cerebellum	chr11	103553628	103553835	-0.263281	10	0.00048713	0.0026099	0.17725	0.44053	--	--	--	--	--	--
hypothalamus-VS-cerebellum	chr11	103562588	103562812	0.104754	17	6.9609e-06	0.00037411	0.13135	0.026594	--	--	--	--	--	--
hypothalamus-VS-cerebellum	chr11	103575351	103575450	-0.298899	5	0.0079365	0.011206	0.25949	0.55839	--	--	--	NACC2	--	--
hypothalamus-VS-cerebellum	chr11	103585182	103585219	-0.42782	5	0.0079365	0.039592	0.35789	0.78571	--	--	--	NACC2	--	--
hypothalamus-VS-cerebellum	chr11	103607029	103607082	0.120636	5	0.0079365	0.0049713	0.21299	0.092353	--	--	NACC2	--	--	--
hypothalamus-VS-cerebellum	chr11	103664262	103664343	-0.224487	5	0.0079365	0.0045273	0.19618	0.42067	--	--	--	--	--	--
hypothalamus-VS-cerebellum	chr11	103669786	103669860	-0.116037	8	0.049883	0.033909	0.69591	0.81194	--	--	--	--	--	--
hypothalamus-VS-cerebellum	chr11	103670260	103670444	-0.210039	27	0.00086769	0.0065172	0.39241	0.60245	--	--	--	--	--	--
hypothalamus-VS-cerebellum	chr11	103701288	103701357	-0.382133	11	0.00018995	0.00015447	0.4375	0.81963	--	--	--	--	--	--
hypothalamus-VS-cerebellum	chr11	103746950	103747038	-0.214099	7	0.006993	0.0056299	0.51419	0.72829	--	--	--	--	--	--
hypothalamus-VS-cerebellum	chr11	103749002	103749267	-0.238339	18	0.00031	0.0001673	0.52603	0.76437	--	--	--	--	--	--
hypothalamus-VS-cerebellum	chr11	103749788	103750201	-0.213812	13	0.0023493	0.018343	0.26421	0.47802	--	--	--	--	--	--
hypothalamus-VS-cerebellum	chr11	103750828	103750926	-0.306343	9	0.00078157	0.0077781	0.46561	0.77195	--	--	--	--	--	--
hypothalamus-VS-cerebellum	chr11	103753195	103753305	-0.475236	5	0.0079365	0.014041	0.33731	0.81255	--	--	--	--	--	--
hypothalamus-VS-cerebellum	chr11	103753691	103753791	-0.259534	5	0.0079365	0.0076895	0.55633	0.81586	--	--	--	--	--	--
hypothalamus-VS-cerebellum	chr11	103762290	103762760	-0.173388	21	0.0085693	0.031721	0.379	0.55239	--	--	--	--	--	--
hypothalamus-VS-cerebellum	chr11	103785867	103785975	-0.161387	9	0.0018511	0.032671	0.16536	0.32675	--	--	--	--	--	--
hypothalamus-VS-cerebellum	chr11	103786013	103786218	-0.323714	9	8.2271e-05	0.00029358	0.11545	0.43917	--	--	--	--	--	--
hypothalamus-VS-cerebellum	chr11	103799912	103799948	0.352632	5	0.0079365	0.015299	0.7	0.34737	--	--	--	--	--	--
hypothalamus-VS-cerebellum	chr11	103807506	103807643	0.176194	9	0.00028795	0.0061006	0.97222	0.79603	--	--	--	--	--	--
hypothalamus-VS-cerebellum	chr11	103830566	103830653	-0.10693	8	0.014763	0.015287	0.73089	0.83782	--	--	--	--	--	--
hypothalamus-VS-cerebellum	chr11	103844793	103844860	-0.328571	5	0.0079365	0.0067909	0.3	0.62857	--	--	--	--	--	--
hypothalamus-VS-cerebellum	chr11	103850039	103850392	-0.200934	16	0.021504	0.033354	0.41073	0.61167	--	--	--	--	--	--
hypothalamus-VS-cerebellum	chr11	103850578	103850960	-0.194928	15	0.0058104	0.022754	0.36418	0.55911	--	--	--	--	--	--
hypothalamus-VS-cerebellum	chr11	103851826	103852037	-0.239315	9	0.0056355	0.014185	0.25563	0.49495	--	--	--	--	--	--
hypothalamus-VS-cerebellum	chr11	103852688	103852794	-0.233061	9	4.1135e-05	9.3099e-05	0.13266	0.36572	--	--	--	--	--	--
hypothalamus-VS-cerebellum	chr11	103858536	103858709	-0.341145	10	0.00032475	0.0024367	0.38902	0.73017	--	--	--	--	--	--
hypothalamus-VS-cerebellum	chr11	103864882	103865806	-0.211897	24	0.0027911	0.017752	0.25896	0.47086	--	--	--	--	--	--
hypothalamus-VS-cerebellum	chr11	103866430	103866635	-0.313204	13	9.7302e-05	0.00047911	0.31201	0.62521	--	--	--	--	--	--
hypothalamus-VS-cerebellum	chr11	103866974	103867068	-0.159186	8	0.0010878	0.0059062	0.10791	0.2671	--	--	--	--	--	--
hypothalamus-VS-cerebellum	chr11	103867505	103867886	-0.110855	26	7.7595e-07	5.5315e-06	0.061837	0.17269	--	--	--	--	--	--
hypothalamus-VS-cerebellum	chr11	103868893	103869027	-0.361764	12	0.00027439	0.0023782	0.3134	0.67517	--	--	--	--	--	--
hypothalamus-VS-cerebellum	chr11	103871235	103871296	-0.302688	5	0.031746	0.012325	0.37047	0.67316	--	--	--	--	--	--
hypothalamus-VS-cerebellum	chr11	103872802	103872856	-0.246558	7	0.011072	0.015805	0.31959	0.56615	--	--	--	--	--	--
hypothalamus-VS-cerebellum	chr11	103885538	103885712	-0.259512	15	0.0020008	0.0036296	0.42576	0.68527	--	--	--	--	--	--
hypothalamus-VS-cerebellum	chr11	103886294	103886377	-0.251746	5	0.0079365	0.006829	0.56492	0.81667	--	--	--	--	--	--
hypothalamus-VS-cerebellum	chr11	103886429	103886917	-0.180776	26	0.003214	0.027389	0.52845	0.70923	--	--	--	--	--	--
hypothalamus-VS-cerebellum	chr11	103887440	103887761	-0.189774	5	0.015873	0.031658	0.39406	0.58383	--	--	--	--	--	--
hypothalamus-VS-cerebellum	chr11	103888865	103888971	-0.346216	9	0.0012341	0.014767	0.56119	0.90741	--	--	--	--	--	--
hypothalamus-VS-cerebellum	chr11	103901694	103901729	-0.203182	6	0.025974	0.017278	0.54441	0.74759	--	--	--	--	--	--
hypothalamus-VS-cerebellum	chr11	103905043	103905165	-0.392231	5	0.0079365	0.0018139	0.50031	0.89254	--	--	--	--	--	--
hypothalamus-VS-cerebellum	chr11	103924286	103924411	-0.236669	7	0.037879	0.037727	0.17038	0.40704	--	--	--	PMPCA	--	--
hypothalamus-VS-cerebellum	chr11	103929080	103929228	-0.197677	11	0.010382	0.023682	0.5974	0.79508	--	--	--	INPP5E	--	--
hypothalamus-VS-cerebellum	chr11	103931165	103931290	-0.555102	7	0.00058275	0.00049424	0.18367	0.73878	--	--	--	INPP5E	--	--
hypothalamus-VS-cerebellum	chr11	103931670	103932019	-0.388344	17	6.9609e-06	3.8377e-05	0.24367	0.63202	--	--	--	INPP5E	--	--
hypothalamus-VS-cerebellum	chr11	103932339	103932741	-0.323096	19	1.5667e-06	7.5705e-06	0.17938	0.50248	--	--	INPP5E	INPP5E	--	--
hypothalamus-VS-cerebellum	chr11	103935186	103935624	-0.250066	21	0.00054236	0.012672	0.50246	0.75252	--	--	--	INPP5E	--	--
hypothalamus-VS-cerebellum	chr11	103941151	103941237	-0.344706	5	0.0079365	0.014177	0.22	0.56471	--	--	--	--	--	--
hypothalamus-VS-cerebellum	chr11	103948291	103948552	-0.202757	18	0.0010004	0.036126	0.39515	0.59791	--	--	--	--	--	--
hypothalamus-VS-cerebellum	chr11	103958836	103958885	-0.182825	8	0.006993	0.0023714	0.66351	0.84633	--	--	--	--	--	--
hypothalamus-VS-cerebellum	chr11	103958908	103959285	-0.264968	15	0.0022988	0.00042911	0.43771	0.70268	--	--	--	--	--	--
hypothalamus-VS-cerebellum	chr11	103960453	103960999	-0.289068	19	0.00010959	0.0011173	0.1659	0.45497	--	--	--	--	--	--
hypothalamus-VS-cerebellum	chr11	103961921	103961973	-0.411371	5	0.0079365	0.0034965	0.5	0.91137	--	--	--	--	--	--
hypothalamus-VS-cerebellum	chr11	103979882	103980200	-0.187739	20	0.0022382	0.0054852	0.26723	0.45497	--	--	--	--	--	--
hypothalamus-VS-cerebellum	chr11	103989995	103990059	0.270489	5	0.0079365	0.0041884	0.61275	0.34226	--	--	--	--	--	--
hypothalamus-VS-cerebellum	chr11	103990113	103990205	0.450451	5	0.0079365	0.0036841	0.71449	0.26404	--	--	--	--	--	--
hypothalamus-VS-cerebellum	chr11	103992650	103992695	0.109804	5	0.015873	0.017575	0.93333	0.82353	--	--	--	--	--	--
hypothalamus-VS-cerebellum	chr11	103998238	103998258	0.360258	5	0.0079365	0.04929	0.82222	0.46196	--	--	--	--	--	--
hypothalamus-VS-cerebellum	chr11	103999960	104000031	0.319206	8	0.0001554	0.00068785	0.52802	0.20881	--	--	--	--	--	--
hypothalamus-VS-cerebellum	chr11	104000945	104001002	0.377085	5	0.0079365	0.0032636	0.65806	0.28098	--	--	--	--	--	--
hypothalamus-VS-cerebellum	chr11	104005478	104005543	-0.351055	5	0.0079365	0.0034574	0.16158	0.51263	--	--	--	--	--	--
hypothalamus-VS-cerebellum	chr11	104006302	104006463	-0.119632	8	0.028127	0.035517	0.092918	0.21255	--	--	--	--	--	--
hypothalamus-VS-cerebellum	chr11	104009911	104009973	0.256606	5	0.0079365	0.018706	0.51774	0.26113	--	--	--	--	--	--
hypothalamus-VS-cerebellum	chr11	104010299	104010556	0.245141	16	0.00060427	0.0060106	0.52711	0.28197	--	--	--	--	--	--
hypothalamus-VS-cerebellum	chr11	104019201	104019391	0.194449	9	8.2271e-05	0.00092231	0.27336	0.078908	--	--	--	--	--	--
hypothalamus-VS-cerebellum	chr11	104020148	104020943	0.313365	27	4.1872e-07	1.7985e-05	0.46021	0.14685	--	--	--	--	--	--
hypothalamus-VS-cerebellum	chr11	104021156	104021203	0.418714	5	0.0079365	0.00065315	0.63538	0.21667	--	--	--	--	--	--
hypothalamus-VS-cerebellum	chr11	104024213	104024276	0.299367	5	0.0079365	0.0042219	0.52835	0.22898	--	--	--	--	--	--
hypothalamus-VS-cerebellum	chr11	104024279	104024488	0.199269	7	0.00058275	0.0018656	0.24284	0.043574	--	--	--	--	--	--
hypothalamus-VS-cerebellum	chr11	104024802	104024942	0.247622	12	7.396e-07	0.00043599	0.3019	0.054274	--	--	--	--	--	--
hypothalamus-VS-cerebellum	chr11	104025302	104025437	0.474922	10	2.165e-05	0.00039168	0.57184	0.096916	--	--	--	--	--	--
hypothalamus-VS-cerebellum	chr11	104025456	104025622	0.222281	14	4.326e-05	8.323e-05	0.30195	0.079668	--	--	--	--	--	--
hypothalamus-VS-cerebellum	chr11	104038109	104038178	-0.373684	5	0.015873	0.048823	0.42632	0.8	--	--	--	--	--	--
hypothalamus-VS-cerebellum	chr11	104042374	104042849	0.187121	13	0.0012484	0.0047814	0.29822	0.11109	--	--	--	--	--	--
hypothalamus-VS-cerebellum	chr11	104045617	104045741	-0.215163	5	0.0079365	0.019644	0.39415	0.60932	--	--	--	--	--	--
hypothalamus-VS-cerebellum	chr11	104058021	104058300	0.238262	16	0.0037073	0.032715	0.50392	0.26566	--	--	--	--	--	--
hypothalamus-VS-cerebellum	chr11	104064968	104065010	-0.270127	6	0.004329	0.049608	0.44192	0.71205	--	--	--	--	--	--
hypothalamus-VS-cerebellum	chr11	104065194	104065242	-0.113764	7	0.002331	0.0367	0.71429	0.82805	--	--	--	--	--	--
hypothalamus-VS-cerebellum	chr11	104083036	104083352	-0.15252	15	0.0065914	0.023052	0.23699	0.38951	--	--	--	--	--	--
hypothalamus-VS-cerebellum	chr11	104083810	104084037	-0.12998	13	5.2305e-05	0.00046712	0.060323	0.1903	--	--	--	--	--	--
hypothalamus-VS-cerebellum	chr11	104091354	104091394	0.117204	5	0.031746	0.037824	0.28409	0.16689	--	--	--	--	--	--
hypothalamus-VS-cerebellum	chr11	104091457	104091539	0.159815	6	0.041126	0.04307	0.56195	0.40214	--	--	--	--	--	--
hypothalamus-VS-cerebellum	chr11	104113926	104114026	-0.220296	7	0.00058275	0.00050407	0.64185	0.86215	--	--	--	--	--	--
hypothalamus-VS-cerebellum	chr11	104130987	104131290	-0.404983	7	0.00058275	0.00055787	0.2585	0.66348	MIR126	--	EGFL7	EGFL7	--	--
hypothalamus-VS-cerebellum	chr11	104136817	104136887	-0.186112	5	0.015873	0.039169	0.25321	0.43932	--	--	--	AGPAT2	--	--
hypothalamus-VS-cerebellum	chr11	104137352	104137427	-0.12395	6	0.025974	0.045208	0.78862	0.91257	--	--	AGPAT2	--	--	--
hypothalamus-VS-cerebellum	chr11	104142555	104142598	-0.261572	5	0.0079365	0.0010191	0.35608	0.61765	--	--	--	AGPAT2	--	--
hypothalamus-VS-cerebellum	chr11	104153809	104153852	0.131814	5	0.015873	0.036057	0.20493	0.073114	--	--	--	--	--	--
hypothalamus-VS-cerebellum	chr11	104180483	104180939	-0.263291	28	0.00024193	0.0032627	0.34868	0.61197	--	--	--	--	--	--
hypothalamus-VS-cerebellum	chr11	104202373	104202775	-0.299288	14	0.00023709	0.00044119	0.24043	0.53972	--	--	--	--	--	--
hypothalamus-VS-cerebellum	chr11	104205803	104205840	-0.179561	5	0.031746	0.049169	0.54125	0.72082	--	--	--	--	--	--
hypothalamus-VS-cerebellum	chr11	104318086	104318154	-0.24345	7	0.00058275	0.00063667	0.14534	0.38879	--	--	--	--	--	--
hypothalamus-VS-cerebellum	chr11	104330067	104330149	-0.236804	8	0.004662	0.00075656	0.34925	0.58605	--	--	--	SURF4	--	--
hypothalamus-VS-cerebellum	chr11	104331721	104331884	-0.268737	11	1.1341e-05	0.0011098	0.069745	0.33848	--	--	--	SURF4	--	--
hypothalamus-VS-cerebellum	chr11	104357214	104357306	-0.358661	8	0.0006216	0.014602	0.41071	0.76937	--	--	--	--	--	--
hypothalamus-VS-cerebellum	chr11	104398899	104399445	-0.318709	20	7.1118e-06	1.6292e-05	0.22055	0.53926	--	--	--	--	--	--
hypothalamus-VS-cerebellum	chr11	104406395	104406462	-0.36288	7	0.00058275	0.0020313	0.45133	0.81421	CACFD1	--	--	--	--	--
hypothalamus-VS-cerebellum	chr11	104412133	104412483	-0.147379	28	3.3447e-08	9.1429e-07	0.097011	0.24439	--	--	CACFD1	CACFD1	--	--
hypothalamus-VS-cerebellum	chr11	104416392	104416726	-0.182785	8	0.028127	0.033937	0.46889	0.65168	--	--	CACFD1	--	CACFD1	SLC2A6
hypothalamus-VS-cerebellum	chr11	104418159	104418279	-0.343805	10	0.00032475	0.014105	0.22199	0.56579	--	--	SLC2A6	--	--	CACFD1
hypothalamus-VS-cerebellum	chr11	104418979	104419089	-0.21989	7	0.006993	0.017441	0.44272	0.66261	--	--	--	SLC2A6	--	CACFD1
hypothalamus-VS-cerebellum	chr11	104420773	104420819	-0.255751	5	0.015873	0.012979	0.45506	0.71081	--	--	--	SLC2A6	--	--
hypothalamus-VS-cerebellum	chr11	104422848	104423457	-0.209608	8	0.014763	0.034488	0.19751	0.40711	--	--	SLC2A6	SLC2A6	--	--
hypothalamus-VS-cerebellum	chr11	104441313	104441353	0.34811	5	0.0079365	0.015553	0.70973	0.36162	--	--	--	--	--	--
hypothalamus-VS-cerebellum	chr11	104451808	104451893	-0.185848	9	0.010613	0.037664	0.57122	0.75707	--	--	--	--	--	--
hypothalamus-VS-cerebellum	chr11	104484163	104484246	-0.276097	5	0.0079365	0.0030222	0.30547	0.58157	--	--	--	ADAMTSL2	--	--
hypothalamus-VS-cerebellum	chr11	104549695	104549782	-0.252416	10	0.0038862	0.013255	0.49077	0.74319	--	--	--	--	--	--
hypothalamus-VS-cerebellum	chr11	104560838	104560971	-0.151228	5	0.031746	0.010729	0.63705	0.78828	--	--	--	DBH	--	--
hypothalamus-VS-cerebellum	chr11	104564321	104564369	0.238922	5	0.0079365	0.0052294	0.44545	0.20653	--	--	--	DBH	--	--
hypothalamus-VS-cerebellum	chr11	104568886	104569217	-0.19199	14	0.043208	0.048979	0.40925	0.60124	--	--	--	DBH	--	--
hypothalamus-VS-cerebellum	chr11	104582013	104582094	-0.17453	10	0.0028795	0.012945	0.59916	0.77369	--	--	--	SARDH	--	--
hypothalamus-VS-cerebellum	chr11	104584595	104585294	0.187323	17	0.00016223	0.0014615	0.40149	0.21417	--	--	--	SARDH	--	--
hypothalamus-VS-cerebellum	chr11	104594239	104594285	-0.168343	5	0.031746	0.016073	0.58154	0.74988	--	--	SARDH	--	--	--
hypothalamus-VS-cerebellum	chr11	104595491	104595584	-0.239552	5	0.015873	0.046938	0.233	0.47255	--	--	--	SARDH	--	--
hypothalamus-VS-cerebellum	chr11	104612459	104612494	-0.243158	5	0.0079365	0.010872	0.62	0.86316	--	--	--	SARDH	--	--
hypothalamus-VS-cerebellum	chr11	104612944	104613478	-0.249707	29	2.1066e-05	8.3993e-05	0.46607	0.71578	--	--	--	SARDH	--	--
hypothalamus-VS-cerebellum	chr11	104630863	104631123	-0.10356	13	0.025595	0.01757	0.72894	0.8325	--	--	SARDH	SARDH	--	--
hypothalamus-VS-cerebellum	chr11	104636851	104636909	0.182817	5	0.0079365	0.034227	0.28619	0.10337	--	SARDH	SARDH	--	--	--
hypothalamus-VS-cerebellum	chr11	104657328	104657785	-0.218721	9	0.024434	0.038541	0.34998	0.5687	--	--	--	--	--	--
hypothalamus-VS-cerebellum	chr11	104660439	104660556	-0.364286	6	0.041126	0.048203	0.46905	0.83333	--	--	--	--	--	--
hypothalamus-VS-cerebellum	chr11	104666508	104666570	-0.318753	5	0.031746	0.016326	0.4063	0.72505	--	--	--	--	--	--
hypothalamus-VS-cerebellum	chr11	104682696	104682755	-0.165616	5	0.015873	0.037044	0.71714	0.88276	--	--	--	--	--	--
hypothalamus-VS-cerebellum	chr11	104683078	104683586	-0.273031	35	1.6969e-06	6.5869e-06	0.51049	0.78352	--	--	--	--	--	--
hypothalamus-VS-cerebellum	chr11	104684607	104684902	-0.250256	19	0.0012552	0.0064776	0.32259	0.57285	--	--	--	--	--	--
hypothalamus-VS-cerebellum	chr11	104686658	104686713	-0.357734	5	0.0079365	0.034873	0.4854	0.84314	--	--	--	--	--	--
hypothalamus-VS-cerebellum	chr11	104688037	104688134	-0.295876	5	0.015873	0.03288	0.2782	0.57407	--	--	--	--	--	--
hypothalamus-VS-cerebellum	chr11	104693708	104693774	-0.214458	5	0.0079365	0.041029	0.57366	0.78812	--	--	--	--	--	--
hypothalamus-VS-cerebellum	chr11	104705553	104705608	-0.167814	5	0.015873	0.010568	0.69558	0.86339	--	--	--	--	--	--
hypothalamus-VS-cerebellum	chr11	104705941	104706158	-0.26763	14	0.0020805	0.015073	0.50071	0.76834	--	--	--	--	--	--
hypothalamus-VS-cerebellum	chr11	104721126	104721410	-0.245574	14	3.545e-05	0.00098539	0.094522	0.3401	--	--	--	--	--	--
hypothalamus-VS-cerebellum	chr11	104732410	104732512	-0.424156	5	0.0079365	0.0018315	0.12727	0.55143	--	--	--	--	--	--
hypothalamus-VS-cerebellum	chr11	104735079	104735149	0.123893	5	0.031746	0.010813	0.41578	0.29189	--	--	--	--	--	--
hypothalamus-VS-cerebellum	chr11	104746198	104746262	-0.371898	5	0.0079365	0.012029	0.076688	0.44859	--	--	--	--	--	--
hypothalamus-VS-cerebellum	chr11	104748445	104748499	-0.382015	5	0.0079365	0.011389	0.22788	0.60989	--	--	--	--	--	--
hypothalamus-VS-cerebellum	chr11	104765534	104765708	-0.256343	12	0.00065603	0.038662	0.29306	0.5494	--	--	--	--	--	--
hypothalamus-VS-cerebellum	chr11	104767146	104767222	-0.295542	5	0.015873	0.036041	0.38235	0.67789	--	--	--	--	--	--
hypothalamus-VS-cerebellum	chr11	104771824	104771896	-0.401816	5	0.0079365	0.010041	0.33848	0.7403	--	--	--	--	--	--
hypothalamus-VS-cerebellum	chr11	104781546	104781816	-0.210859	19	0.0040315	0.018422	0.48221	0.69307	--	--	--	--	--	--
hypothalamus-VS-cerebellum	chr11	104782402	104782448	-0.334565	5	0.0079365	0.013613	0.24558	0.58014	--	--	--	--	--	--
hypothalamus-VS-cerebellum	chr11	104788091	104788158	-0.267298	8	0.0029526	0.015355	0.17388	0.44118	--	--	--	--	--	--
hypothalamus-VS-cerebellum	chr11	104788956	104789016	-0.475936	5	0.0079365	0.0066174	0.21818	0.69412	--	--	--	--	--	--
hypothalamus-VS-cerebellum	chr11	104790117	104790188	-0.222739	5	0.0079365	0.0098666	0.49742	0.72016	--	--	--	--	--	--
hypothalamus-VS-cerebellum	chr11	104791509	104791581	-0.280934	5	0.015873	0.037949	0.42857	0.70951	--	--	--	--	--	--
hypothalamus-VS-cerebellum	chr11	104793247	104793666	-0.253324	14	0.00013693	0.0020863	0.16195	0.41527	--	--	--	--	--	--
hypothalamus-VS-cerebellum	chr11	104800732	104800767	-0.212726	5	0.015873	0.041276	0.29303	0.50575	--	--	--	--	--	--
hypothalamus-VS-cerebellum	chr11	104801447	104801790	-0.277088	21	3.5016e-05	0.00462	0.19823	0.47532	--	--	--	--	--	--
hypothalamus-VS-cerebellum	chr11	104802156	104802508	-0.253447	27	3.9782e-05	0.00088632	0.20137	0.45482	--	--	--	--	--	--
hypothalamus-VS-cerebellum	chr11	104807971	104808056	-0.196941	5	0.031746	0.01524	0.39354	0.59048	--	--	--	--	--	--
hypothalamus-VS-cerebellum	chr11	104812815	104813188	-0.275191	12	8.8752e-06	0.0024155	0.37329	0.64848	--	--	--	--	--	--
hypothalamus-VS-cerebellum	chr11	104813623	104813702	-0.280798	5	0.0079365	0.0012792	0.23933	0.52013	--	--	--	--	--	--
hypothalamus-VS-cerebellum	chr11	104818056	104818116	-0.4363	5	0.0079365	0.010788	0.34667	0.78297	--	--	--	--	--	--
hypothalamus-VS-cerebellum	chr11	104820002	104820027	-0.155108	5	0.0079365	0.0048716	0.11255	0.26766	--	--	--	--	--	--
hypothalamus-VS-cerebellum	chr11	104824512	104824620	-0.192634	10	0.01469	0.028675	0.36897	0.56161	--	--	--	--	--	--
hypothalamus-VS-cerebellum	chr11	104825126	104825179	-0.256399	8	0.037918	0.039957	0.23571	0.49211	--	--	--	--	--	--
hypothalamus-VS-cerebellum	chr11	104825678	104825874	-0.105198	17	0.0084155	0.026988	0.12063	0.22583	--	--	--	--	--	--
hypothalamus-VS-cerebellum	chr11	104831457	104831585	-0.263791	15	0.00012469	8.5118e-05	0.43057	0.69436	--	--	--	--	--	--
hypothalamus-VS-cerebellum	chr11	104832888	104833017	-0.223422	7	0.002331	0.0019075	0.13969	0.36311	--	--	--	--	--	--
hypothalamus-VS-cerebellum	chr11	104833670	104833699	-0.268488	6	0.0021645	0.0010959	0.18075	0.44924	--	--	--	--	--	--
hypothalamus-VS-cerebellum	chr11	104834269	104834357	-0.111804	5	0.0079365	0.0011642	0.088196	0.2	--	--	--	--	--	--
hypothalamus-VS-cerebellum	chr11	104838330	104838448	-0.23754	10	0.0028795	0.0059655	0.42518	0.66272	--	--	--	--	--	--
hypothalamus-VS-cerebellum	chr11	104857308	104857412	-0.310992	5	0.031746	0.049408	0.24589	0.55689	--	--	--	--	--	--
hypothalamus-VS-cerebellum	chr11	104860760	104860793	-0.187674	5	0.0079365	0.016898	0.65603	0.84371	--	--	BRD3	--	--	--
hypothalamus-VS-cerebellum	chr11	104861859	104862314	-0.230719	11	0.00018995	0.0024629	0.1562	0.38692	--	--	--	BRD3	--	--
hypothalamus-VS-cerebellum	chr11	104862330	104862798	-0.476894	11	5.3868e-05	0.00017315	0.18967	0.66656	--	--	BRD3	--	--	--
hypothalamus-VS-cerebellum	chr11	104867622	104867913	-0.349366	5	0.0079365	0.0176	0.16355	0.51291	--	--	--	BRD3	--	--
hypothalamus-VS-cerebellum	chr11	104868018	104868151	-0.235053	12	3.3282e-05	0.005103	0.3851	0.62015	--	--	--	BRD3	--	--
hypothalamus-VS-cerebellum	chr11	104868482	104868589	-0.190445	11	2.8351e-06	5.7736e-05	0.063687	0.25413	--	--	BRD3	--	--	--
hypothalamus-VS-cerebellum	chr11	104873377	104873551	-0.223234	17	0.0040271	0.0092445	0.45057	0.67381	--	--	--	BRD3	--	--
hypothalamus-VS-cerebellum	chr11	104876254	104876345	-0.447804	7	0.00058275	0.0027827	0.18123	0.62904	--	--	--	BRD3	--	--
hypothalamus-VS-cerebellum	chr11	104877090	104877420	-0.202319	26	0.0002183	0.0019276	0.57765	0.77997	--	--	BRD3	--	--	--
hypothalamus-VS-cerebellum	chr11	104877663	104877734	-0.194545	5	0.0079365	0.047346	0.32165	0.51619	--	--	--	BRD3	--	--
hypothalamus-VS-cerebellum	chr11	104879938	104880541	-0.320802	34	7.9968e-11	3.643e-07	0.1422	0.463	BRD3	BRD3	--	--	--	--
hypothalamus-VS-cerebellum	chr11	104880882	104881190	-0.243	5	0.0079365	0.0013644	0.03208	0.27508	BRD3	--	--	--	--	--
hypothalamus-VS-cerebellum	chr11	104881204	104881288	-0.469722	5	0.0079365	0.003752	0.1044	0.57412	BRD3	--	--	--	--	--
hypothalamus-VS-cerebellum	chr11	104881955	104882099	-0.237679	11	0.0014006	0.024116	0.40196	0.63964	BRD3	--	--	--	--	--
hypothalamus-VS-cerebellum	chr11	104882427	104882493	-0.527697	5	0.0079365	0.0058524	0.12446	0.65216	--	--	--	--	--	--
hypothalamus-VS-cerebellum	chr11	104882505	104882569	-0.258156	5	0.015873	0.011022	0.2074	0.46556	--	--	--	--	--	--
hypothalamus-VS-cerebellum	chr11	104882575	104882636	-0.372807	5	0.0079365	0.00090083	0.23668	0.60949	--	--	--	--	--	--
hypothalamus-VS-cerebellum	chr11	104883201	104883442	-0.236602	12	0.0011146	0.00043429	0.26924	0.50584	--	--	--	--	--	--
hypothalamus-VS-cerebellum	chr11	104885004	104885252	-0.289182	22	2.3818e-06	1.5621e-06	0.25119	0.54037	--	--	--	--	--	--
hypothalamus-VS-cerebellum	chr11	104889535	104889959	-0.26521	23	0.00021407	0.013861	0.30744	0.57265	--	--	--	--	--	--
hypothalamus-VS-cerebellum	chr11	104890534	104890671	-0.318127	8	0.0001554	0.0058642	0.10957	0.4277	--	--	--	--	--	--
hypothalamus-VS-cerebellum	chr11	104927326	104927475	-0.272268	8	0.0001554	0.0022502	0.099143	0.37141	--	WDR5	--	WDR5	--	--
hypothalamus-VS-cerebellum	chr11	104937157	104937222	-0.376519	5	0.031746	0.046837	0.47242	0.84894	--	--	--	WDR5	--	--
hypothalamus-VS-cerebellum	chr11	104937333	104937694	-0.383567	16	0.0001409	0.0016562	0.31414	0.69771	--	--	WDR5	WDR5	--	--
hypothalamus-VS-cerebellum	chr11	104938132	104938182	-0.573846	5	0.0079365	0.0025873	0.18	0.75385	--	--	WDR5	--	--	--
hypothalamus-VS-cerebellum	chr11	104954103	104954191	-0.368618	10	2.165e-05	0.00097842	0.15346	0.52208	--	--	--	--	--	--
hypothalamus-VS-cerebellum	chr11	104971457	104971500	0.337525	5	0.0079365	0.038054	0.85517	0.51765	--	--	--	--	--	--
hypothalamus-VS-cerebellum	chr11	105031443	105031580	-0.218455	14	0.0020805	0.0041182	0.25	0.46845	--	--	--	--	--	--
hypothalamus-VS-cerebellum	chr11	105038633	105038726	-0.420087	5	0.0079365	0.012088	0.3381	0.75818	--	--	--	--	--	--
hypothalamus-VS-cerebellum	chr11	105043620	105043679	0.225389	5	0.0079365	0.0046705	0.32079	0.095404	--	--	--	--	--	--
hypothalamus-VS-cerebellum	chr11	105070886	105071064	-0.153773	9	0.00016454	0.0025819	0.065003	0.21878	--	--	--	--	--	--
hypothalamus-VS-cerebellum	chr11	105071208	105071337	-0.252112	14	8.3144e-06	0.00044458	0.08846	0.34057	--	--	--	--	--	--
hypothalamus-VS-cerebellum	chr11	105118810	105118850	0.195862	5	0.0079365	0.036054	0.65021	0.45435	--	--	--	--	--	--
hypothalamus-VS-cerebellum	chr11	105187944	105188137	-0.20619	15	0.012093	0.012804	0.56241	0.7686	--	--	CACNA1B	--	--	--
hypothalamus-VS-cerebellum	chr11	105193739	105194011	-0.217423	8	0.028127	0.041384	0.57186	0.78928	--	--	CACNA1B	CACNA1B	--	--
hypothalamus-VS-cerebellum	chr11	105199445	105199491	-0.304523	5	0.031746	0.012892	0.098669	0.40319	--	--	--	CACNA1B	--	--
hypothalamus-VS-cerebellum	chr11	105226418	105226489	-0.116071	5	0.0079365	0.0037026	0.7125	0.82857	--	--	--	CACNA1B	--	--
hypothalamus-VS-cerebellum	chr11	105227285	105227365	-0.399953	5	0.0079365	0.0013097	0.46524	0.86519	--	--	--	CACNA1B	--	--
hypothalamus-VS-cerebellum	chr11	105271128	105271214	-0.422609	5	0.0079365	0.0026406	0.21739	0.64	--	--	--	CACNA1B	--	--
hypothalamus-VS-cerebellum	chr11	105273562	105273662	-0.321823	5	0.0079365	0.0027365	0.61872	0.94054	--	--	--	CACNA1B	--	--
hypothalamus-VS-cerebellum	chr11	105278748	105278817	-0.229733	5	0.0079365	0.0028095	0.038982	0.26871	--	--	--	CACNA1B	--	--
hypothalamus-VS-cerebellum	chr11	105293461	105293518	-0.366447	5	0.0079365	0.0050666	0.46607	0.83252	--	--	--	CACNA1B	--	--
hypothalamus-VS-cerebellum	chr11	105294068	105294138	-0.141373	5	0.0079365	0.010367	0.82333	0.96471	--	--	--	CACNA1B	--	--
hypothalamus-VS-cerebellum	chr11	105298423	105298510	0.290909	5	0.0079365	0.0010115	0.89091	0.6	--	--	--	CACNA1B	--	--
hypothalamus-VS-cerebellum	chr11	105309463	105309578	-0.422682	5	0.0079365	0.004649	0.30645	0.72913	--	--	--	CACNA1B	--	--
hypothalamus-VS-cerebellum	chr11	105309693	105309806	-0.426763	8	0.0029526	0.015357	0.425	0.85176	--	--	CACNA1B	--	--	--
hypothalamus-VS-cerebellum	chr11	105320439	105320469	-0.233824	7	0.011072	0.038404	0.5902	0.82402	--	--	--	CACNA1B	--	--
[truncated: 88,986 more rows]
