# Supplementary material for: Genome-Wide DNA Methylation and Hydroxymethylation Changes Revealed Epigenetic Regulation of Neuromodulation and Myelination in Yak Hypothalamus
Source: Front Genet. 2021 Sep 27;12:592135. doi: 10.3389/fgene.2021.592135 (PMC8503545; doi:10.3389/fgene.2021.592135)
Supplement: Supplementary file 7 [file Table_6.XLSX]

## Sheet: Sheet1
Supplymentary table 6. GO and KEGG enriched terms for genes related DMRs or DhMRs in yak
Group	Enrichment	Term	Category	Observed	Expected	FoldChange	rawP	adjP	Term_Name	GeneList
hypothalamus vs cerebellum	GO	GO:0005515	4194	1355	931.461	1.4547	8.64514e-26	6.00405e-23	molecular_function:protein binding	BmuPB009951;BmuPB020071;BmuPB016695;BmuPB015579;BmuPB020903;BmuPB002209;BmuPB002719;BmuPB015945;BmuPB012734;BmuPB000111;BmuPB019003;BmuPB016084;BmuPB009568;BmuPB018964;BmuPB005860;BmuPB016176;BmuPB010623;BmuPB017104;BmuPB021123;BmuPB019814;BmuPB009830;BmuPB006643;BmuPB011722;BmuPB018652;BmuPB009415;BmuPB011878;BmuPB013770;BmuPB001931;BmuPB017547;BmuPB016217;BmuPB021461;BmuPB011500;BmuPB018061;Bmu…
		GO:0004713	415	180	92.1689	1.95294	1.59803e-12	7.39889e-10	molecular_function:protein tyrosine kinase activity	BmuPB003125;BmuPB005900;BmuPB010720;BmuPB007917;BmuPB006324;BmuPB004387;BmuPB010201;BmuPB018351;BmuPB001555;BmuPB009120;BmuPB005852;BmuPB008076;BmuPB004386;BmuPB010979;BmuPB009568;BmuPB012201;BmuPB011972;BmuPB017538;BmuPB004688;BmuPB000999;BmuPB002935;BmuPB012454;BmuPB017867;BmuPB001002;BmuPB011517;BmuPB010627;BmuPB017523;BmuPB002916;BmuPB014010;BmuPB002145;BmuPB005757;BmuPB019833;BmuPB017104;Bmu…
		GO:0004672	503	206	111.713	1.84401	3.22381e-12	1.11947e-09	molecular_function:protein kinase activity	BmuPB003125;BmuPB005900;BmuPB010720;BmuPB021480;BmuPB007917;BmuPB006324;BmuPB004387;BmuPB010201;BmuPB018351;BmuPB012704;BmuPB001555;BmuPB009120;BmuPB005852;BmuPB017070;BmuPB008076;BmuPB004386;BmuPB010979;BmuPB009568;BmuPB012201;BmuPB011972;BmuPB017538;BmuPB004688;BmuPB000999;BmuPB002935;BmuPB012454;BmuPB017867;BmuPB001002;BmuPB010995;BmuPB016418;BmuPB011517;BmuPB010627;BmuPB017523;BmuPB002916;Bmu…
		GO:0005543	247	121	54.8571	2.20573	2.44355e-11	6.78819e-09	molecular_function:phospholipid binding	BmuPB016985;BmuPB014675;BmuPB011274;BmuPB019371;BmuPB015227;BmuPB003275;BmuPB009191;BmuPB013524;BmuPB019286;BmuPB018347;BmuPB015249;BmuPB016099;BmuPB000991;BmuPB006709;BmuPB004573;BmuPB001642;BmuPB014606;BmuPB000162;BmuPB014710;BmuPB002020;BmuPB018075;BmuPB015366;BmuPB015476;BmuPB004589;BmuPB009275;BmuPB020258;BmuPB018846;BmuPB014831;BmuPB006665;BmuPB017622;BmuPB011548;BmuPB012909;BmuPB010979;Bmu…
		GO:0006468	688	251	152.8	1.64267	2.60362e-10	6.02738e-08	biological_process:protein phosphorylation	BmuPB010720;BmuPB020903;BmuPB006324;BmuPB004387;BmuPB010201;BmuPB018351;BmuPB012704;BmuPB001555;BmuPB017070;BmuPB008076;BmuPB004386;BmuPB010979;BmuPB009568;BmuPB017538;BmuPB000999;BmuPB002935;BmuPB003535;BmuPB017867;BmuPB001002;BmuPB013065;BmuPB010995;BmuPB011517;BmuPB010627;BmuPB005860;BmuPB002145;BmuPB017104;BmuPB001980;BmuPB012886;BmuPB000574;BmuPB016631;BmuPB009672;BmuPB011928;BmuPB004002;Bmu…
		GO:0001505	266	120	59.0769	2.03125	1.12596e-09	1.73772e-07	biological_process:regulation of neurotransmitter levels	BmuPB016194;BmuPB015266;BmuPB005897;BmuPB019427;BmuPB013668;BmuPB002781;BmuPB004563;BmuPB007379;BmuPB011185;BmuPB000249;BmuPB021682;BmuPB017854;BmuPB016149;BmuPB003259;BmuPB012569;BmuPB005418;BmuPB002026;BmuPB016876;BmuPB009083;BmuPB013506;BmuPB001982;BmuPB018278;BmuPB010270;BmuPB007621;BmuPB020089;BmuPB011566;BmuPB003215;BmuPB017723;BmuPB018164;BmuPB017547;BmuPB008171;BmuPB005926;BmuPB020367;Bmu…
		GO:0004969	273	120	60.6316	1.97917	3.67718e-09	4.25634e-07	molecular_function:histamine receptor activity	BmuPB016194;BmuPB015266;BmuPB005897;BmuPB019427;BmuPB013668;BmuPB002781;BmuPB004563;BmuPB007379;BmuPB011185;BmuPB000249;BmuPB021682;BmuPB017854;BmuPB016149;BmuPB003259;BmuPB012569;BmuPB005418;BmuPB002026;BmuPB016876;BmuPB009083;BmuPB013506;BmuPB001982;BmuPB018278;BmuPB010270;BmuPB007621;BmuPB020089;BmuPB011566;BmuPB003215;BmuPB017723;BmuPB018164;BmuPB017547;BmuPB008171;BmuPB005926;BmuPB020367;Bmu…
		GO:0008270	1095	347	243.193	1.42685	5.24074e-08	5.59952e-06	molecular_function:zinc ion binding	BmuPB009951;BmuPB005641;BmuPB000697;BmuPB016997;BmuPB006325;BmuPB008481;BmuPB015266;BmuPB000575;BmuPB010424;BmuPB012489;BmuPB002743;BmuPB013251;BmuPB009766;BmuPB021249;BmuPB010942;BmuPB001061;BmuPB011288;BmuPB008694;BmuPB004403;BmuPB013770;BmuPB002700;BmuPB008253;BmuPB004034;BmuPB021113;BmuPB013348;BmuPB014650;BmuPB011557;BmuPB000730;BmuPB007068;BmuPB011663;BmuPB011413;BmuPB001530;BmuPB011157;Bmu…
		GO:0005524	1643	480	364.9	1.31543	7.85919e-07	7.79743e-05	molecular_function:ATP binding	BmuPB001182;BmuPB020903;BmuPB009099;BmuPB006324;BmuPB011884;BmuPB007120;BmuPB017511;BmuPB006302;BmuPB001336;BmuPB004386;BmuPB008208;BmuPB009568;BmuPB007605;BmuPB000999;BmuPB007466;BmuPB003535;BmuPB001002;BmuPB011517;BmuPB005860;BmuPB002145;BmuPB019650;BmuPB009766;BmuPB017104;BmuPB002011;BmuPB001980;BmuPB000574;BmuPB019816;BmuPB009672;BmuPB012475;BmuPB012952;BmuPB013704;BmuPB011246;BmuPB006208;Bmu…
		GO:0005089	68	38	15.1024	2.51616	2.05038e-05	0.00170687	molecular_function:Rho guanyl-nucleotide exchange factor activity	BmuPB014675;BmuPB009995;BmuPB016863;BmuPB009534;BmuPB018347;BmuPB016099;BmuPB001642;BmuPB018075;BmuPB018031;BmuPB014831;BmuPB006665;BmuPB017622;BmuPB015373;BmuPB011548;BmuPB007286;BmuPB012909;BmuPB010979;BmuPB002716;BmuPB002970;BmuPB006641;BmuPB019047;BmuPB021148;BmuPB020366;BmuPB012900;BmuPB004140;BmuPB012967;BmuPB010037;BmuPB018964;BmuPB001014;BmuPB009801;BmuPB019031;BmuPB006099;BmuPB015934;Bmu…
		GO:0035023	68	38	15.1024	2.51616	2.05038e-05	0.00170687	biological_process:regulation of Rho protein signal transduction	BmuPB014675;BmuPB009995;BmuPB016863;BmuPB009534;BmuPB018347;BmuPB016099;BmuPB001642;BmuPB018075;BmuPB018031;BmuPB014831;BmuPB006665;BmuPB017622;BmuPB015373;BmuPB011548;BmuPB007286;BmuPB012909;BmuPB010979;BmuPB002716;BmuPB002970;BmuPB006641;BmuPB019047;BmuPB021148;BmuPB020366;BmuPB012900;BmuPB004140;BmuPB012967;BmuPB010037;BmuPB018964;BmuPB001014;BmuPB009801;BmuPB019031;BmuPB006099;BmuPB015934;Bmu…
		GO:0004879	297	108	65.9618	1.63731	3.10391e-05	0.00239518	molecular_function:RNA polymerase II transcription factor activity, ligand-activated sequence-specific DNA binding	BmuPB006325;BmuPB008915;BmuPB014880;BmuPB017850;BmuPB018349;BmuPB017441;BmuPB003736;BmuPB012734;BmuPB016216;BmuPB010147;BmuPB019944;BmuPB017705;BmuPB021186;BmuPB005025;BmuPB016654;BmuPB000999;BmuPB010782;BmuPB018553;BmuPB001002;BmuPB016335;BmuPB008795;BmuPB012649;BmuPB016944;BmuPB005673;BmuPB008694;BmuPB006997;BmuPB017664;BmuPB014396;BmuPB008073;BmuPB017179;BmuPB004034;BmuPB020176;BmuPB000621;Bmu…
		GO:0035556	259	94	57.5223	1.63415	9.65499e-05	0.00683551	biological_process:intracellular signal transduction	BmuPB017685;BmuPB015062;BmuPB015380;BmuPB000795;BmuPB004589;BmuPB004242;BmuPB001425;BmuPB012009;BmuPB010554;BmuPB018964;BmuPB019881;BmuPB011836;BmuPB002916;BmuPB019530;BmuPB016394;BmuPB010950;BmuPB013849;BmuPB001512;BmuPB013786;BmuPB015098;BmuPB008538;BmuPB015630;BmuPB004403;BmuPB008822;BmuPB009534;BmuPB018175;BmuPB008908;BmuPB014916;BmuPB006681;BmuPB005697;BmuPB003746;BmuPB016145;BmuPB002658;Bmu…
		GO:0051056	45	27	9.99422	2.70156	9.84234e-05	0.00683551	biological_process:regulation of small GTPase mediated signal transduction	BmuPB014981;BmuPB008959;BmuPB001062;BmuPB018365;BmuPB000832;BmuPB013400;BmuPB009845;BmuPB015249;BmuPB009107;BmuPB012463;BmuPB018175;BmuPB001642;BmuPB003008;BmuPB015257;BmuPB013766;BmuPB019942;BmuPB016394;BmuPB009092;BmuPB004589;BmuPB009275;BmuPB017006;BmuPB006844;BmuPB017047;BmuPB009202;BmuPB017997;BmuPB004817;BmuPB012881;
		GO:0007165	669	199	148.581	1.33934	0.000502004	0.0285663	biological_process:signal transduction	BmuPB011274;BmuPB016695;BmuPB002516;BmuPB020895;BmuPB011831;BmuPB004725;BmuPB013764;BmuPB005440;BmuPB013562;BmuPB006729;BmuPB014415;BmuPB002576;BmuPB006880;BmuPB011800;BmuPB004242;BmuPB004056;BmuPB019878;BmuPB005441;BmuPB017014;BmuPB016335;BmuPB011265;BmuPB015257;BmuPB014903;BmuPB019866;BmuPB016394;BmuPB001974;BmuPB013470;BmuPB008850;BmuPB008756;BmuPB016751;BmuPB002027;BmuPB020586;BmuPB009938;Bmu…
	KEGG	map04360	175	80	38.8664	2.05833	4.94934e-07	4.49153e-05	Axon_guidance	BmuPB009609;BmuPB019063;BmuPB019119;BmuPB018320;BmuPB002960;BmuPB016562;BmuPB009120;BmuPB005901;BmuPB008125;BmuPB014058;BmuPB009694;BmuPB017866;BmuPB020902;BmuPB017106;BmuPB012201;BmuPB018181;BmuPB013751;BmuPB003189;BmuPB000444;BmuPB020897;BmuPB015458;BmuPB015383;BmuPB019060;BmuPB014903;BmuPB006610;BmuPB012472;BmuPB011648;BmuPB010610;BmuPB014700;BmuPB001512;BmuPB001028;BmuPB016154;BmuPB018165;Bmu…
		map04916	98	50	21.7652	2.29725	5.46401e-06	0.000330573	Melanogenesis	BmuPB020197;BmuPB017904;BmuPB016092;BmuPB010830;BmuPB000928;BmuPB011840;BmuPB008906;BmuPB011704;BmuPB000099;BmuPB010201;BmuPB015380;BmuPB015314;BmuPB000621;BmuPB008247;BmuPB016562;BmuPB001359;BmuPB013499;BmuPB012434;BmuPB004389;BmuPB006704;BmuPB016992;BmuPB015893;BmuPB011558;BmuPB000163;BmuPB010222;BmuPB019623;BmuPB003746;BmuPB011026;BmuPB013702;BmuPB001395;BmuPB006351;BmuPB007932;BmuPB011778;Bmu…
		map04930	48	28	10.6605	2.62652	0.000132292	0.00240109	Type_II_diabetes_mellitus	BmuPB018887;BmuPB013505;BmuPB016092;BmuPB008616;BmuPB006825;BmuPB018606;BmuPB009609;BmuPB012009;BmuPB010181;BmuPB005413;BmuPB015778;BmuPB019253;BmuPB008617;BmuPB014903;BmuPB006610;BmuPB009427;BmuPB006681;BmuPB004433;BmuPB005901;BmuPB004630;BmuPB005644;BmuPB003297;BmuPB010039;BmuPB018396;BmuPB005412;BmuPB000045;BmuPB011771;BmuPB012920;
		map04540	91	42	20.2105	2.07812	0.0001778	0.00280244	Gap_junction	BmuPB020197;BmuPB016092;BmuPB015244;BmuPB011704;BmuPB010201;BmuPB007695;BmuPB021490;BmuPB015380;BmuPB000621;BmuPB016562;BmuPB002621;BmuPB004389;BmuPB006214;BmuPB002434;BmuPB021504;BmuPB016992;BmuPB018906;BmuPB011558;BmuPB003746;BmuPB008943;BmuPB001395;BmuPB000465;BmuPB010224;BmuPB009987;BmuPB009397;BmuPB009924;BmuPB011011;BmuPB000624;BmuPB013701;BmuPB000086;BmuPB020942;BmuPB007411;BmuPB004433;Bmu…
		map04330	48	27	10.6605	2.53272	0.000241549	0.0032596	Notch_signaling_pathway	BmuPB014987;BmuPB013702;BmuPB021117;BmuPB017998;BmuPB013067;BmuPB011471;BmuPB000988;BmuPB004736;BmuPB018143;BmuPB020666;BmuPB019387;BmuPB020492;BmuPB004809;BmuPB013577;BmuPB004587;BmuPB018103;BmuPB006704;BmuPB011934;BmuPB020590;BmuPB018735;BmuPB004025;BmuPB018274;BmuPB018986;BmuPB014811;BmuPB008891;BmuPB016075;BmuPB012679;
		map05223	68	32	15.1024	2.11887	0.000988435	0.00920005	Nonsmall_cell_lung_cancer	BmuPB020197;BmuPB016092;BmuPB012175;BmuPB015266;BmuPB009609;BmuPB020597;BmuPB014911;BmuPB016562;BmuPB002020;BmuPB004389;BmuPB018568;BmuPB017522;BmuPB003677;BmuPB005901;BmuPB003396;BmuPB008277;BmuPB005669;BmuPB011558;BmuPB000999;BmuPB000444;BmuPB015247;BmuPB000416;BmuPB010408;BmuPB009924;BmuPB014903;BmuPB020942;BmuPB006610;BmuPB004433;BmuPB020862;BmuPB010407;BmuPB001512;BmuPB013747;
		map04520	75	34	16.657	2.04118	0.00106379	0.00942873	Adherens_junction	BmuPB016092;BmuPB009393;BmuPB004844;BmuPB004700;BmuPB009556;BmuPB015314;BmuPB005615;BmuPB012692;BmuPB004717;BmuPB012693;BmuPB017622;BmuPB003396;BmuPB002415;BmuPB006147;BmuPB019417;BmuPB010039;BmuPB011973;BmuPB012201;BmuPB013702;BmuPB000465;BmuPB006351;BmuPB014692;BmuPB013045;BmuPB018058;BmuPB019060;BmuPB005377;BmuPB005860;BmuPB013577;BmuPB017260;BmuPB004433;BmuPB001047;BmuPB020862;BmuPB002707;Bmu…
		map05217	63	30	13.9919	2.1441	0.00106495	0.00942873	Basal_cell_carcinoma	BmuPB019623;BmuPB017904;BmuPB011306;BmuPB007448;BmuPB013846;BmuPB010830;BmuPB015247;BmuPB006351;BmuPB000928;BmuPB011840;BmuPB008906;BmuPB007932;BmuPB011778;BmuPB016560;BmuPB000099;BmuPB011039;BmuPB015314;BmuPB004568;BmuPB013499;BmuPB000274;BmuPB006319;BmuPB017260;BmuPB011841;BmuPB006704;BmuPB000199;BmuPB012472;BmuPB015893;BmuPB021263;BmuPB014842;BmuPB000163;
		map04923	58	28	12.8814	2.17367	0.00118393	0.0102326	Regulation_of_lipolysis_in_adipocytes	BmuPB003746;BmuPB000999;BmuPB001395;BmuPB018606;BmuPB016882;BmuPB009609;BmuPB020959;BmuPB011704;BmuPB010201;BmuPB019648;BmuPB015380;BmuPB011011;BmuPB000621;BmuPB001590;BmuPB019253;BmuPB002020;BmuPB013701;BmuPB014903;BmuPB006610;BmuPB006214;BmuPB014077;BmuPB005901;BmuPB004630;BmuPB010039;BmuPB000045;BmuPB015098;BmuPB019647;BmuPB012920;
		map04370	56	27	12.4372	2.1709	0.00153596	0.0121207	VEGF_signaling_pathway	BmuPB020197;BmuPB016092;BmuPB000999;BmuPB000444;BmuPB000465;BmuPB009609;BmuPB017867;BmuPB004700;BmuPB014101;BmuPB017520;BmuPB009924;BmuPB017868;BmuPB016702;BmuPB016562;BmuPB002020;BmuPB017971;BmuPB014903;BmuPB020942;BmuPB004389;BmuPB006610;BmuPB004433;BmuPB004583;BmuPB005901;BmuPB011266;BmuPB014700;BmuPB001512;BmuPB011558;
		map04730	63	29	13.9919	2.07263	0.00175222	0.0135331	Longterm_depression	BmuPB006920;BmuPB020197;BmuPB016092;BmuPB008943;BmuPB004731;BmuPB015244;BmuPB016558;BmuPB013190;BmuPB021309;BmuPB009556;BmuPB011845;BmuPB010181;BmuPB011704;BmuPB007695;BmuPB009924;BmuPB000621;BmuPB016562;BmuPB001359;BmuPB020942;BmuPB007411;BmuPB002621;BmuPB004389;BmuPB006214;BmuPB004433;BmuPB016992;BmuPB009894;BmuPB001360;BmuPB008803;BmuPB011558;
		map04213	65	30	14.4361	2.07812	0.00189128	0.0140109	Longevity_regulating_pathway_multiple_species	BmuPB012175;BmuPB002638;BmuPB018606;BmuPB009609;BmuPB009556;BmuPB010201;BmuPB015380;BmuPB002020;BmuPB016637;BmuPB015943;BmuPB005901;BmuPB011975;BmuPB010039;BmuPB011285;BmuPB003746;BmuPB000999;BmuPB001395;BmuPB011011;BmuPB019253;BmuPB013701;BmuPB014903;BmuPB020942;BmuPB006610;BmuPB014077;BmuPB004630;BmuPB021195;BmuPB021196;BmuPB000045;BmuPB015098;BmuPB012920;
		map04971	71	32	15.7687	2.02934	0.00187026	0.0140109	Gastric_acid_secretion	BmuPB020197;BmuPB015244;BmuPB013073;BmuPB018599;BmuPB011704;BmuPB010201;BmuPB007695;BmuPB015380;BmuPB000621;BmuPB016562;BmuPB004389;BmuPB016992;BmuPB015378;BmuPB010904;BmuPB016867;BmuPB003746;BmuPB011026;BmuPB008180;BmuPB008179;BmuPB001395;BmuPB003569;BmuPB012560;BmuPB016760;BmuPB011011;BmuPB013701;BmuPB012738;BmuPB016539;BmuPB014077;BmuPB013074;BmuPB011271;BmuPB000556;BmuPB015098;
		map05230	59	27	13.1035	2.06051	0.00296223	0.0185395	Central_carbon_metabolism_in_cancer	BmuPB016092;BmuPB018283;BmuPB008616;BmuPB000999;BmuPB009609;BmuPB006128;BmuPB020923;BmuPB013402;BmuPB009924;BmuPB020871;BmuPB008043;BmuPB002020;BmuPB005615;BmuPB008617;BmuPB014903;BmuPB020942;BmuPB006610;BmuPB009427;BmuPB011929;BmuPB004433;BmuPB011508;BmuPB005901;BmuPB020862;BmuPB009528;BmuPB003396;BmuPB001465;BmuPB011558;
		map04960	38	20	8.43956	2.36979	0.00312549	0.0192297	Aldosteroneregulated_sodium_reabsorption	BmuPB020197;BmuPB016092;BmuPB018606;BmuPB013073;BmuPB009609;BmuPB003569;BmuPB016562;BmuPB014903;BmuPB004389;BmuPB002526;BmuPB006610;BmuPB004433;BmuPB012551;BmuPB005901;BmuPB013074;BmuPB013768;BmuPB010039;BmuPB000045;BmuPB016867;BmuPB013747;
hypothalamus vs brainstem	GO	GO:0005515	4194	1393	963.741	1.44541	1.44193e-25	2.03457e-22	molecular_function:protein binding	BmuPB009951;BmuPB017187;BmuPB020071;BmuPB016695;BmuPB015579;BmuPB020903;BmuPB018163;BmuPB002209;BmuPB002719;BmuPB015945;BmuPB012734;BmuPB000111;BmuPB019003;BmuPB016084;BmuPB009568;BmuPB004622;BmuPB018964;BmuPB005860;BmuPB016176;BmuPB010623;BmuPB017104;BmuPB021123;BmuPB019814;BmuPB009830;BmuPB006643;BmuPB018652;BmuPB009415;BmuPB011878;BmuPB003111;BmuPB013770;BmuPB001931;BmuPB017547;BmuPB016217;Bmu…
		GO:0005543	247	127	56.7582	2.23756	3.52298e-12	2.48547e-09	molecular_function:phospholipid binding	BmuPB016985;BmuPB014675;BmuPB011274;BmuPB019371;BmuPB015227;BmuPB010684;BmuPB003275;BmuPB009191;BmuPB013524;BmuPB019286;BmuPB018347;BmuPB015249;BmuPB016099;BmuPB000991;BmuPB006709;BmuPB004573;BmuPB001642;BmuPB014606;BmuPB000162;BmuPB014710;BmuPB002020;BmuPB018075;BmuPB004589;BmuPB015761;BmuPB009275;BmuPB020258;BmuPB018846;BmuPB014831;BmuPB006665;BmuPB017622;BmuPB011548;BmuPB012909;BmuPB010979;Bmu…
		GO:0004672	503	206	115.585	1.78224	4.19384e-11	1.74287e-08	molecular_function:protein kinase activity	BmuPB003125;BmuPB005900;BmuPB010720;BmuPB021480;BmuPB007917;BmuPB006324;BmuPB018048;BmuPB010201;BmuPB018351;BmuPB012704;BmuPB001555;BmuPB009120;BmuPB005852;BmuPB017070;BmuPB008076;BmuPB004386;BmuPB010979;BmuPB009568;BmuPB012201;BmuPB011972;BmuPB017538;BmuPB004688;BmuPB000999;BmuPB002935;BmuPB012454;BmuPB003282;BmuPB001002;BmuPB010995;BmuPB016418;BmuPB011517;BmuPB010627;BmuPB017523;BmuPB002916;Bmu…
		GO:0004713	415	178	95.363	1.86655	4.94081e-11	1.74287e-08	molecular_function:protein tyrosine kinase activity	BmuPB003125;BmuPB005900;BmuPB010720;BmuPB007917;BmuPB006324;BmuPB010201;BmuPB018351;BmuPB001555;BmuPB009120;BmuPB005852;BmuPB008076;BmuPB004386;BmuPB010979;BmuPB009568;BmuPB012201;BmuPB011972;BmuPB017538;BmuPB004688;BmuPB000999;BmuPB002935;BmuPB012454;BmuPB001002;BmuPB011517;BmuPB010627;BmuPB017523;BmuPB002916;BmuPB015212;BmuPB014010;BmuPB005757;BmuPB019833;BmuPB017104;BmuPB016546;BmuPB016976;Bmu…
		GO:0006468	688	254	158.096	1.60662	9.89353e-10	1.55109e-07	biological_process:protein phosphorylation	BmuPB010720;BmuPB020903;BmuPB006324;BmuPB018048;BmuPB001463;BmuPB010201;BmuPB018351;BmuPB012704;BmuPB001555;BmuPB017070;BmuPB008076;BmuPB004386;BmuPB007706;BmuPB010979;BmuPB009568;BmuPB017538;BmuPB000999;BmuPB002935;BmuPB003535;BmuPB003282;BmuPB001002;BmuPB013065;BmuPB010995;BmuPB011517;BmuPB010627;BmuPB015212;BmuPB005860;BmuPB017104;BmuPB012886;BmuPB000574;BmuPB016631;BmuPB009672;BmuPB011928;Bmu…
		GO:0008270	1095	368	251.621	1.46252	3.0161e-09	4.25571e-07	molecular_function:zinc ion binding	BmuPB009951;BmuPB005641;BmuPB003754;BmuPB000697;BmuPB017187;BmuPB016997;BmuPB006325;BmuPB008481;BmuPB001463;BmuPB000575;BmuPB010424;BmuPB006051;BmuPB012489;BmuPB013251;BmuPB009766;BmuPB021249;BmuPB010942;BmuPB001061;BmuPB011288;BmuPB008694;BmuPB004403;BmuPB013770;BmuPB008253;BmuPB013031;BmuPB004034;BmuPB021113;BmuPB014650;BmuPB011557;BmuPB000730;BmuPB007068;BmuPB011413;BmuPB001530;BmuPB011157;Bmu…
		GO:0005524	1643	487	377.546	1.28991	3.81438e-06	0.000448507	molecular_function:ATP binding	BmuPB001182;BmuPB020903;BmuPB009099;BmuPB006324;BmuPB018048;BmuPB001463;BmuPB011884;BmuPB007120;BmuPB017511;BmuPB006302;BmuPB001336;BmuPB004386;BmuPB008208;BmuPB009568;BmuPB007605;BmuPB000999;BmuPB003535;BmuPB001002;BmuPB011517;BmuPB005860;BmuPB007366;BmuPB019650;BmuPB009766;BmuPB017104;BmuPB002011;BmuPB000574;BmuPB019816;BmuPB009672;BmuPB003038;BmuPB012475;BmuPB012952;BmuPB013704;BmuPB011246;Bmu…
		GO:0001505	266	107	61.1243	1.75053	3.57894e-06	0.000448507	biological_process:regulation of neurotransmitter levels	BmuPB016194;BmuPB005897;BmuPB019427;BmuPB013668;BmuPB002781;BmuPB004563;BmuPB007379;BmuPB011185;BmuPB021682;BmuPB017854;BmuPB016149;BmuPB003259;BmuPB012569;BmuPB002026;BmuPB016876;BmuPB009083;BmuPB013506;BmuPB001982;BmuPB018278;BmuPB010270;BmuPB007621;BmuPB015747;BmuPB003215;BmuPB017723;BmuPB018164;BmuPB017547;BmuPB008171;BmuPB020367;BmuPB008908;BmuPB017903;BmuPB008697;BmuPB019141;BmuPB002147;Bmu…
		GO:0005089	68	40	15.6258	2.55988	9.35773e-06	0.00088025	molecular_function:Rho guanyl-nucleotide exchange factor activity	BmuPB014675;BmuPB010684;BmuPB009995;BmuPB016863;BmuPB009534;BmuPB004872;BmuPB018347;BmuPB016099;BmuPB001642;BmuPB018075;BmuPB018031;BmuPB014831;BmuPB006665;BmuPB017622;BmuPB015373;BmuPB011548;BmuPB007286;BmuPB012909;BmuPB010979;BmuPB002716;BmuPB002970;BmuPB006641;BmuPB019047;BmuPB021148;BmuPB012900;BmuPB004140;BmuPB012967;BmuPB010037;BmuPB018964;BmuPB014155;BmuPB001014;BmuPB009801;BmuPB019031;Bmu…
		GO:0004969	273	107	62.7328	1.70565	8.39217e-06	0.00088025	molecular_function:histamine receptor activity	BmuPB016194;BmuPB005897;BmuPB019427;BmuPB013668;BmuPB002781;BmuPB004563;BmuPB007379;BmuPB011185;BmuPB021682;BmuPB017854;BmuPB016149;BmuPB003259;BmuPB012569;BmuPB002026;BmuPB016876;BmuPB009083;BmuPB013506;BmuPB001982;BmuPB018278;BmuPB010270;BmuPB007621;BmuPB015747;BmuPB003215;BmuPB017723;BmuPB018164;BmuPB017547;BmuPB008171;BmuPB020367;BmuPB008908;BmuPB017903;BmuPB008697;BmuPB019141;BmuPB002147;Bmu…
		GO:0035023	68	40	15.6258	2.55988	9.35773e-06	0.00088025	biological_process:regulation of Rho protein signal transduction	BmuPB014675;BmuPB010684;BmuPB009995;BmuPB016863;BmuPB009534;BmuPB004872;BmuPB018347;BmuPB016099;BmuPB001642;BmuPB018075;BmuPB018031;BmuPB014831;BmuPB006665;BmuPB017622;BmuPB015373;BmuPB011548;BmuPB007286;BmuPB012909;BmuPB010979;BmuPB002716;BmuPB002970;BmuPB006641;BmuPB019047;BmuPB021148;BmuPB012900;BmuPB004140;BmuPB012967;BmuPB010037;BmuPB018964;BmuPB014155;BmuPB001014;BmuPB009801;BmuPB019031;Bmu…
		GO:0005509	711	228	163.381	1.39551	3.11139e-05	0.00274386	molecular_function:calcium ion binding	BmuPB017012;BmuPB004966;BmuPB004844;BmuPB020071;BmuPB013625;BmuPB012653;BmuPB010014;BmuPB018163;BmuPB009115;BmuPB010054;BmuPB019010;BmuPB019854;BmuPB008086;BmuPB015812;BmuPB016105;BmuPB016420;BmuPB005239;BmuPB004242;BmuPB006442;BmuPB007651;BmuPB004622;BmuPB012898;BmuPB016579;BmuPB010623;BmuPB012466;BmuPB000502;BmuPB002413;BmuPB013470;BmuPB006539;BmuPB010346;BmuPB018270;BmuPB011028;BmuPB018921;Bmu…
		GO:0035556	259	97	59.5157	1.62982	9.15991e-05	0.00760272	biological_process:intracellular signal transduction	BmuPB017685;BmuPB015062;BmuPB018163;BmuPB000795;BmuPB004589;BmuPB006276;BmuPB014029;BmuPB004242;BmuPB004857;BmuPB012009;BmuPB018964;BmuPB002916;BmuPB019530;BmuPB016394;BmuPB010950;BmuPB009754;BmuPB013849;BmuPB009644;BmuPB001512;BmuPB013786;BmuPB015098;BmuPB008538;BmuPB015630;BmuPB004403;BmuPB003111;BmuPB008822;BmuPB009534;BmuPB018175;BmuPB008908;BmuPB014916;BmuPB006681;BmuPB005697;BmuPB004595;Bmu…
		GO:0007165	669	207	153.73	1.34652	0.000315953	0.0247672	biological_process:signal transduction	BmuPB011274;BmuPB016695;BmuPB002516;BmuPB020895;BmuPB018163;BmuPB011831;BmuPB010054;BmuPB004725;BmuPB005440;BmuPB013562;BmuPB006729;BmuPB014415;BmuPB015812;BmuPB011292;BmuPB002576;BmuPB011800;BmuPB004242;BmuPB004056;BmuPB019878;BmuPB005441;BmuPB017014;BmuPB011265;BmuPB015257;BmuPB014903;BmuPB019866;BmuPB016394;BmuPB001974;BmuPB013470;BmuPB006539;BmuPB008850;BmuPB008756;BmuPB016751;BmuPB020586;Bmu…
		GO:0004879	297	104	68.2478	1.52386	0.000381796	0.025653	molecular_function:RNA polymerase II transcription factor activity, ligand-activated sequence-specific DNA binding	BmuPB006325;BmuPB008915;BmuPB014880;BmuPB017850;BmuPB018349;BmuPB017441;BmuPB003736;BmuPB012734;BmuPB016216;BmuPB010147;BmuPB019944;BmuPB014029;BmuPB017705;BmuPB021186;BmuPB005025;BmuPB000999;BmuPB018553;BmuPB001002;BmuPB008795;BmuPB016944;BmuPB005673;BmuPB008694;BmuPB006997;BmuPB017664;BmuPB014396;BmuPB003111;BmuPB008073;BmuPB017179;BmuPB004034;BmuPB020176;BmuPB000621;BmuPB019934;BmuPB018933;Bmu…
		GO:0051056	45	26	10.3406	2.51437	0.000356725	0.025653	biological_process:regulation of small GTPase mediated signal transduction	BmuPB014803;BmuPB014981;BmuPB001062;BmuPB018365;BmuPB000832;BmuPB013400;BmuPB015249;BmuPB009107;BmuPB012463;BmuPB018175;BmuPB001642;BmuPB003008;BmuPB015257;BmuPB013766;BmuPB019942;BmuPB016394;BmuPB009092;BmuPB004589;BmuPB009275;BmuPB017006;BmuPB008440;BmuPB006844;BmuPB017047;BmuPB017997;BmuPB004817;BmuPB012881;
	KEGG	map04360	175	84	40.2133	2.08886	1.46301e-07	1.77024e-05	Axon_guidance	BmuPB011705;BmuPB009609;BmuPB019063;BmuPB019119;BmuPB018320;BmuPB002960;BmuPB016562;BmuPB009120;BmuPB005901;BmuPB014694;BmuPB008125;BmuPB014058;BmuPB009694;BmuPB017866;BmuPB020902;BmuPB012201;BmuPB018181;BmuPB013751;BmuPB003189;BmuPB000444;BmuPB020897;BmuPB015458;BmuPB015383;BmuPB019060;BmuPB014903;BmuPB006610;BmuPB012472;BmuPB011648;BmuPB010610;BmuPB014700;BmuPB001512;BmuPB001028;BmuPB016154;Bmu…
		map04916	98	47	22.5195	2.08708	9.88864e-05	0.00326325	Melanogenesis	BmuPB020197;BmuPB017904;BmuPB016092;BmuPB010830;BmuPB003111;BmuPB011840;BmuPB008906;BmuPB011704;BmuPB000099;BmuPB018163;BmuPB010201;BmuPB015314;BmuPB000621;BmuPB008247;BmuPB016562;BmuPB001359;BmuPB013499;BmuPB012434;BmuPB004389;BmuPB010998;BmuPB006704;BmuPB016992;BmuPB015893;BmuPB011558;BmuPB000163;BmuPB019623;BmuPB003746;BmuPB011026;BmuPB013702;BmuPB001395;BmuPB006351;BmuPB011778;BmuPB016760;Bmu…
		map04713	102	48	23.4386	2.0479	9.00603e-05	0.00326325	Circadian_entrainment	BmuPB020197;BmuPB016092;BmuPB015244;BmuPB011704;BmuPB018163;BmuPB010201;BmuPB007695;BmuPB016710;BmuPB000621;BmuPB020228;BmuPB016562;BmuPB001359;BmuPB013562;BmuPB002621;BmuPB004389;BmuPB006687;BmuPB006214;BmuPB010998;BmuPB003170;BmuPB013563;BmuPB016992;BmuPB001050;BmuPB013658;BmuPB007984;BmuPB003746;BmuPB011026;BmuPB013505;BmuPB017667;BmuPB008943;BmuPB001395;BmuPB013424;BmuPB013190;BmuPB004622;Bmu…
		map04330	48	26	11.0299	2.35722	0.00082583	0.0096702	Notch_signaling_pathway	BmuPB014987;BmuPB013702;BmuPB021117;BmuPB003111;BmuPB017998;BmuPB013067;BmuPB011471;BmuPB000988;BmuPB004736;BmuPB018143;BmuPB019387;BmuPB020492;BmuPB004809;BmuPB013577;BmuPB018103;BmuPB006704;BmuPB011934;BmuPB018735;BmuPB004025;BmuPB018274;BmuPB018986;BmuPB014811;BmuPB008891;BmuPB009293;BmuPB016075;BmuPB012679;
		map04213	65	32	14.9364	2.14242	0.000933599	0.0105801	Longevity_regulating_pathway_multiple_species	BmuPB012175;BmuPB004874;BmuPB002638;BmuPB018606;BmuPB009609;BmuPB017114;BmuPB009556;BmuPB013025;BmuPB010201;BmuPB002020;BmuPB016637;BmuPB015943;BmuPB010998;BmuPB005901;BmuPB011975;BmuPB011285;BmuPB003746;BmuPB000999;BmuPB001395;BmuPB011011;BmuPB019253;BmuPB013701;BmuPB014903;BmuPB020942;BmuPB006610;BmuPB014077;BmuPB004630;BmuPB021195;BmuPB021196;BmuPB000045;BmuPB015098;BmuPB012920;
		map04370	56	27	12.8683	2.09818	0.00269639	0.0225082	VEGF_signaling_pathway	BmuPB020197;BmuPB016092;BmuPB000999;BmuPB000444;BmuPB000465;BmuPB009609;BmuPB004700;BmuPB014101;BmuPB017520;BmuPB009924;BmuPB017868;BmuPB015212;BmuPB016702;BmuPB016562;BmuPB011721;BmuPB002020;BmuPB018121;BmuPB017971;BmuPB014903;BmuPB020942;BmuPB004389;BmuPB006610;BmuPB005901;BmuPB011266;BmuPB014700;BmuPB001512;BmuPB011558;
		map05217	63	29	14.4768	2.0032	0.00296902	0.0234295	Basal_cell_carcinoma	BmuPB019623;BmuPB017904;BmuPB011306;BmuPB007448;BmuPB013846;BmuPB010830;BmuPB003111;BmuPB005884;BmuPB015247;BmuPB006351;BmuPB011840;BmuPB008906;BmuPB011778;BmuPB016560;BmuPB000099;BmuPB011039;BmuPB015314;BmuPB004568;BmuPB013499;BmuPB000274;BmuPB006319;BmuPB011841;BmuPB006704;BmuPB000199;BmuPB012472;BmuPB015893;BmuPB021263;BmuPB014842;BmuPB000163;
		map04930	48	24	11.0299	2.1759	0.00347356	0.0257327	Type_II_diabetes_mellitus	BmuPB018887;BmuPB013505;BmuPB016092;BmuPB011407;BmuPB006825;BmuPB018606;BmuPB009609;BmuPB012009;BmuPB010181;BmuPB005413;BmuPB019253;BmuPB008617;BmuPB014903;BmuPB006610;BmuPB009427;BmuPB006681;BmuPB005901;BmuPB004630;BmuPB005644;BmuPB003297;BmuPB005412;BmuPB000045;BmuPB011771;BmuPB012920;
		map04923	58	27	13.3278	2.02583	0.00477987	0.0304402	Regulation_of_lipolysis_in_adipocytes	BmuPB003746;BmuPB000999;BmuPB001395;BmuPB016970;BmuPB018606;BmuPB016882;BmuPB009609;BmuPB020959;BmuPB011704;BmuPB010201;BmuPB019648;BmuPB011011;BmuPB000621;BmuPB019253;BmuPB002020;BmuPB013701;BmuPB014903;BmuPB006610;BmuPB006214;BmuPB010998;BmuPB014077;BmuPB005901;BmuPB004630;BmuPB000045;BmuPB015098;BmuPB019647;BmuPB012920;
hypothalamus vs brain	GO	GO:0005515	4194	1369	961.315	1.42409	1.75996e-23	1.25309e-20	molecular_function:protein binding	BmuPB009951;BmuPB020071;BmuPB015579;BmuPB020903;BmuPB018163;BmuPB002209;BmuPB002719;BmuPB015945;BmuPB012734;BmuPB019003;BmuPB016084;BmuPB009568;BmuPB018964;BmuPB011100;BmuPB005860;BmuPB016176;BmuPB010623;BmuPB017104;BmuPB021123;BmuPB019814;BmuPB006643;BmuPB011722;BmuPB018652;BmuPB009415;BmuPB011878;BmuPB013770;BmuPB001931;BmuPB017547;BmuPB016217;BmuPB003100;BmuPB021461;BmuPB011500;BmuPB018061;Bmu…
		GO:0005543	247	126	56.6154	2.22554	5.31933e-12	2.52491e-09	molecular_function:phospholipid binding	BmuPB016985;BmuPB014675;BmuPB011274;BmuPB019371;BmuPB015227;BmuPB010684;BmuPB003275;BmuPB009191;BmuPB013524;BmuPB004048;BmuPB019286;BmuPB018347;BmuPB015249;BmuPB016099;BmuPB000991;BmuPB006709;BmuPB004573;BmuPB001642;BmuPB014606;BmuPB000162;BmuPB014710;BmuPB002020;BmuPB018075;BmuPB015476;BmuPB004589;BmuPB015761;BmuPB009275;BmuPB020258;BmuPB018846;BmuPB014831;BmuPB006665;BmuPB017622;BmuPB011548;Bmu…
		GO:0004713	415	174	95.123	1.82921	2.52276e-10	8.98102e-08	molecular_function:protein tyrosine kinase activity	BmuPB003125;BmuPB005900;BmuPB012794;BmuPB007917;BmuPB006324;BmuPB004387;BmuPB010201;BmuPB018351;BmuPB007589;BmuPB001555;BmuPB009120;BmuPB005852;BmuPB008076;BmuPB004386;BmuPB010979;BmuPB009568;BmuPB012201;BmuPB011972;BmuPB017538;BmuPB004688;BmuPB000999;BmuPB002935;BmuPB012454;BmuPB007629;BmuPB001002;BmuPB011517;BmuPB010627;BmuPB017523;BmuPB002916;BmuPB015212;BmuPB014010;BmuPB002145;BmuPB005757;Bmu…
		GO:0004672	503	198	115.294	1.71735	1.08965e-09	2.21666e-07	molecular_function:protein kinase activity	BmuPB003125;BmuPB005900;BmuPB021480;BmuPB012794;BmuPB007917;BmuPB006324;BmuPB018048;BmuPB004387;BmuPB010201;BmuPB018351;BmuPB007589;BmuPB012704;BmuPB001555;BmuPB009120;BmuPB005852;BmuPB017070;BmuPB008076;BmuPB004386;BmuPB010979;BmuPB009568;BmuPB012201;BmuPB011972;BmuPB017538;BmuPB004688;BmuPB000999;BmuPB002935;BmuPB012454;BmuPB007629;BmuPB001002;BmuPB010995;BmuPB016418;BmuPB011517;BmuPB010627;Bmu…
		GO:0008270	1095	369	250.987	1.47019	1.60222e-09	2.85195e-07	molecular_function:zinc ion binding	BmuPB009951;BmuPB005641;BmuPB003754;BmuPB000697;BmuPB016997;BmuPB006325;BmuPB008481;BmuPB001463;BmuPB000575;BmuPB010424;BmuPB012489;BmuPB002743;BmuPB013251;BmuPB009766;BmuPB016596;BmuPB021249;BmuPB010942;BmuPB001061;BmuPB011288;BmuPB008694;BmuPB004403;BmuPB013770;BmuPB008253;BmuPB004034;BmuPB021113;BmuPB014650;BmuPB011557;BmuPB000730;BmuPB007068;BmuPB015452;BmuPB011663;BmuPB001530;BmuPB011157;Bmu…
		GO:0006468	688	249	157.698	1.57897	5.34514e-09	7.61148e-07	biological_process:protein phosphorylation	BmuPB020903;BmuPB006324;BmuPB018048;BmuPB001463;BmuPB004387;BmuPB010201;BmuPB018351;BmuPB007589;BmuPB012704;BmuPB001555;BmuPB017070;BmuPB008076;BmuPB004386;BmuPB007706;BmuPB010979;BmuPB009568;BmuPB017538;BmuPB000999;BmuPB002935;BmuPB003535;BmuPB001002;BmuPB013065;BmuPB010995;BmuPB011517;BmuPB010627;BmuPB015212;BmuPB005860;BmuPB002145;BmuPB017104;BmuPB001980;BmuPB012886;BmuPB000574;BmuPB016631;Bmu…
		GO:0001505	266	110	60.9704	1.80415	7.31125e-07	8.67601e-05	biological_process:regulation of neurotransmitter levels	BmuPB016194;BmuPB005897;BmuPB019427;BmuPB013668;BmuPB002781;BmuPB007379;BmuPB011185;BmuPB000249;BmuPB021682;BmuPB017854;BmuPB016149;BmuPB003259;BmuPB012569;BmuPB005418;BmuPB002026;BmuPB016876;BmuPB009083;BmuPB013506;BmuPB001982;BmuPB018278;BmuPB010270;BmuPB007621;BmuPB011566;BmuPB003215;BmuPB017723;BmuPB013568;BmuPB018164;BmuPB017547;BmuPB008171;BmuPB008908;BmuPB017903;BmuPB008697;BmuPB019141;Bmu…
		GO:0004969	273	110	62.5749	1.75789	1.85558e-06	0.000188739	molecular_function:histamine receptor activity	BmuPB016194;BmuPB005897;BmuPB019427;BmuPB013668;BmuPB002781;BmuPB007379;BmuPB011185;BmuPB000249;BmuPB021682;BmuPB017854;BmuPB016149;BmuPB003259;BmuPB012569;BmuPB005418;BmuPB002026;BmuPB016876;BmuPB009083;BmuPB013506;BmuPB001982;BmuPB018278;BmuPB010270;BmuPB007621;BmuPB011566;BmuPB003215;BmuPB017723;BmuPB013568;BmuPB018164;BmuPB017547;BmuPB008171;BmuPB008908;BmuPB017903;BmuPB008697;BmuPB019141;Bmu…
		GO:0005524	1643	483	376.595	1.28254	6.3545e-06	0.000603253	molecular_function:ATP binding	BmuPB001182;BmuPB020903;BmuPB009099;BmuPB006324;BmuPB018048;BmuPB001463;BmuPB011884;BmuPB007120;BmuPB006302;BmuPB001336;BmuPB004386;BmuPB008208;BmuPB009568;BmuPB007605;BmuPB000999;BmuPB007466;BmuPB003535;BmuPB001002;BmuPB011517;BmuPB013279;BmuPB005860;BmuPB007366;BmuPB002145;BmuPB019650;BmuPB001408;BmuPB009766;BmuPB017104;BmuPB002011;BmuPB001980;BmuPB000574;BmuPB019816;BmuPB009672;BmuPB003038;Bmu…
		GO:0005089	68	39	15.5864	2.50218	1.57376e-05	0.00124502	molecular_function:Rho guanyl-nucleotide exchange factor activity	BmuPB014675;BmuPB010684;BmuPB009995;BmuPB016863;BmuPB009534;BmuPB018347;BmuPB016099;BmuPB001642;BmuPB010980;BmuPB018075;BmuPB014831;BmuPB006665;BmuPB017622;BmuPB015373;BmuPB011548;BmuPB007286;BmuPB012909;BmuPB010979;BmuPB002716;BmuPB002970;BmuPB019047;BmuPB021148;BmuPB020366;BmuPB012900;BmuPB004140;BmuPB012967;BmuPB010037;BmuPB018964;BmuPB001014;BmuPB009801;BmuPB019031;BmuPB006099;BmuPB009644;Bmu…
		GO:0035023	68	39	15.5864	2.50218	1.57376e-05	0.00124502	biological_process:regulation of Rho protein signal transduction	BmuPB014675;BmuPB010684;BmuPB009995;BmuPB016863;BmuPB009534;BmuPB018347;BmuPB016099;BmuPB001642;BmuPB010980;BmuPB018075;BmuPB014831;BmuPB006665;BmuPB017622;BmuPB015373;BmuPB011548;BmuPB007286;BmuPB012909;BmuPB010979;BmuPB002716;BmuPB002970;BmuPB019047;BmuPB021148;BmuPB020366;BmuPB012900;BmuPB004140;BmuPB012967;BmuPB010037;BmuPB018964;BmuPB001014;BmuPB009801;BmuPB019031;BmuPB006099;BmuPB009644;Bmu…
		GO:0005509	711	230	162.97	1.41131	1.47141e-05	0.00124502	molecular_function:calcium ion binding	BmuPB017012;BmuPB004844;BmuPB020071;BmuPB013625;BmuPB012653;BmuPB003501;BmuPB010014;BmuPB018163;BmuPB009115;BmuPB019854;BmuPB008086;BmuPB016105;BmuPB018501;BmuPB016420;BmuPB005239;BmuPB004242;BmuPB007651;BmuPB018540;BmuPB016579;BmuPB010623;BmuPB012466;BmuPB000502;BmuPB002413;BmuPB013470;BmuPB021204;BmuPB010346;BmuPB018270;BmuPB011028;BmuPB021117;BmuPB018284;BmuPB001965;BmuPB005974;BmuPB014268;Bmu…
		GO:0035556	259	100	59.3659	1.68447	2.25282e-05	0.00168843	biological_process:intracellular signal transduction	BmuPB017685;BmuPB015062;BmuPB018163;BmuPB000795;BmuPB004589;BmuPB006276;BmuPB014029;BmuPB004242;BmuPB001425;BmuPB012009;BmuPB010554;BmuPB018964;BmuPB011836;BmuPB002916;BmuPB019530;BmuPB016394;BmuPB010950;BmuPB013849;BmuPB009644;BmuPB001512;BmuPB013786;BmuPB015098;BmuPB008538;BmuPB015630;BmuPB004403;BmuPB010182;BmuPB008822;BmuPB009534;BmuPB018175;BmuPB008908;BmuPB014916;BmuPB006681;BmuPB005697;Bmu…
		GO:0004879	297	108	68.076	1.58646	8.59307e-05	0.00611827	molecular_function:RNA polymerase II transcription factor activity, ligand-activated sequence-specific DNA binding	BmuPB006325;BmuPB008915;BmuPB014880;BmuPB017850;BmuPB018349;BmuPB017441;BmuPB003736;BmuPB012734;BmuPB016216;BmuPB010147;BmuPB019944;BmuPB014029;BmuPB017705;BmuPB021186;BmuPB005025;BmuPB016654;BmuPB000999;BmuPB010782;BmuPB001002;BmuPB004988;BmuPB008795;BmuPB012649;BmuPB016944;BmuPB005673;BmuPB008694;BmuPB006997;BmuPB017664;BmuPB014396;BmuPB008073;BmuPB017179;BmuPB004034;BmuPB020176;BmuPB000621;Bmu…
		GO:0005085	44	26	10.0853	2.578	0.000294451	0.0182304	molecular_function:guanyl-nucleotide exchange factor activity	BmuPB009185;BmuPB014803;BmuPB000050;BmuPB008959;BmuPB015062;BmuPB010650;BmuPB013400;BmuPB019286;BmuPB011460;BmuPB009107;BmuPB018175;BmuPB015546;BmuPB010062;BmuPB001642;BmuPB015257;BmuPB002222;BmuPB019942;BmuPB016394;BmuPB003411;BmuPB009092;BmuPB012964;BmuPB017006;BmuPB003826;BmuPB006844;BmuPB011722;BmuPB009195;
		GO:0051056	45	26	10.3145	2.52071	0.000348668	0.0206876	biological_process:regulation of small GTPase mediated signal transduction	BmuPB014803;BmuPB014981;BmuPB008959;BmuPB001062;BmuPB018365;BmuPB000832;BmuPB013400;BmuPB015249;BmuPB009107;BmuPB012463;BmuPB018175;BmuPB001642;BmuPB003008;BmuPB015257;BmuPB013766;BmuPB019942;BmuPB016394;BmuPB009092;BmuPB004589;BmuPB009275;BmuPB017006;BmuPB006844;BmuPB017047;BmuPB009202;BmuPB004817;BmuPB012881;
		GO:0007165	669	204	153.343	1.33035	0.000591522	0.0323972	biological_process:signal transduction	BmuPB011274;BmuPB002516;BmuPB020895;BmuPB018163;BmuPB011831;BmuPB004725;BmuPB005440;BmuPB013562;BmuPB006729;BmuPB014415;BmuPB011292;BmuPB002576;BmuPB011800;BmuPB004242;BmuPB004056;BmuPB019878;BmuPB005441;BmuPB017014;BmuPB011265;BmuPB015257;BmuPB019052;BmuPB014903;BmuPB019866;BmuPB016394;BmuPB001974;BmuPB013470;BmuPB008850;BmuPB008756;BmuPB016751;BmuPB002027;BmuPB020586;BmuPB019948;BmuPB009938;Bmu…
		GO:0007275	118	49	27.047	1.81166	0.00092459	0.0471431	biological_process:multicellular organismal development	BmuPB017904;BmuPB021117;BmuPB010830;BmuPB003368;BmuPB017871;BmuPB006464;BmuPB011840;BmuPB021121;BmuPB010824;BmuPB000099;BmuPB018143;BmuPB009967;BmuPB005447;BmuPB013499;BmuPB019273;BmuPB011297;BmuPB005697;BmuPB006704;BmuPB000291;BmuPB000094;BmuPB018986;BmuPB015893;BmuPB012679;BmuPB005421;BmuPB008647;BmuPB019623;BmuPB014987;BmuPB008180;BmuPB011306;BmuPB009848;BmuPB017454;BmuPB013846;BmuPB004721;Bmu…
	KEGG	map04916	98	48	22.4628	2.13687	4.20403e-05	0.00146461	Melanogenesis	BmuPB020197;BmuPB017904;BmuPB016092;BmuPB010830;BmuPB011840;BmuPB008906;BmuPB003743;BmuPB011704;BmuPB000099;BmuPB018163;BmuPB010201;BmuPB015314;BmuPB000621;BmuPB016562;BmuPB001359;BmuPB013499;BmuPB012434;BmuPB004389;BmuPB010998;BmuPB006704;BmuPB019277;BmuPB016992;BmuPB015893;BmuPB011558;BmuPB000163;BmuPB019623;BmuPB003746;BmuPB011026;BmuPB013702;BmuPB001395;BmuPB006351;BmuPB006091;BmuPB011778;Bmu…
		map04070	101	47	23.1504	2.0302	0.000124471	0.00252399	Phosphatidylinositol_signaling_system	BmuPB020197;BmuPB008538;BmuPB019935;BmuPB015244;BmuPB001895;BmuPB009609;BmuPB002807;BmuPB019512;BmuPB005762;BmuPB017550;BmuPB018133;BmuPB018163;BmuPB007695;BmuPB011827;BmuPB015945;BmuPB016562;BmuPB005543;BmuPB004389;BmuPB005697;BmuPB016081;BmuPB019277;BmuPB000945;BmuPB005901;BmuPB016992;BmuPB007135;BmuPB014029;BmuPB011660;BmuPB009910;BmuPB004450;BmuPB002433;BmuPB007466;BmuPB000444;BmuPB015242;Bmu…
		map04911	82	39	18.7954	2.07498	0.000381815	0.00605539	Insulin_secretion	BmuPB020197;BmuPB015244;BmuPB005832;BmuPB018606;BmuPB013073;BmuPB018163;BmuPB010201;BmuPB019270;BmuPB000621;BmuPB016562;BmuPB016833;BmuPB004389;BmuPB010998;BmuPB009684;BmuPB019277;BmuPB010641;BmuPB014907;BmuPB016992;BmuPB001050;BmuPB005412;BmuPB016867;BmuPB003746;BmuPB011026;BmuPB013505;BmuPB001395;BmuPB004560;BmuPB003569;BmuPB005413;BmuPB015181;BmuPB011011;BmuPB014422;BmuPB013701;BmuPB016394;Bmu…
		map00562	72	35	16.5033	2.12079	0.000457689	0.00618727	Inositol_phosphate_metabolism	BmuPB008366;BmuPB019935;BmuPB001895;BmuPB002807;BmuPB005762;BmuPB009178;BmuPB017550;BmuPB018133;BmuPB018163;BmuPB014890;BmuPB011827;BmuPB015945;BmuPB005543;BmuPB016081;BmuPB019277;BmuPB000945;BmuPB016992;BmuPB007135;BmuPB009910;BmuPB004450;BmuPB002433;BmuPB004242;BmuPB007466;BmuPB000444;BmuPB012747;BmuPB007681;BmuPB016157;BmuPB003529;BmuPB006610;BmuPB006675;BmuPB018989;BmuPB016182;BmuPB005699;Bmu…
		map04520	75	36	17.1909	2.09413	0.000538489	0.00677754	Adherens_junction	BmuPB016092;BmuPB009393;BmuPB004844;BmuPB004700;BmuPB009556;BmuPB008676;BmuPB015314;BmuPB005615;BmuPB014688;BmuPB012692;BmuPB004717;BmuPB012693;BmuPB017622;BmuPB003396;BmuPB002415;BmuPB006147;BmuPB019417;BmuPB010039;BmuPB011973;BmuPB012201;BmuPB013702;BmuPB000465;BmuPB006351;BmuPB014692;BmuPB013045;BmuPB018058;BmuPB001671;BmuPB019060;BmuPB005860;BmuPB013577;BmuPB017260;BmuPB001047;BmuPB020862;Bmu…
		map04330	48	26	11.0022	2.36317	0.000811872	0.00779824	Notch_signaling_pathway	BmuPB014987;BmuPB013702;BmuPB021117;BmuPB017998;BmuPB013067;BmuPB011471;BmuPB000988;BmuPB004736;BmuPB018143;BmuPB019387;BmuPB004809;BmuPB013577;BmuPB014615;BmuPB004587;BmuPB006704;BmuPB011934;BmuPB020590;BmuPB018735;BmuPB004025;BmuPB003530;BmuPB018274;BmuPB018986;BmuPB014811;BmuPB008891;BmuPB016075;BmuPB012679;
		map04213	65	32	14.8988	2.14783	0.000924524	0.00803456	Longevity_regulating_pathway_multiple_species	BmuPB012175;BmuPB004874;BmuPB002638;BmuPB018606;BmuPB009609;BmuPB017114;BmuPB009556;BmuPB010201;BmuPB002020;BmuPB016637;BmuPB015943;BmuPB010998;BmuPB005901;BmuPB011975;BmuPB010039;BmuPB011285;BmuPB003746;BmuPB000999;BmuPB001395;BmuPB011011;BmuPB005271;BmuPB019253;BmuPB013701;BmuPB014903;BmuPB020942;BmuPB006610;BmuPB014077;BmuPB004630;BmuPB021196;BmuPB000045;BmuPB015098;BmuPB012920;
		map04930	48	25	11.0022	2.27228	0.00140779	0.0100399	Type_II_diabetes_mellitus	BmuPB018887;BmuPB013505;BmuPB016092;BmuPB008616;BmuPB006825;BmuPB018606;BmuPB009609;BmuPB012009;BmuPB010181;BmuPB005413;BmuPB019253;BmuPB008617;BmuPB014903;BmuPB006610;BmuPB009427;BmuPB006681;BmuPB005901;BmuPB004630;BmuPB005644;BmuPB003297;BmuPB010039;BmuPB018396;BmuPB005412;BmuPB000045;BmuPB012920;
		map04971	71	33	16.2741	2.02777	0.00143034	0.0100399	Gastric_acid_secretion	BmuPB020197;BmuPB015244;BmuPB013073;BmuPB018599;BmuPB011704;BmuPB018163;BmuPB010201;BmuPB007695;BmuPB000621;BmuPB016562;BmuPB004389;BmuPB010998;BmuPB019277;BmuPB016992;BmuPB010904;BmuPB016867;BmuPB003746;BmuPB011026;BmuPB008180;BmuPB008179;BmuPB001395;BmuPB003569;BmuPB012560;BmuPB016760;BmuPB011011;BmuPB013701;BmuPB012738;BmuPB016539;BmuPB014077;BmuPB013074;BmuPB011271;BmuPB000556;BmuPB015098;
		map04370	56	28	12.8359	2.18139	0.00172584	0.0116525	VEGF_signaling_pathway	BmuPB020197;BmuPB016092;BmuPB000999;BmuPB000444;BmuPB000465;BmuPB018352;BmuPB012794;BmuPB009609;BmuPB004700;BmuPB014101;BmuPB017520;BmuPB009924;BmuPB017868;BmuPB015212;BmuPB016702;BmuPB016562;BmuPB011721;BmuPB002020;BmuPB017971;BmuPB014903;BmuPB020942;BmuPB004389;BmuPB006610;BmuPB005901;BmuPB011266;BmuPB014700;BmuPB001512;BmuPB011558;
		map05217	63	30	14.4404	2.07751	0.00188356	0.0116525	Basal_cell_carcinoma	BmuPB019623;BmuPB017904;BmuPB011306;BmuPB013846;BmuPB010830;BmuPB015247;BmuPB006351;BmuPB011840;BmuPB008906;BmuPB006091;BmuPB011778;BmuPB006052;BmuPB016560;BmuPB000099;BmuPB011039;BmuPB015314;BmuPB004568;BmuPB013499;BmuPB000274;BmuPB006319;BmuPB017260;BmuPB011841;BmuPB006704;BmuPB000199;BmuPB012472;BmuPB003150;BmuPB015893;BmuPB021263;BmuPB014842;BmuPB000163;
		map04923	58	28	13.2943	2.10617	0.00202575	0.0121258	Regulation_of_lipolysis_in_adipocytes	BmuPB003746;BmuPB000999;BmuPB001395;BmuPB016970;BmuPB018606;BmuPB016882;BmuPB009609;BmuPB020959;BmuPB011704;BmuPB010201;BmuPB019648;BmuPB011011;BmuPB000621;BmuPB019253;BmuPB002020;BmuPB013701;BmuPB014903;BmuPB006610;BmuPB006214;BmuPB010998;BmuPB014077;BmuPB005901;BmuPB004630;BmuPB010039;BmuPB000045;BmuPB015098;BmuPB019647;BmuPB012920;
		map04960	38	21	8.71006	2.411	0.00212906	0.012335	Aldosteroneregulated_sodium_reabsorption	BmuPB020197;BmuPB016092;BmuPB018606;BmuPB013073;BmuPB009609;BmuPB016017;BmuPB003569;BmuPB016562;BmuPB014903;BmuPB004389;BmuPB002526;BmuPB006610;BmuPB012551;BmuPB005901;BmuPB013074;BmuPB013768;BmuPB010039;BmuPB000045;BmuPB016867;BmuPB013446;BmuPB013747;
		map04392	28	16	6.41794	2.49301	0.00558199	0.0264601	Hippo_signaling_pathway_multiple_species	BmuPB010476;BmuPB013539;BmuPB002728;BmuPB013475;BmuPB017283;BmuPB015222;BmuPB004276;BmuPB016186;BmuPB020059;BmuPB001163;BmuPB005103;BmuPB011591;BmuPB010360;BmuPB008782;BmuPB012690;BmuPB005442;
		map04961	45	21	10.3145	2.03596	0.0104273	0.0437465	Endocrine_and_other_factorregulated_calcium_reabsorption	BmuPB020197;BmuPB009170;BmuPB013073;BmuPB003569;BmuPB016641;BmuPB009322;BmuPB018163;BmuPB010201;BmuPB000621;BmuPB016562;BmuPB013701;BmuPB011618;BmuPB004389;BmuPB018478;BmuPB019277;BmuPB016992;BmuPB013074;BmuPB016752;BmuPB020967;BmuPB016867;BmuPB015098;
cerebellum vs brainstem	GO	GO:0005515	4194	686	436.622	1.57115	5.31043e-21	5.44319e-18	molecular_function:protein binding	BmuPB009951;BmuPB017187;BmuPB020071;BmuPB020903;BmuPB018163;BmuPB002209;BmuPB002719;BmuPB015945;BmuPB002104;BmuPB016084;BmuPB009568;BmuPB012571;BmuPB018964;BmuPB005860;BmuPB016176;BmuPB015789;BmuPB017104;BmuPB006643;BmuPB009415;BmuPB016217;BmuPB021461;BmuPB011500;BmuPB018061;BmuPB021516;BmuPB018276;BmuPB011673;BmuPB008206;BmuPB000045;BmuPB014833;BmuPB017672;BmuPB010074;BmuPB005410;BmuPB012679;Bmu…
		GO:0005543	247	75	25.7143	2.91667	3.01072e-13	1.02866e-10	molecular_function:phospholipid binding	BmuPB016985;BmuPB014675;BmuPB011274;BmuPB015227;BmuPB020108;BmuPB009191;BmuPB019286;BmuPB016099;BmuPB000991;BmuPB006709;BmuPB004573;BmuPB001642;BmuPB014606;BmuPB014710;BmuPB002020;BmuPB004589;BmuPB009275;BmuPB020258;BmuPB010074;BmuPB017622;BmuPB011548;BmuPB012909;BmuPB010979;BmuPB002716;BmuPB004758;BmuPB005418;BmuPB018964;BmuPB019055;BmuPB005348;BmuPB019253;BmuPB006603;BmuPB017104;BmuPB006675;Bmu…
		GO:0001505	266	62	27.6923	2.23889	1.96712e-07	5.04073e-05	biological_process:regulation of neurotransmitter levels	BmuPB016194;BmuPB013668;BmuPB002781;BmuPB004563;BmuPB007379;BmuPB011185;BmuPB017271;BmuPB000249;BmuPB021682;BmuPB016149;BmuPB012569;BmuPB005418;BmuPB002026;BmuPB010736;BmuPB016876;BmuPB009083;BmuPB001982;BmuPB003215;BmuPB017723;BmuPB020367;BmuPB017903;BmuPB008697;BmuPB019141;BmuPB013687;BmuPB005669;BmuPB019638;BmuPB013627;BmuPB019656;BmuPB021576;BmuPB019891;BmuPB005616;BmuPB020219;BmuPB018940;Bmu…
		GO:0004713	415	84	43.2042	1.94426	3.01174e-07	6.17407e-05	molecular_function:protein tyrosine kinase activity	BmuPB005900;BmuPB001555;BmuPB009120;BmuPB010979;BmuPB009568;BmuPB008189;BmuPB011972;BmuPB004688;BmuPB012571;BmuPB011517;BmuPB010627;BmuPB014010;BmuPB005757;BmuPB017104;BmuPB016546;BmuPB016976;BmuPB012886;BmuPB000549;BmuPB011928;BmuPB015849;BmuPB004410;BmuPB009556;BmuPB014101;BmuPB015109;BmuPB001434;BmuPB018265;BmuPB011721;BmuPB005615;BmuPB003088;BmuPB006214;BmuPB001742;BmuPB003677;BmuPB015373;Bmu…
		GO:0004969	273	62	28.4211	2.18148	4.49433e-07	7.26243e-05	molecular_function:histamine receptor activity	BmuPB016194;BmuPB013668;BmuPB002781;BmuPB004563;BmuPB007379;BmuPB011185;BmuPB017271;BmuPB000249;BmuPB021682;BmuPB016149;BmuPB012569;BmuPB005418;BmuPB002026;BmuPB010736;BmuPB016876;BmuPB009083;BmuPB001982;BmuPB003215;BmuPB017723;BmuPB020367;BmuPB017903;BmuPB008697;BmuPB019141;BmuPB013687;BmuPB005669;BmuPB019638;BmuPB013627;BmuPB019656;BmuPB021576;BmuPB019891;BmuPB005616;BmuPB020219;BmuPB018940;Bmu…
		GO:0004672	503	96	52.3655	1.83327	4.95971e-07	7.26243e-05	molecular_function:protein kinase activity	BmuPB005900;BmuPB012704;BmuPB001555;BmuPB009120;BmuPB017070;BmuPB010979;BmuPB009568;BmuPB008189;BmuPB011972;BmuPB004688;BmuPB012571;BmuPB010995;BmuPB016418;BmuPB011517;BmuPB010627;BmuPB014010;BmuPB005757;BmuPB017104;BmuPB016546;BmuPB016976;BmuPB012886;BmuPB000549;BmuPB011928;BmuPB015849;BmuPB004410;BmuPB008041;BmuPB009556;BmuPB014101;BmuPB015109;BmuPB001434;BmuPB018265;BmuPB011721;BmuPB005615;Bmu…
		GO:0008270	1095	176	113.997	1.54391	7.83596e-07	0.000100398	molecular_function:zinc ion binding	BmuPB009951;BmuPB005641;BmuPB017187;BmuPB008481;BmuPB010424;BmuPB006051;BmuPB016769;BmuPB004034;BmuPB021113;BmuPB011557;BmuPB008075;BmuPB002067;BmuPB009498;BmuPB021192;BmuPB018411;BmuPB001711;BmuPB015186;BmuPB012749;BmuPB000426;BmuPB006709;BmuPB008821;BmuPB021090;BmuPB017884;BmuPB010729;BmuPB004815;BmuPB019229;BmuPB011481;BmuPB009563;BmuPB011549;BmuPB011931;BmuPB017703;BmuPB009217;BmuPB004750;Bmu…
		GO:0006468	688	116	71.6252	1.61954	7.98654e-06	0.0007442	biological_process:protein phosphorylation	BmuPB005743;BmuPB020903;BmuPB012704;BmuPB001555;BmuPB017070;BmuPB010979;BmuPB009568;BmuPB008189;BmuPB012571;BmuPB010995;BmuPB011517;BmuPB010627;BmuPB005860;BmuPB017104;BmuPB012886;BmuPB000549;BmuPB011928;BmuPB015849;BmuPB008041;BmuPB014101;BmuPB015109;BmuPB018265;BmuPB011721;BmuPB005615;BmuPB003088;BmuPB006681;BmuPB003677;BmuPB021529;BmuPB015373;BmuPB003396;BmuPB012021;BmuPB012966;BmuPB008179;Bmu…
		GO:0005089	68	23	7.07924	3.24894	9.62e-06	0.0007585	molecular_function:Rho guanyl-nucleotide exchange factor activity	BmuPB014675;BmuPB009995;BmuPB009534;BmuPB016099;BmuPB001642;BmuPB010980;BmuPB017622;BmuPB015373;BmuPB011548;BmuPB007286;BmuPB012909;BmuPB010979;BmuPB002716;BmuPB019047;BmuPB012900;BmuPB018019;BmuPB004140;BmuPB012967;BmuPB018964;BmuPB019031;BmuPB006099;BmuPB010383;BmuPB018385;
		GO:0035023	68	23	7.07924	3.24894	9.62e-06	0.0007585	biological_process:regulation of Rho protein signal transduction	BmuPB014675;BmuPB009995;BmuPB009534;BmuPB016099;BmuPB001642;BmuPB010980;BmuPB017622;BmuPB015373;BmuPB011548;BmuPB007286;BmuPB012909;BmuPB010979;BmuPB002716;BmuPB019047;BmuPB012900;BmuPB018019;BmuPB004140;BmuPB012967;BmuPB018964;BmuPB019031;BmuPB006099;BmuPB010383;BmuPB018385;
		GO:0043565	603	102	62.7762	1.62482	2.24697e-05	0.00143946	molecular_function:sequence-specific DNA binding	BmuPB008824;BmuPB013632;BmuPB016871;BmuPB014794;BmuPB019936;BmuPB011591;BmuPB019829;BmuPB007180;BmuPB017938;BmuPB014524;BmuPB000066;BmuPB000443;BmuPB003345;BmuPB001703;BmuPB001376;BmuPB008558;BmuPB009550;BmuPB008075;BmuPB003623;BmuPB007227;BmuPB002067;BmuPB020219;BmuPB009102;BmuPB009651;BmuPB022112;BmuPB021110;BmuPB010729;BmuPB011549;BmuPB008181;BmuPB011459;BmuPB009217;BmuPB004937;BmuPB014728;Bmu…
		GO:0035556	259	52	26.9636	1.92853	5.73213e-05	0.00345614	biological_process:intracellular signal transduction	BmuPB017685;BmuPB018163;BmuPB015380;BmuPB004589;BmuPB018608;BmuPB010736;BmuPB018964;BmuPB016394;BmuPB001512;BmuPB013786;BmuPB008538;BmuPB015630;BmuPB010182;BmuPB008822;BmuPB009534;BmuPB006681;BmuPB005697;BmuPB004595;BmuPB016145;BmuPB017734;BmuPB016756;BmuPB014077;BmuPB014895;BmuPB004744;BmuPB016559;BmuPB014151;BmuPB020219;BmuPB018385;BmuPB014675;BmuPB012303;BmuPB011006;BmuPB016562;BmuPB010998;Bmu…
		GO:0003700	986	148	102.649	1.44181	0.000105065	0.00598286	molecular_function:transcription factor activity, sequence-specific DNA binding	BmuPB009391;BmuPB008824;BmuPB015812;BmuPB000856;BmuPB016871;BmuPB014794;BmuPB019936;BmuPB011591;BmuPB012707;BmuPB019829;BmuPB007180;BmuPB002530;BmuPB017938;BmuPB014524;BmuPB000066;BmuPB000443;BmuPB021529;BmuPB003345;BmuPB001444;BmuPB014711;BmuPB001703;BmuPB001376;BmuPB008558;BmuPB009550;BmuPB008075;BmuPB003623;BmuPB009446;BmuPB009427;BmuPB007227;BmuPB002067;BmuPB004753;BmuPB020219;BmuPB009393;Bmu…
		GO:0051056	45	14	4.68479	2.9884	0.000989501	0.0440973	biological_process:regulation of small GTPase mediated signal transduction	BmuPB014981;BmuPB001062;BmuPB009107;BmuPB012463;BmuPB001642;BmuPB013766;BmuPB019942;BmuPB016394;BmuPB009092;BmuPB004589;BmuPB009275;BmuPB017006;BmuPB017047;BmuPB004817;
	KEGG	map04390	158	41	16.4488	2.49258	2.18987e-06	0.000254755	Hippo_signaling_pathway	BmuPB009393;BmuPB000928;BmuPB011813;BmuPB015314;BmuPB014840;BmuPB004717;BmuPB008029;BmuPB015893;BmuPB009493;BmuPB019060;BmuPB016560;BmuPB014755;BmuPB004568;BmuPB006319;BmuPB011841;BmuPB012472;BmuPB011591;BmuPB011928;BmuPB021263;BmuPB017904;BmuPB016666;BmuPB005103;BmuPB019850;BmuPB012350;BmuPB000274;BmuPB006681;BmuPB000163;BmuPB019623;BmuPB009870;BmuPB013846;BmuPB016186;BmuPB006351;BmuPB018058;Bmu…
		map04310	142	36	14.7831	2.43521	1.40364e-05	0.000699813	Wnt_signaling_pathway	BmuPB000928;BmuPB011471;BmuPB019644;BmuPB011813;BmuPB018163;BmuPB015314;BmuPB016562;BmuPB014840;BmuPB019277;BmuPB010424;BmuPB018557;BmuPB015893;BmuPB016560;BmuPB004568;BmuPB006319;BmuPB011841;BmuPB003991;BmuPB012472;BmuPB015581;BmuPB014700;BmuPB021263;BmuPB017904;BmuPB004700;BmuPB006608;BmuPB000163;BmuPB020500;BmuPB019623;BmuPB011026;BmuPB013702;BmuPB013846;BmuPB006351;BmuPB005635;BmuPB009446;Bmu…
		map04520	75	24	7.80798	3.07378	1.33793e-05	0.000699813	Adherens_junction	BmuPB016092;BmuPB009393;BmuPB004844;BmuPB004700;BmuPB009556;BmuPB015314;BmuPB005615;BmuPB014688;BmuPB012692;BmuPB004717;BmuPB012693;BmuPB017622;BmuPB003396;BmuPB019417;BmuPB011973;BmuPB013415;BmuPB013702;BmuPB006351;BmuPB018058;BmuPB019060;BmuPB005377;BmuPB005860;BmuPB001047;BmuPB021263;
		map04015	247	53	25.7143	2.06111	1.03164e-05	0.000699813	Rap1_signaling_pathway	BmuPB013436;BmuPB009107;BmuPB012463;BmuPB018163;BmuPB015380;BmuPB016562;BmuPB001359;BmuPB002020;BmuPB014799;BmuPB009092;BmuPB010998;BmuPB011508;BmuPB019277;BmuPB001547;BmuPB004717;BmuPB003084;BmuPB012693;BmuPB017622;BmuPB008029;BmuPB013658;BmuPB019060;BmuPB019055;BmuPB016394;BmuPB016546;BmuPB013554;BmuPB016092;BmuPB016101;BmuPB018606;BmuPB019048;BmuPB004700;BmuPB002042;BmuPB009556;BmuPB000621;Bmu…
		map04550	136	34	14.1585	2.40139	3.03311e-05	0.00117617	Signaling_pathways_regulating_pluripotency_of_stem_cells	BmuPB009393;BmuPB005641;BmuPB000928;BmuPB014911;BmuPB011813;BmuPB018002;BmuPB002020;BmuPB003638;BmuPB014840;BmuPB007538;BmuPB011508;BmuPB011040;BmuPB015893;BmuPB016560;BmuPB020907;BmuPB004568;BmuPB006319;BmuPB011841;BmuPB012472;BmuPB016092;BmuPB017904;BmuPB009556;BmuPB005615;BmuPB001224;BmuPB018263;BmuPB008261;BmuPB000163;BmuPB019623;BmuPB018283;BmuPB013846;BmuPB003623;BmuPB009924;BmuPB017868;Bmu…
		map04510	205	45	21.3418	2.10854	2.92988e-05	0.00117617	Focal_adhesion	BmuPB004844;BmuPB009107;BmuPB001642;BmuPB016562;BmuPB002020;BmuPB014799;BmuPB020296;BmuPB001547;BmuPB015378;BmuPB004717;BmuPB014230;BmuPB011185;BmuPB008019;BmuPB020154;BmuPB018964;BmuPB011136;BmuPB017335;BmuPB012919;BmuPB017971;BmuPB009116;BmuPB012060;BmuPB010392;BmuPB013554;BmuPB017920;BmuPB016092;BmuPB009995;BmuPB004700;BmuPB009556;BmuPB014101;BmuPB021240;BmuPB010608;BmuPB003396;BmuPB021239;Bmu…
		map04724	121	31	12.5969	2.46093	3.89256e-05	0.0013585	Glutamatergic_synapse	BmuPB016092;BmuPB016615;BmuPB015239;BmuPB007512;BmuPB018163;BmuPB017847;BmuPB007695;BmuPB016710;BmuPB015380;BmuPB005747;BmuPB000621;BmuPB018581;BmuPB016562;BmuPB001359;BmuPB010998;BmuPB019277;BmuPB016869;BmuPB014873;BmuPB013658;BmuPB013505;BmuPB018583;BmuPB013190;BmuPB018578;BmuPB018579;BmuPB018918;BmuPB010224;BmuPB006828;BmuPB017104;BmuPB018584;BmuPB014077;BmuPB016218;
		map05217	63	20	6.5587	3.04938	7.3608e-05	0.00233538	Basal_cell_carcinoma	BmuPB019623;BmuPB017904;BmuPB011306;BmuPB007448;BmuPB013846;BmuPB006351;BmuPB000928;BmuPB016560;BmuPB011813;BmuPB015314;BmuPB004568;BmuPB000274;BmuPB006319;BmuPB011841;BmuPB014840;BmuPB000199;BmuPB012472;BmuPB015893;BmuPB021263;BmuPB000163;
		map04810	220	46	22.9034	2.00843	8.08371e-05	0.00235101	Regulation_of_actin_cytoskeleton	BmuPB004844;BmuPB004731;BmuPB011508;BmuPB001547;BmuPB015378;BmuPB004717;BmuPB014230;BmuPB003084;BmuPB016573;BmuPB008029;BmuPB020154;BmuPB011973;BmuPB012909;BmuPB002716;BmuPB019212;BmuPB018964;BmuPB018726;BmuPB002958;BmuPB017335;BmuPB017971;BmuPB012060;BmuPB006319;BmuPB013554;BmuPB016154;BmuPB016092;BmuPB008546;BmuPB015556;BmuPB009995;BmuPB018606;BmuPB004700;BmuPB002042;BmuPB014101;BmuPB005615;Bmu…
		map04934	162	36	16.8652	2.13457	0.000132332	0.00355259	Cushing_s_syndrome	BmuPB021183;BmuPB000928;BmuPB011813;BmuPB018163;BmuPB007695;BmuPB015380;BmuPB015314;BmuPB013562;BmuPB014840;BmuPB010998;BmuPB001622;BmuPB019277;BmuPB008277;BmuPB015893;BmuPB013505;BmuPB016560;BmuPB004568;BmuPB006319;BmuPB011841;BmuPB012472;BmuPB013808;BmuPB021263;BmuPB017904;BmuPB016092;BmuPB000621;BmuPB010641;BmuPB017761;BmuPB000163;BmuPB019623;BmuPB011026;BmuPB013846;BmuPB006351;BmuPB009924;Bmu…
		map04916	98	26	10.2024	2.54841	0.000145864	0.00363619	Melanogenesis	BmuPB017904;BmuPB016092;BmuPB000928;BmuPB011813;BmuPB018163;BmuPB015380;BmuPB015314;BmuPB000621;BmuPB016562;BmuPB001359;BmuPB014840;BmuPB010998;BmuPB019277;BmuPB015893;BmuPB000163;BmuPB019623;BmuPB011026;BmuPB013702;BmuPB006351;BmuPB009924;BmuPB004568;BmuPB011841;BmuPB014077;BmuPB000199;BmuPB012472;BmuPB021263;
		map05224	157	35	16.3447	2.14137	0.000165194	0.00384353	Breast_cancer	BmuPB000928;BmuPB011813;BmuPB015314;BmuPB002020;BmuPB014799;BmuPB005779;BmuPB014840;BmuPB008277;BmuPB018557;BmuPB015893;BmuPB012679;BmuPB014987;BmuPB016560;BmuPB004568;BmuPB006319;BmuPB011841;BmuPB012472;BmuPB021263;BmuPB017904;BmuPB016092;BmuPB021117;BmuPB002042;BmuPB009556;BmuPB005615;BmuPB018986;BmuPB003396;BmuPB000163;BmuPB019623;BmuPB013846;BmuPB006071;BmuPB006351;BmuPB009675;BmuPB009924;Bmu…
		map04392	28	12	2.91498	4.11667	0.00022451	0.00489711	Hippo_signaling_pathway_multiple_species	BmuPB013539;BmuPB002728;BmuPB017283;BmuPB016666;BmuPB016186;BmuPB005103;BmuPB009493;BmuPB011591;BmuPB008782;BmuPB012690;BmuPB012350;BmuPB005442;
		map05226	158	33	16.4488	2.00622	0.000701466	0.0116577	Gastric_cancer	BmuPB009393;BmuPB000928;BmuPB011813;BmuPB015314;BmuPB002020;BmuPB014840;BmuPB011508;BmuPB008277;BmuPB018557;BmuPB015893;BmuPB016560;BmuPB004568;BmuPB020969;BmuPB006319;BmuPB011841;BmuPB012472;BmuPB021263;BmuPB017904;BmuPB016092;BmuPB002042;BmuPB003396;BmuPB005669;BmuPB000163;BmuPB019623;BmuPB011306;BmuPB013846;BmuPB006071;BmuPB006351;BmuPB009675;BmuPB018058;BmuPB009924;BmuPB000199;BmuPB020257;
		map00562	72	19	7.49566	2.5348	0.000882969	0.0140071	Inositol_phosphate_metabolism	BmuPB019935;BmuPB001895;BmuPB009178;BmuPB017550;BmuPB018163;BmuPB014890;BmuPB011827;BmuPB015945;BmuPB005543;BmuPB016081;BmuPB019277;BmuPB020293;BmuPB012747;BmuPB013169;BmuPB003529;BmuPB006675;BmuPB018989;BmuPB005699;BmuPB001512;
		map04971	71	18	7.39156	2.43521	0.00166738	0.0207827	Gastric_acid_secretion	BmuPB018599;BmuPB018163;BmuPB007695;BmuPB015380;BmuPB000621;BmuPB016562;BmuPB010998;BmuPB019277;BmuPB015378;BmuPB010904;BmuPB011026;BmuPB008180;BmuPB008179;BmuPB003569;BmuPB016539;BmuPB014077;BmuPB013074;BmuPB016545;
		map04745	28	10	2.91498	3.43056	0.00222873	0.0262349	Phototransduction_fly	BmuPB011026;BmuPB017104;BmuPB019277;BmuPB004701;BmuPB004717;BmuPB018163;BmuPB016911;BmuPB007695;BmuPB016562;BmuPB016218;
		map04070	101	22	10.5147	2.0923	0.00307678	0.0337332	Phosphatidylinositol_signaling_system	BmuPB008538;BmuPB019935;BmuPB001895;BmuPB017550;BmuPB018163;BmuPB007695;BmuPB011827;BmuPB015945;BmuPB016562;BmuPB005543;BmuPB005697;BmuPB016081;BmuPB019277;BmuPB020293;BmuPB015242;BmuPB012747;BmuPB013169;BmuPB003529;BmuPB018989;BmuPB005699;BmuPB018267;BmuPB001512;
		map04925	95	21	9.89011	2.12333	0.00360474	0.0370016	Aldosterone_synthesis_and_secretion	BmuPB021183;BmuPB011581;BmuPB018163;BmuPB007695;BmuPB015380;BmuPB000621;BmuPB016562;BmuPB013562;BmuPB010998;BmuPB019277;BmuPB010641;BmuPB004701;BmuPB011026;BmuPB013505;BmuPB020909;BmuPB003569;BmuPB016756;BmuPB014077;BmuPB013074;BmuPB016911;BmuPB013808;
cerebellum vs brain	GO	GO:0005515	4194	696	470.209	1.48019	1.30461e-16	1.38027e-13	molecular_function:protein binding	BmuPB020071;BmuPB015579;BmuPB020903;BmuPB018163;BmuPB002719;BmuPB015945;BmuPB019003;BmuPB020416;BmuPB002104;BmuPB016084;BmuPB009568;BmuPB018964;BmuPB011100;BmuPB005860;BmuPB010623;BmuPB021123;BmuPB006643;BmuPB009415;BmuPB011878;BmuPB017547;BmuPB016217;BmuPB021461;BmuPB018641;BmuPB018061;BmuPB021516;BmuPB018276;BmuPB011673;BmuPB019746;BmuPB008206;BmuPB000045;BmuPB014833;BmuPB016017;BmuPB013016;Bmu…
		GO:0005543	247	72	27.6923	2.6	9.20908e-11	4.8716e-08	molecular_function:phospholipid binding	BmuPB016985;BmuPB014675;BmuPB011274;BmuPB015227;BmuPB020108;BmuPB003275;BmuPB004048;BmuPB015249;BmuPB016099;BmuPB001642;BmuPB014606;BmuPB014710;BmuPB002020;BmuPB018075;BmuPB009275;BmuPB020258;BmuPB010074;BmuPB018846;BmuPB014831;BmuPB017622;BmuPB011548;BmuPB012909;BmuPB010979;BmuPB002716;BmuPB000444;BmuPB004758;BmuPB018964;BmuPB019055;BmuPB005348;BmuPB011836;BmuPB011100;BmuPB019253;BmuPB006603;Bmu…
		GO:0008270	1095	181	122.765	1.47436	6.72515e-06	0.0017788	molecular_function:zinc ion binding	BmuPB005641;BmuPB008481;BmuPB001463;BmuPB010424;BmuPB014579;BmuPB009766;BmuPB004034;BmuPB011557;BmuPB000730;BmuPB020517;BmuPB008075;BmuPB002067;BmuPB009498;BmuPB015226;BmuPB018411;BmuPB015186;BmuPB012749;BmuPB005683;BmuPB008821;BmuPB021090;BmuPB017884;BmuPB004815;BmuPB009563;BmuPB011931;BmuPB017703;BmuPB009217;BmuPB004750;BmuPB008845;BmuPB013686;BmuPB000799;BmuPB011029;BmuPB018089;BmuPB018379;Bmu…
		GO:0005089	68	24	7.62379	3.14804	1.07214e-05	0.00189054	molecular_function:Rho guanyl-nucleotide exchange factor activity	BmuPB014675;BmuPB009534;BmuPB004872;BmuPB016099;BmuPB001642;BmuPB018075;BmuPB014831;BmuPB017622;BmuPB011548;BmuPB012909;BmuPB010979;BmuPB002716;BmuPB019047;BmuPB012900;BmuPB018019;BmuPB004140;BmuPB012967;BmuPB003178;BmuPB018964;BmuPB019031;BmuPB006099;BmuPB015934;BmuPB010383;BmuPB018385;
		GO:0035023	68	24	7.62379	3.14804	1.07214e-05	0.00189054	biological_process:regulation of Rho protein signal transduction	BmuPB014675;BmuPB009534;BmuPB004872;BmuPB016099;BmuPB001642;BmuPB018075;BmuPB014831;BmuPB017622;BmuPB011548;BmuPB012909;BmuPB010979;BmuPB002716;BmuPB019047;BmuPB012900;BmuPB018019;BmuPB004140;BmuPB012967;BmuPB003178;BmuPB018964;BmuPB019031;BmuPB006099;BmuPB015934;BmuPB010383;BmuPB018385;
		GO:0001505	266	58	29.8225	1.94484	2.55222e-05	0.0038575	biological_process:regulation of neurotransmitter levels	BmuPB005897;BmuPB019427;BmuPB013668;BmuPB007379;BmuPB011185;BmuPB000249;BmuPB021682;BmuPB016149;BmuPB003259;BmuPB012569;BmuPB002026;BmuPB010736;BmuPB009083;BmuPB001982;BmuPB018278;BmuPB010270;BmuPB017723;BmuPB017547;BmuPB008171;BmuPB005926;BmuPB017903;BmuPB008697;BmuPB019141;BmuPB002147;BmuPB017823;BmuPB019638;BmuPB019656;BmuPB021576;BmuPB019891;BmuPB018940;BmuPB010066;BmuPB002831;BmuPB012037;Bmu…
		GO:0004969	273	58	30.6073	1.89497	4.69548e-05	0.0055198	molecular_function:histamine receptor activity	BmuPB005897;BmuPB019427;BmuPB013668;BmuPB007379;BmuPB011185;BmuPB000249;BmuPB021682;BmuPB016149;BmuPB003259;BmuPB012569;BmuPB002026;BmuPB010736;BmuPB009083;BmuPB001982;BmuPB018278;BmuPB010270;BmuPB017723;BmuPB017547;BmuPB008171;BmuPB005926;BmuPB017903;BmuPB008697;BmuPB019141;BmuPB002147;BmuPB017823;BmuPB019638;BmuPB019656;BmuPB021576;BmuPB019891;BmuPB018940;BmuPB010066;BmuPB002831;BmuPB012037;Bmu…
		GO:0043565	603	106	67.6051	1.56793	6.88553e-05	0.0065313	molecular_function:sequence-specific DNA binding	BmuPB008824;BmuPB015234;BmuPB013632;BmuPB006621;BmuPB011303;BmuPB006061;BmuPB006105;BmuPB021177;BmuPB018278;BmuPB011591;BmuPB002760;BmuPB019829;BmuPB005926;BmuPB007180;BmuPB017938;BmuPB014524;BmuPB001778;BmuPB008464;BmuPB000443;BmuPB011911;BmuPB020517;BmuPB013219;BmuPB006998;BmuPB009550;BmuPB008075;BmuPB010161;BmuPB007227;BmuPB002067;BmuPB015226;BmuPB009102;BmuPB016017;BmuPB009651;BmuPB008522;Bmu…
		GO:0004713	415	77	46.5276	1.65493	0.000152932	0.0115573	molecular_function:protein tyrosine kinase activity	BmuPB007917;BmuPB006324;BmuPB018351;BmuPB007589;BmuPB001555;BmuPB010979;BmuPB009568;BmuPB011972;BmuPB004688;BmuPB007629;BmuPB010627;BmuPB002916;BmuPB014010;BmuPB005757;BmuPB016546;BmuPB012886;BmuPB009672;BmuPB011928;BmuPB004410;BmuPB009556;BmuPB014101;BmuPB015109;BmuPB000672;BmuPB020228;BmuPB018265;BmuPB005615;BmuPB003088;BmuPB006214;BmuPB019273;BmuPB001742;BmuPB003677;BmuPB010165;BmuPB003396;Bmu…
		GO:0051056	45	16	5.04516	3.17136	0.000278428	0.0196385	biological_process:regulation of small GTPase mediated signal transduction	BmuPB014981;BmuPB001062;BmuPB000832;BmuPB013400;BmuPB015249;BmuPB009107;BmuPB012463;BmuPB001642;BmuPB003008;BmuPB013766;BmuPB019942;BmuPB009092;BmuPB009275;BmuPB017047;BmuPB004817;BmuPB012881;
		GO:0004672	503	88	56.3936	1.56046	0.000325762	0.021541	molecular_function:protein kinase activity	BmuPB007917;BmuPB006324;BmuPB018351;BmuPB007589;BmuPB012704;BmuPB001555;BmuPB017070;BmuPB010979;BmuPB009568;BmuPB011972;BmuPB004688;BmuPB007629;BmuPB016418;BmuPB010627;BmuPB002916;BmuPB014010;BmuPB005757;BmuPB016546;BmuPB012886;BmuPB009672;BmuPB005657;BmuPB011928;BmuPB004410;BmuPB009556;BmuPB014101;BmuPB015109;BmuPB000672;BmuPB020228;BmuPB018265;BmuPB005615;BmuPB003088;BmuPB006214;BmuPB019273;Bmu…
		GO:0016055	83	23	9.30551	2.47165	0.000486612	0.0302845	biological_process:Wnt signaling pathway	BmuPB017904;BmuPB016985;BmuPB010830;BmuPB003368;BmuPB000928;BmuPB008906;BmuPB021121;BmuPB001880;BmuPB011813;BmuPB015314;BmuPB019273;BmuPB014840;BmuPB005697;BmuPB019623;BmuPB006091;BmuPB011778;BmuPB004568;BmuPB006319;BmuPB010651;BmuPB000199;BmuPB012472;BmuPB014842;BmuPB017032;
		GO:0006468	688	112	77.1348	1.452	0.000558115	0.0328048	biological_process:protein phosphorylation	BmuPB020903;BmuPB006324;BmuPB001463;BmuPB018351;BmuPB007589;BmuPB012704;BmuPB001555;BmuPB017070;BmuPB010979;BmuPB009568;BmuPB010627;BmuPB005860;BmuPB012886;BmuPB009672;BmuPB011928;BmuPB016882;BmuPB014101;BmuPB015109;BmuPB000672;BmuPB018265;BmuPB005615;BmuPB003088;BmuPB006681;BmuPB003677;BmuPB021529;BmuPB003396;BmuPB012021;BmuPB012966;BmuPB010588;BmuPB013402;BmuPB004518;BmuPB019852;BmuPB020974;Bmu…
		GO:0003774	129	30	14.4628	2.07429	0.000820399	0.0456833	molecular_function:motor activity	BmuPB019136;BmuPB016629;BmuPB002884;BmuPB013800;BmuPB016562;BmuPB012922;BmuPB001555;BmuPB009275;BmuPB004322;BmuPB002952;BmuPB018840;BmuPB002841;BmuPB001986;BmuPB002644;BmuPB003203;BmuPB015701;BmuPB019933;BmuPB002898;BmuPB000504;BmuPB012082;BmuPB016217;BmuPB007615;BmuPB018998;BmuPB010004;BmuPB018315;BmuPB003779;BmuPB015883;BmuPB019860;BmuPB010969;BmuPB002309;
	KEGG	map04390	158	49	17.7141	2.76616	1.92514e-08	3.34012e-06	Hippo_signaling_pathway	BmuPB009393;BmuPB010830;BmuPB000928;BmuPB011813;BmuPB015314;BmuPB014840;BmuPB004717;BmuPB008029;BmuPB003259;BmuPB003503;BmuPB009493;BmuPB006091;BmuPB019060;BmuPB016560;BmuPB003769;BmuPB014755;BmuPB004568;BmuPB006319;BmuPB008223;BmuPB010623;BmuPB016746;BmuPB012472;BmuPB011591;BmuPB011966;BmuPB011928;BmuPB000603;BmuPB017904;BmuPB006483;BmuPB008906;BmuPB005103;BmuPB019850;BmuPB021345;BmuPB018568;Bmu…
		map04310	142	40	15.9203	2.51252	2.83278e-06	0.000327658	Wnt_signaling_pathway	BmuPB010830;BmuPB000928;BmuPB011471;BmuPB019644;BmuPB011813;BmuPB018163;BmuPB015314;BmuPB016562;BmuPB014840;BmuPB010424;BmuPB003150;BmuPB021008;BmuPB018557;BmuPB006091;BmuPB016560;BmuPB004568;BmuPB006319;BmuPB012472;BmuPB015581;BmuPB014700;BmuPB020197;BmuPB017904;BmuPB008906;BmuPB018568;BmuPB018274;BmuPB006608;BmuPB020500;BmuPB019623;BmuPB011026;BmuPB013702;BmuPB013846;BmuPB011941;BmuPB005635;Bmu…
		map04550	136	38	15.2476	2.4922	5.93649e-06	0.000411992	Signaling_pathways_regulating_pluripotency_of_stem_cells	BmuPB009393;BmuPB005641;BmuPB010830;BmuPB000928;BmuPB008631;BmuPB014911;BmuPB011813;BmuPB018002;BmuPB002020;BmuPB003638;BmuPB014840;BmuPB007538;BmuPB011508;BmuPB006091;BmuPB016560;BmuPB020907;BmuPB014903;BmuPB004568;BmuPB006319;BmuPB006328;BmuPB012472;BmuPB016092;BmuPB017904;BmuPB008906;BmuPB009556;BmuPB005615;BmuPB008464;BmuPB001224;BmuPB018263;BmuPB008261;BmuPB019623;BmuPB018283;BmuPB006998;Bmu…
		map04360	175	44	19.6201	2.2426	1.36249e-05	0.000787971	Axon_guidance	BmuPB011705;BmuPB018320;BmuPB016562;BmuPB014058;BmuPB009694;BmuPB017866;BmuPB020902;BmuPB013751;BmuPB003189;BmuPB000444;BmuPB015383;BmuPB019060;BmuPB003769;BmuPB014903;BmuPB012472;BmuPB011648;BmuPB010610;BmuPB014700;BmuPB001512;BmuPB016154;BmuPB000603;BmuPB016092;BmuPB007126;BmuPB001600;BmuPB014101;BmuPB019273;BmuPB006681;BmuPB009105;BmuPB010680;BmuPB011026;BmuPB007448;BmuPB012480;BmuPB011778;Bmu…
		map04520	75	24	8.4086	2.85422	6.45757e-05	0.00280097	Adherens_junction	BmuPB016092;BmuPB009393;BmuPB004844;BmuPB009556;BmuPB015314;BmuPB005615;BmuPB014688;BmuPB012692;BmuPB004717;BmuPB012693;BmuPB017622;BmuPB003396;BmuPB006147;BmuPB019417;BmuPB011973;BmuPB013702;BmuPB014692;BmuPB013045;BmuPB018058;BmuPB019060;BmuPB005377;BmuPB005860;BmuPB001047;BmuPB011966;
		map04916	98	27	10.9872	2.4574	0.000139668	0.00484647	Melanogenesis	BmuPB020197;BmuPB017904;BmuPB016092;BmuPB010830;BmuPB000928;BmuPB008906;BmuPB011813;BmuPB018163;BmuPB015380;BmuPB015314;BmuPB000621;BmuPB016562;BmuPB001359;BmuPB012434;BmuPB014840;BmuPB019623;BmuPB011026;BmuPB013702;BmuPB001395;BmuPB006091;BmuPB011778;BmuPB004568;BmuPB014077;BmuPB000199;BmuPB012472;BmuPB001360;BmuPB014842;
		map05217	63	20	7.06322	2.83157	0.000182857	0.00575992	Basal_cell_carcinoma	BmuPB019623;BmuPB017904;BmuPB007448;BmuPB013846;BmuPB010830;BmuPB000928;BmuPB008906;BmuPB006091;BmuPB011778;BmuPB016560;BmuPB011813;BmuPB015314;BmuPB004568;BmuPB006319;BmuPB014840;BmuPB011144;BmuPB000199;BmuPB012472;BmuPB003150;BmuPB014842;
		map05225	171	39	19.1716	2.03426	0.00019919	0.00575992	Hepatocellular_carcinoma	BmuPB010066;BmuPB009393;BmuPB010830;BmuPB000928;BmuPB011813;BmuPB015314;BmuPB016562;BmuPB002020;BmuPB014840;BmuPB004717;BmuPB003150;BmuPB018557;BmuPB000444;BmuPB006091;BmuPB016560;BmuPB016119;BmuPB014903;BmuPB004568;BmuPB006319;BmuPB018234;BmuPB012472;BmuPB011878;BmuPB011966;BmuPB021569;BmuPB001512;BmuPB020197;BmuPB017904;BmuPB016092;BmuPB008906;BmuPB009556;BmuPB018568;BmuPB003911;BmuPB019623;Bmu…
		map05224	157	36	17.602	2.04522	0.000289022	0.00716363	Breast_cancer	BmuPB010830;BmuPB000928;BmuPB011813;BmuPB015314;BmuPB002020;BmuPB014840;BmuPB003150;BmuPB021170;BmuPB018557;BmuPB012679;BmuPB014987;BmuPB006091;BmuPB016560;BmuPB014903;BmuPB004568;BmuPB006319;BmuPB012472;BmuPB017904;BmuPB004773;BmuPB016092;BmuPB021117;BmuPB008906;BmuPB009556;BmuPB005615;BmuPB018568;BmuPB018986;BmuPB003396;BmuPB020517;BmuPB019623;BmuPB013846;BmuPB006071;BmuPB009675;BmuPB011778;Bmu…
		map04391	75	21	8.4086	2.49744	0.000560526	0.0129668	Hippo_signaling_pathway_fly	BmuPB006483;BmuPB012749;BmuPB005103;BmuPB019850;BmuPB021345;BmuPB004717;BmuPB009294;BmuPB006621;BmuPB008782;BmuPB003259;BmuPB016186;BmuPB009493;BmuPB019060;BmuPB009219;BmuPB014755;BmuPB010623;BmuPB001191;BmuPB012063;BmuPB011591;BmuPB011966;BmuPB005442;
		map04330	48	15	5.3815	2.78733	0.00126817	0.0220028	Notch_signaling_pathway	BmuPB014987;BmuPB013702;BmuPB021117;BmuPB017998;BmuPB011471;BmuPB020666;BmuPB019387;BmuPB018103;BmuPB003530;BmuPB018274;BmuPB018986;BmuPB008891;BmuPB016075;BmuPB021170;BmuPB012679;
		map04930	48	15	5.3815	2.78733	0.00126817	0.0220028	Type_II_diabetes_mellitus	BmuPB018887;BmuPB013505;BmuPB016092;BmuPB008616;BmuPB006825;BmuPB018606;BmuPB010181;BmuPB015778;BmuPB019253;BmuPB014903;BmuPB006681;BmuPB004630;BmuPB005644;BmuPB000045;BmuPB012920;
		map04713	102	24	11.4357	2.09869	0.00257055	0.0356793	Circadian_entrainment	BmuPB020197;BmuPB016092;BmuPB004773;BmuPB014477;BmuPB013016;BmuPB018163;BmuPB015380;BmuPB000621;BmuPB020228;BmuPB016562;BmuPB001359;BmuPB013562;BmuPB006214;BmuPB013658;BmuPB011026;BmuPB013505;BmuPB017667;BmuPB008943;BmuPB001395;BmuPB018918;BmuPB012088;BmuPB014077;BmuPB001360;BmuPB013808;
		map04923	58	16	6.50265	2.46054	0.0029684	0.0367869	Regulation_of_lipolysis_in_adipocytes	BmuPB001395;BmuPB016970;BmuPB018606;BmuPB016882;BmuPB019648;BmuPB015380;BmuPB000621;BmuPB019253;BmuPB002020;BmuPB014903;BmuPB006214;BmuPB014077;BmuPB004630;BmuPB000045;BmuPB019647;BmuPB012920;
brainstem vs brain	GO	GO:0005515	4194	745	497.451	1.49764	1.55855e-18	1.68635e-15	molecular_function:protein binding	BmuPB009951;BmuPB017187;BmuPB020071;BmuPB016695;BmuPB015579;BmuPB018090;BmuPB018163;BmuPB002209;BmuPB012734;BmuPB019003;BmuPB020416;BmuPB002104;BmuPB009568;BmuPB013165;BmuPB012571;BmuPB018964;BmuPB011100;BmuPB005860;BmuPB015789;BmuPB010623;BmuPB017104;BmuPB021123;BmuPB019814;BmuPB009415;BmuPB011694;BmuPB017547;BmuPB016217;BmuPB021461;BmuPB011500;BmuPB018061;BmuPB002692;BmuPB018276;BmuPB015189;Bmu…
		GO:0005543	247	79	29.2967	2.69655	3.62772e-12	1.9626e-09	molecular_function:phospholipid binding	BmuPB016985;BmuPB014675;BmuPB011274;BmuPB019371;BmuPB020108;BmuPB003275;BmuPB009191;BmuPB015249;BmuPB016099;BmuPB000991;BmuPB004573;BmuPB014606;BmuPB014710;BmuPB002020;BmuPB018075;BmuPB004589;BmuPB009275;BmuPB020258;BmuPB010074;BmuPB014831;BmuPB017622;BmuPB011548;BmuPB012909;BmuPB010979;BmuPB002716;BmuPB006641;BmuPB002970;BmuPB000444;BmuPB004758;BmuPB005418;BmuPB018964;BmuPB005348;BmuPB011836;Bmu…
		GO:0004672	503	110	59.6609	1.84375	7.34035e-08	2.64742e-05	molecular_function:protein kinase activity	BmuPB019677;BmuPB012794;BmuPB007917;BmuPB007288;BmuPB018048;BmuPB010201;BmuPB007589;BmuPB019489;BmuPB012704;BmuPB017070;BmuPB008076;BmuPB010979;BmuPB009568;BmuPB011972;BmuPB017538;BmuPB004688;BmuPB012793;BmuPB012571;BmuPB001002;BmuPB010995;BmuPB016418;BmuPB011517;BmuPB010627;BmuPB015212;BmuPB014010;BmuPB017104;BmuPB016546;BmuPB016976;BmuPB001980;BmuPB012886;BmuPB005657;BmuPB011928;BmuPB004410;Bmu…
		GO:0004713	415	95	49.2232	1.92998	1.00733e-07	2.72484e-05	molecular_function:protein tyrosine kinase activity	BmuPB019677;BmuPB012794;BmuPB007917;BmuPB007288;BmuPB010201;BmuPB007589;BmuPB019489;BmuPB008076;BmuPB010979;BmuPB009568;BmuPB011972;BmuPB017538;BmuPB004688;BmuPB012793;BmuPB012571;BmuPB001002;BmuPB011517;BmuPB010627;BmuPB015212;BmuPB014010;BmuPB017104;BmuPB016546;BmuPB016976;BmuPB001980;BmuPB012886;BmuPB011928;BmuPB004410;BmuPB009556;BmuPB014101;BmuPB015109;BmuPB020228;BmuPB018265;BmuPB005615;Bmu…
		GO:0005089	68	27	8.06549	3.3476	1.35446e-06	0.000244254	molecular_function:Rho guanyl-nucleotide exchange factor activity	BmuPB014675;BmuPB016863;BmuPB009534;BmuPB016099;BmuPB018075;BmuPB018031;BmuPB014831;BmuPB017622;BmuPB015373;BmuPB011548;BmuPB007286;BmuPB012909;BmuPB010979;BmuPB002716;BmuPB002970;BmuPB006641;BmuPB019047;BmuPB020366;BmuPB012900;BmuPB004140;BmuPB012967;BmuPB003178;BmuPB018964;BmuPB003750;BmuPB019031;BmuPB015934;BmuPB010383;
		GO:0035023	68	27	8.06549	3.3476	1.35446e-06	0.000244254	biological_process:regulation of Rho protein signal transduction	BmuPB014675;BmuPB016863;BmuPB009534;BmuPB016099;BmuPB018075;BmuPB018031;BmuPB014831;BmuPB017622;BmuPB015373;BmuPB011548;BmuPB007286;BmuPB012909;BmuPB010979;BmuPB002716;BmuPB002970;BmuPB006641;BmuPB019047;BmuPB020366;BmuPB012900;BmuPB004140;BmuPB012967;BmuPB003178;BmuPB018964;BmuPB003750;BmuPB019031;BmuPB015934;BmuPB010383;
		GO:0006468	688	133	81.6038	1.62983	1.82647e-06	0.00028232	biological_process:protein phosphorylation	BmuPB019677;BmuPB018048;BmuPB010201;BmuPB007589;BmuPB012704;BmuPB017070;BmuPB008076;BmuPB010979;BmuPB009568;BmuPB017538;BmuPB012793;BmuPB012571;BmuPB001002;BmuPB010995;BmuPB011517;BmuPB010627;BmuPB015212;BmuPB005860;BmuPB017104;BmuPB001980;BmuPB012886;BmuPB011928;BmuPB020683;BmuPB016882;BmuPB014101;BmuPB015109;BmuPB018265;BmuPB005615;BmuPB002009;BmuPB006681;BmuPB003677;BmuPB021529;BmuPB015373;Bmu…
		GO:0043565	603	118	71.5219	1.64984	3.28283e-06	0.000444003	molecular_function:sequence-specific DNA binding	BmuPB016376;BmuPB015234;BmuPB013632;BmuPB019936;BmuPB006061;BmuPB016596;BmuPB006105;BmuPB021177;BmuPB018278;BmuPB011591;BmuPB002760;BmuPB019829;BmuPB007180;BmuPB014524;BmuPB005804;BmuPB001778;BmuPB008464;BmuPB000066;BmuPB000443;BmuPB003345;BmuPB013537;BmuPB011911;BmuPB020517;BmuPB013219;BmuPB001376;BmuPB008558;BmuPB006998;BmuPB009550;BmuPB000871;BmuPB008075;BmuPB003623;BmuPB010161;BmuPB007227;Bmu…
		GO:0005509	711	131	84.3318	1.55339	1.59875e-05	0.00172984	molecular_function:calcium ion binding	BmuPB017012;BmuPB004966;BmuPB020071;BmuPB013625;BmuPB018163;BmuPB010054;BmuPB019010;BmuPB015812;BmuPB000507;BmuPB005239;BmuPB010623;BmuPB012466;BmuPB018270;BmuPB011028;BmuPB011832;BmuPB021117;BmuPB018284;BmuPB001965;BmuPB008642;BmuPB012687;BmuPB006664;BmuPB005561;BmuPB005065;BmuPB016734;BmuPB001504;BmuPB012247;BmuPB006433;BmuPB006439;BmuPB013402;BmuPB004029;BmuPB009219;BmuPB000637;BmuPB018328;Bmu…
		GO:0016055	83	27	9.84464	2.74261	3.03243e-05	0.00273424	biological_process:Wnt signaling pathway	BmuPB017904;BmuPB016985;BmuPB003368;BmuPB008906;BmuPB021121;BmuPB001880;BmuPB011813;BmuPB000099;BmuPB015314;BmuPB014840;BmuPB005697;BmuPB012138;BmuPB015893;BmuPB000163;BmuPB019623;BmuPB000100;BmuPB018303;BmuPB006091;BmuPB004568;BmuPB006319;BmuPB017260;BmuPB011841;BmuPB000199;BmuPB012472;BmuPB021263;BmuPB014842;BmuPB017032;
		GO:0005524	1643	259	194.876	1.32905	7.82362e-05	0.00564344	molecular_function:ATP binding	BmuPB007744;BmuPB019677;BmuPB018090;BmuPB009099;BmuPB018048;BmuPB008208;BmuPB009568;BmuPB007605;BmuPB012793;BmuPB012571;BmuPB001002;BmuPB011517;BmuPB005860;BmuPB019650;BmuPB009766;BmuPB017104;BmuPB002011;BmuPB006655;BmuPB001980;BmuPB013704;BmuPB011277;BmuPB004650;BmuPB016217;BmuPB008918;BmuPB002009;BmuPB006681;BmuPB015373;BmuPB002692;BmuPB001037;BmuPB012193;BmuPB013402;BmuPB010631;BmuPB017868;Bmu…
		GO:0001505	266	57	31.5503	1.80664	0.000177147	0.0112749	biological_process:regulation of neurotransmitter levels	BmuPB016194;BmuPB019427;BmuPB002781;BmuPB004563;BmuPB017271;BmuPB021682;BmuPB016149;BmuPB003259;BmuPB012569;BmuPB009689;BmuPB005418;BmuPB016876;BmuPB009083;BmuPB001982;BmuPB018278;BmuPB003215;BmuPB017723;BmuPB017547;BmuPB017903;BmuPB002147;BmuPB017823;BmuPB005669;BmuPB016164;BmuPB011413;BmuPB013627;BmuPB019656;BmuPB021576;BmuPB019891;BmuPB005616;BmuPB013417;BmuPB020219;BmuPB018940;BmuPB010066;Bmu…
		GO:0035556	259	55	30.72	1.79036	0.000217975	0.0124131	biological_process:intracellular signal transduction	BmuPB017685;BmuPB018163;BmuPB004589;BmuPB018608;BmuPB006276;BmuPB017002;BmuPB018964;BmuPB011836;BmuPB019530;BmuPB008538;BmuPB010182;BmuPB008822;BmuPB009534;BmuPB006681;BmuPB005697;BmuPB004595;BmuPB016756;BmuPB014895;BmuPB004744;BmuPB016559;BmuPB006303;BmuPB014151;BmuPB020219;BmuPB014675;BmuPB012303;BmuPB013016;BmuPB011006;BmuPB014937;BmuPB016562;BmuPB010998;BmuPB019277;BmuPB011767;BmuPB000444;Bmu…
		GO:0007275	118	31	13.996	2.21492	0.000254712	0.0137799	biological_process:multicellular organismal development	BmuPB017904;BmuPB021117;BmuPB003368;BmuPB021121;BmuPB010824;BmuPB000099;BmuPB014840;BmuPB006516;BmuPB005697;BmuPB000094;BmuPB018986;BmuPB021170;BmuPB015893;BmuPB012679;BmuPB006078;BmuPB008647;BmuPB019623;BmuPB014987;BmuPB008180;BmuPB011306;BmuPB009848;BmuPB013846;BmuPB000100;BmuPB018303;BmuPB006091;BmuPB016560;BmuPB003623;BmuPB011841;BmuPB012472;BmuPB016075;BmuPB014842;
		GO:0004969	273	57	32.3806	1.76032	0.000298083	0.0153584	molecular_function:histamine receptor activity	BmuPB016194;BmuPB019427;BmuPB002781;BmuPB004563;BmuPB017271;BmuPB021682;BmuPB016149;BmuPB003259;BmuPB012569;BmuPB009689;BmuPB005418;BmuPB016876;BmuPB009083;BmuPB001982;BmuPB018278;BmuPB003215;BmuPB017723;BmuPB017547;BmuPB017903;BmuPB002147;BmuPB017823;BmuPB005669;BmuPB016164;BmuPB011413;BmuPB013627;BmuPB019656;BmuPB021576;BmuPB019891;BmuPB005616;BmuPB013417;BmuPB020219;BmuPB018940;BmuPB010066;Bmu…
		GO:0007165	669	116	79.3502	1.46187	0.000344599	0.016948	biological_process:signal transduction	BmuPB011274;BmuPB007744;BmuPB016695;BmuPB020895;BmuPB018163;BmuPB011831;BmuPB010054;BmuPB004725;BmuPB016764;BmuPB013764;BmuPB015812;BmuPB011292;BmuPB011800;BmuPB013165;BmuPB011265;BmuPB015426;BmuPB008756;BmuPB016751;BmuPB002027;BmuPB003215;BmuPB001796;BmuPB019633;BmuPB017287;BmuPB005556;BmuPB012687;BmuPB003677;BmuPB010678;BmuPB015780;BmuPB018308;BmuPB001568;BmuPB008638;BmuPB001103;BmuPB019807;Bmu…
		GO:0003700	986	161	116.95	1.37666	0.000368963	0.0173573	molecular_function:transcription factor activity, sequence-specific DNA binding	BmuPB016376;BmuPB009391;BmuPB015234;BmuPB015812;BmuPB019936;BmuPB006061;BmuPB016596;BmuPB006105;BmuPB021177;BmuPB018278;BmuPB011591;BmuPB002760;BmuPB019829;BmuPB007180;BmuPB014524;BmuPB005804;BmuPB001778;BmuPB008464;BmuPB000066;BmuPB000443;BmuPB021529;BmuPB003345;BmuPB001444;BmuPB013537;BmuPB011911;BmuPB020517;BmuPB013219;BmuPB001376;BmuPB008558;BmuPB006998;BmuPB009550;BmuPB000436;BmuPB000871;Bmu…
		GO:0006355	2259	335	267.94	1.25028	0.00042848	0.0193173	biological_process:regulation of transcription, DNA-templated	BmuPB021216;BmuPB002209;BmuPB016376;BmuPB012734;BmuPB021186;BmuPB008795;BmuPB015426;BmuPB006105;BmuPB018278;BmuPB021461;BmuPB019430;BmuPB014524;BmuPB005804;BmuPB000066;BmuPB021113;BmuPB001444;BmuPB020517;BmuPB001376;BmuPB010161;BmuPB000823;BmuPB002067;BmuPB004753;BmuPB008002;BmuPB021482;BmuPB009651;BmuPB014937;BmuPB018973;BmuPB005812;BmuPB002806;BmuPB009217;BmuPB010175;BmuPB014728;BmuPB013686;Bmu…
	KEGG	map04550	136	44	16.131	2.72767	1.45374e-07	2.53677e-05	Signaling_pathways_regulating_pluripotency_of_stem_cells	BmuPB009393;BmuPB005641;BmuPB009609;BmuPB008631;BmuPB011813;BmuPB000099;BmuPB018002;BmuPB002020;BmuPB003638;BmuPB014840;BmuPB011508;BmuPB011040;BmuPB015893;BmuPB018027;BmuPB006091;BmuPB016560;BmuPB020907;BmuPB015212;BmuPB004568;BmuPB006319;BmuPB011841;BmuPB012472;BmuPB000276;BmuPB016092;BmuPB017904;BmuPB008906;BmuPB009556;BmuPB005615;BmuPB008464;BmuPB001224;BmuPB018263;BmuPB008261;BmuPB011558;Bmu…
		map04010	310	74	36.7691	2.01256	6.87896e-07	8.00252e-05	MAPK_signaling_pathway	BmuPB012794;BmuPB011848;BmuPB010201;BmuPB012704;BmuPB004583;BmuPB018608;BmuPB012793;BmuPB003916;BmuPB020196;BmuPB015212;BmuPB011136;BmuPB016546;BmuPB010392;BmuPB020977;BmuPB015581;BmuPB016563;BmuPB020683;BmuPB008959;BmuPB004700;BmuPB009556;BmuPB003489;BmuPB020228;BmuPB005615;BmuPB007827;BmuPB019784;BmuPB013563;BmuPB010641;BmuPB016678;BmuPB018283;BmuPB002692;BmuPB006071;BmuPB017009;BmuPB009675;Bmu…
		map04390	158	46	18.7404	2.45459	9.73188e-07	8.49106e-05	Hippo_signaling_pathway	BmuPB009393;BmuPB011813;BmuPB000099;BmuPB016244;BmuPB015314;BmuPB014840;BmuPB008029;BmuPB015893;BmuPB003259;BmuPB003503;BmuPB022456;BmuPB006091;BmuPB019060;BmuPB016560;BmuPB004568;BmuPB006319;BmuPB017260;BmuPB010623;BmuPB016746;BmuPB011841;BmuPB012472;BmuPB011591;BmuPB011966;BmuPB011928;BmuPB021263;BmuPB000603;BmuPB017904;BmuPB008906;BmuPB005103;BmuPB019850;BmuPB000274;BmuPB015288;BmuPB006681;Bmu…
		map05205	208	54	24.6709	2.18881	2.57686e-06	0.000138685	Proteoglycans_in_cancer	BmuPB012794;BmuPB009609;BmuPB011813;BmuPB000099;BmuPB010201;BmuPB016562;BmuPB002020;BmuPB014616;BmuPB014840;BmuPB018608;BmuPB015893;BmuPB020154;BmuPB021241;BmuPB000444;BmuPB006091;BmuPB015212;BmuPB011136;BmuPB017971;BmuPB004568;BmuPB012466;BmuPB011841;BmuPB010392;BmuPB012472;BmuPB015371;BmuPB011966;BmuPB017664;BmuPB020197;BmuPB017904;BmuPB016092;BmuPB016863;BmuPB015244;BmuPB008906;BmuPB004700;Bmu…
		map05217	63	25	7.47244	3.34563	3.29293e-06	0.000138685	Basal_cell_carcinoma	BmuPB019623;BmuPB017904;BmuPB011306;BmuPB007448;BmuPB013846;BmuPB000100;BmuPB008906;BmuPB006091;BmuPB016560;BmuPB011813;BmuPB000099;BmuPB011039;BmuPB015314;BmuPB004568;BmuPB000274;BmuPB006319;BmuPB017260;BmuPB011841;BmuPB014840;BmuPB000199;BmuPB012472;BmuPB015893;BmuPB021263;BmuPB014842;BmuPB000163;
		map05224	157	44	18.6218	2.36282	3.20441e-06	0.000138685	Breast_cancer	BmuPB009609;BmuPB011813;BmuPB000099;BmuPB015314;BmuPB002020;BmuPB014799;BmuPB005779;BmuPB014840;BmuPB012946;BmuPB008277;BmuPB021170;BmuPB018557;BmuPB015893;BmuPB012679;BmuPB014987;BmuPB012793;BmuPB006091;BmuPB016560;BmuPB004568;BmuPB006319;BmuPB017260;BmuPB011841;BmuPB012472;BmuPB021263;BmuPB017904;BmuPB004773;BmuPB016092;BmuPB021117;BmuPB008906;BmuPB009556;BmuPB005615;BmuPB018986;BmuPB011558;Bmu…
		map04510	205	53	24.3151	2.17972	3.57641e-06	0.000138685	Focal_adhesion	BmuPB012794;BmuPB009609;BmuPB009107;BmuPB010504;BmuPB016562;BmuPB002020;BmuPB014799;BmuPB020296;BmuPB011672;BmuPB001547;BmuPB015378;BmuPB017681;BmuPB020154;BmuPB021241;BmuPB018964;BmuPB011136;BmuPB012919;BmuPB017971;BmuPB009116;BmuPB012060;BmuPB005444;BmuPB010392;BmuPB015371;BmuPB011966;BmuPB016751;BmuPB013554;BmuPB017920;BmuPB020197;BmuPB016092;BmuPB003502;BmuPB004700;BmuPB004110;BmuPB009556;Bmu…
		map04310	142	39	16.8426	2.31555	1.71689e-05	0.000499328	Wnt_signaling_pathway	BmuPB011471;BmuPB011813;BmuPB000099;BmuPB018163;BmuPB010201;BmuPB015314;BmuPB016562;BmuPB014840;BmuPB019277;BmuPB021008;BmuPB018557;BmuPB015893;BmuPB006091;BmuPB016560;BmuPB004568;BmuPB006319;BmuPB017260;BmuPB011841;BmuPB012472;BmuPB015581;BmuPB014700;BmuPB021263;BmuPB020197;BmuPB017904;BmuPB008906;BmuPB004700;BmuPB018274;BmuPB006608;BmuPB000163;BmuPB020500;BmuPB019623;BmuPB011026;BmuPB013846;Bmu…
		map04916	98	30	11.6238	2.58091	3.38937e-05	0.000836767	Melanogenesis	BmuPB020197;BmuPB017904;BmuPB016092;BmuPB008906;BmuPB011813;BmuPB000099;BmuPB018163;BmuPB010201;BmuPB015314;BmuPB000621;BmuPB016562;BmuPB012434;BmuPB014840;BmuPB010998;BmuPB019277;BmuPB015893;BmuPB011558;BmuPB000163;BmuPB019623;BmuPB011026;BmuPB012793;BmuPB000100;BmuPB006091;BmuPB004568;BmuPB017260;BmuPB011841;BmuPB000199;BmuPB012472;BmuPB021263;BmuPB014842;
		map04934	162	41	19.2148	2.13377	5.34278e-05	0.00103591	Cushing_s_syndrome	BmuPB021183;BmuPB011813;BmuPB000099;BmuPB018163;BmuPB010201;BmuPB015314;BmuPB014840;BmuPB010998;BmuPB001622;BmuPB019277;BmuPB008277;BmuPB015893;BmuPB013505;BmuPB006091;BmuPB016560;BmuPB004568;BmuPB006319;BmuPB017260;BmuPB011841;BmuPB010826;BmuPB021177;BmuPB012472;BmuPB021263;BmuPB017904;BmuPB016092;BmuPB015244;BmuPB008906;BmuPB000621;BmuPB010641;BmuPB013563;BmuPB017761;BmuPB000163;BmuPB019623;Bmu…
		map05226	158	40	18.7404	2.13443	6.81619e-05	0.00124675	Gastric_cancer	BmuPB009393;BmuPB009609;BmuPB011813;BmuPB000099;BmuPB015314;BmuPB002020;BmuPB014840;BmuPB011508;BmuPB012946;BmuPB008419;BmuPB008277;BmuPB018557;BmuPB015893;BmuPB006091;BmuPB016560;BmuPB004568;BmuPB006319;BmuPB017260;BmuPB018234;BmuPB011841;BmuPB012472;BmuPB021263;BmuPB017904;BmuPB016092;BmuPB008906;BmuPB005669;BmuPB011558;BmuPB000163;BmuPB019623;BmuPB011306;BmuPB013846;BmuPB000100;BmuPB006071;Bmu…
		map05225	171	42	20.2823	2.07077	8.02907e-05	0.00133436	Hepatocellular_carcinoma	BmuPB010066;BmuPB009393;BmuPB009609;BmuPB011813;BmuPB000099;BmuPB015314;BmuPB016562;BmuPB002020;BmuPB014840;BmuPB018608;BmuPB008277;BmuPB018557;BmuPB015893;BmuPB000444;BmuPB006091;BmuPB016560;BmuPB016119;BmuPB004568;BmuPB006319;BmuPB017260;BmuPB018234;BmuPB011841;BmuPB012472;BmuPB011966;BmuPB021569;BmuPB021263;BmuPB020197;BmuPB017904;BmuPB016092;BmuPB008906;BmuPB009556;BmuPB016112;BmuPB011558;Bmu…
		map04360	175	43	20.7568	2.07161	9.13998e-05	0.00144993	Axon_guidance	BmuPB009609;BmuPB016562;BmuPB008140;BmuPB014058;BmuPB009694;BmuPB017866;BmuPB020902;BmuPB018181;BmuPB013751;BmuPB003189;BmuPB000444;BmuPB001746;BmuPB015383;BmuPB019060;BmuPB012472;BmuPB011648;BmuPB010610;BmuPB014700;BmuPB016154;BmuPB000603;BmuPB016092;BmuPB019048;BmuPB020876;BmuPB004700;BmuPB001600;BmuPB014101;BmuPB006681;BmuPB009105;BmuPB010680;BmuPB011558;BmuPB011026;BmuPB007448;BmuPB011306;Bmu…
		map04150	162	39	19.2148	2.02968	0.00020674	0.00313705	mTOR_signaling_pathway	BmuPB016950;BmuPB009609;BmuPB011813;BmuPB000099;BmuPB016562;BmuPB002020;BmuPB012704;BmuPB014840;BmuPB018557;BmuPB015893;BmuPB006091;BmuPB004568;BmuPB013766;BmuPB011841;BmuPB012472;BmuPB001465;BmuPB007236;BmuPB020197;BmuPB017904;BmuPB016092;BmuPB018606;BmuPB008906;BmuPB009556;BmuPB019784;BmuPB010629;BmuPB011975;BmuPB013857;BmuPB011558;BmuPB000163;BmuPB019623;BmuPB000100;BmuPB014602;BmuPB000199;Bmu…
		map04370	56	18	6.64217	2.70996	0.000846062	0.01203	VEGF_signaling_pathway	BmuPB020197;BmuPB016092;BmuPB000444;BmuPB018352;BmuPB012794;BmuPB009609;BmuPB004700;BmuPB014101;BmuPB017520;BmuPB017868;BmuPB015212;BmuPB016562;BmuPB002020;BmuPB017971;BmuPB004583;BmuPB011266;BmuPB014700;BmuPB011558;
		map04520	75	21	8.89576	2.36068	0.0012578	0.0162583	Adherens_junction	BmuPB016092;BmuPB009393;BmuPB004700;BmuPB009556;BmuPB015314;BmuPB005615;BmuPB012692;BmuPB017622;BmuPB002415;BmuPB006147;BmuPB019417;BmuPB011973;BmuPB018058;BmuPB019060;BmuPB005377;BmuPB005860;BmuPB017260;BmuPB001047;BmuPB020862;BmuPB011966;BmuPB021263;
		map04724	121	29	14.3518	2.02065	0.00132221	0.0164804	Glutamatergic_synapse	BmuPB020197;BmuPB016092;BmuPB005385;BmuPB016615;BmuPB016661;BmuPB015239;BmuPB015244;BmuPB007512;BmuPB010181;BmuPB018163;BmuPB018582;BmuPB008960;BmuPB017847;BmuPB010201;BmuPB016710;BmuPB000621;BmuPB018581;BmuPB016562;BmuPB017195;BmuPB010998;BmuPB019277;BmuPB016869;BmuPB014873;BmuPB013505;BmuPB018578;BmuPB018918;BmuPB017104;BmuPB018584;BmuPB016218;
		map04919	114	28	13.5216	2.07077	0.00142525	0.0165805	Thyroid_hormone_signaling_pathway	BmuPB020197;BmuPB016092;BmuPB002638;BmuPB009609;BmuPB018163;BmuPB003998;BmuPB010201;BmuPB011827;BmuPB020492;BmuPB016562;BmuPB002020;BmuPB003232;BmuPB019277;BmuPB018986;BmuPB009106;BmuPB021170;BmuPB011558;BmuPB017743;BmuPB014987;BmuPB006295;BmuPB000444;BmuPB016445;BmuPB013766;BmuPB005671;BmuPB013074;BmuPB012472;BmuPB011966;BmuPB013747;
		map04340	51	16	6.04912	2.64501	0.0019938	0.0217449	Hedgehog_signaling_pathway	BmuPB011306;BmuPB007448;BmuPB010824;BmuPB011039;BmuPB010201;BmuPB012975;BmuPB011893;BmuPB000274;BmuPB011226;BmuPB017104;BmuPB020257;BmuPB000094;BmuPB013925;BmuPB015906;BmuPB011928;BmuPB016218;
		map04928	102	25	12.0982	2.06642	0.00219291	0.0231917	Parathyroid_hormone_synthesis_secretion_and_action	BmuPB020197;BmuPB016092;BmuPB004773;BmuPB004731;BmuPB016863;BmuPB016284;BmuPB015244;BmuPB009534;BmuPB008915;BmuPB018163;BmuPB010201;BmuPB000621;BmuPB016562;BmuPB005615;BmuPB010998;BmuPB019277;BmuPB018557;BmuPB015906;BmuPB011558;BmuPB016558;BmuPB012091;BmuPB020398;BmuPB021177;BmuPB020257;BmuPB020862;
		map04330	48	15	5.69329	2.63468	0.00292643	0.0291807	Notch_signaling_pathway	BmuPB014987;BmuPB021117;BmuPB011471;BmuPB004736;BmuPB019387;BmuPB020492;BmuPB018103;BmuPB018735;BmuPB003530;BmuPB018274;BmuPB018986;BmuPB008891;BmuPB016075;BmuPB021170;BmuPB012679;
		map01522	95	23	11.268	2.04119	0.00394862	0.036265	Endocrine_resistance	BmuPB016092;BmuPB004773;BmuPB021117;BmuPB009609;BmuPB009556;BmuPB014101;BmuPB010201;BmuPB000621;BmuPB002020;BmuPB003232;BmuPB010998;BmuPB018986;BmuPB008277;BmuPB021170;BmuPB012679;BmuPB011558;BmuPB014987;BmuPB004754;BmuPB017868;BmuPB015212;BmuPB020257;BmuPB020862;BmuPB016075;
		map04925	95	23	11.268	2.04119	0.00394862	0.036265	Aldosterone_synthesis_and_secretion	BmuPB021183;BmuPB020197;BmuPB015244;BmuPB016882;BmuPB018163;BmuPB003998;BmuPB010201;BmuPB000621;BmuPB016562;BmuPB010998;BmuPB019277;BmuPB013563;BmuPB010641;BmuPB004701;BmuPB011026;BmuPB013505;BmuPB020909;BmuPB014097;BmuPB016756;BmuPB021177;BmuPB013074;BmuPB017330;BmuPB016911;
