# Supplementary material for: Genome-Wide DNA Methylation and Hydroxymethylation Changes Revealed Epigenetic Regulation of Neuromodulation and Myelination in Yak Hypothalamus
Source: Front Genet. 2021 Sep 27;12:592135. doi: 10.3389/fgene.2021.592135 (PMC8503545; doi:10.3389/fgene.2021.592135)
Supplement: Supplementary file 9 [file Table_8.XLSX]

## Sheet: Table S8
Supplymentary table 12. mRNA levels of each tissue from cattle or yak
name	cattle brain	cattle brainstem	cattle cerebellum	cattle hypothalamus	yak brain	yak brainstem	yak cerebellum	yak hypothalamus	GO	Interpro	KEGG	Swissprot	Trembl
BmuPB000001	2.54	6.95	5.42	6.58	8.7	9.71	6.27	1.45	GO:0004994; somatostatin receptor activity; Molecular Function GO:0007186; G-protein coupled receptor signaling pathway; Biological Process GO:0008285; negative regulation of cell proliferation; Biological Process GO:0016021; integral to membrane; Cellular Component	IPR001116; Somatostatin receptor 1	K18758 DIS3-like exonuclease 2 [EC:3.1.13.-] | (RefSeq) DIS3L2; DIS3 like 3'-5' exoribonuclease 2	sp|Q8IYB7|DI3L2_HUMAN	tr|L8HZU2|L8HZU2_BOSMU
BmuPB000002	0	0	1.3	0	0	1.47	0.68	0	GO:0007186; G-protein coupled receptor signaling pathway; Biological Process GO:0016021; integral to membrane; Cellular Component	IPR000112; GPCR, family 3, metabotropic glutamate receptor 6 IPR020478; AT hook-like	-	-	-
BmuPB000003	5.37	5.02	10.51	18.44	3.61	4.37	6.97	22.12	GO:0000785; chromatin; Cellular Component GO:0003677; DNA binding; Molecular Function GO:0005179; hormone activity; Molecular Function GO:0005576; extracellular region; Cellular Component GO:0005634; nucleus; Cellular Component GO:0006355; regulation of transcription, DNA-dependent; Biological Process	IPR000116; High mobility group, HMG-I/HMG-Y IPR000663; Natriuretic peptide	K12336 natriuretic peptide C | (RefSeq) NPPC; natriuretic peptide C	sp|P55206|ANFC_BOVIN	tr|H2ETE9|H2ETE9_CAPHI
BmuPB000004	20.69	17.44	17.39	18.7	17.75	16.26	21.22	26.08	GO:0005337; nucleoside transmembrane transporter activity; Molecular Function GO:0005515; protein binding; Molecular Function GO:0005737; cytoplasm; Cellular Component GO:0006810; transport; Biological Process GO:0008180; signalosome; Cellular Component GO:0016021; integral to membrane; Cellular Component	IPR000717; Proteasome component (PCI) domain IPR002259; Equilibrative nucleoside transporter IPR027530; COP9 signalosome complex subunit 7	K12180 COP9 signalosome complex subunit 7 | (RefSeq) COPS7B; COP9 signalosome subunit 7B	sp|Q2KI56|CSN7B_BOVIN	tr|M3Y0H3|M3Y0H3_MUSPF
BmuPB000005	49.26	67.12	57.24	50.96	32.5	50.98	56.15	84.01	GO:0003700; sequence-specific DNA binding transcription factor activity; Molecular Function GO:0006355; regulation of transcription, DNA-dependent; Biological Process	IPR001669; Arginine repressor IPR008015; GMP phosphodiesterase, delta subunit	K13758 retinal rod rhodopsin-sensitive cGMP 3',5'-cyclic phosphodiesterase subunit delta | (RefSeq) PDE6D; phosphodiesterase 6D	sp|Q95142|PDE6D_BOVIN	tr|M3VY49|M3VY49_FELCA
BmuPB000006	892.12	1053.25	800.83	484.63	791.09	985.95	1020.8	803.25	GO:0004871; signal transducer activity; Molecular Function GO:0007165; signal transduction; Biological Process	IPR002211; Lymphocyte-specific protein IPR004931; Prothymosin/parathymosin	K13784 prothymosin alpha | (RefSeq) PTMA; prothymosin, alpha	sp|P01252|PTMA_BOVIN	tr|C3VVV8|C3VVV8_PIG
BmuPB000007	0	0	0	0	0	0	0	0	GO:0004930; G-protein coupled receptor activity; Molecular Function GO:0007186; G-protein coupled receptor signaling pathway; Biological Process GO:0016021; integral to membrane; Cellular Component	IPR022335; G protein-coupled receptor 153	no KO assigned | (RefSeq) TEX44, CUNH2orf57; testis expressed 44	sp|Q53QW1|CB057_HUMAN	tr|G3MX24|G3MX24_BOVIN
BmuPB000008	0	0.39	0	0.1	0	0	0	0	GO:0004930; G-protein coupled receptor activity; Molecular Function GO:0004997; thyrotropin-releasing hormone receptor activity; Molecular Function GO:0007186; G-protein coupled receptor signaling pathway; Biological Process GO:0016021; integral to membrane; Cellular Component	IPR000276; G protein-coupled receptor, rhodopsin-like IPR002120; Thyrotrophin-releasing hormone receptor IPR009144; Thyrotropin-releasing hormone receptor IPR017452; GPCR, rhodopsin-like, 7TM	K05052 neuromedin U receptor 1 | (RefSeq) NMUR1; neuromedin U receptor 1	sp|Q9HB89|NMUR1_HUMAN	tr|L8J1I5|L8J1I5_BOSMU
BmuPB000009	144.77	209.59	164.18	146.59	138.7	221.97	178.16	220.76	GO:0003676; nucleic acid binding; Molecular Function GO:0003723; RNA binding; Molecular Function GO:0005634; nucleus; Cellular Component GO:0005737; cytoplasm; Cellular Component GO:0006396; RNA processing; Biological Process	IPR000504; RNA recognition motif domain IPR003954; RNA recognition motif domain, eukaryote IPR008111; RNA-binding motif protein 8	K11294 nucleolin | (RefSeq) NCL; nucleolin	sp|P08199|NUCL_MESAU	tr|G3S2Y6|G3S2Y6_GORGO
BmuPB000010	0	0	0	0	0	0	0	0	GO:0004960; thromboxane receptor activity; Molecular Function GO:0006479; protein methylation; Biological Process GO:0007186; G-protein coupled receptor signaling pathway; Biological Process GO:0008168; methyltransferase activity; Molecular Function GO:0016021; integral to membrane; Cellular Component	IPR001105; Thromboxane receptor IPR025799; Protein arginine N-methyltransferase	K11434 type I protein arginine methyltransferase [EC:2.1.1.319] | (RefSeq) PRMT1; protein arginine methyltransferase 1	sp|Q99873|ANM1_HUMAN	tr|F1MP07|F1MP07_BOVIN
BmuPB000011	0.41	0.89	1.69	1.88	3.67	1.75	2.66	0.54	GO:0003677; DNA binding; Molecular Function GO:0004003; ATP-dependent DNA helicase activity; Molecular Function GO:0005524; ATP binding; Molecular Function GO:0005634; nucleus; Cellular Component GO:0006289; nucleotide-excision repair; Biological Process GO:0006486; protein glycosylation; Biological Process GO:0008378; galactosyltransferase activity; Molecular Function GO:0016020; membrane; Cellu…	IPR001945; Xeroderma pigmentosum group D protein IPR002659; Glycosyl transferase, family 31	K09664 beta-1,3-N-acetylglucosaminyltransferase 7 [EC:2.4.1.-] | (RefSeq) B3GNT7; UDP-GlcNAc:betaGal beta-1,3-N-acetylglucosaminyltransferase 7	sp|Q8NFL0|B3GN7_HUMAN	tr|L8J5M3|L8J5M3_BOSMU
BmuPB000012	12.5	7.75	7.6	9.14	11.3	10.61	11.73	18.09	GO:0004974; leukotriene receptor activity; Molecular Function GO:0005515; protein binding; Molecular Function GO:0007186; G-protein coupled receptor signaling pathway; Biological Process GO:0016021; integral to membrane; Cellular Component	IPR003983; Leukotriene B4 type 1 receptor IPR006594; LisH dimerisation motif	no KO assigned | (RefSeq) ARMC9; armadillo repeat containing 9	sp|Q2KI89|ARMC9_BOVIN	tr|L8J3D7|L8J3D7_BOSMU
BmuPB000013	64.17	52.52	53.48	49.37	67.22	61.23	61.67	77.98	-	IPR002015; Proteasome/cyclosome repeat	K03032 26S proteasome regulatory subunit N2 | (RefSeq) PSMD1; proteasome 26S subunit, non-ATPase 1	sp|Q5R5S4|PSMD1_PONAB	tr|A7MBA2|A7MBA2_BOVIN
BmuPB000014	5.64	5.27	3.81	2.94	2.54	9.84	3.62	3.28	GO:0004930; G-protein coupled receptor activity; Molecular Function GO:0004993; serotonin receptor activity; Molecular Function GO:0005887; integral to plasma membrane; Cellular Component GO:0006939; smooth muscle contraction; Biological Process GO:0007186; G-protein coupled receptor signaling pathway; Biological Process GO:0007507; heart development; Biological Process GO:0016021; integral to me…	IPR000276; G protein-coupled receptor, rhodopsin-like IPR000482; 5-Hydroxytryptamine 2B receptor IPR002231; 5-hydroxytryptamine receptor family IPR009144; Thyrotropin-releasing hormone receptor IPR017452; GPCR, rhodopsin-like, 7TM	K04157 5-hydroxytryptamine receptor 2 | (RefSeq) HTR2B; 5-hydroxytryptamine receptor 2B	sp|P41595|5HT2B_HUMAN	tr|F6QI78|F6QI78_BOVIN
BmuPB000015	18.78	5.7	11.08	8.73	16.43	7.84	12.65	8.2	GO:0001505; regulation of neurotransmitter levels; Biological Process GO:0004969; histamine receptor activity; Molecular Function GO:0007186; G-protein coupled receptor signaling pathway; Biological Process GO:0016021; integral to membrane; Cellular Component	IPR003980; Histamine H3 receptor	no KO assigned | (RefSeq) C15H2orf72; chromosome 15 open reading frame, human C2orf72	sp|Q9CYS6|CB072_MOUSE	tr|F1SMX1|F1SMX1_PIG
BmuPB000016	0	0	0	0	0	0	0	0	GO:0000785; chromatin; Cellular Component GO:0003677; DNA binding; Molecular Function GO:0005634; nucleus; Cellular Component GO:0006355; regulation of transcription, DNA-dependent; Biological Process	IPR000116; High mobility group, HMG-I/HMG-Y IPR026717; Spermatogenesis-associated protein 3	no KO assigned | (RefSeq) SPATA3; spermatogenesis associated 3	sp|Q8NHX4|SPTA3_HUMAN	tr|L8J209|L8J209_BOSMU
BmuPB000017	0	0	0	0	0	0	0	0	GO:0004930; G-protein coupled receptor activity; Molecular Function GO:0004995; tachykinin receptor activity; Molecular Function GO:0005886; plasma membrane; Cellular Component GO:0007186; G-protein coupled receptor signaling pathway; Biological Process GO:0016021; integral to membrane; Cellular Component	IPR000276; G protein-coupled receptor, rhodopsin-like IPR000913; Neurokinin NK2 receptor IPR017452; GPCR, rhodopsin-like, 7TM	K08413 G protein-coupled receptor 55 | (RefSeq) GPR55; G protein-coupled receptor 55	sp|Q9Y2T6|GPR55_HUMAN	tr|L8J5P0|L8J5P0_BOSMU
BmuPB000018	310.5	202.09	254.92	262.89	414.64	210.23	359.98	226.53	GO:0007342; fusion of sperm to egg plasma membrane; Biological Process	IPR000775; Bindin IPR007084; BRICHOS domain	K18265 integral membrane protein 2C | (RefSeq) ITM2C, ITM3; integral membrane protein 2C	sp|A2VDN0|ITM2C_BOVIN	tr|L8J3F8|L8J3F8_BOSMU
BmuPB000019	26.64	33.52	49.64	43.6	50.45	46.85	46.14	9.65	-	IPR004357; Type IV secretion system CagX conjugation protein IPR013878; Mo25-like	no KO assigned | (RefSeq) CAB39; calcium binding protein 39	sp|Q29RI6|CAB39_BOVIN	tr|L8J576|L8J576_BOSMU
BmuPB000020	0.69	3.13	2.14	1.02	1.11	2.96	2.25	3.69	GO:0003677; DNA binding; Molecular Function GO:0004882; androgen receptor activity; Molecular Function GO:0005496; steroid binding; Molecular Function GO:0005515; protein binding; Molecular Function GO:0005634; nucleus; Cellular Component GO:0006355; regulation of transcription, DNA-dependent; Biological Process GO:0008270; zinc ion binding; Molecular Function GO:0030521; androgen receptor signal…	IPR000770; SAND domain IPR001103; Androgen receptor IPR001487; Bromodomain IPR001965; Zinc finger, PHD-type IPR004865; Sp100 IPR019787; Zinc finger, PHD-finger	K15413 nuclear autoantigen Sp-100 | (RefSeq) SP140L; nuclear body protein SP140-like protein	sp|Q9H930|SP14L_HUMAN	tr|F1MRU3|F1MRU3_BOVIN
BmuPB000021	0.9	3.67	1.62	0.22	0.54	1.04	0.12	0.15	GO:0005634; nucleus; Cellular Component	IPR004865; Sp100	K15413 nuclear autoantigen Sp-100 | (RefSeq) SP100; SP100 nuclear antigen	sp|P23497|SP100_HUMAN	tr|F1MWL9|F1MWL9_BOVIN
BmuPB000022	4.67	15.11	7.3	3.9	4.64	8.35	7.85	2.53	GO:0000786; nucleosome; Cellular Component GO:0003677; DNA binding; Molecular Function GO:0005515; protein binding; Molecular Function GO:0005634; nucleus; Cellular Component GO:0006334; nucleosome assembly; Biological Process GO:0008270; zinc ion binding; Molecular Function	IPR000770; SAND domain IPR001487; Bromodomain IPR001965; Zinc finger, PHD-type IPR004865; Sp100 IPR005819; Histone H5 IPR019787; Zinc finger, PHD-finger IPR020478; AT hook-like	no KO assigned | (RefSeq) SP140; SP140 nuclear body protein	sp|Q13342|SP140_HUMAN	tr|G1MDM3|G1MDM3_AILME
BmuPB000023	0.45	0.5	0.74	0.97	0.43	1.46	0.29	0	GO:0003677; DNA binding; Molecular Function GO:0004930; G-protein coupled receptor activity; Molecular Function GO:0005515; protein binding; Molecular Function GO:0005634; nucleus; Cellular Component GO:0007186; G-protein coupled receptor signaling pathway; Biological Process GO:0008270; zinc ion binding; Molecular Function GO:0016021; integral to membrane; Cellular Component	IPR000770; SAND domain IPR001487; Bromodomain IPR001965; Zinc finger, PHD-type IPR004865; Sp100 IPR019787; Zinc finger, PHD-finger IPR022335; G protein-coupled receptor 153	no KO assigned | (RefSeq) SP110; SP110 nuclear body protein	sp|Q9HB58|SP110_HUMAN	tr|L5L1H8|L5L1H8_PTEAL
BmuPB000024	0.65	0.92	0.34	0.32	1.88	2.28	0.35	0	GO:0003676; nucleic acid binding; Molecular Function GO:0006814; sodium ion transport; Biological Process GO:0006885; regulation of pH; Biological Process GO:0015385; sodium:hydrogen antiporter activity; Molecular Function GO:0016021; integral to membrane; Cellular Component	IPR000504; RNA recognition motif domain IPR001953; Na+/H+ exchanger, isoform 2 (NHE2) IPR020478; AT hook-like	K21123 splicing factor, arginine/serine-rich 9 | (RefSeq) serine/arginine-rich splicing factor 9-like	sp|Q5PPI1|SRSF9_RAT	tr|D2I5D9|D2I5D9_AILME
BmuPB000025	0	0	0	0	1.07	0.52	0	2.07	GO:0004930; G-protein coupled receptor activity; Molecular Function GO:0007186; G-protein coupled receptor signaling pathway; Biological Process GO:0016021; integral to membrane; Cellular Component	IPR000276; G protein-coupled receptor, rhodopsin-like IPR008365; Prostanoid receptor IPR017452; GPCR, rhodopsin-like, 7TM	no KO assigned | (RefSeq) uncharacterized LOC102273952	sp|Q99388|CSPRS_MOUSE	tr|F1MVX4|F1MVX4_BOVIN
BmuPB000026	2.66	2.49	5.21	9.13	5.1	0.93	2.87	1.06	GO:0004222; metalloendopeptidase activity; Molecular Function GO:0006508; proteolysis; Biological Process GO:0016021; integral to membrane; Cellular Component GO:0016539; intein-mediated protein splicing; Biological Process GO:0055085; transmembrane transport; Biological Process	IPR006142; Intein IPR011701; Major facilitator superfamily IPR018497; Peptidase M13, C-terminal domain IPR020846; Major facilitator superfamily domain	K08190 MFS transporter, MCP family, solute carrier family 16 (monocarboxylic acid transporters), member 14 | (RefSeq) SLC16A14; solute carrier family 16 member 14	sp|Q7RTX9|MOT14_HUMAN	tr|L8J222|L8J222_BOSMU
BmuPB000027	5.78	4.38	4.09	1.42	1.73	3.36	3.9	3.84	GO:0005515; protein binding; Molecular Function GO:0007218; neuropeptide signaling pathway; Biological Process	IPR000703; Proenkephalin A IPR001810; F-box domain	K10312 F-box protein 36 | (RefSeq) FBXO36; F-box protein 36	sp|Q5R796|FBX36_PONAB	tr|A3KMW8|A3KMW8_BOVIN
BmuPB000028	35.87	33.1	30.82	24.65	28.07	29.24	30.67	27.9	GO:0000785; chromatin; Cellular Component GO:0003677; DNA binding; Molecular Function GO:0004842; ubiquitin-protein ligase activity; Molecular Function GO:0005634; nucleus; Cellular Component GO:0006355; regulation of transcription, DNA-dependent; Biological Process GO:0008270; zinc ion binding; Molecular Function	IPR000116; High mobility group, HMG-I/HMG-Y IPR000569; HECT IPR004170; WWE domain IPR018123; WWE domain, subgroup	K10590 E3 ubiquitin-protein ligase TRIP12 [EC:2.3.2.26] | (RefSeq) TRIP12; thyroid hormone receptor interactor 12	sp|G5E870|TRIPC_MOUSE	tr|K9J424|K9J424_DESRO
BmuPB000029	96.79	197.73	216.99	171.4	148.03	300.67	185.55	160.39	GO:0005509; calcium ion binding; Molecular Function GO:0005515; protein binding; Molecular Function	IPR000742; Epidermal growth factor-like domain IPR001881; EGF-like calcium-binding domain	no KO assigned | (RefSeq) DNER; delta/notch like EGF repeat containing	sp|Q8NFT8|DNER_HUMAN	tr|F1N5P0|F1N5P0_BOVIN
BmuPB000030	28.85	17.26	14.52	34.17	40.64	29.22	37.65	53.38	GO:0005515; protein binding; Molecular Function GO:0007186; G-protein coupled receptor signaling pathway; Biological Process GO:0016021; integral to membrane; Cellular Component	IPR000202; GPCR, family 3, metabotropic glutamate receptor 5 IPR006020; Phosphotyrosine interaction domain	no KO assigned | (RefSeq) PID1; phosphotyrosine interaction domain containing 1	sp|Q7Z2X4|PCLI1_HUMAN	tr|G9G9W5|G9G9W5_CAPHI
BmuPB000031	3.54	9.62	7.29	2.21	5.56	5.99	6.26	6.41	GO:0008013; beta-catenin binding; Molecular Function GO:0008036; diuretic hormone receptor activity; Molecular Function GO:0016020; membrane; Cellular Component	IPR002001; GPCR, family 2, diuretic hormone receptor IPR009428; Beta-catenin-interacting ICAT	no KO assigned | (RefSeq) LZIC; leucine zipper and CTNNBIP1 domain containing	sp|Q8WZA0|LZIC_HUMAN	tr|G1LBY7|G1LBY7_AILME
BmuPB000032	0	0	0	0	0	0	0	0	GO:0016779; nucleotidyltransferase activity; Molecular Function	IPR020950; Protein male abnormal 21-related IPR022312; DNA polymerase family X IPR024803; Mab-21 domain-containing protein 2 IPR024810; Mab-21 domain	no KO assigned | (RefSeq) MB21D2; Mab-21 domain containing 2	sp|Q8IYB1|M21D2_HUMAN	tr|L8I391|L8I391_BOSMU
BmuPB000033	0	0	0	0	0	0	0	0	GO:0004993; serotonin receptor activity; Molecular Function GO:0005887; integral to plasma membrane; Cellular Component GO:0007186; G-protein coupled receptor signaling pathway; Biological Process GO:0007268; synaptic transmission; Biological Process GO:0032098; regulation of appetite; Biological Process	IPR000648; Oxysterol-binding protein IPR001520; 5-Hydroxytryptamine 4 receptor	K20465 oxysterol-binding protein-related protein 9/10/11 | (RefSeq) OSBPL9; oxysterol binding protein like 9	sp|Q96SU4|OSBL9_HUMAN	tr|G9KES4|G9KES4_MUSPF
BmuPB000034	8.64	0.59	16.07	26.89	12.91	1.5	8.39	28.66	GO:0006520; cellular amino acid metabolic process; Biological Process	IPR006034; Asparaginase/glutaminase IPR008382; SPHK1-interactor/A-kinase anchor 110kDa IPR018292; A-kinase anchor 110kDa, C-terminal	no KO assigned | (RefSeq) SPHKAP; SPHK1 interactor, AKAP domain containing	sp|Q2M3C7|SPKAP_HUMAN	tr|L8IWN7|L8IWN7_BOSMU
BmuPB000035	3.01	3.51	0.77	0.59	2.45	1.05	6.98	1	GO:0000166; nucleotide binding; Molecular Function GO:0003676; nucleic acid binding; Molecular Function GO:0003887; DNA-directed DNA polymerase activity; Molecular Function GO:0005515; protein binding; Molecular Function GO:0006139; nucleobase-containing compound metabolic process; Biological Process	IPR001680; WD40 repeat IPR006172; DNA-directed DNA polymerase, family B IPR017986; WD40-repeat-containing domain IPR020472; G-protein beta WD-40 repeat	K19760 dynein assembly factor with WDR repeat domains 1 | (RefSeq) DAW1; dynein assembly factor with WD repeats 1	sp|Q0P593|DAW1_BOVIN	tr|L8IYZ3|L8IYZ3_BOSMU
BmuPB000036	0	0	0	0	0	0	0	0	GO:0005576; extracellular region; Cellular Component GO:0006955; immune response; Biological Process GO:0008009; chemokine activity; Molecular Function	IPR001811; Chemokine interleukin-8-like domain IPR013284; Beta-catenin	K14625 C-C motif chemokine 20 | (RefSeq) CCL20; C-C motif chemokine ligand 20	sp|Q8SQB1|CCL20_BOVIN	tr|L8IVG7|L8IVG7_BOSMU
BmuPB000037	0.9	1.68	0.92	3.65	1.84	3.88	0.69	2.04	GO:0005249; voltage-gated potassium channel activity; Molecular Function GO:0005515; protein binding; Molecular Function GO:0006813; potassium ion transport; Biological Process GO:0008076; voltage-gated potassium channel complex; Cellular Component	IPR001440; Tetratricopeptide TPR-1 IPR004053; Potassium channel, voltage dependent, Kv1.6 IPR006636; Heat shock chaperonin-binding IPR013026; Tetratricopeptide repeat-containing domain IPR019734; Tetratricopeptide repeat	K09553 stress-induced-phosphoprotein 1 | (RefSeq) STIP1; stress induced phosphoprotein 1	sp|Q3ZBZ8|STIP1_BOVIN	tr|L8IQT8|L8IQT8_BOSMU
BmuPB000038	0.7	1.57	3.04	1.24	1.62	0.33	0.61	0.93	GO:0005542; folic acid binding; Molecular Function GO:0006810; transport; Biological Process GO:0006814; sodium ion transport; Biological Process GO:0008518; reduced folate carrier activity; Molecular Function GO:0015655; alanine:sodium symporter activity; Molecular Function GO:0016020; membrane; Cellular Component GO:0032328; alanine transport; Biological Process	IPR001463; Sodium:alanine symporter IPR002666; Reduced folate carrier	K14610 solute carrier family 19 (thiamine transporter), member 2/3 | (RefSeq) SLC19A3; solute carrier family 19 member 3	sp|Q9BZV2|S19A3_HUMAN	tr|L8IUX6|L8IUX6_BOSMU
BmuPB000039	14.58	24.19	36.52	20.47	22.59	29.03	21.3	13.32	GO:0004930; G-protein coupled receptor activity; Molecular Function GO:0007186; G-protein coupled receptor signaling pathway; Biological Process GO:0008060; ARF GTPase activator activity; Molecular Function GO:0008270; zinc ion binding; Molecular Function GO:0016021; integral to membrane; Cellular Component GO:0032312; regulation of ARF GTPase activity; Biological Process	IPR001164; Arf GTPase activating protein IPR022335; G protein-coupled receptor 153	K15044 Arf-GAP domain and FG repeats-containing protein 1 | (RefSeq) AGFG1; ArfGAP with FG repeats 1	sp|Q2TA45|AGFG1_BOVIN	tr|H2R625|H2R625_PANTR
BmuPB000040	21.92	16.89	19.06	18.43	13.31	15.66	17.45	28.84	GO:0016020; membrane; Cellular Component GO:0016021; integral to membrane; Cellular Component	IPR002229; Blood group Rhesus C/E/D polypeptide IPR008661; L6 membrane	no KO assigned | (RefSeq) TM4SF20; transmembrane 4 L six family member 20	sp|Q3T0Z4|T4S20_BOVIN	tr|L8IWN3|L8IWN3_BOSMU
BmuPB000041	0.61	3.4	4.32	0.68	1.11	4.24	1.31	0.92	GO:0004966; galanin receptor activity; Molecular Function GO:0005201; extracellular matrix structural constituent; Molecular Function GO:0005581; collagen; Cellular Component GO:0007186; G-protein coupled receptor signaling pathway; Biological Process GO:0007194; negative regulation of adenylate cyclase activity; Biological Process GO:0016021; integral to membrane; Cellular Component	IPR001442; Collagen IV, non-collagenous IPR003908; Galanin receptor 3 IPR008160; Collagen triple helix repeat	K06237 collagen, type IV, alpha | (RefSeq) COL4A3; collagen type IV alpha 3 chain	sp|Q01955|CO4A3_HUMAN	tr|F1MZU6|F1MZU6_BOVIN
BmuPB000042	0.39	1.97	1.65	0.15	0.71	2.5	0.3	0	GO:0005201; extracellular matrix structural constituent; Molecular Function GO:0005581; collagen; Cellular Component GO:0007186; G-protein coupled receptor signaling pathway; Biological Process GO:0008188; neuropeptide receptor activity; Molecular Function GO:0016021; integral to membrane; Cellular Component	IPR001442; Collagen IV, non-collagenous IPR005396; Neuropeptide FF receptor, type 1 IPR008160; Collagen triple helix repeat	K06237 collagen, type IV, alpha | (RefSeq) COL4A4; collagen type IV alpha 4 chain	sp|Q9QZR9|CO4A4_MOUSE	tr|L8IVG2|L8IVG2_BOSMU
BmuPB000043	4.13	6.22	3.36	1.67	3.22	4.7	5.73	3.75	GO:0004190; aspartic-type endopeptidase activity; Molecular Function GO:0004252; serine-type endopeptidase activity; Molecular Function GO:0016021; integral to membrane; Cellular Component	IPR001108; Peptidase A22A, presenilin IPR003903; Ubiquitin interacting motif IPR022764; Peptidase S54, rhomboid domain	K09651 rhomboid domain-containing protein 1 [EC:3.4.21.-] | (RefSeq) RHBDD1; rhomboid domain containing 1	sp|Q8TEB9|RHBL4_HUMAN	tr|L8IUX3|L8IUX3_BOSMU
BmuPB000044	0	0	0	0	0	0	0	0	GO:0003735; structural constituent of ribosome; Molecular Function GO:0005622; intracellular; Cellular Component GO:0005840; ribosome; Cellular Component GO:0006412; translation; Biological Process GO:0007218; neuropeptide signaling pathway; Biological Process	IPR000703; Proenkephalin A IPR001147; Ribosomal protein L21e	K02889 large subunit ribosomal protein L21e | (RefSeq) 60S ribosomal protein L21	sp|P46778|RL21_HUMAN	tr|G3MZB4|G3MZB4_BOVIN
BmuPB000045	2.87	1.18	3.58	4.27	6.34	3.21	3.51	1.02	GO:0005158; insulin receptor binding; Molecular Function GO:0005515; protein binding; Molecular Function GO:0005543; phospholipid binding; Molecular Function	IPR001849; Pleckstrin homology domain IPR002404; Insulin receptor substrate-1, PTB	K16172 insulin receptor substrate 1 | (RefSeq) IRS1; insulin receptor substrate 1	sp|P35568|IRS1_HUMAN	tr|L8IWM8|L8IWM8_BOSMU
BmuPB000046	1.46	0.88	1.18	0.61	4	0.24	0.34	0	GO:0007186; G-protein coupled receptor signaling pathway; Biological Process GO:0014065; phosphatidylinositol 3-kinase cascade; Biological Process GO:0016021; integral to membrane; Cellular Component GO:0048812; neuron projection morphogenesis; Biological Process	IPR003909; G protein-coupled receptor 37 orphan IPR026722; Neuronal tyrosine-phosphorylated phosphoinositide-3-kinase adapter 1/2 IPR026723; Neuronal tyrosine-phosphorylated phosphoinositide-3-kinase adapter 2	no KO assigned | (RefSeq) NYAP2; neuronal tyrosine-phosphorylated phosphoinositide-3-kinase adaptor 2	sp|Q9P242|NYAP2_HUMAN	tr|L8HMI1|L8HMI1_BOSMU
BmuPB000047	0.48	0	0	0	0.92	0	0	0	GO:0000785; chromatin; Cellular Component GO:0003677; DNA binding; Molecular Function GO:0005634; nucleus; Cellular Component GO:0006355; regulation of transcription, DNA-dependent; Biological Process	IPR000116; High mobility group, HMG-I/HMG-Y	no KO assigned | (RefSeq) NYAP2; neuronal tyrosine-phosphorylated phosphoinositide-3-kinase adaptor 2	sp|Q9P242|NYAP2_HUMAN	tr|D2H9Q8|D2H9Q8_AILME
BmuPB000048	0	0	0	0	0	0	0	0	GO:0003735; structural constituent of ribosome; Molecular Function GO:0005622; intracellular; Cellular Component GO:0005840; ribosome; Cellular Component GO:0006412; translation; Biological Process	IPR001911; Ribosomal protein S21	no KO assigned | (RefSeq) DOCK10, DRIP2, Nbla10300, ZIZ3; dedicator of cytokinesis 10	sp|Q96BY6|DOC10_HUMAN	tr|G1U413|G1U413_RABIT
BmuPB000049	0	0	0	0	0	0	0	0.97	GO:0008152; metabolic process; Biological Process GO:0016407; acetyltransferase activity; Molecular Function	IPR001447; Arylamine N-acetyltransferase	no KO assigned | (RefSeq) DOCK10; dedicator of cytokinesis 10	-	tr|E1B7C4|E1B7C4_BOVIN
BmuPB000050	20.85	45.6	23.03	7.36	21.98	26.33	23.64	0.83	GO:0005085; guanyl-nucleotide exchange factor activity; Molecular Function GO:0007264; small GTPase mediated signal transduction; Biological Process	IPR000533; Tropomyosin IPR010703; Dedicator of cytokinesis C-terminal IPR021816; Dedicator of cytokinesis C/D, N-terminal IPR026791; Dedicator of cytokinesis IPR026796; Dedicator of cytokinesis D IPR027007; DHR-1 domain IPR027357; DHR-2 domain	no KO assigned | (RefSeq) dedicator of cytokinesis protein 10-like	sp|Q9BZ29|DOCK9_HUMAN	tr|I3LU05|I3LU05_PIG
BmuPB000051	25.71	19.59	29.25	30.42	23.56	16.84	20.84	36.32	GO:0005525; GTP binding; Molecular Function GO:0006511; ubiquitin-dependent protein catabolic process; Biological Process GO:0007049; cell cycle; Biological Process GO:0031461; cullin-RING ubiquitin ligase complex; Cellular Component GO:0031625; ubiquitin protein ligase binding; Molecular Function	IPR001373; Cullin, N-terminal IPR008114; Septin 3 IPR016158; Cullin homology IPR019559; Cullin protein, neddylation domain	K03869 cullin 3 | (RefSeq) CUL3; cullin 3	sp|B5DF89|CUL3_RAT	tr|L9L536|L9L536_TUPCH
BmuPB000052	0	0	0.15	0.14	0	0	0	0	GO:0009405; pathogenesis; Biological Process GO:0016791; phosphatase activity; Molecular Function	IPR008108; Phosphatase IpgD/SopB	no KO assigned | (RefSeq) FAM124B; family with sequence similarity 124 member B	sp|A6QLD5|F124B_BOVIN	tr|L8IKW3|L8IKW3_BOSMU
BmuPB000053	93.73	65.34	98.45	146.9	92.82	99.45	92.57	58.82	GO:0004867; serine-type endopeptidase inhibitor activity; Molecular Function	IPR000215; Serpin family IPR000240; Serpin B9/maspin IPR023796; Serpin domain	K16643 glia-derived nexin | (RefSeq) SERPINE2; serpin family E member 2	sp|P07093|GDN_HUMAN	tr|L8IJL3|L8IJL3_BOSMU
BmuPB000054	26.83	11.26	26.43	24.59	20.88	17.86	26.67	44.66	GO:0004871; signal transducer activity; Molecular Function GO:0007165; signal transduction; Biological Process	IPR002211; Lymphocyte-specific protein	K17425 large subunit ribosomal protein L44 [EC:3.1.26.-] | (RefSeq) MRPL44; mitochondrial ribosomal protein L44	sp|Q2KIS2|RM44_BOVIN	tr|L8IGQ4|L8IGQ4_BOSMU
BmuPB000055	9.63	22.95	17.1	17.09	14.65	22.01	12.74	13.23	GO:0005515; protein binding; Molecular Function GO:0046872; metal ion binding; Molecular Function	IPR000306; FYVE zinc finger IPR001632; G-protein, beta subunit IPR001680; WD40 repeat IPR017455; Zinc finger, FYVE-related IPR017986; WD40-repeat-containing domain IPR020472; G-protein beta WD-40 repeat	no KO assigned | (RefSeq) WDFY1; WD repeat and FYVE domain containing 1	sp|Q2KIY3|WDFY1_BOVIN	tr|L8IHG9|L8IHG9_BOSMU
BmuPB000056	0	0	0	0	0	0	0	0	-	IPR006013; Antifreeze, type III	no KO assigned | (RefSeq) SHISA2; shisa family member 2	sp|A6QPA0|SHSA2_BOVIN	tr|L8I5G2|L8I5G2_BOSMU
BmuPB000057	0.28	2.91	0.87	2.5	0.27	0.33	0.31	0.38	GO:0005245; voltage-gated calcium channel activity; Molecular Function GO:0005891; voltage-gated calcium channel complex; Cellular Component GO:0008565; protein transporter activity; Molecular Function GO:0015031; protein transport; Biological Process GO:0070588; calcium ion transmembrane transport; Biological Process	IPR005446; Voltage-dependent calcium channel, L-type, alpha-1 subunit IPR016635; Adaptor protein complex, sigma subunit IPR022775; AP complex, mu/sigma subunit	K12395 AP-1 complex subunit sigma-3 | (RefSeq) AP1S3; adaptor related protein complex 1 sigma 3 subunit	sp|Q7TN05|AP1S3_MOUSE	tr|A5PK31|A5PK31_BOVIN
BmuPB000058	263.32	64.58	70.27	51.54	217.61	105.08	258.62	69.36	GO:0030141; secretory granule; Cellular Component	IPR000533; Tropomyosin IPR001990; Chromogranin/secretogranin	no KO assigned | (RefSeq) SCG2; secretogranin II	sp|P20616|SCG2_BOVIN	tr|L8I7F0|L8I7F0_BOSMU
BmuPB000059	0	0	2.08	0	0	0	0	0	GO:0000166; nucleotide binding; Molecular Function GO:0003676; nucleic acid binding; Molecular Function GO:0003887; DNA-directed DNA polymerase activity; Molecular Function GO:0005249; voltage-gated potassium channel activity; Molecular Function GO:0006139; nucleobase-containing compound metabolic process; Biological Process GO:0006811; ion transport; Biological Process GO:0016020; membrane; Cell…	IPR000369; Potassium channel, voltage-dependent, beta subunit, KCNE IPR006172; DNA-directed DNA polymerase, family B	K04898 potassium voltage-gated channel Isk-related subfamily E member 4 | (RefSeq) KCNE4, MiRP3; potassium voltage-gated channel subfamily E regulatory subunit 4	sp|Q9WTW3|KCNE4_MOUSE	tr|L8HWS0|L8HWS0_BOSMU
BmuPB000060	85.54	94.59	84.1	78.36	88.01	126.85	93	33.34	GO:0001614; purinergic nucleotide receptor activity; Molecular Function GO:0003824; catalytic activity; Molecular Function GO:0005216; ion channel activity; Molecular Function GO:0005524; ATP binding; Molecular Function GO:0006811; ion transport; Biological Process GO:0008152; metabolic process; Biological Process GO:0016020; membrane; Cellular Component	IPR000873; AMP-dependent synthetase/ligase IPR003047; P2X4 purinoceptor IPR020459; AMP-binding	K01897 long-chain acyl-CoA synthetase [EC:6.2.1.3] | (RefSeq) ACSL3; acyl-CoA synthetase long-chain family member 3	sp|O95573|ACSL3_HUMAN	tr|L8J2E9|L8J2E9_BOSMU
BmuPB000061	0	0.19	0	0	0.39	0.71	1.32	0	GO:0007186; G-protein coupled receptor signaling pathway; Biological Process GO:0016021; integral to membrane; Cellular Component GO:0016491; oxidoreductase activity; Molecular Function GO:0016747; transferase activity, transferring acyl groups other than amino-acyl groups; Molecular Function GO:0046872; metal ion binding; Molecular Function GO:0055114; oxidation-reduction process; Biological Pro…	IPR007130; Diacylglycerol acyltransferase IPR008335; Eukaryotic molybdopterin oxidoreductase IPR009126; Cholecystokinin receptor	K14458 2-acylglycerol O-acyltransferase 1 [EC:2.3.1.22] | (RefSeq) MOGAT1; monoacylglycerol O-acyltransferase 1	sp|Q70VZ7|MOGT1_BOVIN	tr|L8J475|L8J475_BOSMU
BmuPB000062	0	0	0.29	0	0.27	0.16	0.15	0.38	GO:0004370; glycerol kinase activity; Molecular Function GO:0005975; carbohydrate metabolic process; Biological Process GO:0006072; glycerol-3-phosphate metabolic process; Biological Process GO:0016773; phosphotransferase activity, alcohol group as acceptor; Molecular Function	IPR005999; Glycerol kinase IPR018484; Carbohydrate kinase, FGGY, N-terminal IPR018485; Carbohydrate kinase, FGGY, C-terminal	K00864 glycerol kinase [EC:2.7.1.30] | (RefSeq) glycerol kinase	sp|Q63060|GLPK_RAT	tr|Q2NKZ8|Q2NKZ8_BOVIN
BmuPB000063	78.54	62.77	66.22	62.03	55.12	51.92	50.73	164.33	GO:0000287; magnesium ion binding; Molecular Function GO:0003723; RNA binding; Molecular Function GO:0004826; phenylalanine-tRNA ligase activity; Molecular Function GO:0005524; ATP binding; Molecular Function GO:0006432; phenylalanyl-tRNA aminoacylation; Biological Process	IPR005146; B3/B4 tRNA-binding domain IPR005147; tRNA synthetase, B5-domain	K01890 phenylalanyl-tRNA synthetase beta chain [EC:6.1.1.20] | (RefSeq) FARSB; phenylalanyl-tRNA synthetase beta subunit	sp|Q9NSD9|SYFB_HUMAN	tr|A8E4P2|A8E4P2_BOVIN
BmuPB000064	3.07	0.48	0.7	1	2.45	2.78	0.74	0	GO:0000786; nucleosome; Cellular Component GO:0003677; DNA binding; Molecular Function GO:0003824; catalytic activity; Molecular Function GO:0005515; protein binding; Molecular Function GO:0005634; nucleus; Cellular Component GO:0006334; nucleosome assembly; Biological Process GO:0016020; membrane; Cellular Component	IPR000326; Phosphatidic acid phosphatase type 2/haloperoxidase IPR001487; Bromodomain IPR001951; Histone H4	K04717 sphingosine-1-phosphate phosphotase 2 [EC:3.1.3.-] | (RefSeq) SGPP2; sphingosine-1-phosphate phosphatase 2	sp|Q8IWX5|SGPP2_HUMAN	tr|L8J4Q2|L8J4Q2_BOSMU
BmuPB000065	2.63	0.55	0.9	1.43	2.24	2.04	2.21	3.69	GO:0005515; protein binding; Molecular Function GO:0008270; zinc ion binding; Molecular Function	IPR001841; Zinc finger, RING-type	no KO assigned | (RefSeq) Gm2102; predicted gene 2102	sp|D2H788|RN182_AILME	tr|F7FR82|F7FR82_MONDO
BmuPB000066	0	0.13	3.33	11.77	0	1.57	0	5.01	GO:0000976; transcription regulatory region sequence-specific DNA binding; Molecular Function GO:0003677; DNA binding; Molecular Function GO:0003700; sequence-specific DNA binding transcription factor activity; Molecular Function GO:0006355; regulation of transcription, DNA-dependent; Biological Process GO:0043565; sequence-specific DNA binding; Molecular Function	IPR000047; Helix-turn-helix motif IPR000533; Tropomyosin IPR001356; Homeobox domain IPR001523; Paired domain IPR013847; POU domain IPR020479; Homeodomain, metazoa IPR022106; Paired box protein 7	K09381 paired box protein 3/7 | (RefSeq) PAX3; paired box 3	sp|P23760|PAX3_HUMAN	tr|H2QJH9|H2QJH9_PANTR
BmuPB000067	5.88	1.36	25.35	1.15	22.21	3.06	7.99	0.09	GO:0004672; protein kinase activity; Molecular Function GO:0004713; protein tyrosine kinase activity; Molecular Function GO:0005515; protein binding; Molecular Function GO:0005524; ATP binding; Molecular Function GO:0006468; protein phosphorylation; Biological Process GO:0048013; ephrin receptor signaling pathway; Biological Process	IPR000719; Protein kinase domain IPR001090; Ephrin receptor ligand binding domain IPR001245; Serine-threonine/tyrosine-protein kinase catalytic domain IPR001660; Sterile alpha motif domain IPR003961; Fibronectin, type III IPR011510; Sterile alpha motif, type 2 IPR020635; Tyrosine-protein kinase, catalytic domain	K05105 Eph receptor A4 [EC:2.7.10.1] | (RefSeq) EPHA4; EPH receptor A4	sp|Q03137|EPHA4_MOUSE	tr|E1BER5|E1BER5_BOVIN
BmuPB000068	0	0	0	0	0	0	0	0	GO:0001614; purinergic nucleotide receptor activity; Molecular Function GO:0003723; RNA binding; Molecular Function GO:0003735; structural constituent of ribosome; Molecular Function GO:0005216; ion channel activity; Molecular Function GO:0005524; ATP binding; Molecular Function GO:0006412; translation; Biological Process GO:0006811; ion transport; Biological Process GO:0015934; large ribosomal s…	IPR001429; P2X purinoreceptor IPR002143; Ribosomal protein L1	K02865 large subunit ribosomal protein L10Ae | (RefSeq) 60S ribosomal protein L10a-like	sp|P62907|RL10A_RAT	tr|F7DWX2|F7DWX2_CALJA
BmuPB000069	27.84	14.12	22.87	25.12	27.47	24.75	29.02	37.97	GO:0005452; inorganic anion exchanger activity; Molecular Function GO:0006820; anion transport; Biological Process GO:0008509; anion transmembrane transporter activity; Molecular Function GO:0016020; membrane; Cellular Component GO:0016021; integral to membrane; Cellular Component GO:0045735; nutrient reservoir activity; Molecular Function	IPR001376; Gliadin, alpha/beta IPR002979; Anion exchange protein 3 IPR003020; Bicarbonate transporter, eukaryotic IPR011531; Bicarbonate transporter, C-terminal IPR013769; Band 3 cytoplasmic domain	K13856 solute carrier family 4 (anion exchanger), member 3 | (RefSeq) SLC4A3; solute carrier family 4 member 3	sp|B1MTL0|B3A3_CALMO	tr|L8IXU5|L8IXU5_BOSMU
BmuPB000070	9.63	11.03	6.74	6.11	4.49	5.3	6.73	8.87	GO:0004974; leukotriene receptor activity; Molecular Function GO:0005515; protein binding; Molecular Function GO:0007186; G-protein coupled receptor signaling pathway; Biological Process GO:0016021; integral to membrane; Cellular Component	IPR001611; Leucine-rich repeat IPR003983; Leukotriene B4 type 1 receptor	no KO assigned | (RefSeq) STK11IP; serine/threonine kinase 11 interacting protein	sp|Q8N1F8|S11IP_HUMAN	tr|L8J043|L8J043_BOSMU
BmuPB000071	4.54	4.41	3.31	7.6	3.81	5.28	10.21	30.37	GO:0005267; potassium channel activity; Molecular Function GO:0008083; growth factor activity; Molecular Function GO:0016021; integral to membrane; Cellular Component GO:0071805; potassium ion transmembrane transport; Biological Process	IPR001839; Transforming growth factor-beta, C-terminal IPR005410; Two pore domain potassium channel, THIK	K05500 inhibin, alpha | (RefSeq) INHA; inhibin alpha subunit	sp|P07994|INHA_BOVIN	tr|L8IWG1|L8IWG1_BOSMU
BmuPB000072	6.75	5.76	8.65	12.77	5.85	8.18	10.58	27.54	GO:0005515; protein binding; Molecular Function GO:0007186; G-protein coupled receptor signaling pathway; Biological Process GO:0008502; melatonin receptor activity; Molecular Function GO:0016021; integral to membrane; Cellular Component	IPR000025; Melatonin receptor family IPR003598; Immunoglobulin subtype 2 IPR003599; Immunoglobulin subtype IPR003961; Fibronectin, type III IPR007110; Immunoglobulin-like domain IPR013098; Immunoglobulin I-set	K19574 obscurin-like protein 1 | (RefSeq) OBSL1; obscurin like 1	sp|O75147|OBSL1_HUMAN	tr|E1BNH9|E1BNH9_BOVIN
BmuPB000073	16.45	5.3	10.12	21.87	13.59	5.28	11.44	20.58	GO:0004499; N,N-dimethylaniline monooxygenase activity; Molecular Function GO:0055114; oxidation-reduction process; Biological Process	IPR002254; Flavin monooxygenase (FMO) 2 IPR025256; Domain of unknown function DUF4203	no KO assigned | (RefSeq) TMEM198; transmembrane protein 198	sp|Q08E36|TM198_BOVIN	tr|L8IW28|L8IW28_BOSMU
BmuPB000074	53.12	26.53	31.88	44.49	61.05	46.64	56.43	136.97	GO:0005198; structural molecule activity; Molecular Function GO:0016758; transferase activity, transferring hexosyl groups; Molecular Function GO:0019028; viral capsid; Cellular Component GO:0032580; Golgi cisterna membrane; Cellular Component	IPR001803; Orbivirus inner capsid protein VP7 IPR008428; Chondroitin N-acetylgalactosaminyltransferase	K00747 chondroitin polymerizing factor [EC:2.4.1.175 2.4.1.226] | (RefSeq) CHPF; chondroitin polymerizing factor	sp|Q8IZ52|CHSS2_HUMAN	tr|E1BMM8|E1BMM8_BOVIN
BmuPB000075	4.6	1.11	7.49	7.35	3.92	3.28	4.57	17.94	GO:0004930; G-protein coupled receptor activity; Molecular Function GO:0005272; sodium channel activity; Molecular Function GO:0006814; sodium ion transport; Biological Process GO:0007186; G-protein coupled receptor signaling pathway; Biological Process GO:0016020; membrane; Cellular Component GO:0016021; integral to membrane; Cellular Component	IPR001873; Na+ channel, amiloride-sensitive IPR022335; G protein-coupled receptor 153	K04831 acid-sensing ion channel 4 | (RefSeq) ASIC4; acid sensing ion channel subunit family member 4	sp|Q7TNS7|ASIC4_MOUSE	tr|F6RVZ0|F6RVZ0_CALJA
BmuPB000076	63.06	51.03	35.39	53.08	46.94	31.1	38.35	80.06	GO:0009058; biosynthetic process; Biological Process GO:0016779; nucleotidyltransferase activity; Molecular Function	IPR001451; Bacterial transferase hexapeptide repeat IPR005835; Nucleotidyl transferase	K00966 mannose-1-phosphate guanylyltransferase [EC:2.7.7.13] | (RefSeq) GMPPA; GDP-mannose pyrophosphorylase A	sp|B0CM52|GMPPA_PAPAN	tr|E1BEN4|E1BEN4_BOVIN
BmuPB000077	0	0	0	0.31	0	0	0	0	-	IPR013098; Immunoglobulin I-set	no KO assigned | (RefSeq) CAVP-target protein	sp|P05548|CAVPT_BRALA	tr|J9P5R2|J9P5R2_CANFA
BmuPB000078	8.19	3.07	8.37	12.42	9.95	3.51	8.22	10.68	GO:0004672; protein kinase activity; Molecular Function GO:0004674; protein serine/threonine kinase activity; Molecular Function GO:0004713; protein tyrosine kinase activity; Molecular Function GO:0004957; prostaglandin E receptor activity; Molecular Function GO:0005515; protein binding; Molecular Function GO:0005524; ATP binding; Molecular Function GO:0006468; protein phosphorylation; Biological…	IPR000708; Prostanoid EP1 receptor IPR000719; Protein kinase domain IPR001245; Serine-threonine/tyrosine-protein kinase catalytic domain IPR002290; Serine/threonine- / dual specificity protein kinase, catalytic domain IPR003598; Immunoglobulin subtype 2 IPR003599; Immunoglobulin subtype IPR003961; Fibronectin, type III IPR007110; Immunoglobulin-like domain IPR013098; Immunoglobulin I-set IPR01572…	K08809 striated muscle-specific serine/threonine protein kinase [EC:2.7.11.1] | (RefSeq) SPEG; SPEG complex locus	sp|Q15772|SPEG_HUMAN	tr|G3N022|G3N022_BOVIN
BmuPB000079	6.81	4.6	2.09	3.13	17.78	4.04	10.64	9.04	GO:0005198; structural molecule activity; Molecular Function GO:0005882; intermediate filament; Cellular Component	IPR000533; Tropomyosin IPR001664; Intermediate filament protein IPR006821; Intermediate filament head, DNA-binding domain IPR027698; Desmin	K07610 desmin | (RefSeq) DES; desmin	sp|O62654|DESM_BOVIN	tr|F7ERR2|F7ERR2_MACMU
BmuPB000080	34.93	23.37	20.39	24.66	16.29	28.94	29.34	58.28	GO:0003735; structural constituent of ribosome; Molecular Function GO:0004177; aminopeptidase activity; Molecular Function GO:0005622; intracellular; Cellular Component GO:0005840; ribosome; Cellular Component GO:0006412; translation; Biological Process GO:0006508; proteolysis; Biological Process GO:0008270; zinc ion binding; Molecular Function	IPR001865; Ribosomal protein S2 IPR001948; Peptidase M18	K01267 aspartyl aminopeptidase [EC:3.4.11.21] | (RefSeq) DNPEP; aspartyl aminopeptidase	sp|Q2HJH1|DNPEP_BOVIN	tr|L8J038|L8J038_BOSMU
BmuPB000081	226.75	34.34	135.38	127.54	230.48	125.04	218.76	921.27	GO:0005509; calcium ion binding; Molecular Function	IPR001125; Recoverin IPR024833; Regulated endocrine-specific protein 18	no KO assigned | (RefSeq) RESP18; regulated endocrine specific protein 18	sp|A0JNL8|RES18_BOVIN	tr|L8IWF8|L8IWF8_BOSMU
BmuPB000082	3.08	1.65	0.23	3.24	1.9	1.79	1.9	6.72	GO:0005525; GTP binding; Molecular Function GO:0005737; cytoplasm; Cellular Component GO:0016620; oxidoreductase activity, acting on the aldehyde or oxo group of donors, NAD or NADP as acceptor; Molecular Function GO:0055114; oxidation-reduction process; Biological Process	IPR000158; Cell division protein FtsZ IPR020828; Glyceraldehyde 3-phosphate dehydrogenase, NAD(P) binding domain IPR020829; Glyceraldehyde 3-phosphate dehydrogenase, catalytic domain IPR020831; Glyceraldehyde/Erythrose phosphate dehydrogenase family	K00134 glyceraldehyde 3-phosphate dehydrogenase [EC:1.2.1.12] | (RefSeq) GAPDH, G3PDH, GAPD; glyceraldehyde-3-phosphate dehydrogenase	sp|P10096|G3P_BOVIN	tr|D7R7V6|D7R7V6_SHEEP
BmuPB000083	83.68	15.77	55.38	44.65	74.06	22.7	55.18	44.2	GO:0004725; protein tyrosine phosphatase activity; Molecular Function GO:0006470; protein dephosphorylation; Biological Process GO:0016020; membrane; Cellular Component GO:0016311; dephosphorylation; Biological Process GO:0016791; phosphatase activity; Molecular Function	IPR000242; Protein-tyrosine phosphatase, receptor/non-receptor type IPR000387; Protein-tyrosine/Dual specificity phosphatase IPR002229; Blood group Rhesus C/E/D polypeptide IPR003595; Protein-tyrosine phosphatase, catalytic IPR021613; Protein-tyrosine phosphatase receptor IA-2	K07817 receptor-type tyrosine-protein phosphatase N [EC:3.1.3.48] | (RefSeq) PTPRN; protein tyrosine phosphatase, receptor type N	sp|P56722|PTPRN_BOVIN	tr|L8IW25|L8IW25_BOSMU
BmuPB000084	118.28	123.97	103.03	104.47	123.84	172.6	139.53	143.7	GO:0004995; tachykinin receptor activity; Molecular Function GO:0005886; plasma membrane; Cellular Component GO:0007186; G-protein coupled receptor signaling pathway; Biological Process GO:0016021; integral to membrane; Cellular Component	IPR000913; Neurokinin NK2 receptor IPR001623; DnaJ domain IPR003903; Ubiquitin interacting motif	K09508 DnaJ homolog subfamily B member 2 | (RefSeq) DNAJB2; DnaJ heat shock protein family (Hsp40) member B2	sp|P25686|DNJB2_HUMAN	tr|L8IZJ5|L8IZJ5_BOSMU
BmuPB000085	10.59	2.21	8.17	13.79	12.82	12.47	92.53	12.94	GO:0003924; GTPase activity; Molecular Function GO:0005525; GTP binding; Molecular Function GO:0005737; cytoplasm; Cellular Component GO:0005874; microtubule; Cellular Component GO:0006184; GTP catabolic process; Biological Process GO:0007017; microtubule-based process; Biological Process GO:0043234; protein complex; Cellular Component GO:0051258; protein polymerization; Biological Process	IPR000158; Cell division protein FtsZ IPR000217; Tubulin IPR003008; Tubulin/FtsZ, GTPase domain IPR018316; Tubulin/FtsZ, 2-layer sandwich domain	K07374 tubulin alpha | (RefSeq) tubulin alpha-1D chain-like	sp|Q2HJ86|TBA1D_BOVIN	tr|G3U0W1|G3U0W1_LOXAF
BmuPB000086	462.46	120.5	383.1	410.11	456.31	349.3	308.46	1187.28	GO:0003924; GTPase activity; Molecular Function GO:0005525; GTP binding; Molecular Function GO:0005737; cytoplasm; Cellular Component GO:0005874; microtubule; Cellular Component GO:0006184; GTP catabolic process; Biological Process GO:0007017; microtubule-based process; Biological Process GO:0043234; protein complex; Cellular Component GO:0051258; protein polymerization; Biological Process	IPR000158; Cell division protein FtsZ IPR000217; Tubulin IPR003008; Tubulin/FtsZ, GTPase domain IPR018316; Tubulin/FtsZ, 2-layer sandwich domain	K07374 tubulin alpha | (RefSeq) TUBA4A; tubulin alpha 4a	sp|Q5XIF6|TBA4A_RAT	tr|M3YYU1|M3YYU1_MUSPF
BmuPB000087	68.92	65.62	40.19	31.27	47.9	57.84	52.04	65.44	GO:0004672; protein kinase activity; Molecular Function GO:0004713; protein tyrosine kinase activity; Molecular Function GO:0005515; protein binding; Molecular Function GO:0005524; ATP binding; Molecular Function GO:0006468; protein phosphorylation; Biological Process	IPR000719; Protein kinase domain IPR001245; Serine-threonine/tyrosine-protein kinase catalytic domain IPR001452; Src homology-3 domain IPR002290; Serine/threonine- / dual specificity protein kinase, catalytic domain IPR009148; Streptococcal non-M secreted SibA IPR020635; Tyrosine-protein kinase, catalytic domain	K08856 serine/threonine kinase 16 [EC:2.7.11.1] | (RefSeq) STK16; serine/threonine kinase 16	sp|O75716|STK16_HUMAN	tr|L8IWF5|L8IWF5_BOSMU
BmuPB000088	14.28	14.2	9.89	9.93	9.46	13.62	12.93	39.57	GO:0004601; peroxidase activity; Molecular Function GO:0005515; protein binding; Molecular Function GO:0006979; response to oxidative stress; Biological Process GO:0020037; heme binding; Molecular Function GO:0055114; oxidation-reduction process; Biological Process	IPR001621; Fungal ligninase IPR002110; Ankyrin repeat IPR020683; Ankyrin repeat-containing domain	no KO assigned | (RefSeq) ANKZF1; ankyrin repeat and zinc finger domain containing 1	sp|Q58CQ5|ANKZ1_BOVIN	tr|L8IZJ2|L8IZJ2_BOSMU
BmuPB000089	28.22	22	20.59	24.58	22.67	20.64	20.79	37.04	GO:0000166; nucleotide binding; Molecular Function GO:0005524; ATP binding; Molecular Function GO:0006810; transport; Biological Process GO:0015105; arsenite transmembrane transporter activity; Molecular Function GO:0015700; arsenite transport; Biological Process GO:0016021; integral to membrane; Cellular Component GO:0016887; ATPase activity; Molecular Function GO:0017111; nucleoside-triphosphat…	IPR000802; Arsenite/antimonite efflux pump membrane protein, ArsB IPR001140; ABC transporter, transmembrane domain IPR003439; ABC transporter-like IPR003593; AAA+ ATPase domain IPR007241; Autophagy-related protein 9 IPR017940; ABC transporter, integral membrane type 1	K17907 autophagy-related protein 9 | (RefSeq) ATG9A; autophagy related 9A	sp|Q3T904|ATG9A_BOVIN	tr|D2GXB3|D2GXB3_AILME
BmuPB000090	126.29	101.26	134.19	181.59	136.18	118.9	113.57	175.2	-	IPR003388; Reticulon	no KO assigned | (RefSeq) FAM134A, C2H2orf17; family with sequence similarity 134 member A	sp|Q8NC44|F134A_HUMAN	tr|F1MUR7|F1MUR7_BOVIN
BmuPB000091	24.68	32.8	23.88	28.26	19.53	23.69	19.32	33.87	GO:0000079; regulation of cyclin-dependent protein serine/threonine kinase activity; Biological Process GO:0004966; galanin receptor activity; Molecular Function GO:0007186; G-protein coupled receptor signaling pathway; Biological Process GO:0007194; negative regulation of adenylate cyclase activity; Biological Process GO:0007204; elevation of cytosolic calcium ion concentration; Biological Proce…	IPR003906; Galanin receptor 1 IPR013922; Cyclin PHO80-like	no KO assigned | (RefSeq) CNPPD1; cyclin Pas1/PHO80 domain containing 1	sp|Q5E9J2|CNPD1_BOVIN	tr|Q2HJ99|Q2HJ99_BOVIN
BmuPB000092	0.11	0.1	0.11	0	0	0	0	0	GO:0005160; transforming growth factor beta receptor binding; Molecular Function GO:0005215; transporter activity; Molecular Function GO:0006810; transport; Biological Process GO:0016020; membrane; Cellular Component GO:0016049; cell growth; Biological Process GO:0055085; transmembrane transport; Biological Process	IPR006043; Xanthine/uracil/vitamin C permease IPR015618; Transforming growth factor beta 3	K14612 solute carrier family 23 (nucleobase transporter), member 3 | (RefSeq) SLC23A3; solute carrier family 23 member 3	sp|Q6PIS1|S23A3_HUMAN	tr|E1BEZ1|E1BEZ1_BOVIN
BmuPB000093	1.59	1.91	2.58	1.56	1.53	3.7	2.46	2.72	GO:0005576; extracellular region; Cellular Component GO:0005634; nucleus; Cellular Component GO:0006281; DNA repair; Biological Process GO:0006955; immune response; Biological Process GO:0008009; chemokine activity; Molecular Function GO:0016020; membrane; Cellular Component	IPR008097; CX3C chemokine ligand 1 IPR015381; XLF/Cernunnos	K10980 non-homologous end-joining factor 1 | (RefSeq) NHEJ1; non-homologous end joining factor 1	sp|Q9H9Q4|NHEJ1_HUMAN	tr|L8J027|L8J027_BOSMU
BmuPB000094	0	0	0	0	0	0	0	0.21	GO:0006508; proteolysis; Biological Process GO:0007267; cell-cell signaling; Biological Process GO:0007275; multicellular organismal development; Biological Process GO:0008233; peptidase activity; Molecular Function GO:0016539; intein-mediated protein splicing; Biological Process	IPR000320; Hedgehog, N-terminal signaling domain IPR001767; Hint domain IPR003586; Hint domain C-terminal IPR003587; Hint domain N-terminal IPR006141; Intein splice site IPR008378; Ubiquitous surface protein	K11989 indian hedgehog | (RefSeq) IHH; indian hedgehog	sp|P97812|IHH_MOUSE	tr|L8IWE5|L8IWE5_BOSMU
BmuPB000095	0.13	0	0.04	0.04	0.4	0.82	2.66	0	GO:0005886; plasma membrane; Cellular Component GO:0006813; potassium ion transport; Biological Process GO:0015079; potassium ion transmembrane transporter activity; Molecular Function	IPR006036; Potassium uptake protein TrkA	no KO assigned | (RefSeq) CFAP65, CCDC108; cilia and flagella associated protein 65	sp|Q6ZU64|CC108_HUMAN	tr|F1MI34|F1MI34_BOVIN
BmuPB000096	0	0	0	0	0	0	0	0	GO:0005576; extracellular region; Cellular Component GO:0019953; sexual reproduction; Biological Process	IPR001064; Beta/gamma crystallin IPR005795; Major pollen allergen Lol pI	no KO assigned | (RefSeq) CRYBA2; crystallin beta A2	sp|P26444|CRBA2_BOVIN	tr|L8IW14|L8IW14_BOSMU
BmuPB000097	0	0	0	0	0	1.33	0	0	GO:0003700; sequence-specific DNA binding transcription factor activity; Molecular Function GO:0005922; connexon complex; Cellular Component GO:0006355; regulation of transcription, DNA-dependent; Biological Process GO:0007154; cell communication; Biological Process GO:0043565; sequence-specific DNA binding; Molecular Function	IPR000418; Ets domain IPR002271; Gap junction beta-5 protein (Cx30.3)	K09437 ETS oncogene family protein FEV | (RefSeq) FEV; FEV, ETS transcription factor	sp|O70132|FEV_RAT	tr|F6RBL2|F6RBL2_MACMU
BmuPB000098	43.06	5.8	35.89	18.07	97.45	14.85	51.25	15.51	GO:0016533; cyclin-dependent protein kinase 5 holoenzyme complex; Cellular Component GO:0016534; cyclin-dependent protein kinase 5 activator activity; Molecular Function	IPR004944; Cyclin-dependent kinase 5 activator	K19929 cyclin-dependent kinase 5 activator 2 | (RefSeq) CDK5R2; cyclin dependent kinase 5 regulatory subunit 2	sp|Q13319|CD5R2_HUMAN	tr|E1BAA0|E1BAA0_BOVIN
BmuPB000099	0	0	0	0	0.16	0	0	0	GO:0005102; receptor binding; Molecular Function GO:0005576; extracellular region; Cellular Component GO:0007275; multicellular organismal development; Biological Process GO:0016055; Wnt receptor signaling pathway; Biological Process	IPR005817; Wnt IPR013302; Wnt-10 protein	K01357 wingless-type MMTV integration site family, member 10 | (RefSeq) WNT10A; Wnt family member 10A	sp|P70701|WN10A_MOUSE	tr|F1MEW8|F1MEW8_BOVIN
BmuPB000100	0.19	0	0.19	0.18	0	0	0.2	0.5	GO:0005102; receptor binding; Molecular Function GO:0005576; extracellular region; Cellular Component GO:0007275; multicellular organismal development; Biological Process GO:0016055; Wnt receptor signaling pathway; Biological Process	IPR005817; Wnt IPR009143; Wnt-6 protein	K00445 wingless-type MMTV integration site family, member 6 | (RefSeq) WNT6; Wnt family member 6	sp|P22727|WNT6_MOUSE	tr|F1MN70|F1MN70_BOVIN
BmuPB000101	0.82	2.3	0.85	0.81	0.13	0	0	0.91	GO:0004994; somatostatin receptor activity; Molecular Function GO:0007186; G-protein coupled receptor signaling pathway; Biological Process GO:0016021; integral to membrane; Cellular Component GO:0030554; adenyl nucleotide binding; Molecular Function	IPR000644; CBS domain IPR001184; Somatostatin receptor 5	K07200 5'-AMP-activated protein kinase, regulatory gamma subunit | (RefSeq) PRKAG3; protein kinase AMP-activated non-catalytic subunit gamma 3	sp|Q2LL38|AAKG3_BOVIN	tr|L8J023|L8J023_BOSMU
BmuPB000102	90.26	112.18	65.99	37.77	20.05	44.52	24.31	36.37	GO:0005506; iron ion binding; Molecular Function GO:0009055; electron carrier activity; Molecular Function GO:0016705; oxidoreductase activity, acting on paired donors, with incorporation or reduction of molecular oxygen; Molecular Function GO:0020037; heme binding; Molecular Function GO:0055114; oxidation-reduction process; Biological Process	IPR000533; Tropomyosin IPR001128; Cytochrome P450	K00488 cholestanetriol 26-monooxygenase [EC:1.14.15.15] | (RefSeq) CYP27A1; cytochrome P450, family 27, subfamily A, polypeptide 1	sp|Q02318|CP27A_HUMAN	tr|A4FV92|A4FV92_BOVIN
BmuPB000103	24.68	31.08	22.78	13.16	19.36	25.53	20.21	14.35	GO:0006464; cellular protein modification process; Biological Process GO:0018095; protein polyglutamylation; Biological Process	IPR004344; Tubulin-tyrosine ligase/Tubulin polyglutamylase IPR027748; Tubulin polyglutamylase TTLL-4	K16601 tubulin polyglutamylase TTLL4 [EC:6.-.-.-] | (RefSeq) TTLL4; tubulin tyrosine ligase like 4	sp|Q14679|TTLL4_HUMAN	tr|E1BKB4|E1BKB4_BOVIN
BmuPB000104	3.01	4.31	2.97	1.91	3.97	4.63	4.57	6.54	GO:0004672; protein kinase activity; Molecular Function GO:0004713; protein tyrosine kinase activity; Molecular Function GO:0005524; ATP binding; Molecular Function GO:0005737; cytoplasm; Cellular Component GO:0006468; protein phosphorylation; Biological Process GO:0016175; superoxide-generating NADPH oxidase activity; Molecular Function	IPR000719; Protein kinase domain IPR001245; Serine-threonine/tyrosine-protein kinase catalytic domain IPR001655; Neutrophil cytosol factor 1 IPR002290; Serine/threonine- / dual specificity protein kinase, catalytic domain IPR020635; Tyrosine-protein kinase, catalytic domain	K06228 fused [EC:2.7.11.1] | (RefSeq) STK36; serine/threonine kinase 36	sp|Q9NRP7|STK36_HUMAN	tr|L8IW10|L8IW10_BOSMU
BmuPB000105	47.18	32.7	35.14	26.76	40.68	36.92	44.55	83.32	GO:0005515; protein binding; Molecular Function GO:0007186; G-protein coupled receptor signaling pathway; Biological Process GO:0008270; zinc ion binding; Molecular Function GO:0016021; integral to membrane; Cellular Component GO:0016503; pheromone receptor activity; Molecular Function	IPR001841; Zinc finger, RING-type IPR004072; Vomeronasal receptor, type 1 IPR006575; RWD domain	K10640 E3 ubiquitin-protein ligase RNF25 [EC:2.3.2.27] | (RefSeq) RNF25; ring finger protein 25	sp|Q5E9N3|RNF25_BOVIN	tr|L8IZH8|L8IZH8_BOSMU
BmuPB000106	6.33	5.27	6.06	6.82	6.18	7	6.34	14.2	GO:0004601; peroxidase activity; Molecular Function GO:0006979; response to oxidative stress; Biological Process GO:0020037; heme binding; Molecular Function GO:0046872; metal ion binding; Molecular Function GO:0055114; oxidation-reduction process; Biological Process	IPR001621; Fungal ligninase IPR007087; Zinc finger, C2H2 IPR015880; Zinc finger, C2H2-like	no KO assigned | (RefSeq) ZNF142; zinc finger protein 142	sp|P52746|ZN142_HUMAN	tr|E1BNL0|E1BNL0_BOVIN
BmuPB000107	1.23	0	1.26	8.81	2.35	2.85	10.59	0	GO:0004435; phosphatidylinositol phospholipase C activity; Molecular Function GO:0005160; transforming growth factor beta receptor binding; Molecular Function GO:0005509; calcium ion binding; Molecular Function GO:0006629; lipid metabolic process; Biological Process GO:0016049; cell growth; Biological Process GO:0035556; intracellular signal transduction; Biological Process	IPR000909; Phospholipase C, phosphatidylinositol-specific , X domain IPR001192; Phosphoinositide phospholipase C IPR002048; EF-hand domain IPR003940; Transforming growth factor, beta 2 IPR015359; Phospholipase C, phosphoinositol-specific, EF-hand-like	K05857 phosphatidylinositol phospholipase C, delta [EC:3.1.4.11] | (RefSeq) PLCD4; phospholipase C delta 4	sp|P21671|PLCD4_BOVIN	tr|F1MKT3|F1MKT3_BOVIN
BmuPB000108	2.08	2.28	3.48	5.07	2.07	2.92	2.41	1.62	GO:0003723; RNA binding; Molecular Function GO:0003964; RNA-directed DNA polymerase activity; Molecular Function GO:0005515; protein binding; Molecular Function GO:0005543; phospholipid binding; Molecular Function GO:0006278; RNA-dependent DNA replication; Biological Process	IPR000477; Reverse transcriptase IPR000839; Porin, Oms28 type IPR001849; Pleckstrin homology domain IPR007216; Rcd1	no KO assigned | (RefSeq) uncharacterized LOC108636657	sp|Q5PQL2|RCD1_RAT	tr|L8HQE1|L8HQE1_BOSMU
BmuPB000109	0.42	1.43	1.36	2.04	1.27	1.13	1.8	0.09	GO:0004221; ubiquitin thiolesterase activity; Molecular Function GO:0006511; ubiquitin-dependent protein catabolic process; Biological Process	IPR001394; Ubiquitin carboxyl-terminal hydrolases family 2 IPR003903; Ubiquitin interacting motif	K11850 ubiquitin carboxyl-terminal hydrolase 26/29/37 [EC:3.4.19.12] | (RefSeq) USP37; ubiquitin specific peptidase 37	sp|F1N5V1|UBP37_BOVIN	tr|L8IZH4|L8IZH4_BOSMU
BmuPB000110	0.33	0.15	0	0.08	0	0	0.09	0.22	GO:0003677; DNA binding; Molecular Function GO:0003779; actin binding; Molecular Function GO:0006355; regulation of transcription, DNA-dependent; Biological Process GO:0007010; cytoskeleton organization; Biological Process	IPR000839; Porin, Oms28 type IPR003128; Villin headpiece IPR006197; Peptidase S24, LexA-like IPR007122; Villin/Gelsolin IPR007123; Gelsolin domain IPR015627; Villin	K05761 villin 1 | (RefSeq) VIL1, Villin-1; villin 1	sp|Q3SZP7|VILI_BOVIN	tr|L8IXS3|L8IXS3_BOSMU
BmuPB000111	18.23	35.77	19.31	19.92	16.98	42.41	24.48	3.46	GO:0005515; protein binding; Molecular Function GO:0005922; connexon complex; Cellular Component GO:0007154; cell communication; Biological Process	IPR002266; Gap junction alpha-8 protein (Cx50) IPR004274; NLI interacting factor	K15731 carboxy-terminal domain RNA polymerase II polypeptide A small phosphatase [EC:3.1.3.16] | (RefSeq) CTDSP1; CTD small phosphatase 1	sp|Q9GZU7|CTDS1_HUMAN	tr|L8J015|L8J015_BOSMU
BmuPB000112	0.71	0.77	1.83	0.12	0.8	3.44	4.99	0.94	GO:0004942; anaphylatoxin receptor activity; Molecular Function GO:0005215; transporter activity; Molecular Function GO:0006810; transport; Biological Process GO:0006935; chemotaxis; Biological Process GO:0016020; membrane; Cellular Component GO:0016021; integral to membrane; Cellular Component	IPR001046; Natural resistance-associated macrophage like IPR002234; Anaphylatoxin chemotactic receptor family	K12347 natural resistance-associated macrophage protein 1 | (RefSeq) SLC11A1; solute carrier family 11 member 1	sp|Q27981|NRAM1_BOVIN	tr|Q0Z975|Q0Z975_BUBBU
BmuPB000113	0	1	0.18	0.52	0.51	1.24	10.18	0	GO:0001932; regulation of protein phosphorylation; Biological Process GO:0005952; cAMP-dependent protein kinase complex; Cellular Component GO:0008603; cAMP-dependent protein kinase regulator activity; Molecular Function	IPR002373; cAMP/cGMP-dependent protein kinase	no KO assigned | (RefSeq) CATIP; ciliogenesis associated TTC17 interacting protein	sp|Q7Z7H3|CB062_HUMAN	tr|L8IW00|L8IW00_BOSMU
BmuPB000114	39.18	55.5	34.23	36.84	36.03	50.23	35.21	37.1	GO:0005742; mitochondrial outer membrane translocase complex; Cellular Component GO:0006605; protein targeting; Biological Process GO:0006886; intracellular protein transport; Biological Process GO:0016787; hydrolase activity; Molecular Function	IPR001279; Beta-lactamase-like IPR002056; Protein import receptor MAS20-related	no KO assigned | (RefSeq) PNKD; paroxysmal nonkinesigenic dyskinesia	sp|A7YY46|PNKD_BOVIN	tr|L8IZG9|L8IZG9_BOSMU
BmuPB000115	106.28	89.86	80.28	76.65	85.04	91.17	100.56	216.87	GO:0005515; protein binding; Molecular Function	IPR001680; WD40 repeat IPR015957; Cytolethal distending toxin A IPR017986; WD40-repeat-containing domain IPR020472; G-protein beta WD-40 repeat	no KO assigned | (RefSeq) AAMP; angio associated migratory cell protein	sp|Q3SZK1|AAMP_BOVIN	tr|L8IXR5|L8IXR5_BOSMU
BmuPB000116	0.83	0	0	0	0	0	0.45	0.55	GO:0004930; G-protein coupled receptor activity; Molecular Function GO:0004957; prostaglandin E receptor activity; Molecular Function GO:0004984; olfactory receptor activity; Molecular Function GO:0007186; G-protein coupled receptor signaling pathway; Biological Process GO:0016021; integral to membrane; Cellular Component	IPR000276; G protein-coupled receptor, rhodopsin-like IPR000708; Prostanoid EP1 receptor IPR000725; Olfactory receptor IPR017452; GPCR, rhodopsin-like, 7TM	K08400 G protein-coupled bile acid receptor 1 | (RefSeq) GPBAR1, TGR5; G protein-coupled bile acid receptor 1	sp|Q862A9|GPBAR_BOVIN	tr|L8J011|L8J011_BOSMU
BmuPB000117	265.5	271.71	196.34	179.39	252.17	224.38	233.41	316.08	GO:0005856; cytoskeleton; Cellular Component GO:0007155; cell adhesion; Biological Process GO:0030833; regulation of actin filament polymerization; Biological Process	IPR006129; Adhesin B IPR007188; ARP2/3 complex, 34kDa subunit (p34-Arc)	K05758 actin related protein 2/3 complex, subunit 2 | (RefSeq) ARPC2; actin related protein 2/3 complex subunit 2	sp|Q3MHR7|ARPC2_BOVIN	tr|K9IRK6|K9IRK6_DESRO
BmuPB000118	0	0	0	0	0	0.05	0	0	GO:0004930; G-protein coupled receptor activity; Molecular Function GO:0004950; chemokine receptor activity; Molecular Function GO:0006935; chemotaxis; Biological Process GO:0007186; G-protein coupled receptor signaling pathway; Biological Process GO:0016021; integral to membrane; Cellular Component GO:0016494; C-X-C chemokine receptor activity; Molecular Function GO:0019959; interleukin-8 bindin…	IPR000057; CXC chemokine receptor 2 IPR000174; CXC chemokine receptor 1/2 IPR000276; G protein-coupled receptor, rhodopsin-like IPR000355; Chemokine receptor family IPR001355; CXC chemokine receptor 1 IPR017452; GPCR, rhodopsin-like, 7TM	K05050 C-X-C chemokine receptor type 2 | (RefSeq) CXCR1; C-X-C motif chemokine receptor 1	sp|Q28003|CXCR2_BOVIN	tr|E2GLM7|E2GLM7_BOVIN
BmuPB000119	0	0	0	0.07	0.07	0	0.31	0	GO:0004930; G-protein coupled receptor activity; Molecular Function GO:0004950; chemokine receptor activity; Molecular Function GO:0006935; chemotaxis; Biological Process GO:0007186; G-protein coupled receptor signaling pathway; Biological Process GO:0016021; integral to membrane; Cellular Component GO:0016494; C-X-C chemokine receptor activity; Molecular Function GO:0019959; interleukin-8 bindin…	IPR000057; CXC chemokine receptor 2 IPR000174; CXC chemokine receptor 1/2 IPR000276; G protein-coupled receptor, rhodopsin-like IPR000355; Chemokine receptor family IPR017452; GPCR, rhodopsin-like, 7TM	K05050 C-X-C chemokine receptor type 2 | (RefSeq) CXCR2, CXC-R2, CXCR-2, IL8RB; C-X-C motif chemokine receptor 2	sp|Q28003|CXCR2_BOVIN	tr|A6YM52|A6YM52_BOVIN
BmuPB000120	0	0.11	0	0.35	0.11	2.5	1.16	2.38	-	IPR004012; RUN IPR009149; BR22 IPR017455; Zinc finger, FYVE-related IPR020478; AT hook-like	no KO assigned | (RefSeq) RUFY4; RUN and FYVE domain containing 4	sp|Q6ZNE9|RUFY4_HUMAN	tr|L8IVZ7|L8IVZ7_BOSMU
BmuPB000121	2	10.81	5.41	7.54	8.39	14.14	6.95	0.83	GO:0004930; G-protein coupled receptor activity; Molecular Function GO:0005515; protein binding; Molecular Function GO:0007186; G-protein coupled receptor signaling pathway; Biological Process GO:0016021; integral to membrane; Cellular Component	IPR000980; SH2 domain IPR003595; Protein-tyrosine phosphatase, catalytic IPR006020; Phosphotyrosine interaction domain IPR013625; Tensin phosphotyrosine-binding domain IPR014019; Phosphatase tensin type IPR014020; Tensin phosphatase, C2 domain IPR022335; G protein-coupled receptor 153	K18080 tensin | (RefSeq) TNS1; tensin 1	sp|Q9GLM4|TENS1_BOVIN	tr|L8IZG4|L8IZG4_BOSMU
BmuPB000122	0	0	0	0	0	0	0	0	GO:0007186; G-protein coupled receptor signaling pathway; Biological Process GO:0008502; melatonin receptor activity; Molecular Function GO:0016021; integral to membrane; Cellular Component	IPR002278; Melatonin receptor 1A	-	-	-
BmuPB000123	0	0	0	0	0	0	0	0	GO:0000786; nucleosome; Cellular Component GO:0003677; DNA binding; Molecular Function GO:0005149; interleukin-1 receptor binding; Molecular Function GO:0005576; extracellular region; Cellular Component GO:0005634; nucleus; Cellular Component GO:0006954; inflammatory response; Biological Process GO:0006955; immune response; Biological Process GO:0007283; spermatogenesis; Biological Process	IPR001319; Nuclear transition protein 1 IPR003295; Interleukin-1, alpha IL1A	no KO assigned | (RefSeq) TNP1; transition protein 1	sp|P17305|STP1_BOVIN	tr|F7VJM9|F7VJM9_BOVIN
BmuPB000124	0	0	0	0	0	0	0	0	GO:0006835; dicarboxylic acid transport; Biological Process GO:0016020; membrane; Cellular Component GO:0017153; sodium:dicarboxylate symporter activity; Molecular Function	IPR001991; Sodium:dicarboxylate symporter	K10102 F-box protein 27 | (RefSeq) F-box only protein 27	-	tr|F1MHW5|F1MHW5_BOVIN
BmuPB000125	9.89	4.73	6.95	15.37	22.43	1.4	6.77	8.32	GO:0001558; regulation of cell growth; Biological Process GO:0005520; insulin-like growth factor binding; Molecular Function GO:0005576; extracellular region; Cellular Component GO:0005737; cytoplasm; Cellular Component GO:0008157; protein phosphatase 1 binding; Molecular Function GO:0008599; protein phosphatase type 1 regulator activity; Molecular Function	IPR000716; Thyroglobulin type-1 IPR000867; Insulin-like growth factor-binding protein, IGFBP IPR009168; Insulin-like growth factor binding protein IPR012213; Insulin-like growth factor binding protein 5 IPR026241; GLC7-interacting protein 4	no KO assigned | (RefSeq) IGFBP5; insulin like growth factor binding protein 5	sp|P24594|IBP5_RAT	tr|M3YYI6|M3YYI6_MUSPF
BmuPB000126	13.95	7.42	4.86	1.26	5.35	17.97	17.85	46.45	GO:0001558; regulation of cell growth; Biological Process GO:0004867; serine-type endopeptidase inhibitor activity; Molecular Function GO:0005520; insulin-like growth factor binding; Molecular Function GO:0005576; extracellular region; Cellular Component	IPR000429; Proteinase inhibitor I14, hirudin IPR000716; Thyroglobulin type-1 IPR000867; Insulin-like growth factor-binding protein, IGFBP IPR009168; Insulin-like growth factor binding protein IPR012210; Insulin-like growth factor binding protein 2	no KO assigned | (RefSeq) IGFBP2; insulin like growth factor binding protein 2	sp|P13384|IBP2_BOVIN	tr|E3W6T5|E3W6T5_PIG
BmuPB000127	2604.38	2704.07	1681.2	1605.8	1191.86	1898.73	1741.56	7093.95	GO:0003735; structural constituent of ribosome; Molecular Function GO:0005622; intracellular; Cellular Component GO:0005840; ribosome; Cellular Component GO:0006412; translation; Biological Process	IPR002674; Ribosomal protein L37ae IPR020575; Heat shock protein Hsp90, N-terminal	K02921 large subunit ribosomal protein L37Ae | (RefSeq) RPL37A; ribosomal protein L37a	sp|P61515|RL37P_RAT	tr|M3Z7E6|M3Z7E6_MUSPF
BmuPB000128	15.28	12.5	20.3	25.32	15.28	19.29	22.32	63.66	GO:0003676; nucleic acid binding; Molecular Function GO:0003677; DNA binding; Molecular Function GO:0004386; helicase activity; Molecular Function GO:0005249; voltage-gated potassium channel activity; Molecular Function GO:0005524; ATP binding; Molecular Function GO:0005634; nucleus; Cellular Component GO:0006813; potassium ion transport; Biological Process GO:0008076; voltage-gated potassium cha…	IPR000330; SNF2-related IPR001650; Helicase, C-terminal IPR004053; Potassium channel, voltage dependent, Kv1.6 IPR010003; HARP domain IPR014001; Helicase, superfamily 1/2, ATP-binding domain	K14440 SWI/SNF-related matrix-associated actin-dependent regulator of chromatin subfamily A-like protein 1 [EC:3.6.4.12] | (RefSeq) SMARCAL1; SWI/SNF related, matrix associated, actin dependent regulator of chromatin, subfamily a like 1	sp|Q9TTA5|SMAL1_BOVIN	tr|F1MDP3|F1MDP3_BOVIN
BmuPB000129	3	0.62	1.89	2.45	6.7	0.39	2.16	1.77	GO:0004499; N,N-dimethylaniline monooxygenase activity; Molecular Function GO:0008270; zinc ion binding; Molecular Function GO:0055114; oxidation-reduction process; Biological Process	IPR002253; Flavin monooxygenase (FMO) 1 IPR011016; Zinc finger, RING-CH-type	K10659 E3 ubiquitin-protein ligase MARCH4/9/11 [EC:2.3.2.27] | (RefSeq) MARCH4; membrane associated ring-CH-type finger 4	sp|Q9P2E8|MARH4_HUMAN	tr|L8IIB2|L8IIB2_BOSMU
BmuPB000130	9.3	8.65	7.62	8.37	5.74	7.13	9.66	13.86	GO:0000723; telomere maintenance; Biological Process GO:0003677; DNA binding; Molecular Function GO:0003684; damaged DNA binding; Molecular Function GO:0004003; ATP-dependent DNA helicase activity; Molecular Function GO:0004674; protein serine/threonine kinase activity; Molecular Function GO:0005634; nucleus; Cellular Component GO:0006303; double-strand break repair via nonhomologous end joining;…	IPR003547; Serine/threonine protein kinase, yersinia-type IPR005160; Ku70/Ku80 C-terminal arm IPR005161; Ku70/Ku80, N-terminal alpha/beta IPR006164; Ku70/Ku80 beta-barrel domain IPR014893; Ku, C-terminal IPR024193; Ku80	K10885 ATP-dependent DNA helicase 2 subunit 2 | (RefSeq) XRCC5; X-ray repair cross complementing 5	sp|P27641|XRCC5_MOUSE	tr|A7MBA7|A7MBA7_BOVIN
BmuPB000131	4.05	4.38	12.08	14.85	6.13	3.22	1.61	3.11	GO:0005198; structural molecule activity; Molecular Function GO:0007155; cell adhesion; Biological Process GO:0015629; actin cytoskeleton; Cellular Component GO:0045296; cadherin binding; Molecular Function	IPR001033; Alpha-catenin	no KO assigned | (RefSeq) TMEM169; transmembrane protein 169	sp|Q2TBG9|TM169_BOVIN	tr|L8IIW0|L8IIW0_BOSMU
BmuPB000132	83.86	94.16	78.08	96.65	32.93	56.28	40.96	75.21	-	IPR013310; Cysteinyl leukotriene receptor 1	K07753 peroxisomal trans-2-enoyl-CoA reductase [EC:1.3.1.38] | (RefSeq) PECR; peroxisomal trans-2-enoyl-CoA reductase	sp|Q9BY49|PECR_HUMAN	tr|G3X6L7|G3X6L7_BOVIN
BmuPB000133	0.32	10.08	17.65	22.1	0.91	7.75	1.03	12.22	GO:0003677; DNA binding; Molecular Function GO:0004879; ligand-activated sequence-specific DNA binding RNA polymerase II transcription factor activity; Molecular Function GO:0005634; nucleus; Cellular Component GO:0006355; regulation of transcription, DNA-dependent; Biological Process	IPR003068; Transcription factor COUP	no KO assigned | (RefSeq) MREG; melanoregulin	sp|Q8N565|MREG_HUMAN	tr|L8IKN1|L8IKN1_BOSMU
BmuPB000134	1.6	1.85	3.91	4.48	5.07	2.31	3.51	7.16	GO:0004930; G-protein coupled receptor activity; Molecular Function GO:0005515; protein binding; Molecular Function GO:0005576; extracellular region; Cellular Component GO:0016020; membrane; Cellular Component	IPR000083; Fibronectin, type I IPR000562; Fibronectin, type II, collagen-binding IPR003051; GPCR, family 2, corticotropin releasing factor receptor IPR003961; Fibronectin, type III	K05717 fibronectin 1 | (RefSeq) FN1; fibronectin 1	sp|P07589|FINC_BOVIN	tr|G5E5A9|G5E5A9_BOVIN
BmuPB000135	52.22	45.97	40.58	37.12	38.56	38	30.48	30.9	GO:0001539; ciliary or flagellar motility; Biological Process GO:0003937; IMP cyclohydrolase activity; Molecular Function GO:0004643; phosphoribosylaminoimidazolecarboxamide formyltransferase activity; Molecular Function GO:0005198; structural molecule activity; Molecular Function GO:0006164; purine nucleotide biosynthetic process; Biological Process GO:0009428; bacterial-type flagellum basal bod…	IPR001782; Flagellar P-ring protein IPR002695; AICARFT/IMPCHase bienzyme IPR008335; Eukaryotic molybdopterin oxidoreductase IPR011607; Methylglyoxal synthase-like domain	K00602 phosphoribosylaminoimidazolecarboxamide formyltransferase / IMP cyclohydrolase [EC:2.1.2.3 3.5.4.10] | (RefSeq) ATIC; 5-aminoimidazole-4-carboxamide ribonucleotide formyltransferase/IMP cyclohydrolase	sp|Q0VCK0|PUR9_BOVIN	tr|L8HT78|L8HT78_BOSMU
BmuPB000136	0	0	0	0	0.03	0	0	0	GO:0000166; nucleotide binding; Molecular Function GO:0005245; voltage-gated calcium channel activity; Molecular Function GO:0005524; ATP binding; Molecular Function GO:0005891; voltage-gated calcium channel complex; Cellular Component GO:0016887; ATPase activity; Molecular Function GO:0017111; nucleoside-triphosphatase activity; Molecular Function GO:0070588; calcium ion transmembrane transport;…	IPR003439; ABC transporter-like IPR003593; AAA+ ATPase domain IPR005451; Voltage-dependent calcium channel, L-type, alpha-1C subunit IPR026082; ABC transporter A, ABCA	K05646 ATP-binding cassette, subfamily A (ABC1), member 12 | (RefSeq) ABCA12; ATP binding cassette subfamily A member 12	sp|Q86UK0|ABCAC_HUMAN	tr|G5E556|G5E556_BOVIN
BmuPB000137	0	0	0.18	0.17	0.17	0.51	0.19	0	GO:0005515; protein binding; Molecular Function GO:0007186; G-protein coupled receptor signaling pathway; Biological Process GO:0008270; zinc ion binding; Molecular Function GO:0016021; integral to membrane; Cellular Component GO:0016491; oxidoreductase activity; Molecular Function GO:0046872; metal ion binding; Molecular Function GO:0055114; oxidation-reduction process; Biological Process	IPR001256; GPCR, family 3, metabotropic glutamate receptor 1 IPR001357; BRCT domain IPR001841; Zinc finger, RING-type IPR002110; Ankyrin repeat IPR008335; Eukaryotic molybdopterin oxidoreductase IPR020683; Ankyrin repeat-containing domain	K10683 BRCA1-associated RING domain protein 1 | (RefSeq) BARD1; BRCA1 associated RING domain 1	sp|Q99728|BARD1_HUMAN	tr|L8HPI2|L8HPI2_BOSMU
BmuPB000138	0.92	0.29	1.89	0	2.35	0	1.32	0	GO:0005515; protein binding; Molecular Function	IPR001007; von Willebrand factor, type C	no KO assigned | (RefSeq) VWC2L; von Willebrand factor C domain containing protein 2-like	sp|B2RUY7|VWC2L_HUMAN	tr|E1BH85|E1BH85_BOVIN
BmuPB000139	0.25	0	0	0	0	1.15	0	0.66	GO:0005515; protein binding; Molecular Function	IPR001632; G-protein, beta subunit IPR001680; WD40 repeat IPR017986; WD40-repeat-containing domain IPR020472; G-protein beta WD-40 repeat	no KO assigned | (RefSeq) SPAG16; sperm associated antigen 16	sp|Q8N0X2|SPG16_HUMAN	tr|H2QJC7|H2QJC7_PANTR
BmuPB000140	0.38	0.72	0	0.57	0.18	0	0.21	0	-	IPR000533; Tropomyosin	no KO assigned | (RefSeq) SPAG16; sperm associated antigen 16	sp|Q8N0X2|SPG16_HUMAN	tr|L8IMI5|L8IMI5_BOSMU
BmuPB000141	0.78	2.9	1.73	0	0.74	0.6	0.14	0	GO:0005922; connexon complex; Cellular Component GO:0007154; cell communication; Biological Process GO:0046872; metal ion binding; Molecular Function	IPR002266; Gap junction alpha-8 protein (Cx50) IPR007087; Zinc finger, C2H2 IPR015880; Zinc finger, C2H2-like	K09220 IKAROS family zinc finger protein | (RefSeq) IKZF2; IKAROS family zinc finger 2	sp|Q9UKS7|IKZF2_HUMAN	tr|K7AFV7|K7AFV7_PANTR
BmuPB000142	0.44	0.27	0.45	0.29	0.56	0.51	0.16	2.13	GO:0000785; chromatin; Cellular Component GO:0005634; nucleus; Cellular Component GO:0031492; nucleosomal DNA binding; Molecular Function	IPR000079; High mobility group nucleosome-binding domain-containing family	K05085 receptor tyrosine-protein kinase erbB-4 [EC:2.7.10.1] | (RefSeq) ERBB4; erb-b2 receptor tyrosine kinase 4	sp|Q61527|ERBB4_MOUSE	-
BmuPB000143	1.59	2.53	1.86	1.82	3.1	1.54	2.06	0.07	GO:0004672; protein kinase activity; Molecular Function GO:0004713; protein tyrosine kinase activity; Molecular Function GO:0004714; transmembrane receptor protein tyrosine kinase activity; Molecular Function GO:0005524; ATP binding; Molecular Function GO:0006468; protein phosphorylation; Biological Process GO:0007169; transmembrane receptor protein tyrosine kinase signaling pathway; Biological P…	IPR000494; EGF receptor, L domain IPR000719; Protein kinase domain IPR001245; Serine-threonine/tyrosine-protein kinase catalytic domain IPR002229; Blood group Rhesus C/E/D polypeptide IPR002290; Serine/threonine- / dual specificity protein kinase, catalytic domain IPR006211; Furin-like cysteine-rich domain IPR006212; Furin-like repeat IPR020635; Tyrosine-protein kinase, catalytic domain	K05085 receptor tyrosine-protein kinase erbB-4 [EC:2.7.10.1] | (RefSeq) ERBB4; v-erb-b2 avian erythroblastic leukemia viral oncogene homolog 4	sp|Q15303|ERBB4_HUMAN	tr|G1LLD3|G1LLD3_AILME
BmuPB000144	0.05	0.05	0	0.05	0.05	0	1.04	0	GO:0003677; DNA binding; Molecular Function GO:0003824; catalytic activity; Molecular Function GO:0005524; ATP binding; Molecular Function GO:0005886; plasma membrane; Cellular Component GO:0006355; regulation of transcription, DNA-dependent; Biological Process GO:0006807; nitrogen compound metabolic process; Biological Process GO:0006813; potassium ion transport; Biological Process GO:0008152; m…	IPR002474; Carbamoyl-phosphate synthase, small subunit N-terminal domain IPR005479; Carbamoyl-phosphate synthetase large subunit-like, ATP-binding domain IPR005480; Carbamoyl-phosphate synthetase, large subunit oligomerisation domain IPR005481; Carbamoyl-phosphate synthase, large subunit, N-terminal IPR005483; Carbamoyl-phosphate synthase large subunit, CPSase domain IPR006036; Potassium uptake p…	K01948 carbamoyl-phosphate synthase (ammonia) [EC:6.3.4.16] | (RefSeq) CPS1; carbamoyl-phosphate synthase 1	sp|P31327|CPSM_HUMAN	tr|L8J0Z9|L8J0Z9_BOSMU
BmuPB000145	52.51	129.44	89.28	67.7	111.77	114.66	73.55	6.18	-	IPR007822; Lanthionine synthetase C-like IPR020434; LanC-like protein	no KO assigned | (RefSeq) LANCL1; LanC like 1	sp|O43813|LANC1_HUMAN	tr|F1MVX2|F1MVX2_BOVIN
BmuPB000146	2.2	1.54	1.13	1.08	1.06	0	0.59	2.19	GO:0005515; protein binding; Molecular Function GO:0006813; potassium ion transport; Biological Process GO:0015467; G-protein activated inward rectifier potassium channel activity; Molecular Function GO:0016020; membrane; Cellular Component	IPR000008; C2 calcium-dependent membrane targeting IPR003277; Potassium channel, inwardly rectifying, Kir3.4 IPR018029; C2 membrane targeting protein IPR020477; C2 domain	K17598 synaptotagmin-like protein | (RefSeq) SYTL3; synaptotagmin like 3	sp|Q4VX76|SYTL3_HUMAN	tr|L8IA02|L8IA02_BOSMU
BmuPB000147	0	0	0	0	0.34	0.41	0.38	0	GO:0004190; aspartic-type endopeptidase activity; Molecular Function GO:0005509; calcium ion binding; Molecular Function GO:0006508; proteolysis; Biological Process	IPR000588; Peptidase A3A, cauliflower mosaic virus IPR002048; EF-hand domain	K05738 myosin light chain 1 | (RefSeq) MYL1; myosin light chain 1	sp|A0JNJ5|MYL1_BOVIN	tr|A1XQT6|A1XQT6_PIG
BmuPB000148	8.46	1.43	4.57	2.18	3.32	2.26	3.75	1.29	GO:0003995; acyl-CoA dehydrogenase activity; Molecular Function GO:0005198; structural molecule activity; Molecular Function GO:0005923; tight junction; Cellular Component GO:0016627; oxidoreductase activity, acting on the CH-CH group of donors; Molecular Function GO:0055114; oxidation-reduction process; Biological Process	IPR003553; Claudin-9 IPR006091; Acyl-CoA oxidase/dehydrogenase, central domain IPR006092; Acyl-CoA dehydrogenase, N-terminal IPR009075; Acyl-CoA dehydrogenase/oxidase C-terminal	K00255 long-chain-acyl-CoA dehydrogenase [EC:1.3.8.8] | (RefSeq) ACADL; acyl-CoA dehydrogenase, long chain	sp|P79274|ACADL_PIG	tr|L8IXX9|L8IXX9_BOSMU
BmuPB000149	4.77	7.5	6.71	6.33	6.31	5.61	6.3	2.75	GO:0000123; histone acetyltransferase complex; Cellular Component GO:0005922; connexon complex; Cellular Component GO:0007154; cell communication; Biological Process	IPR002266; Gap junction alpha-8 protein (Cx50) IPR026180; KAT8 regulatory NSL complex subunit 1	no KO assigned | (RefSeq) KANSL1L; KAT8 regulatory NSL complex subunit 1 like	sp|A0AUZ9|KAL1L_HUMAN	tr|L8IXC9|L8IXC9_BOSMU
BmuPB000150	9.14	11.29	7.06	7.36	7.83	6.46	5.64	1.73	GO:0003700; sequence-specific DNA binding transcription factor activity; Molecular Function GO:0005634; nucleus; Cellular Component GO:0005975; carbohydrate metabolic process; Biological Process GO:0006355; regulation of transcription, DNA-dependent; Biological Process GO:0008270; zinc ion binding; Molecular Function GO:0016857; racemase and epimerase activity, acting on carbohydrates and derivat…	IPR000056; Ribulose-phosphate 3-epimerase-like IPR001628; Zinc finger, nuclear hormone receptor-type IPR006019; Phosphotyrosine interaction (PID/PI) IPR023277; Aquaporin 8	K01783 ribulose-phosphate 3-epimerase [EC:5.1.3.1] | (RefSeq) RPE; ribulose-5-phosphate-3-epimerase	sp|Q96AT9|RPE_HUMAN	tr|M3WAV5|M3WAV5_FELCA
BmuPB000151	12.99	5.95	19.47	25.6	16.03	6.79	9.87	20.74	GO:0005134; interleukin-2 receptor binding; Molecular Function GO:0005576; extracellular region; Cellular Component GO:0006955; immune response; Biological Process GO:0008083; growth factor activity; Molecular Function	IPR000779; Interleukin-2	no KO assigned | (RefSeq) UNC80; unc-80 homolog, NALCN activator	sp|Q8N2C7|UNC80_HUMAN	tr|G1R6B4|G1R6B4_NOMLE
BmuPB000152	160.29	66.2	160.14	132.92	253.73	98.13	168.7	75.21	GO:0001505; regulation of neurotransmitter levels; Biological Process GO:0004969; histamine receptor activity; Molecular Function GO:0007186; G-protein coupled receptor signaling pathway; Biological Process GO:0008017; microtubule binding; Molecular Function GO:0015631; tubulin binding; Molecular Function GO:0016021; integral to membrane; Cellular Component	IPR001084; Tau and MAP proteins tubulin-binding repeat IPR003980; Histamine H3 receptor IPR013588; MAP2/Tau projection IPR027324; Microtubule associated protein MAP2/MAP4/Tau	K10430 microtubule-associated protein 2 | (RefSeq) MAP2; microtubule associated protein 2	sp|P11137|MAP2_HUMAN	tr|L5JZP9|L5JZP9_PTEAL
BmuPB000153	0	0	0	0	0	0	0	0	GO:0007186; G-protein coupled receptor signaling pathway; Biological Process GO:0016021; integral to membrane; Cellular Component	IPR001064; Beta/gamma crystallin IPR001883; GPCR, family 3, metabotropic glutamate receptor 7	no KO assigned | (RefSeq) gamma-crystallin F-like	sp|P23005|CRGF_BOVIN	tr|L5JZZ7|L5JZZ7_PTEAL
BmuPB000154	0.87	0.12	1.79	2.67	0.12	0	0.13	2.47	GO:0004888; transmembrane signaling receptor activity; Molecular Function GO:0004930; G-protein coupled receptor activity; Molecular Function GO:0006814; sodium ion transport; Biological Process GO:0007166; cell surface receptor signaling pathway; Biological Process GO:0007186; G-protein coupled receptor signaling pathway; Biological Process GO:0015655; alanine:sodium symporter activity; Molecula…	IPR000832; GPCR, family 2, secretin-like IPR001463; Sodium:alanine symporter IPR001879; GPCR, family 2, extracellular hormone receptor domain IPR017981; GPCR, family 2-like	K04586 parathyroid hormone receptor 2 | (RefSeq) PTH2R; parathyroid hormone 2 receptor	sp|P49190|PTH2R_HUMAN	tr|L8J1I6|L8J1I6_BOSMU
BmuPB000155	4.18	5.08	6.82	5.96	3.64	5.17	4.43	5.53	GO:0004946; bombesin receptor activity; Molecular Function GO:0005524; ATP binding; Molecular Function GO:0016021; integral to membrane; Cellular Component GO:0016307; phosphatidylinositol phosphate kinase activity; Molecular Function GO:0031989; bombesin receptor signaling pathway; Biological Process GO:0035556; intracellular signal transduction; Biological Process GO:0044267; cellular protein m…	IPR000306; FYVE zinc finger IPR000591; DEP domain IPR001642; Neuromedin B receptor IPR002423; Chaperonin Cpn60/TCP-1 IPR002498; Phosphatidylinositol-4-phosphate 5-kinase, core IPR016034; Phosphatidylinositol-4-phosphate 5-kinase, core, subgroup IPR017455; Zinc finger, FYVE-related	K00921 1-phosphatidylinositol-3-phosphate 5-kinase [EC:2.7.1.150] | (RefSeq) PIKFYVE; phosphoinositide kinase, FYVE-type zinc finger containing	sp|Q9Y2I7|FYV1_HUMAN	tr|F1N2K7|F1N2K7_BOVIN
BmuPB000156	41.11	49.61	35.39	26.6	49.04	84.53	67.5	17.47	GO:0003677; DNA binding; Molecular Function GO:0004450; isocitrate dehydrogenase (NADP+) activity; Molecular Function GO:0004993; serotonin receptor activity; Molecular Function GO:0005887; integral to plasma membrane; Cellular Component GO:0006102; isocitrate metabolic process; Biological Process GO:0006355; regulation of transcription, DNA-dependent; Biological Process GO:0007186; G-protein cou…	IPR000377; 5-Hydroxytryptamine 2C receptor IPR004790; Isocitrate dehydrogenase NADP-dependent IPR006197; Peptidase S24, LexA-like IPR024084; Isopropylmalate dehydrogenase-like domain	K00031 isocitrate dehydrogenase [EC:1.1.1.42] | (RefSeq) IDH1; isocitrate dehydrogenase (NADP(+)) 1, cytosolic	sp|Q9XSG3|IDHC_BOVIN	tr|L8HW39|L8HW39_BOSMU
BmuPB000157	1.31	2.44	10.42	5.44	1.57	7.21	9.88	8.67	GO:0016068; type I hypersensitivity; Biological Process	IPR001778; Pollen allergen Poa pIX/Phl pVI	no KO assigned | (RefSeq) C2H2orf80; chromosome 2 open reading frame, human C2orf80	sp|Q0P641|CB080_HUMAN	tr|L8HYG1|L8HYG1_BOSMU
BmuPB000158	0	0	0	0	0	0	0	0	GO:0004689; phosphorylase kinase activity; Molecular Function GO:0005516; calmodulin binding; Molecular Function GO:0005524; ATP binding; Molecular Function GO:0005964; phosphorylase kinase complex; Cellular Component GO:0005978; glycogen biosynthetic process; Biological Process GO:0006468; protein phosphorylation; Biological Process	IPR001064; Beta/gamma crystallin IPR002291; Phosphorylase kinase, gamma catalytic subunit	no KO assigned | (RefSeq) CRYGA; gamma-crystallin A	sp|P10065|CRGA_RAT	tr|L8HW62|L8HW62_BOSMU
BmuPB000159	0	0	0	0	0	0	0	0	GO:0004499; N,N-dimethylaniline monooxygenase activity; Molecular Function GO:0005351; sugar:hydrogen symporter activity; Molecular Function GO:0009401; phosphoenolpyruvate-dependent sugar phosphotransferase system; Biological Process GO:0055114; oxidation-reduction process; Biological Process	IPR001064; Beta/gamma crystallin IPR002256; Flavin monooxygenase (FMO) 4 IPR005698; Phosphotransferase system, phosphocarrier HPr protein	no KO assigned | (RefSeq) CRYGC; gamma-crystallin C	sp|Q28088|CRGC_BOVIN	tr|D2H8H3|D2H8H3_AILME
BmuPB000160	0	0	0	0.51	0	4.81	0	3.43	GO:0003677; DNA binding; Molecular Function GO:0003918; DNA topoisomerase type II (ATP-hydrolyzing) activity; Molecular Function GO:0005524; ATP binding; Molecular Function GO:0005694; chromosome; Cellular Component GO:0006265; DNA topological change; Biological Process	IPR001064; Beta/gamma crystallin IPR005737; DNA topoisomerase IV, subunit B, Gram-negative	no KO assigned | (RefSeq) CRYGD; gamma-crystallin D	sp|P08209|CRGD_BOVIN	tr|L8HXR8|L8HXR8_BOSMU
BmuPB000161	0	0	0	0.76	0	0	0	0	GO:0005515; protein binding; Molecular Function	IPR000980; SH2 domain IPR001064; Beta/gamma crystallin	no KO assigned | (RefSeq) CRYGE, CRYGF; gamma-crystallin F	sp|P23005|CRGF_BOVIN	tr|L8HYF7|L8HYF7_BOSMU
BmuPB000162	5.16	4.25	7.84	7.75	4.92	5.03	4.01	4.13	GO:0004674; protein serine/threonine kinase activity; Molecular Function GO:0005515; protein binding; Molecular Function GO:0005543; phospholipid binding; Molecular Function GO:0006468; protein phosphorylation; Biological Process	IPR001849; Pleckstrin homology domain IPR003547; Serine/threonine protein kinase, yersinia-type IPR025258; Domain of unknown function DUF4206	no KO assigned | (RefSeq) PLEKHM3; pleckstrin homology domain containing M3	sp|Q6ZWE6|PKHM3_HUMAN	tr|L8HW56|L8HW56_BOSMU
BmuPB000163	0.12	0	0	0	0.78	0.14	0	0	GO:0004888; transmembrane signaling receptor activity; Molecular Function GO:0005515; protein binding; Molecular Function GO:0006814; sodium ion transport; Biological Process GO:0007166; cell surface receptor signaling pathway; Biological Process GO:0015655; alanine:sodium symporter activity; Molecular Function GO:0016020; membrane; Cellular Component GO:0016055; Wnt receptor signaling pathway; B…	IPR000539; Frizzled protein IPR001463; Sodium:alanine symporter IPR015526; Frizzled/secreted frizzled-related protein IPR017981; GPCR, family 2-like IPR020067; Frizzled domain IPR026547; Frizzled-5	K02375 frizzled 5/8 | (RefSeq) FZD5; frizzled class receptor 5	sp|Q13467|FZD5_HUMAN	tr|F1MGM1|F1MGM1_BOVIN
BmuPB000164	4.31	10.86	7.14	4.6	10.07	15.04	8.51	2.49	-	IPR006671; Cyclin, N-terminal IPR013763; Cyclin-like	no KO assigned | (RefSeq) CCNYL1, CCNY; cyclin Y like 1	sp|Q8N7R7|CCYL1_HUMAN	tr|E1BBI6|E1BBI6_BOVIN
BmuPB000165	4.09	3.19	1.41	0	0	3.17	0	0	GO:0004930; G-protein coupled receptor activity; Molecular Function GO:0005794; Golgi apparatus; Cellular Component GO:0006810; transport; Biological Process GO:0016020; membrane; Cellular Component	IPR003056; GPCR, family 2, CD97 antigen IPR018477; Bicaudal-D protein, microtubule-associated	K18739 protein bicaudal D | (RefSeq) protein bicaudal D homolog 1-like	sp|Q8BR07|BICD1_MOUSE	tr|M1EJY8|M1EJY8_MUSPF
BmuPB000166	6.62	10.76	10.08	12.42	14.91	7.7	17.11	5.35	GO:0005179; hormone activity; Molecular Function GO:0005576; extracellular region; Cellular Component	IPR019410; Nicotinamide N-methyltransferase-like IPR022421; Relaxin	no KO assigned | (RefSeq) METTL21A; methyltransferase like 21A	sp|A4FV42|MT21A_BOVIN	tr|G1SNX3|G1SNX3_RABIT
BmuPB000167	4.39	5.96	8.22	7.04	9.18	4.87	1.29	1.59	GO:0003697; single-stranded DNA binding; Molecular Function GO:0003700; sequence-specific DNA binding transcription factor activity; Molecular Function GO:0004519; endonuclease activity; Molecular Function GO:0005515; protein binding; Molecular Function GO:0005634; nucleus; Cellular Component GO:0006289; nucleotide-excision repair; Biological Process GO:0006355; regulation of transcription, DNA-d…	IPR001044; XPG/Rad2 endonuclease, eukaryotes IPR003102; Coactivator CBP, pKID IPR004827; Basic-leucine zipper domain	K05870 cyclic AMP-responsive element-binding protein 1 | (RefSeq) CREB1; cAMP responsive element binding protein 1	sp|P16220|CREB1_HUMAN	tr|M3XN29|M3XN29_MUSPF
BmuPB000168	0	0	0	0	0	0	0	0	GO:0004674; protein serine/threonine kinase activity; Molecular Function GO:0006468; protein phosphorylation; Biological Process	IPR003547; Serine/threonine protein kinase, yersinia-type	-	-	-
BmuPB000169	1.35	5.47	2.55	3.09	5.83	8.64	2.68	0.9	GO:0046872; metal ion binding; Molecular Function	IPR007087; Zinc finger, C2H2 IPR015880; Zinc finger, C2H2-like	K09207 krueppel-like factor 6/7 | (RefSeq) KLF7; Kruppel like factor 7	sp|O75840|KLF7_HUMAN	tr|E1BNF7|E1BNF7_BOVIN
BmuPB000170	0	0	0	0	0.17	0	0	0	GO:0004181; metallocarboxypeptidase activity; Molecular Function GO:0006508; proteolysis; Biological Process GO:0008270; zinc ion binding; Molecular Function GO:0051225; spindle assembly; Biological Process GO:0051297; centrosome organization; Biological Process GO:0070652; HAUS complex; Cellular Component	IPR000834; Peptidase M14, carboxypeptidase A IPR026214; HAUS augmin-like complex subunit 4	no KO assigned | (RefSeq) CPO; carboxypeptidase O	sp|Q0II73|CBPO_BOVIN	tr|L8I2N2|L8I2N2_BOSMU
BmuPB000171	5.85	5.39	5.94	6.23	5.05	7.93	6.02	8.59	GO:0004672; protein kinase activity; Molecular Function GO:0005506; iron ion binding; Molecular Function GO:0005833; hemoglobin complex; Cellular Component GO:0015671; oxygen transport; Biological Process GO:0019825; oxygen binding; Molecular Function GO:0020037; heme binding; Molecular Function	IPR002340; Haemoglobin, zeta IPR010622; FAST kinase leucine-rich IPR013579; FAST kinase-like protein, subdomain 2 IPR013584; RAP domain	K18190 FAST kinase domain-containing protein 2 | (RefSeq) FASTKD2; FAST kinase domains 2	sp|Q9NYY8|FAKD2_HUMAN	tr|L8I013|L8I013_BOSMU
BmuPB000172	0.47	1.03	0.43	0.31	0.05	0.85	0.79	0.07	GO:0005000; vasopressin receptor activity; Molecular Function GO:0006108; malate metabolic process; Biological Process GO:0007186; G-protein coupled receptor signaling pathway; Biological Process GO:0008270; zinc ion binding; Molecular Function GO:0016021; integral to membrane; Cellular Component GO:0016615; malate dehydrogenase activity; Molecular Function GO:0016616; oxidoreductase activity, ac…	IPR000433; Zinc finger, ZZ-type IPR001224; Vasopressin V1A receptor IPR010945; Malate dehydrogenase, type 2 IPR015153; EF-hand domain, type 1 IPR015154; EF-hand domain, type 2 IPR022383; Lactate/malate dehydrogenase, C-terminal	no KO assigned | (RefSeq) MDH1B; malate dehydrogenase 1B	sp|A3KMX7|MDH1B_BOVIN	tr|L8I116|L8I116_BOSMU
BmuPB000173	12.27	5.81	42.47	13.88	21.26	10.18	11.84	5.54	GO:0004222; metalloendopeptidase activity; Molecular Function GO:0005515; protein binding; Molecular Function GO:0006508; proteolysis; Biological Process GO:0006935; chemotaxis; Biological Process GO:0006954; inflammatory response; Biological Process GO:0006955; immune response; Biological Process GO:0007186; G-protein coupled receptor signaling pathway; Biological Process GO:0008270; zinc ion bi…	IPR000742; Epidermal growth factor-like domain IPR001590; Peptidase M12B, ADAM/reprolysin IPR001718; CC chemokine receptor 7 IPR001762; Blood coagulation inhibitor, Disintegrin IPR002870; Peptidase M12B, propeptide IPR006586; ADAM, cysteine-rich	K06837 disintegrin and metalloproteinase domain-containing protein 23 [EC:3.4.24.-] | (RefSeq) ADAM23; ADAM metallopeptidase domain 23	sp|O75077|ADA23_HUMAN	tr|A4FUX7|A4FUX7_BOVIN
BmuPB000174	0	0	0	0.03	0	0.2	0	0	GO:0001604; urotensin II receptor activity; Molecular Function GO:0003676; nucleic acid binding; Molecular Function GO:0007186; G-protein coupled receptor signaling pathway; Biological Process GO:0008217; regulation of blood pressure; Biological Process GO:0008270; zinc ion binding; Molecular Function GO:0016021; integral to membrane; Cellular Component GO:0042312; regulation of vasodilation; Bio…	IPR000670; Urotensin II receptor IPR006572; Zinc finger, DBF-type	no KO assigned | (RefSeq) ZDBF2; zinc finger DBF-type containing 2	sp|Q9HCK1|ZDBF2_HUMAN	tr|L8I017|L8I017_BOSMU
BmuPB000175	0	0	0	0	0	0	0	0	GO:0004499; N,N-dimethylaniline monooxygenase activity; Molecular Function GO:0055114; oxidation-reduction process; Biological Process	IPR002253; Flavin monooxygenase (FMO) 1	-	-	-
BmuPB000176	1.04	0.16	0.71	0	0.17	0.4	2.06	1.15	GO:0004930; G-protein coupled receptor activity; Molecular Function GO:0004950; chemokine receptor activity; Molecular Function GO:0006935; chemotaxis; Biological Process GO:0007186; G-protein coupled receptor signaling pathway; Biological Process GO:0016021; integral to membrane; Cellular Component	IPR000276; G protein-coupled receptor, rhodopsin-like IPR000355; Chemokine receptor family IPR017452; GPCR, rhodopsin-like, 7TM	K04310 G protein-coupled receptor 1 | (RefSeq) GPR1; G protein-coupled receptor 1	sp|O97664|GPR1_MACMU	tr|L8I2M9|L8I2M9_BOSMU
BmuPB000177	397.1	447.07	330.83	327.73	205.27	329.39	324.57	1027.59	GO:0003746; translation elongation factor activity; Molecular Function GO:0005509; calcium ion binding; Molecular Function GO:0005853; eukaryotic translation elongation factor 1 complex; Cellular Component GO:0006414; translational elongation; Biological Process	IPR001393; Calsequestrin IPR014038; Translation elongation factor EF1B, beta/delta subunit, guanine nucleotide exchange IPR018940; Elongation factor 1 beta central acidic region, eukaryote	K03232 elongation factor 1-beta | (RefSeq) EEF1B2; eukaryotic translation elongation factor 1 beta 2	sp|Q5E983|EF1B_BOVIN	tr|L8I011|L8I011_BOSMU
BmuPB000178	7.12	6.6	10.13	12.27	8.96	7.53	7.34	9.04	GO:0006813; potassium ion transport; Biological Process GO:0015467; G-protein activated inward rectifier potassium channel activity; Molecular Function GO:0016020; membrane; Cellular Component GO:0016491; oxidoreductase activity; Molecular Function GO:0055114; oxidation-reduction process; Biological Process	IPR003274; Potassium channel, inwardly rectifying, Kir3.1 IPR006656; Molybdopterin oxidoreductase IPR025927; Potential DNA-binding domain	K11668 INO80 complex subunit D | (RefSeq) INO80D; INO80 complex subunit D	sp|Q53TQ3|IN80D_HUMAN	tr|L8I3G1|L8I3G1_BOSMU
BmuPB000179	2.27	4.79	3.62	0.57	5.2	5.62	6.49	0	GO:0001525; angiogenesis; Biological Process GO:0005021; vascular endothelial growth factor-activated receptor activity; Molecular Function GO:0007155; cell adhesion; Biological Process GO:0007186; G-protein coupled receptor signaling pathway; Biological Process GO:0007411; axon guidance; Biological Process GO:0016020; membrane; Cellular Component GO:0016021; integral to membrane; Cellular Compon…	IPR000421; Coagulation factor 5/8 C-terminal type domain IPR000859; CUB domain IPR000998; MAM domain IPR001234; GPCR, family 3, metabotropic glutamate receptor 3 IPR022579; Neuropilin-1, C-terminal IPR027143; Neuropilin-2	K06819 neuropilin 2 | (RefSeq) NRP2; neuropilin 2	sp|O60462|NRP2_HUMAN	tr|L8I0U2|L8I0U2_BOSMU
BmuPB000180	1.75	4.06	2.64	2.76	3.14	5.08	3.57	2.36	GO:0005249; voltage-gated potassium channel activity; Molecular Function GO:0005515; protein binding; Molecular Function GO:0006813; potassium ion transport; Biological Process GO:0008076; voltage-gated potassium channel complex; Cellular Component	IPR001478; PDZ domain IPR004053; Potassium channel, voltage dependent, Kv1.6 IPR021922; Protein of unknown function DUF3534	no KO assigned | (RefSeq) PARD3B; par-3 family cell polarity regulator beta	sp|Q8TEW8|PAR3L_HUMAN	tr|L8I4G3|L8I4G3_BOSMU
BmuPB000181	0.28	0	0	0.55	0	0.65	0	0	GO:0003677; DNA binding; Molecular Function GO:0004964; luteinizing hormone receptor activity; Molecular Function GO:0006355; regulation of transcription, DNA-dependent; Biological Process GO:0016021; integral to membrane; Cellular Component GO:0042700; luteinizing hormone signaling pathway; Biological Process	IPR002273; Lutropin-choriogonadotropic hormone receptor IPR006197; Peptidase S24, LexA-like IPR021922; Protein of unknown function DUF3534	no KO assigned | (RefSeq) PARD3B; par-3 family cell polarity regulator beta	sp|Q8TEW8|PAR3L_HUMAN	tr|L9L835|L9L835_TUPCH
BmuPB000182	0	0	0	0	0.31	0	0	0	GO:0004930; G-protein coupled receptor activity; Molecular Function GO:0007186; G-protein coupled receptor signaling pathway; Biological Process GO:0016020; membrane; Cellular Component	IPR003289; GPCR, family 2, calcitonin gene-related peptide, type 1 receptor	K06713 inducible T-cell co-stimulator | (RefSeq) ICOS; inducible T-cell costimulator	sp|Q58DF9|ICOS_BOVIN	tr|L8I233|L8I233_BOSMU
BmuPB000183	0	0.29	0	0	0	0	0	0	GO:0005515; protein binding; Molecular Function GO:0016020; membrane; Cellular Component GO:0035556; intracellular signal transduction; Biological Process	IPR002229; Blood group Rhesus C/E/D polypeptide IPR003596; Immunoglobulin V-set, subgroup IPR003599; Immunoglobulin subtype IPR006019; Phosphotyrosine interaction (PID/PI) IPR007110; Immunoglobulin-like domain IPR013106; Immunoglobulin V-set domain	K06538 cytotoxic T-lymphocyte-associated protein 4 | (RefSeq) CTLA4, CD152, CTLA-4; cytotoxic T-lymphocyte associated protein 4	sp|Q9MYX7|CTLA4_PIG	tr|Q28090|Q28090_BOVIN
BmuPB000184	0	0	0	0	0	0	0	0	-	IPR023260; Cysteine/serine-rich nuclear protein family	K17494 cysteine/serine-rich nuclear protein | (RefSeq) CSRNP2; cysteine and serine rich nuclear protein 2	sp|Q9H175|CSRN2_HUMAN	tr|E1BM76|E1BM76_BOVIN
BmuPB000185	0	0	0.23	0.15	0.07	0	0	0	GO:0007186; G-protein coupled receptor signaling pathway; Biological Process GO:0007601; visual perception; Biological Process GO:0007602; phototransduction; Biological Process GO:0016021; integral to membrane; Cellular Component	IPR000856; Opsin RH3/RH4 IPR003596; Immunoglobulin V-set, subgroup IPR013106; Immunoglobulin V-set domain	K06470 CD28 antigen | (RefSeq) CD28; CD28 molecule	sp|Q28071|CD28_BOVIN	tr|F1MXF4|F1MXF4_BOVIN
BmuPB000186	0	0	0	0	0	0	0	0	GO:0003735; structural constituent of ribosome; Molecular Function GO:0005578; proteinaceous extracellular matrix; Cellular Component GO:0005622; intracellular; Cellular Component GO:0005840; ribosome; Cellular Component GO:0006412; translation; Biological Process GO:0008237; metallopeptidase activity; Molecular Function GO:0008270; zinc ion binding; Molecular Function	IPR002675; Ribosomal protein L38e IPR013274; Peptidase M12B, ADAM-TS1	K02923 large subunit ribosomal protein L38e | (RefSeq) uncharacterized LOC105738283	sp|P63174|RL38_RAT	tr|F7HK34|F7HK34_CALJA
BmuPB000187	2.86	3.95	4.97	1.05	6.79	2.29	4.31	0.63	GO:0000785; chromatin; Cellular Component GO:0003677; DNA binding; Molecular Function GO:0005515; protein binding; Molecular Function GO:0005543; phospholipid binding; Molecular Function GO:0005634; nucleus; Cellular Component GO:0006355; regulation of transcription, DNA-dependent; Biological Process GO:0007165; signal transduction; Biological Process	IPR000116; High mobility group, HMG-I/HMG-Y IPR000159; Ras-association IPR001849; Pleckstrin homology domain	no KO assigned | (RefSeq) RAPH1; Ras association (RalGDS/AF-6) and pleckstrin homology domains 1	sp|Q70E73|RAPH1_HUMAN	tr|E1BPM7|E1BPM7_BOVIN
BmuPB000188	20.19	24.34	27.66	26.52	27.92	25.27	22.11	10.17	GO:0001505; regulation of neurotransmitter levels; Biological Process GO:0004969; histamine receptor activity; Molecular Function GO:0005515; protein binding; Molecular Function GO:0005737; cytoplasm; Cellular Component GO:0007186; G-protein coupled receptor signaling pathway; Biological Process GO:0016021; integral to membrane; Cellular Component	IPR000727; Target SNARE coiled-coil domain IPR001452; Src homology-3 domain IPR003980; Histamine H3 receptor IPR012849; Abl-interactor, homeo-domain homologous domain	K05751 abl interactor 2 | (RefSeq) ABI2; abl interactor 2	sp|Q9NYB9|ABI2_HUMAN	tr|L9KJ21|L9KJ21_TUPCH
BmuPB000189	0.15	0.71	0.78	0.99	1.09	0.94	0.47	0.07	GO:0005515; protein binding; Molecular Function	IPR000409; BEACH domain IPR001680; WD40 repeat IPR017986; WD40-repeat-containing domain IPR017993; Atrophin-1 IPR026916; Neurobeachin-like protein	no KO assigned | (RefSeq) NBEAL1; neurobeachin like 1	sp|Q6ZS30|NBEL1_HUMAN	tr|G3N3Y1|G3N3Y1_BOVIN
BmuPB000190	4.16	8.92	7.92	6.88	6.27	7.94	4.85	0.95	GO:0001614; purinergic nucleotide receptor activity; Molecular Function GO:0005216; ion channel activity; Molecular Function GO:0005524; ATP binding; Molecular Function GO:0006811; ion transport; Biological Process GO:0016020; membrane; Cellular Component	IPR003047; P2X4 purinoceptor	no KO assigned | (RefSeq) CARF; calcium responsive transcription factor	sp|Q58CW6|AL2S8_BOVIN	tr|L8I0Y8|L8I0Y8_BOSMU
BmuPB000191	5.16	4.9	7.21	5.04	8.93	7.12	8.48	12.95	GO:0000976; transcription regulatory region sequence-specific DNA binding; Molecular Function GO:0004871; signal transducer activity; Molecular Function GO:0005515; protein binding; Molecular Function GO:0007165; signal transduction; Biological Process	IPR000047; Helix-turn-helix motif IPR001680; WD40 repeat IPR002110; Ankyrin repeat IPR002211; Lymphocyte-specific protein IPR012972; NLE IPR017986; WD40-repeat-containing domain IPR020472; G-protein beta WD-40 repeat	K14863 ribosome biogenesis protein YTM1 | (RefSeq) WDR12; WD repeat domain 12	sp|Q0VC24|WDR12_BOVIN	tr|L8I3N6|L8I3N6_BOSMU
BmuPB000192	0	0	0	0.59	0	0	0.65	0	GO:0007596; blood coagulation; Biological Process GO:0015057; thrombin receptor activity; Molecular Function GO:0016021; integral to membrane; Cellular Component GO:0070493; thrombin receptor signaling pathway; Biological Process	IPR003944; Protease-activated receptor 4 IPR020478; AT hook-like	-	-	-
BmuPB000193	2.83	3.56	2.47	5.68	4.61	5.09	5.65	0.19	GO:0019904; protein domain specific binding; Molecular Function	IPR006723; Islet cell autoantigen Ica1, C-terminal IPR010504; Arfaptin homology (AH) domain IPR024114; Islet cell autoantigen 1/Ica1-like	K19864 islet cell autoantigen 1-like protein | (RefSeq) ICA1L; islet cell autoantigen 1 like	sp|Q8NDH6|ICA1L_HUMAN	tr|E1BF83|E1BF83_BOVIN
BmuPB000194	7.22	4.61	7.91	7.28	6.55	4.22	5.33	8.4	GO:0005452; inorganic anion exchanger activity; Molecular Function GO:0006820; anion transport; Biological Process GO:0016020; membrane; Cellular Component	IPR003024; Sodium bicarbonate cotransporter IPR026641; Protein FAM117B IPR026642; Glucocorticoid-induced transcript 1/FAM117	no KO assigned | (RefSeq) FAM117B; family with sequence similarity 117 member B	sp|Q6P1L5|F117B_HUMAN	tr|L8I1U0|L8I1U0_BOSMU
BmuPB000195	1.86	2.43	6.21	6.35	10.2	3.98	4.82	0.59	GO:0004672; protein kinase activity; Molecular Function GO:0004675; transmembrane receptor protein serine/threonine kinase activity; Molecular Function GO:0004713; protein tyrosine kinase activity; Molecular Function GO:0005024; transforming growth factor beta-activated receptor activity; Molecular Function GO:0005524; ATP binding; Molecular Function GO:0006468; protein phosphorylation; Biologica…	IPR000472; TGF-beta receptor/activin receptor, type I/II IPR000719; Protein kinase domain IPR001038; Glycoprotein C/ glycoprotein A IPR001245; Serine-threonine/tyrosine-protein kinase catalytic domain IPR002290; Serine/threonine- / dual specificity protein kinase, catalytic domain IPR015770; Bone morphogenic protein type II receptor IPR020635; Tyrosine-protein kinase, catalytic domain	K04671 bone morphogenetic protein receptor type-2 [EC:2.7.11.30] | (RefSeq) BMPR2; bone morphogenetic protein receptor type 2	sp|O35607|BMPR2_MOUSE	tr|F1SI16|F1SI16_PIG
BmuPB000196	31.06	32.63	33.52	26.27	20.53	20.68	18.13	53.54	GO:0051225; spindle assembly; Biological Process GO:0051297; centrosome organization; Biological Process GO:0070652; HAUS complex; Cellular Component	IPR002687; Nop domain IPR012974; NOP5, N-terminal IPR012976; NOSIC IPR026214; HAUS augmin-like complex subunit 4	K14565 nucleolar protein 58 | (RefSeq) NOP58; NOP58 ribonucleoprotein	sp|Q9Y2X3|NOP58_HUMAN	tr|F1N218|F1N218_BOVIN
BmuPB000197	238.19	258.11	334.13	282.72	242.49	133.05	181.41	365.11	GO:0003677; DNA binding; Molecular Function GO:0005515; protein binding; Molecular Function GO:0006355; regulation of transcription, DNA-dependent; Biological Process GO:0006955; immune response; Biological Process GO:0016020; membrane; Cellular Component	IPR000626; Ubiquitin domain IPR006197; Peptidase S24, LexA-like IPR008093; T cell antigen CD28 IPR019955; Ubiquitin supergroup IPR022617; Rad60/SUMO-like domain	K12160 small ubiquitin-related modifier | (RefSeq) SUMO1; small ubiquitin-like modifier 1	sp|Q5I0H3|SUMO1_RAT	tr|G1P9E0|G1P9E0_MYOLU
BmuPB000198	0.06	0.56	0.24	0.06	0.34	0.62	1.8	0	GO:0005198; structural molecule activity; Molecular Function GO:0007155; cell adhesion; Biological Process GO:0015629; actin cytoskeleton; Cellular Component GO:0045296; cadherin binding; Molecular Function	IPR001033; Alpha-catenin	no KO assigned | (RefSeq) uncharacterized protein KIAA2012 homolog	sp|A7YY35|K2012_BOVIN	tr|E1B9F4|E1B9F4_BOVIN
BmuPB000199	2.19	0.89	1.18	1.03	3.1	3.98	2.67	0	GO:0004888; transmembrane signaling receptor activity; Molecular Function GO:0005515; protein binding; Molecular Function GO:0006814; sodium ion transport; Biological Process GO:0007166; cell surface receptor signaling pathway; Biological Process GO:0015655; alanine:sodium symporter activity; Molecular Function GO:0016020; membrane; Cellular Component GO:0016055; Wnt receptor signaling pathway; B…	IPR000539; Frizzled protein IPR001463; Sodium:alanine symporter IPR015526; Frizzled/secreted frizzled-related protein IPR017981; GPCR, family 2-like IPR020067; Frizzled domain IPR026552; Frizzled-7	K02432 frizzled 1/7 | (RefSeq) FZD7; frizzled class receptor 7	sp|Q61090|FZD7_MOUSE	tr|F7A659|F7A659_MONDO
BmuPB000200	0	0	0	0	0	0.17	0	0	GO:0003677; DNA binding; Molecular Function GO:0004672; protein kinase activity; Molecular Function GO:0004713; protein tyrosine kinase activity; Molecular Function GO:0004882; androgen receptor activity; Molecular Function GO:0005496; steroid binding; Molecular Function GO:0005524; ATP binding; Molecular Function GO:0005634; nucleus; Cellular Component GO:0006355; regulation of transcription, DN…	IPR000719; Protein kinase domain IPR001103; Androgen receptor IPR002290; Serine/threonine- / dual specificity protein kinase, catalytic domain IPR020635; Tyrosine-protein kinase, catalytic domain	K15594 cyclin-dependent kinase 15 [EC:2.7.11.22] | (RefSeq) CDK15; cyclin dependent kinase 15	sp|Q96Q40|CDK15_HUMAN	tr|L8I1T4|L8I1T4_BOSMU
BmuPB000201	3.26	4.14	11.99	31.02	4.16	2.22	4.17	5.46	GO:0003677; DNA binding; Molecular Function GO:0004879; ligand-activated sequence-specific DNA binding RNA polymerase II transcription factor activity; Molecular Function GO:0005515; protein binding; Molecular Function GO:0005634; nucleus; Cellular Component GO:0006355; regulation of transcription, DNA-dependent; Biological Process	IPR000408; Regulator of chromosome condensation, RCC1 IPR001452; Src homology-3 domain IPR001478; PDZ domain IPR003070; Orphan nuclear receptor IPR003123; Vacuolar sorting protein 9 IPR003409; MORN motif IPR004172; L27 IPR008144; Guanylate kinase-like IPR008145; Guanylate kinase/L-type calcium channel beta subunit	K04575 amyotrophic lateral sclerosis 2 protein | (RefSeq) ALS2; ALS2, alsin Rho guanine nucleotide exchange factor	sp|Q5BIW4|ALS2_PANTR	tr|L8I0X9|L8I0X9_BOSMU
BmuPB000202	15.88	15.01	14.03	14.61	9.68	11.85	9.85	18.35	GO:0004064; arylesterase activity; Molecular Function GO:0004672; protein kinase activity; Molecular Function GO:0004713; protein tyrosine kinase activity; Molecular Function GO:0005524; ATP binding; Molecular Function GO:0005576; extracellular region; Cellular Component GO:0006468; protein phosphorylation; Biological Process	IPR000719; Protein kinase domain IPR001245; Serine-threonine/tyrosine-protein kinase catalytic domain IPR002290; Serine/threonine- / dual specificity protein kinase, catalytic domain IPR008364; Paraoxonase2 IPR020635; Tyrosine-protein kinase, catalytic domain	K17532 STE20-related kinase adapter protein beta | (RefSeq) STRADB; STE20-related kinase adaptor beta	sp|Q9C0K7|STRAB_HUMAN	tr|L8I3M4|L8I3M4_BOSMU
BmuPB000203	29.12	96.87	38.21	25.91	37.73	107.41	44.04	0.89	GO:0005337; nucleoside transmembrane transporter activity; Molecular Function GO:0006810; transport; Biological Process GO:0016021; integral to membrane; Cellular Component	IPR002259; Equilibrative nucleoside transporter IPR006933; HAP1, N-terminal IPR022154; Trafficking kinesin-binding protein domain	K15374 trafficking kinesin-binding protein 2 | (RefSeq) TRAK2; trafficking kinesin protein 2	sp|O60296|TRAK2_HUMAN	tr|E1BC84|E1BC84_BOVIN
BmuPB000204	0.12	0	0.12	0	0.12	0.14	1.82	0	GO:0003700; sequence-specific DNA binding transcription factor activity; Molecular Function GO:0005634; nucleus; Cellular Component GO:0006355; regulation of transcription, DNA-dependent; Biological Process	IPR002418; Transcription regulator Myc IPR026674; Amyotrophic lateral sclerosis 2 chromosomal region candidate gene 12 protein IPR026675; Amyotrophic lateral sclerosis 2 chromosomal region candidate gene 12 protein, mammalian	no KO assigned | (RefSeq) ALS2CR12; amyotrophic lateral sclerosis 2 chromosome region candidate 12	sp|Q96Q35|AL2SB_HUMAN	tr|L8I4E2|L8I4E2_BOSMU
BmuPB000205	1.44	3.39	0.7	0.67	0.46	1.99	3.77	0.27	GO:0004197; cysteine-type endopeptidase activity; Molecular Function GO:0005515; protein binding; Molecular Function GO:0006508; proteolysis; Biological Process GO:0006915; apoptotic process; Biological Process GO:0008234; cysteine-type peptidase activity; Molecular Function GO:0042981; regulation of apoptotic process; Biological Process	IPR000533; Tropomyosin IPR001309; Peptidase C14, ICE, catalytic subunit p20 IPR001875; Death effector domain IPR002138; Peptidase C14, caspase non-catalytic subunit p10 IPR002398; Peptidase C14, caspase precursor p45 IPR011600; Peptidase C14, caspase domain IPR015917; Peptidase C14A, caspase precursor p45, core	K04398 caspase 8 [EC:3.4.22.61] | (RefSeq) CASP8, Caspase-8; caspase 8	sp|Q14790|CASP8_HUMAN	tr|L8I209|L8I209_BOSMU
BmuPB000206	0	0	0.5	0.24	0.23	0	0	0	GO:0016021; integral to membrane; Cellular Component GO:0045454; cell redox homeostasis; Biological Process	IPR000723; G protein-coupled receptor 3/6/12 orphan IPR012336; Thioredoxin-like fold IPR013766; Thioredoxin domain	no KO assigned | (RefSeq) TMX1, TXNDC1; thioredoxin related transmembrane protein 1	sp|Q0Z7W6|TMX1_BOVIN	tr|L8IME8|L8IME8_BOSMU
BmuPB000207	0	0	0	0	0	0	0	0	GO:0005515; protein binding; Molecular Function GO:0042981; regulation of apoptotic process; Biological Process	IPR001875; Death effector domain IPR020479; Homeodomain, metazoa IPR023240; FAM175 family, BRISC complex, Abro1 subunit	K04400 caspase 10 [EC:3.4.22.63] | (RefSeq) CASP10; caspase-10	sp|Q92851|CASPA_HUMAN	tr|E1BCG6|E1BCG6_BOVIN
BmuPB000208	2.67	4.61	4.94	9.8	2.3	3.72	4.03	0.53	GO:0004197; cysteine-type endopeptidase activity; Molecular Function GO:0005198; structural molecule activity; Molecular Function GO:0005515; protein binding; Molecular Function GO:0006508; proteolysis; Biological Process GO:0006915; apoptotic process; Biological Process GO:0008234; cysteine-type peptidase activity; Molecular Function GO:0019028; viral capsid; Cellular Component GO:0042981; regul…	IPR001309; Peptidase C14, ICE, catalytic subunit p20 IPR001803; Orbivirus inner capsid protein VP7 IPR001875; Death effector domain IPR002398; Peptidase C14, caspase precursor p45 IPR011600; Peptidase C14, caspase domain IPR015917; Peptidase C14A, caspase precursor p45, core	K04724 CASP8 and FADD-like apoptosis regulator | (RefSeq) CFLAR; CASP8 and FADD like apoptosis regulator	sp|O15519|CFLAR_HUMAN	tr|L8HQB0|L8HQB0_BOSMU
BmuPB000209	0	0	0	0.23	0	0	0	0	GO:0003676; nucleic acid binding; Molecular Function GO:0005922; connexon complex; Cellular Component GO:0007154; cell communication; Biological Process	IPR000504; RNA recognition motif domain IPR002266; Gap junction alpha-8 protein (Cx50) IPR021662; Nuclear factor hnRNPA1	no KO assigned | (RefSeq) HNRNPA1L2, HNRPA1; heterogeneous nuclear ribonucleoprotein A1-like 2	sp|P49312|ROA1_MOUSE	tr|E1BK61|E1BK61_BOVIN
BmuPB000210	309.52	245.33	238.49	247.36	161.93	236.48	163.82	630.61	GO:0004620; phospholipase activity; Molecular Function GO:0005739; mitochondrion; Cellular Component GO:0006629; lipid metabolic process; Biological Process GO:0008137; NADH dehydrogenase (ubiquinone) activity; Molecular Function GO:0016020; membrane; Cellular Component	IPR003187; Phospholipase A1 IPR012576; NADH:ubiquinone oxidoreductase, B12 subunit	K03959 NADH dehydrogenase (ubiquinone) 1 beta subcomplex subunit 3 | (RefSeq) NDUFB3; NADH:ubiquinone oxidoreductase subunit B3	sp|Q02365|NDUB3_BOVIN	tr|L8HSQ2|L8HSQ2_BOSMU
BmuPB000211	1.16	2.88	9.66	15.62	5.55	3.74	2.5	0.34	GO:0005922; connexon complex; Cellular Component GO:0007154; cell communication; Biological Process	IPR002266; Gap junction alpha-8 protein (Cx50) IPR018619; Hyccin	no KO assigned | (RefSeq) FAM126B; family with sequence similarity 126 member B	sp|Q5R977|F126B_PONAB	tr|E1BN31|E1BN31_BOVIN
BmuPB000212	3.22	3.49	2.62	5.65	2.15	3.92	4.69	0.99	GO:0000808; origin recognition complex; Cellular Component GO:0005634; nucleus; Cellular Component GO:0006260; DNA replication; Biological Process GO:0016020; membrane; Cellular Component	IPR002229; Blood group Rhesus C/E/D polypeptide IPR007220; Origin recognition complex, subunit 2	K02604 origin recognition complex subunit 2 | (RefSeq) ORC2; origin recognition complex subunit 2	sp|A6QNM3|ORC2_BOVIN	tr|L8HP11|L8HP11_BOSMU
BmuPB000213	4.4	5.27	4.77	3.78	3.14	3.71	3.34	4.47	GO:0005249; voltage-gated potassium channel activity; Molecular Function GO:0006813; potassium ion transport; Biological Process GO:0016021; integral to membrane; Cellular Component	IPR002678; Ngg1p interacting factor 3, NIF3 IPR004350; Potassium channel, voltage dependent, Kv2.1	no KO assigned | (RefSeq) NIF3L1; NGG1 interacting factor 3 like 1	sp|Q05B89|NIF3L_BOVIN	tr|G1DGG4|G1DGG4_CAPHI
BmuPB000214	211.76	229.14	167.87	150.2	92.49	170.16	132.42	206.02	GO:0004672; protein kinase activity; Molecular Function GO:0004713; protein tyrosine kinase activity; Molecular Function GO:0005198; structural molecule activity; Molecular Function GO:0005524; ATP binding; Molecular Function GO:0006468; protein phosphorylation; Biological Process GO:0019028; viral capsid; Cellular Component	IPR000719; Protein kinase domain IPR002290; Serine/threonine- / dual specificity protein kinase, catalytic domain IPR004080; Foot-and-mouth disease virus VP1 coat IPR020635; Tyrosine-protein kinase, catalytic domain IPR023264; ABC transporter, acetoin utilisation, predicted permease Ytrc/YtrD	K08823 CDC-like kinase [EC:2.7.12.1] | (RefSeq) CLK1; CDC like kinase 1	sp|P49759|CLK1_HUMAN	tr|L8HQA5|L8HQA5_BOSMU
BmuPB000215	48.51	79.79	54.14	55.68	53.3	54.13	51.75	25.8	GO:0005515; protein binding; Molecular Function	IPR003307; W2 domain	no KO assigned | (RefSeq) BZW1; basic leucine zipper and W2 domains 1	sp|Q6P7P5|BZW1_RAT	tr|F1MZK4|F1MZK4_BOVIN
BmuPB000216	0	0.05	0.05	0	0.19	0	0.11	0	GO:0003824; catalytic activity; Molecular Function GO:0005515; protein binding; Molecular Function GO:0009055; electron carrier activity; Molecular Function GO:0016491; oxidoreductase activity; Molecular Function GO:0016614; oxidoreductase activity, acting on CH-OH group of donors; Molecular Function GO:0046872; metal ion binding; Molecular Function GO:0050660; flavin adenine dinucleotide binding…	IPR000674; Aldehyde oxidase/xanthine dehydrogenase, a/b hammerhead IPR001041; 2Fe-2S ferredoxin-type domain IPR002110; Ankyrin repeat IPR002346; Molybdopterin dehydrogenase, FAD-binding IPR002888; [2Fe-2S]-binding IPR005107; CO dehydrogenase flavoprotein, C-terminal IPR008274; Aldehyde oxidase/xanthine dehydrogenase, molybdopterin binding IPR014313; Aldehyde oxidase IPR016166; FAD-binding, type 2	K00157 aldehyde oxidase [EC:1.2.3.1] | (RefSeq) AOX2, AOX3L1; aldehyde oxidase 2	sp|Q06278|ADO_HUMAN	tr|M1ZMN6|M1ZMN6_BOVIN
BmuPB000217	0	0	0	0	0	0	0	0	GO:0003824; catalytic activity; Molecular Function GO:0004222; metalloendopeptidase activity; Molecular Function GO:0005615; extracellular space; Cellular Component GO:0008270; zinc ion binding; Molecular Function GO:0016491; oxidoreductase activity; Molecular Function GO:0016614; oxidoreductase activity, acting on CH-OH group of donors; Molecular Function GO:0046872; metal ion binding; Molecular…	IPR000674; Aldehyde oxidase/xanthine dehydrogenase, a/b hammerhead IPR001842; Peptidase M36, fungalysin IPR002346; Molybdopterin dehydrogenase, FAD-binding IPR002888; [2Fe-2S]-binding IPR005107; CO dehydrogenase flavoprotein, C-terminal IPR008274; Aldehyde oxidase/xanthine dehydrogenase, molybdopterin binding IPR014313; Aldehyde oxidase IPR016166; FAD-binding, type 2	K00157 aldehyde oxidase [EC:1.2.3.1] | (RefSeq) aldehyde oxidase 4-like	sp|Q06278|ADO_HUMAN	tr|E1BL62|E1BL62_BOVIN
BmuPB000218	11.97	7.42	10.91	32.61	0.39	4.09	2.86	5.61	GO:0003824; catalytic activity; Molecular Function GO:0005249; voltage-gated potassium channel activity; Molecular Function GO:0005515; protein binding; Molecular Function GO:0006813; potassium ion transport; Biological Process GO:0008076; voltage-gated potassium channel complex; Cellular Component GO:0009055; electron carrier activity; Molecular Function GO:0016491; oxidoreductase activity; Mole…	IPR000674; Aldehyde oxidase/xanthine dehydrogenase, a/b hammerhead IPR001041; 2Fe-2S ferredoxin-type domain IPR002110; Ankyrin repeat IPR002346; Molybdopterin dehydrogenase, FAD-binding IPR002888; [2Fe-2S]-binding IPR004053; Potassium channel, voltage dependent, Kv1.6 IPR005107; CO dehydrogenase flavoprotein, C-terminal IPR008274; Aldehyde oxidase/xanthine dehydrogenase, molybdopterin binding IPR…	K00157 aldehyde oxidase [EC:1.2.3.1] | (RefSeq) AOX1; aldehyde oxidase 1	sp|P48034|ADO_BOVIN	tr|F1MRY9|F1MRY9_BOVIN
BmuPB000219	2.15	2.72	1.84	4.06	1.47	1.66	1.99	0.14	GO:0000775; chromosome, centromeric region; Cellular Component GO:0051754; meiotic sister chromatid cohesion, centromeric; Biological Process	IPR000839; Porin, Oms28 type IPR026706; Shugoshin-like 2	K11581 shugoshin-like 2 | (RefSeq) SGO2, SGOL2; shugoshin 2	sp|Q562F6|SGOL2_HUMAN	tr|L8ILC0|L8ILC0_BOSMU
BmuPB000220	4.2	10.13	8.51	6.91	5.46	9.93	9.51	0.54	GO:0007155; cell adhesion; Biological Process GO:0019058; viral infectious cycle; Biological Process GO:0019062; viral attachment to host cell; Biological Process GO:0051260; protein homooligomerization; Biological Process	IPR000931; Adenovirus fibre protein IPR003131; Potassium channel tetramerisation-type BTB domain	no KO assigned | (RefSeq) KCTD18; potassium channel tetramerization domain containing 18	sp|Q29RJ0|KCD18_BOVIN	tr|L8IMX6|L8IMX6_BOSMU
BmuPB000221	61.82	50.33	40.71	21.67	51.22	55.22	48.14	27.77	GO:0000786; nucleosome; Cellular Component GO:0003677; DNA binding; Molecular Function GO:0006334; nucleosome assembly; Biological Process	IPR005819; Histone H5 IPR009816; Protein of unknown function DUF1387	no KO assigned | (RefSeq) SPATS2L; spermatogenesis associated serine rich 2 like	sp|Q9NUQ6|SPS2L_HUMAN	tr|L8IK39|L8IK39_BOSMU
BmuPB000222	6.35	7.41	6.54	8.95	6.85	1.38	6.86	21.07	GO:0003723; RNA binding; Molecular Function GO:0003964; RNA-directed DNA polymerase activity; Molecular Function GO:0006278; RNA-dependent DNA replication; Biological Process GO:0006520; cellular amino acid metabolic process; Biological Process GO:0016491; oxidoreductase activity; Molecular Function GO:0055114; oxidation-reduction process; Biological Process	IPR000477; Reverse transcriptase IPR006095; Glutamate/phenylalanine/leucine/valine dehydrogenase IPR013847; POU domain	no KO assigned | (RefSeq) MAIP1; matrix AAA peptidase interacting protein 1	sp|A3KN05|CB047_BOVIN	tr|L8IP30|L8IP30_BOSMU
BmuPB000223	3.67	2.22	2	6.14	3.93	5.53	7	3.15	GO:0005515; protein binding; Molecular Function	IPR003347; JmjC domain	K18066 tRNA wybutosine-synthesizing protein 5 [EC:1.14.11.42] | (RefSeq) TYW5, C2H2orf60; tRNA-yW synthesizing protein 5	sp|A2RUC4|TYW5_HUMAN	tr|F1MKS9|F1MKS9_BOVIN
BmuPB000224	5.76	3.42	5.57	8.21	7.7	4.47	2.45	0.93	-	IPR000839; Porin, Oms28 type IPR018881; Uncharacterised protein family UPF0565	no KO assigned | (RefSeq) chromosome unknown open reading frame, human C2orf69	sp|Q8N8R5|CB069_HUMAN	tr|L8IMY1|L8IMY1_BOSMU
BmuPB000225	7.06	7.47	5.33	1.38	3.16	7.12	4.07	1.25	GO:0005542; folic acid binding; Molecular Function GO:0008152; metabolic process; Biological Process GO:0016740; transferase activity; Molecular Function	IPR012886; Formiminotransferase, N-terminal subdomain IPR023265; Aquaporin 12	no KO assigned | (RefSeq) formiminotransferase N-terminal subdomain-containing protein-like	sp|E5RQL4|FONG_HUMAN	tr|H0XHU1|H0XHU1_OTOGA
BmuPB000226	3.16	0.09	0.57	0	10.61	0.22	1.21	0	GO:0003677; DNA binding; Molecular Function GO:0003700; sequence-specific DNA binding transcription factor activity; Molecular Function GO:0006355; regulation of transcription, DNA-dependent; Biological Process GO:0043565; sequence-specific DNA binding; Molecular Function	IPR000533; Tropomyosin IPR001356; Homeobox domain IPR003350; Homeodomain protein CUT	no KO assigned | (RefSeq) SATB2; SATB homeobox 2	sp|Q9UPW6|SATB2_HUMAN	tr|F1N426|F1N426_BOVIN
BmuPB000227	17.2	34.69	19.12	9.19	28.46	34.52	37.23	0.99	GO:0004435; phosphatidylinositol phospholipase C activity; Molecular Function GO:0005509; calcium ion binding; Molecular Function GO:0005515; protein binding; Molecular Function GO:0005543; phospholipid binding; Molecular Function GO:0006629; lipid metabolic process; Biological Process GO:0007156; homophilic cell adhesion; Biological Process GO:0007165; signal transduction; Biological Process GO:…	IPR000008; C2 calcium-dependent membrane targeting IPR000909; Phospholipase C, phosphatidylinositol-specific , X domain IPR001192; Phosphoinositide phospholipase C IPR001711; Phospholipase C, phosphatidylinositol-specific, Y domain IPR001849; Pleckstrin homology domain IPR002126; Cadherin IPR003004; GspF/PilC family IPR015359; Phospholipase C, phosphoinositol-specific, EF-hand-like IPR018029; C2 …	K15375 inactive phospholipase C-like protein 1 | (RefSeq) PLCL1; phospholipase C like 1	sp|Q15111|PLCL1_HUMAN	tr|F1MLS3|F1MLS3_BOVIN
BmuPB000228	0	0	0	0	0	0	0	0	GO:0003676; nucleic acid binding; Molecular Function	IPR000504; RNA recognition motif domain	no KO assigned | (RefSeq) BOLL; boule homolog, RNA binding protein	sp|Q8WP23|BOLL_MACFA	tr|C1JGV6|C1JGV6_BOVIN
BmuPB000229	5.05	4.36	3.38	2.72	3.63	4.4	5.04	2.18	GO:0000166; nucleotide binding; Molecular Function GO:0004812; aminoacyl-tRNA ligase activity; Molecular Function GO:0005524; ATP binding; Molecular Function GO:0006418; tRNA aminoacylation for protein translation; Biological Process GO:0007218; neuropeptide signaling pathway; Biological Process	IPR000703; Proenkephalin A IPR015413; Methionyl/Leucyl tRNA synthetase	K01874 methionyl-tRNA synthetase [EC:6.1.1.10] | (RefSeq) MARS2; methionyl-tRNA synthetase 2, mitochondrial	sp|A6H7E1|SYMM_BOVIN	tr|L8ILI2|L8ILI2_BOSMU
BmuPB000230	13.32	19.63	11.29	8.96	7.81	14.64	13.51	9.56	-	-	no KO assigned | (RefSeq) RFTN2, Raftlin-2; raftlin family member 2	sp|Q52LD8|RFTN2_HUMAN	tr|F1MMH5|F1MMH5_BOVIN
BmuPB000231	18.12	25.39	19.59	34.93	20.27	21.07	16.31	19.24	GO:0004725; protein tyrosine phosphatase activity; Molecular Function GO:0006470; protein dephosphorylation; Biological Process	IPR000242; Protein-tyrosine phosphatase, receptor/non-receptor type IPR005301; Mob1/phocein	no KO assigned | (RefSeq) MOBKL3, PREI3; MOB family member 4, phocein	sp|Q9QYW3|PHOCN_RAT	tr|K9IWU8|K9IWU8_DESRO
BmuPB000232	599.64	601.56	448.23	347.53	259.19	402.98	289.87	1104.92	GO:0000785; chromatin; Cellular Component GO:0005634; nucleus; Cellular Component GO:0005737; cytoplasm; Cellular Component GO:0006457; protein folding; Biological Process GO:0031492; nucleosomal DNA binding; Molecular Function	IPR000079; High mobility group nucleosome-binding domain-containing family IPR020818; Chaperonin Cpn10	K04078 chaperonin GroES | (RefSeq) HSPE1; heat shock protein family E (Hsp10) member 1	sp|P61603|CH10_BOVIN	tr|Q6WSP6|Q6WSP6_PIG
BmuPB000233	108.67	108.57	87.24	97.13	87.74	124.79	99.06	115.19	GO:0005524; ATP binding; Molecular Function GO:0007155; cell adhesion; Biological Process GO:0019058; viral infectious cycle; Biological Process GO:0019062; viral attachment to host cell; Biological Process GO:0044267; cellular protein metabolic process; Biological Process	IPR000931; Adenovirus fibre protein IPR002423; Chaperonin Cpn60/TCP-1	K04077 chaperonin GroEL | (RefSeq) HSPD1; heat shock protein family D (Hsp60) member 1	sp|P31081|CH60_BOVIN	tr|L8IPX8|L8IPX8_BOSMU
BmuPB000234	29.84	23.49	26.74	33.86	26.23	26.67	18.5	22.74	GO:0005094; Rho GDP-dissociation inhibitor activity; Molecular Function GO:0005737; cytoplasm; Cellular Component	IPR000406; RHO protein GDP dissociation inhibitor IPR005031; Streptomyces cyclase/dehydrase	K18588 coenzyme Q-binding protein COQ10 | (RefSeq) COQ10B; coenzyme Q10B	sp|Q9H8M1|CQ10B_HUMAN	tr|L8ILH4|L8ILH4_BOSMU
BmuPB000235	69.82	84.59	82.57	101.48	53.76	73.54	65.66	78.4	-	IPR000839; Porin, Oms28 type IPR015016; Splicing factor 3B subunit 1	K12828 splicing factor 3B subunit 1 | (RefSeq) SF3B1; splicing factor 3b subunit 1	sp|O75533|SF3B1_HUMAN	tr|L5JZP1|L5JZP1_PTEAL
BmuPB000236	4.01	15.59	5.95	5.45	6.28	5.08	7.46	0.19	GO:0004993; serotonin receptor activity; Molecular Function GO:0005515; protein binding; Molecular Function GO:0005887; integral to plasma membrane; Cellular Component GO:0007186; G-protein coupled receptor signaling pathway; Biological Process GO:0007268; synaptic transmission; Biological Process GO:0032098; regulation of appetite; Biological Process	IPR001520; 5-Hydroxytryptamine 4 receptor IPR002110; Ankyrin repeat IPR020683; Ankyrin repeat-containing domain	K15503 serine/threonine-protein phosphatase 6 regulatory ankyrin repeat subunit B | (RefSeq) ANKRD44; ankyrin repeat domain 44	sp|Q8N8A2|ANR44_HUMAN	tr|J9NSR3|J9NSR3_CANFA
BmuPB000237	0	0.28	1.01	2.29	1.08	1.66	1.06	2.2	GO:0004889; acetylcholine-activated cation-selective channel activity; Molecular Function GO:0005216; ion channel activity; Molecular Function GO:0006505; GPI anchor metabolic process; Biological Process GO:0006811; ion transport; Biological Process GO:0006886; intracellular protein transport; Biological Process GO:0016021; integral to membrane; Cellular Component GO:0016788; hydrolase activity, …	IPR002394; Nicotinic acetylcholine receptor IPR012908; GPI inositol-deacylase PGAP1-like	K05294 glycosylphosphatidylinositol deacylase [EC:3.-.-.-] | (RefSeq) PGAP1; post-GPI attachment to proteins 1	sp|Q75T13|PGAP1_HUMAN	tr|L8IM80|L8IM80_BOSMU
BmuPB000238	2.34	0	0	0	33.16	0	0.5	0	GO:0005922; connexon complex; Cellular Component GO:0007154; cell communication; Biological Process	IPR002266; Gap junction alpha-8 protein (Cx50)	no KO assigned | (RefSeq) C2H2orf66; chromosome 2 open reading frame, human C2orf66	sp|Q6UXQ4|CB066_HUMAN	tr|G3N2Z8|G3N2Z8_BOVIN
BmuPB000239	7.11	7.48	7.76	8.22	7	6.5	6.91	7.05	GO:0005515; protein binding; Molecular Function	IPR000533; Tropomyosin IPR001440; Tetratricopeptide TPR-1 IPR013026; Tetratricopeptide repeat-containing domain IPR019734; Tetratricopeptide repeat	K15201 general transcription factor 3C polypeptide 3 (transcription factor C subunit 4) | (RefSeq) GTF3C3; general transcription factor IIIC subunit 3	sp|Q9Y5Q9|TF3C3_HUMAN	tr|L8ILG7|L8ILG7_BOSMU
BmuPB000240	4.26	4.63	1.87	1.51	2.54	3.49	4	1.67	-	IPR000533; Tropomyosin	no KO assigned | (RefSeq) CCDC150; coiled-coil domain containing 150	sp|Q8NCX0|CC150_HUMAN	tr|F1MCA6|F1MCA6_BOVIN
BmuPB000241	0.33	0	0	0	0	0	0	0	-	IPR023252; Aurora borealis protein	no KO assigned | (RefSeq) CCDC150; coiled-coil domain containing 150	sp|Q8NCX0|CC150_HUMAN	tr|G3X8G4|G3X8G4_BOVIN
BmuPB000242	3.65	4.1	6.53	3.11	7.12	3.94	3.38	0.46	GO:0004499; N,N-dimethylaniline monooxygenase activity; Molecular Function GO:0004842; ubiquitin-protein ligase activity; Molecular Function GO:0005515; protein binding; Molecular Function GO:0055114; oxidation-reduction process; Biological Process	IPR000008; C2 calcium-dependent membrane targeting IPR000569; HECT IPR001202; WW domain IPR002253; Flavin monooxygenase (FMO) 1 IPR018029; C2 membrane targeting protein	K12168 E3 ubiquitin-protein ligase HECW2 [EC:2.3.2.26] | (RefSeq) HECW2; HECT, C2 and WW domain containing E3 ubiquitin protein ligase 2	sp|Q9P2P5|HECW2_HUMAN	tr|L8I8A7|L8I8A7_BOSMU
BmuPB000243	0.18	0.85	3.2	1.79	4.21	4.26	0.4	1.46	GO:0004672; protein kinase activity; Molecular Function GO:0004713; protein tyrosine kinase activity; Molecular Function GO:0005249; voltage-gated potassium channel activity; Molecular Function GO:0005524; ATP binding; Molecular Function GO:0006468; protein phosphorylation; Biological Process GO:0006813; potassium ion transport; Biological Process GO:0008076; voltage-gated potassium channel compl…	IPR000719; Protein kinase domain IPR001245; Serine-threonine/tyrosine-protein kinase catalytic domain IPR002290; Serine/threonine- / dual specificity protein kinase, catalytic domain IPR003969; Potassium channel, voltage dependent, Kv6 IPR020635; Tyrosine-protein kinase, catalytic domain	K08804 serine/threonine kinase 17 [EC:2.7.11.1] | (RefSeq) STK17B; serine/threonine kinase 17b	sp|O94768|ST17B_HUMAN	tr|L8IB67|L8IB67_BOSMU
BmuPB000244	0.44	0.29	0.24	0.05	0.33	0.34	0.86	0.05	GO:0000166; nucleotide binding; Molecular Function GO:0001539; ciliary or flagellar motility; Biological Process GO:0003777; microtubule motor activity; Molecular Function GO:0005509; calcium ion binding; Molecular Function GO:0005858; axonemal dynein complex; Cellular Component GO:0007018; microtubule-based movement; Biological Process GO:0016887; ATPase activity; Molecular Function GO:0017111; …	IPR000533; Tropomyosin IPR002048; EF-hand domain IPR003593; AAA+ ATPase domain IPR004273; Dynein heavy chain domain IPR013602; Dynein heavy chain, domain-2 IPR024317; Dynein heavy chain, P-loop containing D4 domain IPR024743; Dynein heavy chain, coiled coil stalk IPR026979; Dynein heavy chain 7, axonemal IPR026983; Dynein heavy chain	K10408 dynein heavy chain, axonemal | (RefSeq) DNAH7; dynein axonemal heavy chain 7	sp|Q8WXX0|DYH7_HUMAN	tr|F1N5R7|F1N5R7_BOVIN
BmuPB000245	17.51	11.69	16.68	22.94	33.66	11.99	20.42	0.43	GO:0016020; membrane; Cellular Component GO:0030001; metal ion transport; Biological Process GO:0046873; metal ion transmembrane transporter activity; Molecular Function GO:0055085; transmembrane transport; Biological Process	IPR003689; Zinc/iron permease	K14716 solute carrier family 39 (zinc transporter), member 10 | (RefSeq) SLC39A10; solute carrier family 39 member 10	sp|Q6P5F6|S39AA_MOUSE	tr|F1MM82|F1MM82_BOVIN
BmuPB000246	0	1.43	2.76	2.06	0.37	0	0.21	0	GO:0003684; damaged DNA binding; Molecular Function GO:0003777; microtubule motor activity; Molecular Function GO:0005515; protein binding; Molecular Function GO:0005871; kinesin complex; Cellular Component GO:0006289; nucleotide-excision repair; Biological Process GO:0043161; proteasomal ubiquitin-dependent protein catabolic process; Biological Process	IPR000449; Ubiquitin-associated domain/translation elongation factor EF-Ts, N-terminal IPR000626; Ubiquitin domain IPR002151; Kinesin light chain IPR006636; Heat shock chaperonin-binding IPR015360; XPC-binding domain IPR015940; Ubiquitin-associated/translation elongation factor EF1B, N-terminal, eukaryote IPR019955; Ubiquitin supergroup	K10839 UV excision repair protein RAD23 | (RefSeq) RAD23B; RAD23 homolog B, nucleotide excision repair protein	sp|P54727|RD23B_HUMAN	tr|E2R4A5|E2R4A5_CANFA
BmuPB000247	0	0	0	0	0	0	0	0	GO:0008152; metabolic process; Biological Process GO:0016747; transferase activity, transferring acyl groups other than amino-acyl groups; Molecular Function	IPR002155; Thiolase IPR020617; Thiolase, C-terminal	K07508 acetyl-CoA acyltransferase 2 [EC:2.3.1.16] | (RefSeq) ACAA2; acetyl-CoA acyltransferase 2	sp|Q3T0R7|THIM_BOVIN	tr|L9L316|L9L316_TUPCH
BmuPB000248	99.55	102.33	63.9	29.08	81.31	107.72	125.03	59.44	GO:0005515; protein binding; Molecular Function GO:0009289; pilus; Cellular Component GO:0009405; pathogenesis; Biological Process	IPR000742; Epidermal growth factor-like domain IPR002350; Kazal domain IPR005430; P pili tip fibrillum PapF protein IPR013032; EGF-like, conserved site	no KO assigned | (RefSeq) TMEFF2; transmembrane protein with EGF like and two follistatin like domains 2	sp|Q17QD6|TEFF2_BOVIN	tr|M3WHB6|M3WHB6_FELCA
BmuPB000249	0.49	0.69	0.67	0.24	0.63	1.52	0.97	0.11	GO:0001505; regulation of neurotransmitter levels; Biological Process GO:0004969; histamine receptor activity; Molecular Function GO:0007186; G-protein coupled receptor signaling pathway; Biological Process GO:0016021; integral to membrane; Cellular Component	IPR003980; Histamine H3 receptor IPR026752; Cavin family	no KO assigned | (RefSeq) SDPR; serum deprivation response	sp|O95810|SDPR_HUMAN	tr|L8HUK8|L8HUK8_BOSMU
BmuPB000250	3.63	5.54	7.81	2.26	3.16	4.22	2.49	2.19	GO:0003676; nucleic acid binding; Molecular Function GO:0003697; single-stranded DNA binding; Molecular Function GO:0005524; ATP binding; Molecular Function GO:0006281; DNA repair; Biological Process GO:0009432; SOS response; Biological Process	IPR004365; OB-fold nucleic acid binding domain, AA-tRNA synthetase-type IPR013765; DNA recombination and repair protein RecA IPR020477; C2 domain	no KO assigned | (RefSeq) NABP1, OBFC2A; nucleic acid binding protein 1	sp|A5D7P8|SOSB2_BOVIN	tr|L8I6F2|L8I6F2_BOSMU
BmuPB000251	6.89	9.55	11.44	8.72	6.18	3.36	5.52	10.33	GO:0004993; serotonin receptor activity; Molecular Function GO:0005887; integral to plasma membrane; Cellular Component GO:0007186; G-protein coupled receptor signaling pathway; Biological Process GO:0007626; locomotory behavior; Biological Process GO:0007631; feeding behavior; Biological Process	IPR000377; 5-Hydroxytryptamine 2C receptor IPR007109; Brix domain	K14847 ribosome production factor 2 | (RefSeq) ribosome production factor 2 homolog	sp|Q2YDN6|RPF2_BOVIN	tr|L8IWJ1|L8IWJ1_BOSMU
BmuPB000252	4.33	3.79	23.3	2.54	4.21	4.39	3.53	1.87	GO:0003774; motor activity; Molecular Function GO:0005515; protein binding; Molecular Function GO:0005524; ATP binding; Molecular Function GO:0016459; myosin complex; Cellular Component	IPR000048; IQ motif, EF-hand binding site IPR001072; Uncharacterised protein family MJ0414 IPR001609; Myosin head, motor domain IPR010926; Myosin tail 2	K10356 myosin I | (RefSeq) MYO1B; myosin IB	sp|P46735|MYO1B_MOUSE	tr|L9KV70|L9KV70_TUPCH
BmuPB000253	0	4.32	10.72	0	0	0	1.25	0	GO:0003774; motor activity; Molecular Function GO:0005524; ATP binding; Molecular Function GO:0016459; myosin complex; Cellular Component	IPR001609; Myosin head, motor domain	K10356 myosin I | (RefSeq) unconventional myosin-Ib-like	sp|P46735|MYO1B_MOUSE	tr|I3LRD2|I3LRD2_PIG
BmuPB000254	0	0	0.27	0	0.5	0	0.28	0	GO:0003700; sequence-specific DNA binding transcription factor activity; Molecular Function GO:0004871; signal transducer activity; Molecular Function GO:0005634; nucleus; Cellular Component GO:0006355; regulation of transcription, DNA-dependent; Biological Process GO:0007165; signal transduction; Biological Process	IPR001217; STAT transcription factor, core IPR013799; STAT transcription factor, protein interaction IPR013800; STAT transcription factor, all-alpha	K11222 signal transducer and activator of transcription 4 | (RefSeq) STAT4; signal transducer and activator of transcription 4	sp|Q14765|STAT4_HUMAN	tr|A4IFU4|A4IFU4_BOVIN
BmuPB000255	0.19	0.49	0.24	0.42	0.14	0.44	0.05	0	GO:0003700; sequence-specific DNA binding transcription factor activity; Molecular Function GO:0004871; signal transducer activity; Molecular Function GO:0005515; protein binding; Molecular Function GO:0005634; nucleus; Cellular Component GO:0006355; regulation of transcription, DNA-dependent; Biological Process GO:0007155; cell adhesion; Biological Process GO:0007165; signal transduction; Biolog…	IPR000931; Adenovirus fibre protein IPR000980; SH2 domain IPR001217; STAT transcription factor, core IPR013801; STAT transcription factor, DNA-binding	K11222 signal transducer and activator of transcription 4 | (RefSeq) STAT4; signal transducer and activator of transcription 4	sp|Q14765|STAT4_HUMAN	tr|L8I4L0|L8I4L0_BOSMU
BmuPB000256	13.49	25.69	34.73	31.29	25.13	25.95	26.07	2.41	GO:0003700; sequence-specific DNA binding transcription factor activity; Molecular Function GO:0004871; signal transducer activity; Molecular Function GO:0005242; inward rectifier potassium channel activity; Molecular Function GO:0005634; nucleus; Cellular Component GO:0006355; regulation of transcription, DNA-dependent; Biological Process GO:0006813; potassium ion transport; Biological Process G…	IPR001217; STAT transcription factor, core IPR003272; Potassium channel, inwardly rectifying, Kir2.2 IPR013799; STAT transcription factor, protein interaction IPR013800; STAT transcription factor, all-alpha	K11220 signal transducer and activator of transcription 1 | (RefSeq) STAT1; signal transducer and activator of transcription 1, 91kDa	sp|Q764M5|STAT1_PIG	tr|Q05FF2|Q05FF2_BOVIN
BmuPB000257	27.63	16.82	56.36	60.99	31.59	19.63	25.64	14.4	GO:0001505; regulation of neurotransmitter levels; Biological Process GO:0004359; glutaminase activity; Molecular Function GO:0004969; histamine receptor activity; Molecular Function GO:0005515; protein binding; Molecular Function GO:0006541; glutamine metabolic process; Biological Process GO:0007186; G-protein coupled receptor signaling pathway; Biological Process GO:0016021; integral to membran…	IPR002110; Ankyrin repeat IPR003980; Histamine H3 receptor IPR015868; Glutaminase IPR020683; Ankyrin repeat-containing domain	K01425 glutaminase [EC:3.5.1.2] | (RefSeq) GLS; glutaminase	sp|D3Z7P3|GLSK_MOUSE	tr|G1SHK8|G1SHK8_RABIT
BmuPB000258	0	0	0	0	0	0	0.44	0	GO:0005249; voltage-gated potassium channel activity; Molecular Function GO:0006813; potassium ion transport; Biological Process GO:0008076; voltage-gated potassium channel complex; Cellular Component	IPR003972; Potassium channel, voltage dependent, Kv1	no KO assigned | (RefSeq) uncharacterized LOC106701401	-	tr|L9KM48|L9KM48_TUPCH
BmuPB000259	18.35	18.21	7.38	7.87	7.42	4.33	2.79	61.3	GO:0005031; tumor necrosis factor-activated receptor activity; Molecular Function GO:0016020; membrane; Cellular Component	IPR003585; Neurexin/syndecan/glycophorin C IPR020411; Tumour necrosis factor receptor 1B	K06576 glycophorin C | (RefSeq) GYPC; glycophorin C (Gerbich blood group)	sp|P04921|GLPC_HUMAN	tr|Q2MJQ1|Q2MJQ1_BOVIN
BmuPB000260	19.6	16.41	2.78	12.59	0	0	0	0	-	IPR000533; Tropomyosin	no KO assigned | (RefSeq) signal-induced proliferation-associated 1-like protein 1	sp|O43166|SI1L1_HUMAN	tr|G9KNX6|G9KNX6_MUSPF
BmuPB000261	0	0	0	0	0	0	0	0	GO:0005262; calcium channel activity; Molecular Function GO:0016021; integral to membrane; Cellular Component GO:0070588; calcium ion transmembrane transport; Biological Process	IPR005459; Transient receptor potential channel, canonical 3	K08597 sentrin-specific protease 8 [EC:3.4.22.68] | (RefSeq) sentrin-specific protease 8	sp|Q9D2Z4|SENP8_MOUSE	tr|L8IJE1|L8IJE1_BOSMU
BmuPB000262	0.37	0.1	1.72	0.36	2.2	0.12	1.02	0.35	GO:0005515; protein binding; Molecular Function GO:0007155; cell adhesion; Biological Process GO:0007186; G-protein coupled receptor signaling pathway; Biological Process GO:0016021; integral to membrane; Cellular Component	IPR000421; Coagulation factor 5/8 C-terminal type domain IPR000742; Epidermal growth factor-like domain IPR001350; G10D orphan receptor IPR001791; Laminin G domain IPR002181; Fibrinogen, alpha/beta/gamma chain, C-terminal globular domain	no KO assigned | (RefSeq) contactin-associated protein-like 5-like	sp|Q0V8T0|CNTP5_CANFA	tr|F6QSR8|F6QSR8_HORSE
BmuPB000263	0	0	0	0	0	0	0	0	GO:0005515; protein binding; Molecular Function GO:0006839; mitochondrial transport; Biological Process GO:0031966; mitochondrial membrane; Cellular Component	IPR002030; Mitochondrial brown fat uncoupling protein IPR003599; Immunoglobulin subtype IPR007110; Immunoglobulin-like domain IPR013098; Immunoglobulin I-set	no KO assigned | (RefSeq) immunoglobulin superfamily DCC subclass member 3	sp|Q8IVU1|IGDC3_HUMAN	tr|G3MYS5|G3MYS5_BOVIN
BmuPB000264	0	0	0	0	0	0	0	0	GO:0005524; ATP binding; Molecular Function GO:0016491; oxidoreductase activity; Molecular Function GO:0055114; oxidation-reduction process; Biological Process	IPR000392; Nitrogenase iron protein, subunit NifH/Protochlorophyllide reductase, subunit ChlL	-	-	-
BmuPB000265	0	0	0	0	0	0	0	0	GO:0000786; nucleosome; Cellular Component GO:0003677; DNA binding; Molecular Function GO:0003755; peptidyl-prolyl cis-trans isomerase activity; Molecular Function GO:0005634; nucleus; Cellular Component GO:0006334; nucleosome assembly; Biological Process GO:0006457; protein folding; Biological Process	IPR001951; Histone H4 IPR002130; Cyclophilin-like peptidyl-prolyl cis-trans isomerase domain	K03767 peptidyl-prolyl cis-trans isomerase A (cyclophilin A) [EC:5.2.1.8] | (RefSeq) peptidyl-prolyl cis-trans isomerase A	sp|P62936|PPIA_PIG	tr|F1MNW5|F1MNW5_BOVIN
BmuPB000266	0	0	0	0	0	0	0	0	GO:0005829; cytosol; Cellular Component GO:0006520; cellular amino acid metabolic process; Biological Process GO:0030791; arsenite methyltransferase activity; Molecular Function	IPR006034; Asparaginase/glutaminase IPR026669; Arsenite methyltransferase	K07755 arsenite methyltransferase [EC:2.1.1.137] | (RefSeq) AS3MT; arsenite methyltransferase	sp|Q9HBK9|AS3MT_HUMAN	tr|E1BBT7|E1BBT7_BOVIN
BmuPB000267	0.42	0	0.22	0.62	0	0	0	0	GO:0005245; voltage-gated calcium channel activity; Molecular Function GO:0005891; voltage-gated calcium channel complex; Cellular Component GO:0070588; calcium ion transmembrane transport; Biological Process	IPR002077; Voltage-dependent calcium channel, alpha-1 subunit	no KO assigned | (RefSeq) uncharacterized LOC102268667	-	-
BmuPB000268	25.68	25.93	24.47	25.98	21.9	23.51	22.84	42.15	GO:0004980; melanocyte-stimulating hormone receptor activity; Molecular Function GO:0007186; G-protein coupled receptor signaling pathway; Biological Process GO:0016021; integral to membrane; Cellular Component GO:0043565; sequence-specific DNA binding; Molecular Function	IPR000761; Melanocyte-stimulating hormone receptor IPR002848; Translin	no KO assigned | (RefSeq) TSN; translin	sp|Q08DM8|TSN_BOVIN	tr|F6UCZ2|F6UCZ2_HORSE
BmuPB000269	33.09	38.63	33.6	27.71	33.27	37.68	20.6	45.15	GO:0003676; nucleic acid binding; Molecular Function GO:0005922; connexon complex; Cellular Component GO:0007154; cell communication; Biological Process	IPR000504; RNA recognition motif domain IPR002266; Gap junction alpha-8 protein (Cx50) IPR021043; MKI67 FHA domain-interacting nucleolar phosphoprotein, FHA Ki67 binding	K14838 nucleolar protein 15 | (RefSeq) NIFK; nucleolar protein interacting with the FHA domain of MKI67	sp|Q3SZM1|MK67I_BOVIN	tr|L8IZL0|L8IZL0_BOSMU
BmuPB000270	0.74	3.81	2.29	7.27	4.98	2.16	11.22	4.43	GO:0004952; dopamine neurotransmitter receptor activity; Molecular Function GO:0005887; integral to plasma membrane; Cellular Component GO:0007195; adenylate cyclase-inhibiting dopamine receptor signaling pathway; Biological Process	IPR001620; Dopamine D3 receptor IPR021133; HEAT, type 2 IPR024395; CLASP N-terminal domain	K16578 CLIP-associating protein 1/2 | (RefSeq) CLIP-associating protein 1-like	sp|Q7Z460|CLAP1_HUMAN	tr|G1TVH5|G1TVH5_RABIT
BmuPB000271	16.11	19.63	17.43	29.71	39.52	22.22	29.19	2.17	GO:0005515; protein binding; Molecular Function GO:0005576; extracellular region; Cellular Component GO:0009405; pathogenesis; Biological Process	IPR000357; HEAT IPR005413; Low calcium response V antigen	K16578 CLIP-associating protein 1/2 | (RefSeq) CLIP-associating protein 1	sp|Q7Z460|CLAP1_HUMAN	tr|F1RXX6|F1RXX6_PIG
BmuPB000272	0	0.22	0	2.11	0.23	0.55	1.03	0.95	GO:0005198; structural molecule activity; Molecular Function GO:0006352; DNA-dependent transcription, initiation; Biological Process GO:0006355; regulation of transcription, DNA-dependent; Biological Process GO:0008270; zinc ion binding; Molecular Function GO:0017025; TBP-class protein binding; Molecular Function GO:0019028; viral capsid; Cellular Component	IPR000812; Transcription factor TFIIB IPR001399; VP6 blue-tongue virus inner capsid protein IPR013137; Zinc finger, TFIIB-type IPR013150; Transcription factor TFIIB, cyclin-like domain IPR013763; Cyclin-like	K03124 transcription initiation factor TFIIB | (RefSeq) GTF2B; general transcription factor IIB	sp|Q5R886|TF2B_PONAB	tr|M3W519|M3W519_FELCA
BmuPB000273	0	0	0	0	0	0	0	0	-	IPR007604; CP2 transcription factor	K09275 transcription factor CP2 and related proteins | (RefSeq) TFCP2L1; transcription factor CP2 like 1	sp|Q9NZI6|TF2L1_HUMAN	tr|E1BPT7|E1BPT7_BOVIN
BmuPB000274	0.28	0.22	0.24	0.78	0.27	0.27	0.46	0.12	GO:0005198; structural molecule activity; Molecular Function GO:0019028; viral capsid; Cellular Component GO:0046872; metal ion binding; Molecular Function	IPR000912; Herpesvirus major capsid protein IPR007087; Zinc finger, C2H2 IPR015880; Zinc finger, C2H2-like	K16798 zinc finger protein GLI2 | (RefSeq) GLI2; GLI family zinc finger 2	sp|P10070|GLI2_HUMAN	tr|M3XPH9|M3XPH9_MUSPF
BmuPB000275	0	0.94	0	0	0	0	0	0	GO:0005524; ATP binding; Molecular Function GO:0006457; protein folding; Biological Process GO:0016020; membrane; Cellular Component GO:0044267; cellular protein metabolic process; Biological Process GO:0051082; unfolded protein binding; Molecular Function	IPR002229; Blood group Rhesus C/E/D polypeptide IPR002423; Chaperonin Cpn60/TCP-1 IPR012722; T-complex protein 1, zeta subunit	K09498 T-complex protein 1 subunit zeta | (RefSeq) CCT6A; chaperonin containing TCP1 subunit 6A	sp|Q3MHL7|TCPZ_BOVIN	tr|L8J5B1|L8J5B1_BOSMU
BmuPB000276	0.87	0.12	3.18	0.24	0.47	2.01	0.93	0	GO:0005179; hormone activity; Molecular Function GO:0005576; extracellular region; Cellular Component GO:0008083; growth factor activity; Molecular Function GO:0040007; growth; Biological Process	IPR000381; Inhibin, beta B subunit IPR001111; Transforming growth factor-beta, N-terminal IPR001839; Transforming growth factor-beta, C-terminal IPR015615; Transforming growth factor-beta-related IPR023249; FAM153	K04667 inhibin, beta | (RefSeq) INHBB; inhibin beta B subunit	sp|P42917|INHBB_BOVIN	tr|L8I6I9|L8I6I9_BOSMU
BmuPB000277	34.29	46.81	27.16	38.46	40.78	59.81	54.85	31.95	GO:0003924; GTPase activity; Molecular Function GO:0005525; GTP binding; Molecular Function GO:0006184; GTP catabolic process; Biological Process GO:0007165; signal transduction; Biological Process GO:0007264; small GTPase mediated signal transduction; Biological Process GO:0016020; membrane; Cellular Component	IPR001806; Small GTPase superfamily IPR020849; Small GTPase superfamily, Ras type	K07835 Ras-related protein Ral-B | (RefSeq) RALB; RAS like proto-oncogene B	sp|Q5R4B8|RALB_PONAB	tr|L8I8G2|L8I8G2_BOSMU
BmuPB000278	28	27.79	28.03	35.46	30.39	28.94	30.87	18.59	GO:0005337; nucleoside transmembrane transporter activity; Molecular Function GO:0006810; transport; Biological Process GO:0016021; integral to membrane; Cellular Component	IPR002259; Equilibrative nucleoside transporter IPR019396; Transmembrane Fragile-X-F-associated protein	no KO assigned | (RefSeq) TMEM185B, FAM11B; transmembrane protein 185B	sp|Q08DE2|T185A_BOVIN	tr|L8I5R5|L8I5R5_BOSMU
BmuPB000279	2.44	8.42	3.48	7.45	5.85	6.99	2.43	1.25	GO:0005856; cytoskeleton; Cellular Component GO:0007601; visual perception; Biological Process GO:0016021; integral to membrane; Cellular Component	IPR000299; FERM domain IPR000830; Peripherin/rom-1 IPR014847; FERM adjacent (FA) IPR018979; FERM, N-terminal IPR018980; FERM, C-terminal PH-like domain IPR019748; FERM central domain IPR019749; Band 4.1 domain IPR019750; Band 4.1 family	no KO assigned | (RefSeq) EPB41L5; erythrocyte membrane protein band 4.1 like 5	sp|Q9HCM4|E41L5_HUMAN	tr|E1BPU1|E1BPU1_BOVIN
BmuPB000280	1.1	2.54	7.35	12.63	2.47	1.37	3.02	0.59	GO:0004725; protein tyrosine phosphatase activity; Molecular Function GO:0005515; protein binding; Molecular Function GO:0005856; cytoskeleton; Cellular Component GO:0006470; protein dephosphorylation; Biological Process GO:0016311; dephosphorylation; Biological Process GO:0016791; phosphatase activity; Molecular Function	IPR000242; Protein-tyrosine phosphatase, receptor/non-receptor type IPR000299; FERM domain IPR000387; Protein-tyrosine/Dual specificity phosphatase IPR001478; PDZ domain IPR003595; Protein-tyrosine phosphatase, catalytic IPR014847; FERM adjacent (FA) IPR018979; FERM, N-terminal IPR018980; FERM, C-terminal PH-like domain IPR019748; FERM central domain IPR019749; Band 4.1 domain IPR019750; Band 4.1…	K18037 tyrosine-protein phosphatase non-receptor type 4 [EC:3.1.3.48] | (RefSeq) PTPN4; protein tyrosine phosphatase, non-receptor type 4	sp|P29074|PTN4_HUMAN	tr|L8ILY4|L8ILY4_BOSMU
BmuPB000281	9.19	7.56	7.66	5.58	11.74	6.61	10.63	19.75	GO:0016491; oxidoreductase activity; Molecular Function GO:0055114; oxidation-reduction process; Biological Process	IPR001834; NADH:cytochrome b5 reductase (CBR) IPR026620; Transmembrane protein 177	no KO assigned | (RefSeq) TMEM177; transmembrane protein 177	sp|Q4KM93|TM177_RAT	tr|L8ILB7|L8ILB7_BOSMU
BmuPB000282	1.13	1.05	0.58	0.77	0.97	0.79	2.8	0.6	GO:0006935; chemotaxis; Biological Process GO:0006954; inflammatory response; Biological Process GO:0006955; immune response; Biological Process GO:0007186; G-protein coupled receptor signaling pathway; Biological Process GO:0016021; integral to membrane; Cellular Component GO:0016493; C-C chemokine receptor activity; Molecular Function	IPR001718; CC chemokine receptor 7	no KO assigned | (RefSeq) CFAP221; cilia and flagella associated protein 221	sp|Q4G0U5|PCDP1_HUMAN	tr|G3MZ93|G3MZ93_BOVIN
BmuPB000283	0	0.35	0.19	0	0	0	0	0	-	IPR008378; Ubiquitous surface protein	no KO assigned | (RefSeq) CFAP221; cilia and flagella associated protein 221	sp|Q4G0U5|PCDP1_HUMAN	tr|L8IMM7|L8IMM7_BOSMU
BmuPB000284	0.46	0	0	0	0	0.71	0	0	GO:0004888; transmembrane signaling receptor activity; Molecular Function GO:0004930; G-protein coupled receptor activity; Molecular Function GO:0007166; cell surface receptor signaling pathway; Biological Process GO:0007186; G-protein coupled receptor signaling pathway; Biological Process GO:0016020; membrane; Cellular Component GO:0016021; integral to membrane; Cellular Component	IPR000832; GPCR, family 2, secretin-like IPR001879; GPCR, family 2, extracellular hormone receptor domain IPR002144; GPCR, family 2, secretin receptor IPR002229; Blood group Rhesus C/E/D polypeptide IPR017981; GPCR, family 2-like	K04588 secretin receptor | (RefSeq) SCTR; secretin receptor	sp|P47872|SCTR_HUMAN	tr|F1MJJ2|F1MJJ2_BOVIN
BmuPB000285	0.82	0.68	0.56	0	0.87	0.32	1.28	0.36	GO:0004980; melanocyte-stimulating hormone receptor activity; Molecular Function GO:0007186; G-protein coupled receptor signaling pathway; Biological Process GO:0016021; integral to membrane; Cellular Component	IPR000761; Melanocyte-stimulating hormone receptor	no KO assigned | (RefSeq) TMEM37; transmembrane protein 37	sp|Q8WXS4|CCGL_HUMAN	tr|Q3ZCJ1|Q3ZCJ1_BOVIN
BmuPB000286	271.46	318.48	172.67	129.53	123.22	260.77	175.66	343	GO:0000062; fatty-acyl-CoA binding; Molecular Function GO:0005634; nucleus; Cellular Component GO:0006352; DNA-dependent transcription, initiation; Biological Process	IPR000582; Acyl-CoA-binding protein, ACBP IPR003923; Transcription initiation factor TFIID, 23-30kDa subunit	K08762 diazepam-binding inhibitor (GABA receptor modulator, acyl-CoA-binding protein) | (RefSeq) DBI, ACBP, EP; diazepam binding inhibitor, acyl-CoA binding protein	sp|P07107|ACBP_BOVIN	tr|L8HQB5|L8HQB5_BOSMU
BmuPB000287	78.99	53.21	45.37	34.24	32.46	43.74	42.96	67.78	GO:0004308; exo-alpha-sialidase activity; Molecular Function GO:0009405; pathogenesis; Biological Process	IPR008377; Trypanosome sialidase IPR018794; Uncharacterised protein family UPF0538	no KO assigned | (RefSeq) chromosome unknown open reading frame, human C2orf76	sp|Q32KX9|CB076_BOVIN	tr|L8I5U3|L8I5U3_BOSMU
BmuPB000288	0.65	2.13	1.79	1.49	2.19	1.77	2.7	0.14	GO:0005886; plasma membrane; Cellular Component GO:0006813; potassium ion transport; Biological Process GO:0015079; potassium ion transmembrane transporter activity; Molecular Function	IPR006036; Potassium uptake protein TrkA IPR013130; Ferric reductase transmembrane component-like domain	K10142 metalloreductase STEAP3 [EC:1.16.1.-] | (RefSeq) STEAP3; STEAP3 metalloreductase	sp|Q658P3|STEA3_HUMAN	tr|L8I8I0|L8I8I0_BOSMU
BmuPB000289	0	0	0	0	0	0	0	0	GO:0007218; neuropeptide signaling pathway; Biological Process	IPR000703; Proenkephalin A IPR001395; Aldo/keto reductase IPR017984; Chromo domain subgroup IPR023210; NADP-dependent oxidoreductase domain	K00011 aldehyde reductase [EC:1.1.1.21] | (RefSeq) AKR1B1; aldo-keto reductase family 1 member B	sp|P16116|ALDR_BOVIN	tr|E1BNW1|E1BNW1_BOVIN
BmuPB000290	21.56	3.1	2.44	0.23	7.27	4.41	5.89	3.46	-	IPR001073; Complement C1q protein IPR008160; Collagen triple helix repeat	no KO assigned | (RefSeq) C1QL2; complement C1q like 2	sp|Q7Z5L3|C1QL2_HUMAN	tr|E1BGE9|E1BGE9_BOVIN
BmuPB000291	0.12	0	0	0	0	0	0	0	GO:0005044; scavenger receptor activity; Molecular Function GO:0005102; receptor binding; Molecular Function GO:0005576; extracellular region; Cellular Component GO:0007275; multicellular organismal development; Biological Process GO:0016020; membrane; Cellular Component GO:0016055; Wnt receptor signaling pathway; Biological Process	IPR001190; SRCR domain IPR008160; Collagen triple helix repeat IPR009139; Wnt-1 protein IPR017448; Speract/scavenger receptor-related	K13884 macrophage receptor with collagenous structure | (RefSeq) MARCO; macrophage receptor with collagenous structure	sp|Q9UEW3|MARCO_HUMAN	tr|F1N7K7|F1N7K7_BOVIN
BmuPB000292	0	0	0	0	0	0	0	0	GO:0006813; potassium ion transport; Biological Process GO:0015467; G-protein activated inward rectifier potassium channel activity; Molecular Function GO:0016020; membrane; Cellular Component	IPR003274; Potassium channel, inwardly rectifying, Kir3.1	-	-	-
BmuPB000293	0	0.79	0	1.84	0	0.59	2.57	1.13	GO:0000976; transcription regulatory region sequence-specific DNA binding; Molecular Function GO:0003700; sequence-specific DNA binding transcription factor activity; Molecular Function GO:0006355; regulation of transcription, DNA-dependent; Biological Process GO:0043565; sequence-specific DNA binding; Molecular Function	IPR000047; Helix-turn-helix motif IPR001356; Homeobox domain IPR013847; POU domain IPR019549; Homeobox engrailed, C-terminal IPR020479; Homeodomain, metazoa	K09319 homeobox protein engrailed | (RefSeq) EN1; engrailed homeobox 1	sp|P09065|HME1_MOUSE	tr|F1N5R9|F1N5R9_BOVIN
BmuPB000294	4.07	2.38	0	0.5	0	2.37	0	13.52	GO:0005922; connexon complex; Cellular Component GO:0007154; cell communication; Biological Process	IPR002266; Gap junction alpha-8 protein (Cx50)	-	-	-
BmuPB000295	11.78	14.39	15.24	16.28	8.69	21.07	10.76	4.41	-	IPR009904; Insulin-induced protein IPR025929; Insulin-induced protein family	no KO assigned | (RefSeq) INSIG2; insulin induced gene 2	sp|Q9Y5U4|INSI2_HUMAN	tr|E1BP19|E1BP19_BOVIN
BmuPB000296	9.45	17.95	11.87	6.01	8.96	6.64	9.65	3.31	-	IPR000533; Tropomyosin IPR019159; Protein of unknown function DUF2037	no KO assigned | (RefSeq) CCDC93; coiled-coil domain containing 93	sp|Q567U6|CCD93_HUMAN	tr|L8HR73|L8HR73_BOSMU
BmuPB000297	1.29	0	0	0	2.83	0	2.39	0	GO:0004930; G-protein coupled receptor activity; Molecular Function GO:0004952; dopamine neurotransmitter receptor activity; Molecular Function GO:0004993; serotonin receptor activity; Molecular Function GO:0005887; integral to plasma membrane; Cellular Component GO:0007186; G-protein coupled receptor signaling pathway; Biological Process GO:0016021; integral to membrane; Cellular Component	IPR000276; G protein-coupled receptor, rhodopsin-like IPR000431; 5-Hydroxytryptamine 5B receptor IPR000929; Dopamine receptor family IPR002231; 5-hydroxytryptamine receptor family IPR017452; GPCR, rhodopsin-like, 7TM	K04161 5-hydroxytryptamine receptor 5 | (RefSeq) 5-hydroxytryptamine receptor 5B	sp|P35365|5HT5B_RAT	tr|E1BP06|E1BP06_BOVIN
BmuPB000298	5.56	11.31	13.11	13.98	12.9	10.22	15.11	3.93	GO:0003676; nucleic acid binding; Molecular Function GO:0003735; structural constituent of ribosome; Molecular Function GO:0004386; helicase activity; Molecular Function GO:0005524; ATP binding; Molecular Function GO:0005622; intracellular; Cellular Component GO:0005840; ribosome; Cellular Component GO:0006412; translation; Biological Process GO:0008026; ATP-dependent helicase activity; Molecular…	IPR001650; Helicase, C-terminal IPR001865; Ribosomal protein S2 IPR011545; DNA/RNA helicase, DEAD/DEAH box type, N-terminal IPR014001; Helicase, superfamily 1/2, ATP-binding domain IPR014014; RNA helicase, DEAD-box type, Q motif IPR025313; Domain of unknown function DUF4217	K13179 ATP-dependent RNA helicase DDX18/HAS1 [EC:3.6.4.13] | (RefSeq) ATP-dependent RNA helicase DDX18	sp|Q9NVP1|DDX18_HUMAN	tr|B2KI24|B2KI24_RHIFE
BmuPB000299	0	0	0	0	0	0	0	0	-	-	K09228 KRAB domain-containing zinc finger protein | (RefSeq) ZNF33B; zinc finger protein 33B	-	tr|O97916|O97916_BOVIN
BmuPB000300	0	0	0	0	0	0	0	0	-	IPR023240; FAM175 family, BRISC complex, Abro1 subunit	no KO assigned | (RefSeq) uncharacterized LOC107131927	-	tr|O97916|O97916_BOVIN
BmuPB000301	0	0	0	0	0	0	0	0	GO:0003677; DNA binding; Molecular Function GO:0005524; ATP binding; Molecular Function GO:0006260; DNA replication; Biological Process	IPR001208; Mini-chromosome maintenance, DNA-dependent ATPase IPR018903; Uncharacterised protein family UPF0572	no KO assigned | (RefSeq) proline-rich protein 23C-like	sp|A6NEV1|PR23A_HUMAN	tr|G3MZ23|G3MZ23_BOVIN
BmuPB000302	24.18	6.48	8.06	10.6	15.45	6.4	10.05	12.96	GO:0000166; nucleotide binding; Molecular Function GO:0003676; nucleic acid binding; Molecular Function GO:0003887; DNA-directed DNA polymerase activity; Molecular Function GO:0006139; nucleobase-containing compound metabolic process; Biological Process GO:0006508; proteolysis; Biological Process GO:0008236; serine-type peptidase activity; Molecular Function GO:0016020; membrane; Cellular Compone…	IPR001375; Peptidase S9, prolyl oligopeptidase, catalytic domain IPR002469; Peptidase S9B, dipeptidylpeptidase IV N-terminal IPR006172; DNA-directed DNA polymerase, family B	no KO assigned | (RefSeq) DPP10; dipeptidyl peptidase like 10	sp|Q8N608|DPP10_HUMAN	tr|M3YH17|M3YH17_MUSPF
BmuPB000303	46.58	58.61	62.44	53.11	55.82	59.62	58.87	31.35	GO:0005524; ATP binding; Molecular Function GO:0005856; cytoskeleton; Cellular Component GO:0005885; Arp2/3 protein complex; Cellular Component GO:0030833; regulation of actin filament polymerization; Biological Process GO:0034314; Arp2/3 complex-mediated actin nucleation; Biological Process	IPR004000; Actin-related protein IPR015623; Actin-related protein 3 (Arp3)	K18584 actin-related protein 3 | (RefSeq) actin-related protein 3-like	sp|Q5R8R1|ARP3_PONAB	tr|G3R6U1|G3R6U1_GORGO
BmuPB000304	13.54	13.11	9.38	10.14	8.89	15.65	11.08	13.62	GO:0015232; heme transporter activity; Molecular Function GO:0015886; heme transport; Biological Process GO:0016020; membrane; Cellular Component GO:0017004; cytochrome complex assembly; Biological Process	IPR000620; Drug/metabolite transporter IPR003569; Cytochrome c-type biogenesis protein CcbS	K15289 solute carrier family 35, member F5 | (RefSeq) SLC35F5; solute carrier family 35 member F5	sp|A6QL92|S35F5_BOVIN	tr|L8II31|L8II31_BOSMU
BmuPB000305	0	0	0	0	0	0	0	0	GO:0016068; type I hypersensitivity; Biological Process	IPR002411; Cereal allergen/alpha-amylase inhibitor, rice-type IPR013544; Domain of unknown function DUF1725	no KO assigned | (RefSeq) uncharacterized LOC102334977	sp|P11369|POL2_MOUSE	tr|L8IJF2|L8IJF2_BOSMU
BmuPB000306	0.22	0.21	0	0.43	0	0	0.24	0	GO:0004930; G-protein coupled receptor activity; Molecular Function GO:0007186; G-protein coupled receptor signaling pathway; Biological Process GO:0016021; integral to membrane; Cellular Component	IPR000276; G protein-coupled receptor, rhodopsin-like IPR017452; GPCR, rhodopsin-like, 7TM	K08412 G protein-coupled receptor 39 | (RefSeq) GPR39; G protein-coupled receptor 39	sp|B4XF06|GPR39_BOVIN	tr|L8IEY7|L8IEY7_BOSMU
BmuPB000307	0.81	1.23	0	0.3	2.62	0.47	0.88	0	GO:0005452; inorganic anion exchanger activity; Molecular Function GO:0006820; anion transport; Biological Process GO:0016020; membrane; Cellular Component	IPR003020; Bicarbonate transporter, eukaryotic IPR003024; Sodium bicarbonate cotransporter	-	-	-
BmuPB000308	3.1	0.48	2.4	8.36	7.93	2.71	0.56	4.81	GO:0005922; connexon complex; Cellular Component GO:0007154; cell communication; Biological Process	IPR002266; Gap junction alpha-8 protein (Cx50) IPR013847; POU domain	no KO assigned | (RefSeq) LYPD1; LY6/PLAUR domain containing 1	sp|Q8N2G4|LYPD1_HUMAN	tr|Q29RK7|Q29RK7_BOVIN
BmuPB000309	3.25	0.76	0	0	0	0	1.76	0	GO:0004222; metalloendopeptidase activity; Molecular Function GO:0006508; proteolysis; Biological Process GO:0008270; zinc ion binding; Molecular Function GO:0031012; extracellular matrix; Cellular Component	IPR021190; Peptidase M10A	-	-	-
BmuPB000310	1.32	1.04	0.52	0.84	1.61	0.75	0.58	0.19	GO:0005578; proteinaceous extracellular matrix; Cellular Component GO:0008237; metallopeptidase activity; Molecular Function GO:0008270; zinc ion binding; Molecular Function	IPR013274; Peptidase M12B, ADAM-TS1 IPR026163; Nck-associated protein 5-like	no KO assigned | (RefSeq) NCKAP5; NCK associated protein 5	sp|O14513|NCKP5_HUMAN	tr|L8IE27|L8IE27_BOSMU
BmuPB000311	6.71	5.69	14.2	8.18	7.52	6.98	5.92	12.61	GO:0007186; G-protein coupled receptor signaling pathway; Biological Process GO:0016021; integral to membrane; Cellular Component	IPR009144; Thyrotropin-releasing hormone receptor IPR026765; Transmembrane protein 163	no KO assigned | (RefSeq) TMEM163; transmembrane protein 163	sp|A6QQX9|TM163_BOVIN	tr|G1T0M7|G1T0M7_RABIT
BmuPB000312	0	0	0.04	0	0	0	0	0.05	GO:0003824; catalytic activity; Molecular Function GO:0004871; signal transducer activity; Molecular Function GO:0007165; signal transduction; Biological Process GO:0008152; metabolic process; Biological Process	IPR002211; Lymphocyte-specific protein IPR006992; Amidohydrolase 2	K03392 aminocarboxymuconate-semialdehyde decarboxylase [EC:4.1.1.45] | (RefSeq) ACMSD; aminocarboxymuconate semialdehyde decarboxylase	sp|Q0II68|ACMSD_BOVIN	tr|F6PWP9|F6PWP9_HORSE
BmuPB000313	10.54	12.71	19.39	20.75	8.4	10.19	8.66	1.73	GO:0000079; regulation of cyclin-dependent protein serine/threonine kinase activity; Biological Process GO:0006355; regulation of transcription, DNA-dependent; Biological Process GO:0019901; protein kinase binding; Molecular Function	IPR006671; Cyclin, N-terminal IPR013763; Cyclin-like IPR015429; Cyclin C/H/T/L	K15188 cyclin T | (RefSeq) CCNT2; cyclin T2	sp|O60583|CCNT2_HUMAN	tr|E1B6Z5|E1B6Z5_BOVIN
BmuPB000314	0.04	0.36	0.04	0	0	1.06	2.39	0	GO:0004672; protein kinase activity; Molecular Function GO:0004713; protein tyrosine kinase activity; Molecular Function GO:0005149; interleukin-1 receptor binding; Molecular Function GO:0005515; protein binding; Molecular Function GO:0005524; ATP binding; Molecular Function GO:0005576; extracellular region; Cellular Component GO:0006468; protein phosphorylation; Biological Process GO:0006954; in…	IPR000719; Protein kinase domain IPR001245; Serine-threonine/tyrosine-protein kinase catalytic domain IPR002110; Ankyrin repeat IPR002290; Serine/threonine- / dual specificity protein kinase, catalytic domain IPR003295; Interleukin-1, alpha IL1A IPR020635; Tyrosine-protein kinase, catalytic domain IPR020683; Ankyrin repeat-containing domain	K17533 mitogen-activated protein kinase kinase kinase 19 [EC:2.7.11.25] | (RefSeq) MAP3K19; mitogen-activated protein kinase kinase kinase 19	sp|Q56UN5|M3K19_HUMAN	tr|L8IBZ1|L8IBZ1_BOSMU
BmuPB000315	24.2	29.29	29.11	28.97	26.67	27.79	24.51	14.41	GO:0005097; Rab GTPase activator activity; Molecular Function GO:0006814; sodium ion transport; Biological Process GO:0006885; regulation of pH; Biological Process GO:0015385; sodium:hydrogen antiporter activity; Molecular Function GO:0016021; integral to membrane; Cellular Component	IPR001953; Na+/H+ exchanger, isoform 2 (NHE2) IPR026147; Rab3 GTPase-activating protein catalytic subunit	K18270 Rab3 GTPase-activating protein catalytic subunit | (RefSeq) RAB3GAP1; RAB3 GTPase activating protein catalytic subunit 1	sp|Q15042|RB3GP_HUMAN	tr|M3W0Q0|M3W0Q0_FELCA
BmuPB000316	2.08	3.45	3.6	2.96	2.45	2.03	2.1	0.89	GO:0003676; nucleic acid binding; Molecular Function GO:0003677; DNA binding; Molecular Function GO:0004386; helicase activity; Molecular Function GO:0005524; ATP binding; Molecular Function GO:0008270; zinc ion binding; Molecular Function	IPR000330; SNF2-related IPR001650; Helicase, C-terminal IPR001876; Zinc finger, RanBP2-type IPR014001; Helicase, superfamily 1/2, ATP-binding domain IPR023277; Aquaporin 8	no KO assigned | (RefSeq) ZRANB3; zinc finger RANBP2-type containing 3	sp|E1BB03|ZRAB3_BOVIN	tr|L8IC07|L8IC07_BOSMU
BmuPB000317	31.74	9.67	31.91	16.48	51.72	8.96	29.34	9.73	GO:0001505; regulation of neurotransmitter levels; Biological Process GO:0003676; nucleic acid binding; Molecular Function GO:0004969; histamine receptor activity; Molecular Function GO:0007186; G-protein coupled receptor signaling pathway; Biological Process GO:0016021; integral to membrane; Cellular Component	IPR001374; Single-stranded nucleic acid binding R3H IPR003980; Histamine H3 receptor IPR024771; SUZ domain	no KO assigned | (RefSeq) R3HDM1; R3H domain containing 1	sp|Q15032|R3HD1_HUMAN	tr|F7CGQ5|F7CGQ5_HORSE
BmuPB000318	75.56	95.54	73.25	62.57	58.58	83.32	61.22	52.42	GO:0005515; protein binding; Molecular Function	IPR000533; Tropomyosin IPR001012; UBX	no KO assigned | (RefSeq) UBXN4; UBX domain protein 4	sp|Q3ZBU9|UBXN4_BOVIN	tr|L8IDV4|L8IDV4_BOSMU
BmuPB000319	0	0	0.04	0.23	0.08	0	0.08	0	GO:0004553; hydrolase activity, hydrolyzing O-glycosyl compounds; Molecular Function GO:0005452; inorganic anion exchanger activity; Molecular Function GO:0005975; carbohydrate metabolic process; Biological Process GO:0006820; anion transport; Biological Process GO:0016020; membrane; Cellular Component	IPR001360; Glycoside hydrolase, family 1 IPR003020; Bicarbonate transporter, eukaryotic	K01229 lactase-phlorizin hydrolase [EC:3.2.1.108 3.2.1.62] | (RefSeq) LCT; lactase	sp|P09848|LPH_HUMAN	tr|L8IB62|L8IB62_BOSMU
BmuPB000320	6.81	5.51	7.95	10.91	3.82	2.61	3.95	10.69	GO:0003677; DNA binding; Molecular Function GO:0003678; DNA helicase activity; Molecular Function GO:0004930; G-protein coupled receptor activity; Molecular Function GO:0005524; ATP binding; Molecular Function GO:0005634; nucleus; Cellular Component GO:0006260; DNA replication; Biological Process GO:0006270; DNA replication initiation; Biological Process GO:0007186; G-protein coupled receptor sig…	IPR001208; Mini-chromosome maintenance, DNA-dependent ATPase IPR008049; DNA replication licensing factor Mcm6 IPR022335; G protein-coupled receptor 153	K02542 DNA replication licensing factor MCM6 [EC:3.6.4.12] | (RefSeq) MCM6; minichromosome maintenance complex component 6	sp|Q2KIZ8|MCM6_BOVIN	tr|M3TYJ4|M3TYJ4_PIG
BmuPB000321	42.63	59.95	43.89	36.78	32.7	45.89	36.44	34.61	GO:0000166; nucleotide binding; Molecular Function GO:0004499; N,N-dimethylaniline monooxygenase activity; Molecular Function GO:0004812; aminoacyl-tRNA ligase activity; Molecular Function GO:0004815; aspartate-tRNA ligase activity; Molecular Function GO:0005524; ATP binding; Molecular Function GO:0005737; cytoplasm; Cellular Component GO:0006418; tRNA aminoacylation for protein translation; Biol…	IPR002253; Flavin monooxygenase (FMO) 1 IPR004364; Aminoacyl-tRNA synthetase, class II (D/K/N) IPR004523; Aspartyl-tRNA synthetases IPR006195; Aminoacyl-tRNA synthetase, class II IPR018150; Aminoacyl-tRNA synthetase, class II (D/K/N)-like	K01876 aspartyl-tRNA synthetase [EC:6.1.1.12] | (RefSeq) DARS; aspartyl-tRNA synthetase	sp|Q3SYZ4|SYDC_BOVIN	tr|L8IBZ8|L8IBZ8_BOSMU
BmuPB000322	4.34	4.9	3.85	2.38	0.39	3.17	4.04	4.16	GO:0004930; G-protein coupled receptor activity; Molecular Function GO:0004950; chemokine receptor activity; Molecular Function GO:0006935; chemotaxis; Biological Process GO:0007186; G-protein coupled receptor signaling pathway; Biological Process GO:0016021; integral to membrane; Cellular Component GO:0016494; C-X-C chemokine receptor activity; Molecular Function GO:0019955; cytokine binding; Mo…	IPR000276; G protein-coupled receptor, rhodopsin-like IPR000355; Chemokine receptor family IPR001277; CXC chemokine receptor 4 IPR005393; XC chemokine receptor 1 IPR017452; GPCR, rhodopsin-like, 7TM IPR022726; CXC chemokine receptor 4 N-terminal domain	K04189 C-X-C chemokine receptor type 4 | (RefSeq) CXCR4; C-X-C motif chemokine receptor 4	sp|P25930|CXCR4_BOVIN	tr|L8IT30|L8IT30_BOSMU
BmuPB000323	0	0	0	0	0	0	0	0.29	GO:0003676; nucleic acid binding; Molecular Function GO:0005198; structural molecule activity; Molecular Function GO:0019028; viral capsid; Cellular Component	IPR000504; RNA recognition motif domain IPR001399; VP6 blue-tongue virus inner capsid protein IPR021662; Nuclear factor hnRNPA1	K12741 heterogeneous nuclear ribonucleoprotein A1/A3 | (RefSeq) heterogeneous nuclear ribonucleoprotein A1	sp|P49312|ROA1_MOUSE	tr|L8IPQ7|L8IPQ7_BOSMU
BmuPB000324	0.08	0.08	0.34	0	0	0	0	0	GO:0005249; voltage-gated potassium channel activity; Molecular Function GO:0006813; potassium ion transport; Biological Process GO:0008076; voltage-gated potassium channel complex; Cellular Component	IPR000884; Thrombospondin, type 1 repeat IPR004053; Potassium channel, voltage dependent, Kv1.6	no KO assigned | (RefSeq) thrombospondin type-1 domain-containing protein 7B-like	sp|Q9C0I4|THS7B_HUMAN	tr|G3N0H1|G3N0H1_BOVIN
BmuPB000325	0.12	0.44	0.49	0.46	0.57	0	0.13	0.16	GO:0003779; actin binding; Molecular Function GO:0030036; actin cytoskeleton organization; Biological Process	IPR000884; Thrombospondin, type 1 repeat IPR005455; Profilin	no KO assigned | (RefSeq) thrombospondin type-1 domain-containing protein 7B	sp|Q9C0I4|THS7B_HUMAN	tr|F1MF39|F1MF39_BOVIN
BmuPB000326	9.16	3.58	5.48	12.08	7.18	8.32	10.07	6.41	GO:0005220; inositol 1,4,5-trisphosphate-sensitive calcium-release channel activity; Molecular Function GO:0005509; calcium ion binding; Molecular Function GO:0005783; endoplasmic reticulum; Cellular Component GO:0006816; calcium ion transport; Biological Process GO:0007156; homophilic cell adhesion; Biological Process GO:0016020; membrane; Cellular Component GO:0046539; histamine N-methyltransfe…	IPR000493; Inositol 1,4,5-trisphosphate-binding protein receptor IPR002126; Cadherin IPR016673; Histamine N-methyltransferase	K00546 histamine N-methyltransferase [EC:2.1.1.8] | (RefSeq) HNMT; histamine N-methyltransferase	sp|Q58DV7|HNMT_BOVIN	tr|L8IPR2|L8IPR2_BOSMU
BmuPB000327	0	2.04	0	0.54	0	0	0	0	GO:0007155; cell adhesion; Biological Process GO:0008305; integrin complex; Cellular Component	IPR000413; Integrin alpha chain IPR008590; Protein of unknown function DUF872, transmembrane	no KO assigned | (RefSeq) TMEM230; transmembrane protein 230	sp|Q5E975|TM230_BOVIN	tr|E1BBW6|E1BBW6_BOVIN
BmuPB000328	1.95	5.92	2.68	2.71	3.58	2.27	1.05	0	GO:0000785; chromatin; Cellular Component GO:0003677; DNA binding; Molecular Function GO:0005515; protein binding; Molecular Function GO:0005634; nucleus; Cellular Component GO:0006355; regulation of transcription, DNA-dependent; Biological Process	IPR000116; High mobility group, HMG-I/HMG-Y IPR000210; BTB/POZ-like IPR002083; MATH IPR013069; BTB/POZ	K10523 speckle-type POZ protein | (RefSeq) SPOPL; speckle type BTB/POZ protein like	sp|Q6IQ16|SPOPL_HUMAN	tr|G9KQZ8|G9KQZ8_MUSPF
BmuPB000329	12.49	0.43	2.14	1.36	20.85	0	4.5	0.61	GO:0003723; RNA binding; Molecular Function	IPR002343; Paraneoplastic encephalomyelitis antigen IPR010450; Neurexophilin IPR026845; Neurexophilin/NXPE	K16657 neurexophilin-2 | (RefSeq) NXPH2; neurexophilin 2	sp|Q28145|NXPH2_BOVIN	tr|L8IS82|L8IS82_BOSMU
BmuPB000330	0	0	0	0	0	0	0	0	GO:0004930; G-protein coupled receptor activity; Molecular Function GO:0016020; membrane; Cellular Component	IPR001395; Aldo/keto reductase IPR003051; GPCR, family 2, corticotropin releasing factor receptor IPR023210; NADP-dependent oxidoreductase domain	K00011 aldehyde reductase [EC:1.1.1.21] | (RefSeq) aldose reductase	sp|P16116|ALDR_BOVIN	tr|L8IQI0|L8IQI0_BOSMU
BmuPB000331	0.33	0.55	1.34	1.9	1.23	0.63	0.43	0.09	GO:0005509; calcium ion binding; Molecular Function GO:0005515; protein binding; Molecular Function	IPR000033; LDLR class B repeat IPR000742; Epidermal growth factor-like domain IPR001881; EGF-like calcium-binding domain IPR002172; Low-density lipoprotein (LDL) receptor class A repeat IPR026823; Complement Clr-like EGF domain	K20049 low-density lipoprotein receptor-related protein 1B | (RefSeq) LRP1B; LDL receptor related protein 1B	sp|Q9NZR2|LRP1B_HUMAN	tr|F1PPZ1|F1PPZ1_CANFA
BmuPB000332	0	0	0	0	0.94	0	1.41	0	GO:0005509; calcium ion binding; Molecular Function GO:0005515; protein binding; Molecular Function GO:0005578; proteinaceous extracellular matrix; Cellular Component GO:0008237; metallopeptidase activity; Molecular Function GO:0008270; zinc ion binding; Molecular Function	IPR000033; LDLR class B repeat IPR000742; Epidermal growth factor-like domain IPR001881; EGF-like calcium-binding domain IPR013273; Peptidase M12B, ADAM-TS	no KO assigned | (RefSeq) low-density lipoprotein receptor-related protein 1B-like	sp|Q9NZR2|LRP1B_HUMAN	tr|L8IYH9|L8IYH9_BOSMU
BmuPB000333	0	0.23	0	0	0	0	0	1	GO:0004177; aminopeptidase activity; Molecular Function GO:0005515; protein binding; Molecular Function GO:0005737; cytoplasm; Cellular Component GO:0008235; metalloexopeptidase activity; Molecular Function GO:0019538; protein metabolic process; Biological Process GO:0030145; manganese ion binding; Molecular Function	IPR002172; Low-density lipoprotein (LDL) receptor class A repeat IPR011356; Leucine aminopeptidase/peptidase B	no KO assigned | (RefSeq) low-density lipoprotein receptor-related protein 1B-like	sp|Q9JI18|LRP1B_MOUSE	tr|H2P7H1|H2P7H1_PONAB
BmuPB000334	0.18	0.34	0	0	0	0	0.2	0	GO:0003677; DNA binding; Molecular Function GO:0005737; cytoplasm; Cellular Component GO:0006355; regulation of transcription, DNA-dependent; Biological Process GO:0006569; tryptophan catabolic process; Biological Process GO:0007155; cell adhesion; Biological Process GO:0009435; NAD biosynthetic process; Biological Process GO:0019058; viral infectious cycle; Biological Process GO:0019062; viral a…	IPR000931; Adenovirus fibre protein IPR006197; Peptidase S24, LexA-like IPR010111; Kynureninase	K01556 kynureninase [EC:3.7.1.3] | (RefSeq) KYNU; kynureninase	sp|Q16719|KYNU_HUMAN	tr|F1MCH2|F1MCH2_BOVIN
BmuPB000335	1.01	7.43	2.38	2.13	0.97	1.01	1.87	8.06	GO:0004674; protein serine/threonine kinase activity; Molecular Function GO:0005515; protein binding; Molecular Function GO:0005543; phospholipid binding; Molecular Function GO:0006468; protein phosphorylation; Biological Process GO:0007165; signal transduction; Biological Process	IPR000198; Rho GTPase-activating protein domain IPR001849; Pleckstrin homology domain IPR003547; Serine/threonine protein kinase, yersinia-type IPR015767; Rho GTPase activating	K20637 Rho GTPase-activating protein 15 | (RefSeq) ARHGAP15; Rho GTPase activating protein 15	sp|A4IF90|RHG15_BOVIN	tr|G3SKG2|G3SKG2_GORGO
BmuPB000336	4.24	7.32	5.89	4.57	7.93	3.7	2.29	1.97	GO:0005922; connexon complex; Cellular Component GO:0007154; cell communication; Biological Process	IPR002266; Gap junction alpha-8 protein (Cx50)	no KO assigned | (RefSeq) GTDC1; glycosyltransferase like domain containing 1	sp|Q4AE62|GTDC1_HUMAN	tr|L8IN72|L8IN72_BOSMU
BmuPB000337	8.37	10.28	6.35	11.65	5.49	4.61	6.18	0.58	GO:0003956; NAD(P)+-protein-arginine ADP-ribosyltransferase activity; Molecular Function GO:0006471; protein ADP-ribosylation; Biological Process	IPR000768; NAD:arginine ADP-ribosyltransferase, ART	no KO assigned | (RefSeq) GTDC1; glycosyltransferase like domain containing 1	sp|Q08DA7|GTDC1_BOVIN	tr|L8IN72|L8IN72_BOSMU
BmuPB000338	4.59	5.17	4.44	4.89	7.5	1.1	4.23	1.07	GO:0005272; sodium channel activity; Molecular Function GO:0006814; sodium ion transport; Biological Process GO:0016020; membrane; Cellular Component	IPR001873; Na+ channel, amiloride-sensitive IPR022701; Glycosyltransferase family 1, N-terminal	no KO assigned | (RefSeq) GTDC1; glycosyltransferase like domain containing 1	sp|Q08DA7|GTDC1_BOVIN	tr|G1M382|G1M382_AILME
BmuPB000339	64.87	88.96	42.27	25.02	64.05	75.86	73.8	23.29	GO:0003700; sequence-specific DNA binding transcription factor activity; Molecular Function GO:0004674; protein serine/threonine kinase activity; Molecular Function GO:0006355; regulation of transcription, DNA-dependent; Biological Process GO:0006468; protein phosphorylation; Biological Process GO:0043565; sequence-specific DNA binding; Molecular Function GO:0046872; metal ion binding; Molecular …	IPR001356; Homeobox domain IPR003547; Serine/threonine protein kinase, yersinia-type IPR007087; Zinc finger, C2H2 IPR008598; Drought induced 19 protein-like, zinc-binding domain IPR015880; Zinc finger, C2H2-like	K09299 zinc finger homeobox protein 1/2 | (RefSeq) ZEB2; zinc finger E-box binding homeobox 2	sp|O60315|ZEB2_HUMAN	tr|L8ITX0|L8ITX0_BOSMU
BmuPB000340	3.72	9.42	3.35	3.04	3.12	10.1	6.03	1.03	GO:0004871; signal transducer activity; Molecular Function GO:0006935; chemotaxis; Biological Process GO:0007165; signal transduction; Biological Process GO:0016020; membrane; Cellular Component	IPR004090; Chemotaxis methyl-accepting receptor IPR013847; POU domain	K09299 zinc finger homeobox protein 1/2 | (RefSeq) Zeb2; zinc finger E-box binding homeobox 2	sp|Q9R0G7|ZEB2_MOUSE	tr|Q0VCI5|Q0VCI5_BOVIN
BmuPB000341	0	0	0	0	0	0	0	0	GO:0004889; acetylcholine-activated cation-selective channel activity; Molecular Function GO:0005216; ion channel activity; Molecular Function GO:0006811; ion transport; Biological Process GO:0016021; integral to membrane; Cellular Component GO:0045211; postsynaptic membrane; Cellular Component	IPR002394; Nicotinic acetylcholine receptor	K11433 histone-lysine N-methyltransferase SETMAR [EC:2.1.1.43] | (RefSeq) histone-lysine N-methyltransferase SETMAR	sp|Q53H47|SETMR_HUMAN	tr|F1N488|F1N488_BOVIN
BmuPB000342	0	0	0	0	0	0	0	0	GO:0003677; DNA binding; Molecular Function GO:0005524; ATP binding; Molecular Function GO:0005634; nucleus; Cellular Component GO:0006355; regulation of transcription, DNA-dependent; Biological Process	IPR000040; Acute myeloid leukemia 1 protein (AML1)/Runt	-	-	tr|L5LR56|L5LR56_MYODS
BmuPB000343	1.59	2.23	2.86	2.67	2.61	2.38	2.15	2.56	GO:0003677; DNA binding; Molecular Function GO:0004672; protein kinase activity; Molecular Function GO:0004675; transmembrane receptor protein serine/threonine kinase activity; Molecular Function GO:0004713; protein tyrosine kinase activity; Molecular Function GO:0004879; ligand-activated sequence-specific DNA binding RNA polymerase II transcription factor activity; Molecular Function GO:0005024;…	IPR000472; TGF-beta receptor/activin receptor, type I/II IPR000719; Protein kinase domain IPR001245; Serine-threonine/tyrosine-protein kinase catalytic domain IPR002290; Serine/threonine- / dual specificity protein kinase, catalytic domain IPR003079; Nuclear receptor ROR IPR015768; Activin type II receptor IPR020635; Tyrosine-protein kinase, catalytic domain	K04670 activin receptor type-2A [EC:2.7.11.30] | (RefSeq) ACVR2A; activin A receptor type 2A	sp|Q28043|AVR2A_BOVIN	tr|F1S0H6|F1S0H6_PIG
BmuPB000344	17.4	12.35	17.63	20.27	8.57	9.83	10.63	23.65	GO:0000166; nucleotide binding; Molecular Function GO:0003956; NAD(P)+-protein-arginine ADP-ribosyltransferase activity; Molecular Function GO:0006471; protein ADP-ribosylation; Biological Process GO:0017111; nucleoside-triphosphatase activity; Molecular Function	IPR000768; NAD:arginine ADP-ribosyltransferase, ART IPR003593; AAA+ ATPase domain	K02606 origin recognition complex subunit 4 | (RefSeq) ORC4, ORC4L; origin recognition complex subunit 4	sp|Q2YDI2|ORC4_BOVIN	tr|F1S0H7|F1S0H7_PIG
BmuPB000345	106.98	132.09	85.46	82.58	15.92	18.59	13.28	8.98	-	IPR004931; Prothymosin/parathymosin IPR009149; BR22	K13784 prothymosin alpha | (RefSeq) PTMA; prothymosin, alpha	sp|P01252|PTMA_BOVIN	tr|C3VVV8|C3VVV8_PIG
BmuPB000346	1.88	2.49	3.23	5.29	4.97	2.46	1.7	2.18	-	IPR000313; PWWP domain	no KO assigned | (RefSeq) MBD5; methyl-CpG binding domain protein 5	sp|Q9P267|MBD5_HUMAN	tr|L8IMV9|L8IMV9_BOSMU
BmuPB000347	8.11	14.52	20.09	20.87	13.77	8.84	9.67	5.49	GO:0032777; Piccolo NuA4 histone acetyltransferase complex; Cellular Component GO:0035267; NuA4 histone acetyltransferase complex; Cellular Component	IPR000533; Tropomyosin IPR009607; Enhancer of polycomb, C-terminal IPR019542; Enhancer of polycomb-like, N-terminal IPR024943; Enhancer of polycomb protein	K11322 enhancer of polycomb-like protein | (RefSeq) EPC2; enhancer of polycomb homolog 2	sp|Q52LR7|EPC2_HUMAN	tr|L8IL95|L8IL95_BOSMU
BmuPB000348	60.05	36.46	68	110.28	136.06	41.26	87.26	10.69	GO:0003777; microtubule motor activity; Molecular Function GO:0005524; ATP binding; Molecular Function GO:0005871; kinesin complex; Cellular Component GO:0007018; microtubule-based movement; Biological Process GO:0008017; microtubule binding; Molecular Function	IPR000533; Tropomyosin IPR001752; Kinesin, motor domain IPR027640; Kinesin-like protein	K10396 kinesin family member 5 | (RefSeq) KIF5C; kinesin family member 5C	sp|O60282|KIF5C_HUMAN	tr|L8IP04|L8IP04_BOSMU
BmuPB000349	0.8	0	0.34	0.66	0.45	0	0.36	2.67	GO:0016020; membrane; Cellular Component	IPR002229; Blood group Rhesus C/E/D polypeptide	no KO assigned | (RefSeq) LYPD6B; LY6/PLAUR domain containing 6B	sp|Q8NI32|LPD6B_HUMAN	tr|F1N5I0|F1N5I0_BOVIN
BmuPB000350	2.78	1.85	0.41	1.95	4.18	1.38	1.29	2.63	-	IPR001526; CD59 antigen IPR018785; Cysteine-rich domain, DPF-motif	no KO assigned | (RefSeq) LYPD6; LY6/PLAUR domain containing 6	sp|Q8BPP5|LYPD6_MOUSE	tr|L8IK12|L8IK12_BOSMU
BmuPB000351	90.96	90.8	95.59	89.79	57.99	56.34	68.21	143.39	GO:0000166; nucleotide binding; Molecular Function GO:0003676; nucleic acid binding; Molecular Function GO:0003887; DNA-directed DNA polymerase activity; Molecular Function GO:0005739; mitochondrion; Cellular Component GO:0006139; nucleobase-containing compound metabolic process; Biological Process GO:0009235; cobalamin metabolic process; Biological Process	IPR006172; DNA-directed DNA polymerase, family B IPR019362; Methylmalonic aciduria and homocystinuria type D protein	no KO assigned | (RefSeq) MMADHC; methylmalonic aciduria and homocystinuria, cblD type	sp|Q6DV04|MMAD_GECJA	tr|Q3T0C3|Q3T0C3_BOVIN
BmuPB000352	4.8	4.34	3.79	2.85	3.18	2.08	6.01	3.39	GO:0003924; GTPase activity; Molecular Function GO:0005525; GTP binding; Molecular Function GO:0005622; intracellular; Cellular Component GO:0006184; GTP catabolic process; Biological Process GO:0006814; sodium ion transport; Biological Process GO:0006885; regulation of pH; Biological Process GO:0007165; signal transduction; Biological Process GO:0007264; small GTPase mediated signal transduction…	IPR001806; Small GTPase superfamily IPR001953; Na+/H+ exchanger, isoform 2 (NHE2) IPR003578; Small GTPase superfamily, Rho type IPR003579; Small GTPase superfamily, Rab type IPR020849; Small GTPase superfamily, Ras type	K07859 Rho family GTPase 3 | (RefSeq) RND3; Rho family GTPase 3	sp|Q6SA80|RND3_RAT	tr|M3XMM8|M3XMM8_MUSPF
BmuPB000353	5.15	7.4	3.47	4.27	2.66	3.92	4.17	3.42	GO:0003676; nucleic acid binding; Molecular Function GO:0005509; calcium ion binding; Molecular Function GO:0005515; protein binding; Molecular Function GO:0007156; homophilic cell adhesion; Biological Process GO:0016020; membrane; Cellular Component	IPR000504; RNA recognition motif domain IPR000980; SH2 domain IPR002126; Cadherin IPR009909; Nmi/IFP 35 domain IPR009938; Nmi/IFP 35 domain, N-terminal IPR020575; Heat shock protein Hsp90, N-terminal	no KO assigned | (RefSeq) RBM43; RNA binding motif protein 43	sp|Q3ZCL3|NMI_BOVIN	tr|L8HPE3|L8HPE3_BOSMU
BmuPB000354	0	0.91	0	0	3.73	8.19	0.79	0	GO:0005540; hyaluronic acid binding; Molecular Function GO:0007155; cell adhesion; Biological Process	IPR000538; Link IPR000859; CUB domain	K19018 tumor necrosis factor-inducible gene 6 protein | (RefSeq) TNFAIP6, tsg-6; TNF alpha induced protein 6	sp|P98065|TSG6_RABIT	tr|Q5W1C4|Q5W1C4_BOVIN
BmuPB000355	1.46	3.45	4.41	7.35	3.82	2.28	2.19	0.55	GO:0000723; telomere maintenance; Biological Process GO:0006814; sodium ion transport; Biological Process GO:0006885; regulation of pH; Biological Process GO:0015385; sodium:hydrogen antiporter activity; Molecular Function GO:0016021; integral to membrane; Cellular Component	IPR001953; Na+/H+ exchanger, isoform 2 (NHE2) IPR022031; Telomere-associated protein Rif1, N-terminal	K11138 telomere-associated protein RIF1 | (RefSeq) RIF1; replication timing regulatory factor 1	sp|Q5UIP0|RIF1_HUMAN	tr|E1BCK1|E1BCK1_BOVIN
BmuPB000356	0.52	0.25	3.11	5.69	0.36	0.21	0.3	1.1	GO:0001539; ciliary or flagellar motility; Biological Process GO:0005198; structural molecule activity; Molecular Function GO:0005515; protein binding; Molecular Function GO:0009428; bacterial-type flagellum basal body, distal rod, P ring; Cellular Component GO:0030288; outer membrane-bounded periplasmic space; Cellular Component	IPR000900; Nebulin 35 residue motif IPR001452; Src homology-3 domain IPR001782; Flagellar P-ring protein	K18267 nebulin | (RefSeq) NEB; nebulin	sp|P20929|NEBU_HUMAN	tr|L5JZ59|L5JZ59_PTEAL
BmuPB000357	15.55	34.35	34.35	30.11	33.44	30.42	21.3	3.52	GO:0005509; calcium ion binding; Molecular Function GO:0005525; GTP binding; Molecular Function GO:0005622; intracellular; Cellular Component GO:0006886; intracellular protein transport; Biological Process GO:0007156; homophilic cell adhesion; Biological Process GO:0007264; small GTPase mediated signal transduction; Biological Process GO:0016020; membrane; Cellular Component GO:0051225; spindle a…	IPR002126; Cadherin IPR006687; Small GTPase superfamily, SAR1-type IPR006689; Small GTPase superfamily, ARF/SAR type IPR024156; Small GTPase superfamily, ARF type IPR026206; HAUS augmin-like complex subunit 3	K07949 ADP-ribosylation factor-like protein 5A | (RefSeq) ARL5A; ADP ribosylation factor like GTPase 5A	sp|Q2KJ96|ARL5A_BOVIN	tr|C5IWS8|C5IWS8_SHEEP
BmuPB000358	3.36	0.39	10.97	18.27	7.26	2.28	3.94	0.93	GO:0005245; voltage-gated calcium channel activity; Molecular Function GO:0005515; protein binding; Molecular Function GO:0005891; voltage-gated calcium channel complex; Cellular Component GO:0070588; calcium ion transmembrane transport; Biological Process	IPR000584; Voltage-dependent calcium channel, L-type, beta subunit IPR001452; Src homology-3 domain IPR005444; Voltage-dependent calcium channel, L-type, beta-2 subunit IPR008145; Guanylate kinase/L-type calcium channel beta subunit	K04865 voltage-dependent calcium channel beta-4 | (RefSeq) CACNB4; calcium voltage-gated channel auxiliary subunit beta 4	sp|O00305|CACB4_HUMAN	tr|F7GGT8|F7GGT8_CALJA
BmuPB000359	9.71	16.09	14.67	8.38	6.7	5.87	5.46	3.44	GO:0003677; DNA binding; Molecular Function GO:0004930; G-protein coupled receptor activity; Molecular Function GO:0005515; protein binding; Molecular Function GO:0006355; regulation of transcription, DNA-dependent; Biological Process GO:0006886; intracellular protein transport; Biological Process GO:0007186; G-protein coupled receptor signaling pathway; Biological Process GO:0016021; integral to…	IPR001452; Src homology-3 domain IPR002014; VHS IPR003903; Ubiquitin interacting motif IPR006197; Peptidase S24, LexA-like IPR018205; VHS subgroup IPR022335; G protein-coupled receptor 153	K04705 signal transducing adaptor molecule | (RefSeq) STAM2; signal transducing adaptor molecule 2	sp|O75886|STAM2_HUMAN	tr|L8ILU4|L8ILU4_BOSMU
BmuPB000360	33.81	119.16	62.63	31.44	54.37	94.09	65.97	2.4	GO:0003779; actin binding; Molecular Function GO:0007010; cytoskeleton organization; Biological Process GO:0016043; cellular component organization; Biological Process GO:0017048; Rho GTPase binding; Molecular Function GO:0022604; regulation of cell morphogenesis; Biological Process GO:0030036; actin cytoskeleton organization; Biological Process	IPR000533; Tropomyosin IPR010472; Formin, FH3 domain IPR010473; Formin, GTPase-binding domain IPR014767; Formin, diaphanous autoregulatory (DAD) domain IPR014768; Formin, GTPase-binding and FH3 domain IPR015425; Formin, FH2 domain IPR027656; Formin-like protein 2	no KO assigned | (RefSeq) FMNL2; formin like 2	sp|Q96PY5|FMNL2_HUMAN	tr|M3W3Q3|M3W3Q3_FELCA
BmuPB000361	21.29	31.6	29.23	19.61	19.27	23.91	17.63	10.4	GO:0005515; protein binding; Molecular Function GO:0005737; cytoplasm; Cellular Component GO:0008157; protein phosphatase 1 binding; Molecular Function GO:0008599; protein phosphatase type 1 regulator activity; Molecular Function	IPR001202; WW domain IPR002713; FF domain IPR026241; GLC7-interacting protein 4	K12821 pre-mRNA-processing factor 40 | (RefSeq) PRPF40A; pre-mRNA processing factor 40 homolog A	sp|O75400|PR40A_HUMAN	tr|L5K1I1|L5K1I1_PTEAL
BmuPB000362	1.22	2.78	2.09	2.46	1.82	3.07	1.61	0.9	-	IPR000533; Tropomyosin IPR005120; Regulator of nonsense-mediated decay, UPF3	K14328 regulator of nonsense transcripts 3 | (RefSeq) UPF3A; UPF3 regulator of nonsense transcripts homolog A (yeast)	sp|Q9H1J1|REN3A_HUMAN	tr|E1BGC9|E1BGC9_BOVIN
BmuPB000363	4.4	6.17	9.07	7.19	7.04	6.83	5.55	6.82	GO:0000015; phosphopyruvate hydratase complex; Cellular Component GO:0000287; magnesium ion binding; Molecular Function GO:0004634; phosphopyruvate hydratase activity; Molecular Function GO:0006096; glycolysis; Biological Process	IPR000941; Enolase	no KO assigned | (RefSeq) ARL6IP6; ADP ribosylation factor like GTPase 6 interacting protein 6	sp|Q3MHM8|AR6P6_BOVIN	tr|K9KGI5|K9KGI5_HORSE
BmuPB000364	6.2	1.16	1.28	1.22	29.15	4.33	15.41	23.06	GO:0030100; regulation of endocytosis; Biological Process	IPR003023; Amphiphysin, isoform 2 IPR026786; Protein reprimo	K10128 reprimo, TP53-dependent G2 arrest mediator candidate | (RefSeq) RPRM; reprimo, TP53 dependent G2 arrest mediator candidate	sp|Q1RMT2|RPRM_BOVIN	tr|L8HNQ6|L8HNQ6_BOSMU
BmuPB000365	8.56	0.75	13.5	22.57	12.83	4.98	5.78	8.53	GO:0005515; protein binding; Molecular Function GO:0008092; cytoskeletal protein binding; Molecular Function GO:0016020; membrane; Cellular Component	IPR000980; SH2 domain IPR001050; Syndecan IPR002229; Blood group Rhesus C/E/D polypeptide IPR027789; Syndecan/Neurexin domain	K00710 polypeptide N-acetylgalactosaminyltransferase [EC:2.4.1.41] | (RefSeq) polypeptide N-acetylgalactosaminyltransferase 13-like	sp|Q8CF93|GLT13_MOUSE	tr|G3SX76|G3SX76_LOXAF
BmuPB000366	22.75	6.37	25.18	52.97	37.08	7.27	25.19	33.98	GO:0003677; DNA binding; Molecular Function GO:0003824; catalytic activity; Molecular Function GO:0005524; ATP binding; Molecular Function GO:0005694; chromosome; Cellular Component GO:0006259; DNA metabolic process; Biological Process	IPR001173; Glycosyl transferase, family 2 IPR002815; Spo11/DNA topoisomerase VI, subunit A	K00710 polypeptide N-acetylgalactosaminyltransferase [EC:2.4.1.41] | (RefSeq) polypeptide N-acetylgalactosaminyltransferase 13-like	sp|Q6UE39|GLT13_RAT	tr|I3LM72|I3LM72_PIG
BmuPB000367	75.49	4.51	47.88	111.91	37.06	27.39	43.71	194.05	GO:0019028; viral capsid; Cellular Component	IPR000772; Ricin B lectin domain IPR002929; Potato leaf roll virus readthrough protein	K00710 polypeptide N-acetylgalactosaminyltransferase [EC:2.4.1.41] | (RefSeq) GALNT13; polypeptide N-acetylgalactosaminyltransferase 13	sp|Q8IUC8|GLT13_HUMAN	tr|I3LVI0|I3LVI0_PIG
BmuPB000368	4.21	1.14	21.98	22.39	17.08	0.95	5.73	0.9	GO:0005242; inward rectifier potassium channel activity; Molecular Function GO:0005576; extracellular region; Cellular Component GO:0006813; potassium ion transport; Biological Process GO:0009405; pathogenesis; Biological Process GO:0016021; integral to membrane; Cellular Component	IPR008375; Staphylococcus aureus exotoxin IPR016449; Potassium channel, inwardly rectifying, Kir	K04997 potassium inwardly-rectifying channel subfamily J member 3 | (RefSeq) KCNJ3; potassium voltage-gated channel subfamily J member 3	sp|P63251|IRK3_RAT	tr|E1BNE9|E1BNE9_BOVIN
BmuPB000369	10.96	7.11	16.01	13.6	8.37	10.41	15.95	3.57	GO:0003700; sequence-specific DNA binding transcription factor activity; Molecular Function GO:0003707; steroid hormone receptor activity; Molecular Function GO:0005634; nucleus; Cellular Component GO:0006355; regulation of transcription, DNA-dependent; Biological Process GO:0008270; zinc ion binding; Molecular Function GO:0043401; steroid hormone mediated signaling pathway; Biological Process GO…	IPR000536; Nuclear hormone receptor, ligand-binding, core IPR001628; Zinc finger, nuclear hormone receptor-type	K08558 nuclear receptor subfamily 4 group A member 2 | (RefSeq) NR4A2; nuclear receptor subfamily 4 group A member 2	sp|P43354|NR4A2_HUMAN	tr|H0X1P1|H0X1P1_OTOGA
BmuPB000370	3.47	3.37	2.46	1.79	3.1	6.21	5.67	5.04	GO:0007155; cell adhesion; Biological Process GO:0019058; viral infectious cycle; Biological Process GO:0019062; viral attachment to host cell; Biological Process	IPR000931; Adenovirus fibre protein	-	-	-
BmuPB000371	2.74	7.3	2.91	8.56	12.03	13.73	11.04	0.44	GO:0004070; aspartate carbamoyltransferase activity; Molecular Function GO:0005509; calcium ion binding; Molecular Function GO:0006207; 'de novo' pyrimidine nucleobase biosynthetic process; Biological Process GO:0016491; oxidoreductase activity; Molecular Function GO:0055114; oxidation-reduction process; Biological Process	IPR002048; EF-hand domain IPR002082; Aspartate carbamoyltransferase IPR006076; FAD dependent oxidoreductase IPR011992; EF-hand domain pair	K00111 glycerol-3-phosphate dehydrogenase [EC:1.1.5.3] | (RefSeq) GPD2, GPD-M, GPDH-M; glycerol-3-phosphate dehydrogenase 2	sp|A6QLU1|GPDM_BOVIN	tr|L8HWH5|L8HWH5_BOSMU
BmuPB000372	0.02	0.1	0	0.02	0.02	0.02	0	0	GO:0003677; DNA binding; Molecular Function GO:0004003; ATP-dependent DNA helicase activity; Molecular Function GO:0005524; ATP binding; Molecular Function GO:0005634; nucleus; Cellular Component GO:0006289; nucleotide-excision repair; Biological Process GO:0006807; nitrogen compound metabolic process; Biological Process GO:0016818; hydrolase activity, acting on acid anhydrides, in phosphorus-con…	IPR000772; Ricin B lectin domain IPR001173; Glycosyl transferase, family 2 IPR001945; Xeroderma pigmentosum group D protein IPR005483; Carbamoyl-phosphate synthase large subunit, CPSase domain	K00710 polypeptide N-acetylgalactosaminyltransferase [EC:2.4.1.41] | (RefSeq) GALNT5; polypeptide N-acetylgalactosaminyltransferase 5	sp|Q7Z7M9|GALT5_HUMAN	tr|L8HZ63|L8HZ63_BOSMU
BmuPB000373	458.43	922.85	449.18	137.36	413.17	583.58	488.17	96.05	-	IPR000533; Tropomyosin	no KO assigned | (RefSeq) ERMN; ermin	sp|Q3ZBR9|ERMIN_BOVIN	tr|L8HXF8|L8HXF8_BOSMU
BmuPB000374	0	0.18	0.3	0	1.4	0.34	0.21	0	GO:0004672; protein kinase activity; Molecular Function GO:0004675; transmembrane receptor protein serine/threonine kinase activity; Molecular Function GO:0005024; transforming growth factor beta-activated receptor activity; Molecular Function GO:0005524; ATP binding; Molecular Function GO:0006468; protein phosphorylation; Biological Process GO:0006814; sodium ion transport; Biological Process GO…	IPR000472; TGF-beta receptor/activin receptor, type I/II IPR000719; Protein kinase domain IPR002290; Serine/threonine- / dual specificity protein kinase, catalytic domain IPR003605; TGF beta receptor, GS motif IPR018410; Na+/H+ exchanger, isoforms 3/5	K13568 activin receptor type-1C [EC:2.7.11.30] | (RefSeq) ACVR1C; activin A receptor type 1C	sp|Q8NER5|ACV1C_HUMAN	tr|G7PKM1|G7PKM1_MACFA
BmuPB000375	12.04	13.5	11.3	6.56	18.86	15.09	9.25	2.84	GO:0004672; protein kinase activity; Molecular Function GO:0004675; transmembrane receptor protein serine/threonine kinase activity; Molecular Function GO:0004713; protein tyrosine kinase activity; Molecular Function GO:0005024; transforming growth factor beta-activated receptor activity; Molecular Function GO:0005524; ATP binding; Molecular Function GO:0006468; protein phosphorylation; Biologica…	IPR000472; TGF-beta receptor/activin receptor, type I/II IPR000719; Protein kinase domain IPR000931; Adenovirus fibre protein IPR001245; Serine-threonine/tyrosine-protein kinase catalytic domain IPR002290; Serine/threonine- / dual specificity protein kinase, catalytic domain IPR003605; TGF beta receptor, GS motif IPR020635; Tyrosine-protein kinase, catalytic domain	K04675 activin receptor type-1 [EC:2.7.11.30] | (RefSeq) ACVR1; activin A receptor type 1	sp|Q28041|ACVR1_BOVIN	tr|L8HWG9|L8HWG9_BOSMU
BmuPB000376	0.43	0.6	0	1.04	0.61	0	1.61	0.56	GO:0003824; catalytic activity; Molecular Function GO:0004850; uridine phosphorylase activity; Molecular Function GO:0005737; cytoplasm; Cellular Component GO:0008157; protein phosphatase 1 binding; Molecular Function GO:0008599; protein phosphatase type 1 regulator activity; Molecular Function GO:0009116; nucleoside metabolic process; Biological Process GO:0009166; nucleotide catabolic process; …	IPR000845; Nucleoside phosphorylase domain IPR010059; Uridine phosphorylase, eukaryotic IPR018017; Nucleoside phosphorylase IPR026241; GLC7-interacting protein 4	K00757 uridine phosphorylase [EC:2.4.2.3] | (RefSeq) UPP2; uridine phosphorylase 2	sp|O95045|UPP2_HUMAN	tr|L8HXF3|L8HXF3_BOSMU
BmuPB000377	1.05	1.27	3.01	2.15	1.2	1.82	0.9	0.56	GO:0007155; cell adhesion; Biological Process	IPR003535; Intimin/invasin bacterial adhesion mediator protein	no KO assigned | (RefSeq) coiled-coil domain-containing protein 148	sp|Q8NFR7|CC148_HUMAN	tr|L8HLG2|L8HLG2_BOSMU
BmuPB000378	145.47	338	137.07	108.38	158.54	270.13	227.77	62.84	GO:0005515; protein binding; Molecular Function GO:0005922; connexon complex; Cellular Component GO:0007154; cell communication; Biological Process	IPR000225; Armadillo IPR002266; Gap junction alpha-8 protein (Cx50)	no KO assigned | (RefSeq) PKP4; plakophilin 4	sp|Q99569|PKP4_HUMAN	tr|F1MJ11|F1MJ11_BOVIN
BmuPB000379	0	0	0	0	0	0	0	0	-	IPR024130; DAP1/DAPL1	no KO assigned | (RefSeq) DAPL1; death associated protein like 1	sp|A2VEA7|DAPL1_BOVIN	tr|F1RPT4|F1RPT4_PIG
BmuPB000380	0.09	2.67	0.73	0.79	2.05	1.45	1.16	0.12	-	-	no KO assigned | (RefSeq) TANC1; tetratricopeptide repeat, ankyrin repeat and coiled-coil containing 1	sp|Q9C0D5|TANC1_HUMAN	tr|L5LQ20|L5LQ20_MYODS
BmuPB000381	5.97	8.29	7.33	4.87	4.85	9.81	8.12	5.22	GO:0000151; ubiquitin ligase complex; Cellular Component GO:0004842; ubiquitin-protein ligase activity; Molecular Function GO:0005515; protein binding; Molecular Function GO:0016567; protein ubiquitination; Biological Process	IPR001632; G-protein, beta subunit IPR001660; Sterile alpha motif domain IPR001680; WD40 repeat IPR003613; U box domain IPR011510; Sterile alpha motif, type 2 IPR017986; WD40-repeat-containing domain IPR020472; G-protein beta WD-40 repeat	no KO assigned | (RefSeq) WDSUB1; WD repeat, sterile alpha motif and U-box domain containing 1	sp|Q8N9V3|WSDU1_HUMAN	tr|G3MZA8|G3MZA8_BOVIN
BmuPB000382	4.17	8.09	6.36	5.91	4.39	3.72	3.32	0.67	GO:0003677; DNA binding; Molecular Function GO:0005198; structural molecule activity; Molecular Function GO:0005515; protein binding; Molecular Function GO:0005634; nucleus; Cellular Component GO:0008270; zinc ion binding; Molecular Function GO:0019028; viral capsid; Cellular Component	IPR001399; VP6 blue-tongue virus inner capsid protein IPR001487; Bromodomain IPR001739; Methyl-CpG DNA binding IPR001965; Zinc finger, PHD-type IPR004022; DDT domain IPR018500; DDT domain, subgroup IPR018501; DDT domain superfamily IPR019787; Zinc finger, PHD-finger IPR020478; AT hook-like	no KO assigned | (RefSeq) BAZ2B; bromodomain adjacent to zinc finger domain 2B	sp|Q9UIF8|BAZ2B_HUMAN	tr|F1MCP3|F1MCP3_BOVIN
BmuPB000383	11.86	19.25	23.32	22.02	18.64	17.07	15.96	6.58	GO:0004930; G-protein coupled receptor activity; Molecular Function GO:0007186; G-protein coupled receptor signaling pathway; Biological Process GO:0008270; zinc ion binding; Molecular Function GO:0016021; integral to membrane; Cellular Component	IPR011016; Zinc finger, RING-CH-type IPR022335; G protein-coupled receptor 153	K10662 E3 ubiquitin-protein ligase MARCH7 [EC:2.3.2.27] | (RefSeq) MARCH7; membrane associated ring-CH-type finger 7	sp|Q9H992|MARH7_HUMAN	tr|L8IJK8|L8IJK8_BOSMU
BmuPB000384	14.49	16.74	16.1	16.82	15.35	23.5	15.24	8.1	GO:0030246; carbohydrate binding; Molecular Function	IPR001304; C-type lectin IPR013333; Ryanodine receptor	K06722 CD302 antigen | (RefSeq) CD302; CD302 molecule	sp|A8WH74|CD302_BOVIN	tr|F7HF60|F7HF60_CALJA
BmuPB000385	1.92	9.88	2.63	1.92	1.88	5.67	2.93	0.27	GO:0004252; serine-type endopeptidase activity; Molecular Function GO:0030246; carbohydrate binding; Molecular Function	IPR000562; Fibronectin, type II, collagen-binding IPR000772; Ricin B lectin domain IPR001304; C-type lectin IPR008124; Streptokinase protein, streptococcus	K06559 lymphocyte antigen 75 | (RefSeq) LY75; lymphocyte antigen 75	sp|O60449|LY75_HUMAN	tr|E1BC77|E1BC77_BOVIN
BmuPB000386	10.98	26.46	17.41	4.38	18.54	18.58	19.51	0.88	GO:0030246; carbohydrate binding; Molecular Function	IPR000562; Fibronectin, type II, collagen-binding IPR000772; Ricin B lectin domain IPR001304; C-type lectin	K06560 mannose receptor, C type | (RefSeq) PLA2R1, PLA2-R; phospholipase A2 receptor 1	sp|P49259|PLA2R_BOVIN	tr|L8IGJ2|L8IGJ2_BOSMU
BmuPB000387	0	0	0	0	0.16	0	0	0	GO:0004872; receptor activity; Molecular Function GO:0007155; cell adhesion; Biological Process GO:0007160; cell-matrix adhesion; Biological Process GO:0007229; integrin-mediated signaling pathway; Biological Process GO:0008305; integrin complex; Cellular Component GO:0009405; pathogenesis; Biological Process GO:0016791; phosphatase activity; Molecular Function	IPR002369; Integrin beta subunit, N-terminal IPR003659; Plexin/semaphorin/integrin IPR008108; Phosphatase IpgD/SopB IPR014836; Integrin beta subunit, cytoplasmic domain IPR015436; Integrin beta-6 subunit IPR015812; Integrin beta subunit	K06589 integrin beta 6 | (RefSeq) ITGB6; integrin subunit beta 6	sp|Q8SQB8|ITB6_BOVIN	tr|L8IIF6|L8IIF6_BOSMU
BmuPB000388	1.61	9.19	6.81	3.8	5.57	8.63	5.23	2.14	GO:0003676; nucleic acid binding; Molecular Function GO:0004190; aspartic-type endopeptidase activity; Molecular Function GO:0005794; Golgi apparatus; Cellular Component GO:0006509; membrane protein ectodomain proteolysis; Biological Process	IPR000504; RNA recognition motif domain IPR009121; Peptidase A1, beta-site APP cleaving enzyme 2, BACE 2	no KO assigned | (RefSeq) RBMS1; RNA binding motif single stranded interacting protein 1	sp|P29558|RBMS1_HUMAN	tr|H2P7M7|H2P7M7_PONAB
BmuPB000389	24.9	22.91	30.16	28.93	21.83	19.33	24.05	28.87	GO:0005515; protein binding; Molecular Function	IPR000555; JAB1/Mov34/MPN/PAD-1 IPR004353; Vacuolar fusion protein MON1 IPR012988; Ribosomal protein L30, N-terminal IPR024581; Tbk1/Ikki binding domain IPR024969; Rpn11/EIF3F C-terminal domain	no KO assigned | (RefSeq) PSMD14; proteasome 26S subunit, non-ATPase 14	sp|O35593|PSDE_MOUSE	tr|L5JYV7|L5JYV7_PTEAL
BmuPB000390	12.35	0.03	0	0.03	18.83	0	6.94	0.04	GO:0003700; sequence-specific DNA binding transcription factor activity; Molecular Function GO:0005634; nucleus; Cellular Component GO:0006355; regulation of transcription, DNA-dependent; Biological Process	IPR001699; Transcription factor, T-box	no KO assigned | (RefSeq) TBR1; T-box, brain 1	sp|Q16650|TBR1_HUMAN	tr|E1BK81|E1BK81_BOVIN
BmuPB000391	9.16	1.7	30.67	46.33	27.28	2.61	9.17	1.45	GO:0003697; single-stranded DNA binding; Molecular Function GO:0004519; endonuclease activity; Molecular Function GO:0005452; inorganic anion exchanger activity; Molecular Function GO:0005634; nucleus; Cellular Component GO:0006289; nucleotide-excision repair; Biological Process GO:0006820; anion transport; Biological Process GO:0008509; anion transmembrane transporter activity; Molecular Functio…	IPR001044; XPG/Rad2 endonuclease, eukaryotes IPR003020; Bicarbonate transporter, eukaryotic IPR011531; Bicarbonate transporter, C-terminal IPR013769; Band 3 cytoplasmic domain	K13861 solute carrier family 4 (sodium bicarbonate transporter), member 10 | (RefSeq) SLC4A10; solute carrier family 4 member 10	sp|Q32LP4|S4A10_BOVIN	tr|F6WN19|F6WN19_CALJA
BmuPB000392	0.34	0.05	0.35	0.79	1.15	0.4	0.12	1.9	GO:0006508; proteolysis; Biological Process GO:0008236; serine-type peptidase activity; Molecular Function GO:0016020; membrane; Cellular Component	IPR001375; Peptidase S9, prolyl oligopeptidase, catalytic domain IPR002469; Peptidase S9B, dipeptidylpeptidase IV N-terminal IPR026237; Probable serine/threonine-protein kinase GDT family	K01278 dipeptidyl-peptidase 4 [EC:3.4.14.5] | (RefSeq) DPP4, CD26, DPPIV; dipeptidyl peptidase 4	sp|P81425|DPP4_BOVIN	tr|G3SI68|G3SI68_GORGO
BmuPB000393	0	0	0	0	2.18	0	0	0	GO:0001614; purinergic nucleotide receptor activity; Molecular Function GO:0005179; hormone activity; Molecular Function GO:0005216; ion channel activity; Molecular Function GO:0005524; ATP binding; Molecular Function GO:0005576; extracellular region; Cellular Component GO:0006811; ion transport; Biological Process GO:0016020; membrane; Cellular Component	IPR000532; Glucagon/GIP/secretin/VIP IPR003047; P2X4 purinoceptor IPR015550; Glucagon-like	K05259 glucagon | (RefSeq) GCG; glucagon	sp|P01272|GLUC_BOVIN	tr|L8IJL8|L8IJL8_BOSMU
BmuPB000394	0.45	0	0	0.44	0.43	0	0	0.6	GO:0005249; voltage-gated potassium channel activity; Molecular Function GO:0006508; proteolysis; Biological Process GO:0006813; potassium ion transport; Biological Process GO:0008076; voltage-gated potassium channel complex; Cellular Component GO:0008236; serine-type peptidase activity; Molecular Function	IPR001375; Peptidase S9, prolyl oligopeptidase, catalytic domain IPR005827; Potassium channel, voltage dependent, KCNQ1	K08674 fibroblast activation protein, alpha [EC:3.4.21.-] | (RefSeq) seprase-like	sp|Q12884|SEPR_HUMAN	tr|F7EF68|F7EF68_MACMU
BmuPB000395	0	0	0	0	0.08	0	0	0	GO:0004950; chemokine receptor activity; Molecular Function GO:0006508; proteolysis; Biological Process GO:0006935; chemotaxis; Biological Process GO:0007186; G-protein coupled receptor signaling pathway; Biological Process GO:0016020; membrane; Cellular Component GO:0016021; integral to membrane; Cellular Component	IPR002469; Peptidase S9B, dipeptidylpeptidase IV N-terminal IPR005393; XC chemokine receptor 1	K08674 fibroblast activation protein, alpha [EC:3.4.21.-] | (RefSeq) FAP, SIMP, ZIP; fibroblast activation protein alpha	sp|Q12884|SEPR_HUMAN	tr|A5D7B7|A5D7B7_BOVIN
BmuPB000396	0.33	1.87	1.31	0.46	0.77	1.32	1.3	0.18	GO:0003676; nucleic acid binding; Molecular Function GO:0003677; DNA binding; Molecular Function GO:0004386; helicase activity; Molecular Function GO:0005515; protein binding; Molecular Function GO:0005524; ATP binding; Molecular Function GO:0005622; intracellular; Cellular Component GO:0016787; hydrolase activity; Molecular Function GO:0016817; hydrolase activity, acting on acid anhydrides; Mole…	IPR000533; Tropomyosin IPR001315; CARD domain IPR001650; Helicase, C-terminal IPR006935; Helicase/UvrB domain IPR014001; Helicase, superfamily 1/2, ATP-binding domain IPR021673; C-terminal domain of RIG-I	K12647 interferon-induced helicase C domain-containing protein 1 [EC:3.6.4.13] | (RefSeq) IFIH1; interferon induced with helicase C domain 1	sp|Q9BYX4|IFIH1_HUMAN	tr|E1BJZ0|E1BJZ0_BOVIN
BmuPB000397	12.16	26.19	12.18	3.97	14.58	13.75	16.06	0.45	GO:0005509; calcium ion binding; Molecular Function	IPR002048; EF-hand domain	no KO assigned | (RefSeq) GCA; grancalcin	sp|Q5RAI6|GRAN_PONAB	tr|F1N7I6|F1N7I6_BOVIN
BmuPB000398	0.84	0.04	0.29	0	3.01	0.37	1.3	0	GO:0005216; ion channel activity; Molecular Function GO:0005249; voltage-gated potassium channel activity; Molecular Function GO:0006811; ion transport; Biological Process GO:0006813; potassium ion transport; Biological Process GO:0008076; voltage-gated potassium channel complex; Cellular Component GO:0016020; membrane; Cellular Component GO:0055085; transmembrane transport; Biological Process	IPR000595; Cyclic nucleotide-binding domain IPR003091; Voltage-dependent potassium channel IPR003938; Potassium channel, voltage-dependent, EAG/ELK/ERG IPR003967; Potassium channel, voltage-dependent, ERG IPR005821; Ion transport domain	K04910 potassium voltage-gated channel Eag-related subfamily H member 7 | (RefSeq) KCNH7; potassium voltage-gated channel subfamily H member 7	sp|Q9NS40|KCNH7_HUMAN	tr|F7B9H3|F7B9H3_MACMU
BmuPB000399	0	0.94	1.41	0.63	0.26	1.8	0.39	0	GO:0000166; nucleotide binding; Molecular Function GO:0005452; inorganic anion exchanger activity; Molecular Function GO:0005524; ATP binding; Molecular Function GO:0006820; anion transport; Biological Process GO:0016020; membrane; Cellular Component GO:0017111; nucleoside-triphosphatase activity; Molecular Function	IPR003024; Sodium bicarbonate cotransporter IPR003593; AAA+ ATPase domain IPR003959; ATPase, AAA-type, core	no KO assigned | (RefSeq) FIGN; fidgetin, microtubule severing factor	sp|Q5HY92|FIGN_HUMAN	tr|F1MZY6|F1MZY6_BOVIN
BmuPB000400	8.2	1.3	2.21	1.11	5.32	1.03	2.73	0.84	GO:0005515; protein binding; Molecular Function GO:0005543; phospholipid binding; Molecular Function GO:0006935; chemotaxis; Biological Process GO:0007165; signal transduction; Biological Process GO:0007186; G-protein coupled receptor signaling pathway; Biological Process GO:0016021; integral to membrane; Cellular Component GO:0016494; C-X-C chemokine receptor activity; Molecular Function	IPR000159; Ras-association IPR000174; CXC chemokine receptor 1/2 IPR000980; SH2 domain IPR001849; Pleckstrin homology domain IPR015042; BPS (Between PH and SH2) domain	no KO assigned | (RefSeq) GRB14; growth factor receptor bound protein 14	sp|Q5ICW4|GRB14_BOVIN	tr|F1MBA2|F1MBA2_BOVIN
BmuPB000401	4.69	5.22	6.35	3.93	7.58	13.19	6.67	1.05	GO:0005199; structural constituent of cell wall; Molecular Function	IPR003882; Pistil-specific extensin-like protein IPR019025; Cordon-bleu, ubiquitin-like domain	no KO assigned | (RefSeq) COBLL1; cordon-bleu WH2 repeat protein like 1	sp|Q53SF7|COBL1_HUMAN	tr|L8IIX3|L8IIX3_BOSMU
BmuPB000402	0	0.14	0	0	0.14	0.34	0	0.2	-	IPR013057; Amino acid transporter, transmembrane IPR023277; Aquaporin 8	K14997 solute carrier family 38 (sodium-coupled neutral amino acid transporter), member 11 | (RefSeq) SLC38A11; solute carrier family 38 member 11	sp|Q5EA97|S38AB_BOVIN	tr|L8IKP4|L8IKP4_BOSMU
BmuPB000403	2	0.76	1.99	1.83	4.13	0.95	2.64	0.05	GO:0001518; voltage-gated sodium channel complex; Cellular Component GO:0005216; ion channel activity; Molecular Function GO:0005248; voltage-gated sodium channel activity; Molecular Function GO:0005515; protein binding; Molecular Function GO:0006811; ion transport; Biological Process GO:0006814; sodium ion transport; Biological Process GO:0016020; membrane; Cellular Component GO:0055085; transme…	IPR000048; IQ motif, EF-hand binding site IPR004268; Flagellin assembly, membrane protein MviN IPR005821; Ion transport domain IPR010526; Sodium ion transport-associated IPR024583; Domain of unknown function DUF3451	K04836 voltage-gated sodium channel type III alpha | (RefSeq) SCN3A; sodium voltage-gated channel alpha subunit 3	sp|Q9NY46|SCN3A_HUMAN	tr|E1BHR8|E1BHR8_BOVIN
BmuPB000404	6.94	0.7	23.53	48.31	22.23	0.79	7.97	2.48	GO:0001518; voltage-gated sodium channel complex; Cellular Component GO:0005216; ion channel activity; Molecular Function GO:0005248; voltage-gated sodium channel activity; Molecular Function GO:0005515; protein binding; Molecular Function GO:0006811; ion transport; Biological Process GO:0006814; sodium ion transport; Biological Process GO:0016020; membrane; Cellular Component GO:0055085; transme…	IPR000048; IQ motif, EF-hand binding site IPR004268; Flagellin assembly, membrane protein MviN IPR005821; Ion transport domain IPR010526; Sodium ion transport-associated IPR024583; Domain of unknown function DUF3451	K04834 voltage-gated sodium channel type II alpha | (RefSeq) SCN2A, SCN2A1; sodium voltage-gated channel alpha subunit 2	sp|Q99250|SCN2A_HUMAN	tr|E1BMH1|E1BMH1_BOVIN
BmuPB000405	7.92	1.44	3.18	2.12	10.03	2.37	5.59	1.06	GO:0030100; regulation of endocytosis; Biological Process	IPR003023; Amphiphysin, isoform 2 IPR023260; Cysteine/serine-rich nuclear protein family	K17494 cysteine/serine-rich nuclear protein | (RefSeq) CSRNP3; cysteine and serine rich nuclear protein 3	sp|Q8WYN3|CSRN3_HUMAN	tr|L8IPL5|L8IPL5_BOSMU
BmuPB000406	0.22	0.9	0.33	0.11	0.31	1.38	0.93	0	GO:0030100; regulation of endocytosis; Biological Process	IPR000772; Ricin B lectin domain IPR001173; Glycosyl transferase, family 2 IPR003023; Amphiphysin, isoform 2	K00710 polypeptide N-acetylgalactosaminyltransferase [EC:2.4.1.41] | (RefSeq) GALNT3; polypeptide N-acetylgalactosaminyltransferase 3	sp|Q14435|GALT3_HUMAN	tr|L8IR52|L8IR52_BOSMU
BmuPB000407	5.86	6.15	7.74	9.14	13.02	18.02	19.31	17.48	GO:0005198; structural molecule activity; Molecular Function GO:0005515; protein binding; Molecular Function GO:0007155; cell adhesion; Biological Process GO:0015629; actin cytoskeleton; Cellular Component GO:0045296; cadherin binding; Molecular Function	IPR001033; Alpha-catenin IPR013026; Tetratricopeptide repeat-containing domain IPR013105; Tetratricopeptide TPR2 IPR019734; Tetratricopeptide repeat	K19673 tetratricopeptide repeat protein 21B | (RefSeq) TTC21B; tetratricopeptide repeat domain 21B	sp|Q7Z4L5|TT21B_HUMAN	tr|A7MB60|A7MB60_BOVIN
BmuPB000408	4.79	5.37	46.25	33.88	16.44	12.75	7.71	1.04	GO:0005216; ion channel activity; Molecular Function GO:0005245; voltage-gated calcium channel activity; Molecular Function GO:0005891; voltage-gated calcium channel complex; Cellular Component GO:0006811; ion transport; Biological Process GO:0016020; membrane; Cellular Component GO:0055085; transmembrane transport; Biological Process GO:0070588; calcium ion transmembrane transport; Biological Pr…	IPR002077; Voltage-dependent calcium channel, alpha-1 subunit IPR005446; Voltage-dependent calcium channel, L-type, alpha-1 subunit IPR005821; Ion transport domain	no KO assigned | (RefSeq) sodium channel protein type 1 subunit alpha-like	sp|P04774|SCN1A_RAT	tr|M0QW12|M0QW12_BOVIN
BmuPB000409	0	0	8.91	7.54	3.69	0	0	1.28	GO:0005216; ion channel activity; Molecular Function GO:0005576; extracellular region; Cellular Component GO:0006811; ion transport; Biological Process GO:0009405; pathogenesis; Biological Process GO:0016020; membrane; Cellular Component GO:0055085; transmembrane transport; Biological Process	IPR005821; Ion transport domain IPR006125; Staphylococcal syndrome toxin	no KO assigned | (RefSeq) SCN2A; sodium channel protein type 2 subunit alpha	sp|P04774|SCN1A_RAT	tr|I3LA90|I3LA90_PIG
BmuPB000410	0.1	0.35	0.32	0.03	0.26	1.12	0.41	0.23	GO:0001518; voltage-gated sodium channel complex; Cellular Component GO:0005216; ion channel activity; Molecular Function GO:0005248; voltage-gated sodium channel activity; Molecular Function GO:0005515; protein binding; Molecular Function GO:0006811; ion transport; Biological Process GO:0006814; sodium ion transport; Biological Process GO:0015655; alanine:sodium symporter activity; Molecular Fun…	IPR000048; IQ motif, EF-hand binding site IPR001463; Sodium:alanine symporter IPR005821; Ion transport domain IPR010526; Sodium ion transport-associated IPR024583; Domain of unknown function DUF3451	K04841 voltage-gated sodium channel type IX alpha | (RefSeq) SCN9A; sodium channel protein type 9 subunit alpha	sp|Q15858|SCN9A_HUMAN	tr|M0QSG4|M0QSG4_BOSMU
BmuPB000411	4.5	3.44	5.05	3.41	1.57	1.9	3.53	4.34	GO:0004252; serine-type endopeptidase activity; Molecular Function GO:0006508; proteolysis; Biological Process	IPR001847; Peptidase S21	no KO assigned | (RefSeq) regulator of microtubule dynamics protein 1	sp|Q32KL4|RMD1_BOVIN	tr|L8J344|L8J344_BOSMU
BmuPB000412	0.24	0.61	0.04	0	0	0.09	0	0	GO:0001518; voltage-gated sodium channel complex; Cellular Component GO:0005216; ion channel activity; Molecular Function GO:0005248; voltage-gated sodium channel activity; Molecular Function GO:0006811; ion transport; Biological Process GO:0006814; sodium ion transport; Biological Process GO:0016020; membrane; Cellular Component GO:0055085; transmembrane transport; Biological Process	IPR002229; Blood group Rhesus C/E/D polypeptide IPR005821; Ion transport domain IPR010526; Sodium ion transport-associated	K04839 voltage-gated sodium channel type VII alpha | (RefSeq) SCN7A; sodium voltage-gated channel alpha subunit 7	sp|Q01118|SCN7A_HUMAN	tr|F1N4W9|F1N4W9_BOVIN
BmuPB000413	0	0	0	0	0	0	0	0	GO:0004909; interleukin-1, Type I, activating receptor activity; Molecular Function GO:0005576; extracellular region; Cellular Component GO:0030414; peptidase inhibitor activity; Molecular Function	IPR004076; Interleukin-1 receptor IL1R IPR008197; Whey acidic protein-type 4-disulphide core IPR019541; Trappin protein transglutaminase-binding repeat	no KO assigned | (RefSeq) elafin	sp|Q29125|ELAF_PIG	tr|D3DMC2|D3DMC2_BOVIN
BmuPB000414	0	0	0	0	0	0	0	0	GO:0005576; extracellular region; Cellular Component GO:0030414; peptidase inhibitor activity; Molecular Function	IPR008197; Whey acidic protein-type 4-disulphide core IPR023266; Aquaporin 11	no KO assigned | (RefSeq) WFDC5; WAP four-disulfide core domain 5	sp|A4K2N9|WFDC5_PANTR	tr|E1BLX4|E1BLX4_BOVIN
BmuPB000415	0	0	0	0	0	0	0	0	GO:0000786; nucleosome; Cellular Component GO:0003677; DNA binding; Molecular Function GO:0005216; ion channel activity; Molecular Function GO:0005249; voltage-gated potassium channel activity; Molecular Function GO:0005634; nucleus; Cellular Component GO:0006334; nucleosome assembly; Biological Process GO:0006811; ion transport; Biological Process GO:0006813; potassium ion transport; Biological …	IPR002119; Histone H2A IPR003091; Voltage-dependent potassium channel IPR005821; Ion transport domain	K04931 potassium voltage-gated channel delayed-rectifier subfamily S member 1 | (RefSeq) KCNS1; potassium voltage-gated channel modifier subfamily S member 1	sp|A4K2V2|KCNS1_PONAB	tr|E1BKI8|E1BKI8_BOVIN
BmuPB000416	3.16	10.44	7.04	7.09	6.68	5.2	3.98	0.87	GO:0004672; protein kinase activity; Molecular Function GO:0004674; protein serine/threonine kinase activity; Molecular Function GO:0004713; protein tyrosine kinase activity; Molecular Function GO:0005096; GTPase activator activity; Molecular Function GO:0005524; ATP binding; Molecular Function GO:0006468; protein phosphorylation; Biological Process GO:0007165; signal transduction; Biological Pro…	IPR000719; Protein kinase domain IPR001245; Serine-threonine/tyrosine-protein kinase catalytic domain IPR002290; Serine/threonine- / dual specificity protein kinase, catalytic domain IPR003914; Rabaptin IPR011524; SARAH domain IPR020635; Tyrosine-protein kinase, catalytic domain IPR024205; Mst1 SARAH domain	K04411 serine/threonine kinase 4 | (RefSeq) STK4; serine/threonine kinase 4	sp|Q5E9L6|STK4_BOVIN	tr|F6X814|F6X814_HORSE
BmuPB000417	16.07	9.25	11.11	42.3	14.99	13.06	8.32	17.25	GO:0000786; nucleosome; Cellular Component GO:0003677; DNA binding; Molecular Function GO:0005515; protein binding; Molecular Function GO:0006334; nucleosome assembly; Biological Process	IPR001440; Tetratricopeptide TPR-1 IPR005819; Histone H5 IPR013026; Tetratricopeptide repeat-containing domain IPR019734; Tetratricopeptide repeat	K17766 mitochondrial import receptor subunit TOM34 | (RefSeq) TOMM34; translocase of outer mitochondrial membrane 34	sp|Q15785|TOM34_HUMAN	tr|L8I379|L8I379_BOSMU
BmuPB000418	1.75	0	3.04	11.35	0.31	2.54	1.18	10.87	GO:0003676; nucleic acid binding; Molecular Function GO:0003723; RNA binding; Molecular Function	IPR000504; RNA recognition motif domain IPR002004; Polyadenylate-binding protein/Hyperplastic disc protein IPR003954; RNA recognition motif domain, eukaryote	K13126 polyadenylate-binding protein | (RefSeq) PABPC1L; poly(A) binding protein cytoplasmic 1 like	sp|Q4VXU2|PAP1L_HUMAN	tr|E1BNB4|E1BNB4_BOVIN
BmuPB000419	184.29	139.36	281.37	412.83	289.02	129.16	195.2	85.47	GO:0019904; protein domain specific binding; Molecular Function	IPR000308; 14-3-3 protein IPR008378; Ubiquitous surface protein IPR023410; 14-3-3 domain	K16197 14-3-3 protein beta/theta/zeta | (RefSeq) YWHAB; tyrosine 3-monooxygenase/tryptophan 5-monooxygenase activation protein beta	sp|A4K2U9|1433B_PONAB	tr|H2R8X6|H2R8X6_PANTR
BmuPB000420	2.77	1.65	9.85	11.11	15.45	2.34	7.62	1	GO:0004999; vasoactive intestinal polypeptide receptor activity; Molecular Function GO:0005515; protein binding; Molecular Function GO:0007186; G-protein coupled receptor signaling pathway; Biological Process GO:0016020; membrane; Cellular Component	IPR000008; C2 calcium-dependent membrane targeting IPR001771; GPCR, family 2, vasoactive intestinal peptide receptor 1 IPR018029; C2 membrane targeting protein	K15299 regulating synaptic membrane exocytosis protein 4 | (RefSeq) RIMS4; regulating synaptic membrane exocytosis 4	sp|Q9H426|RIMS4_HUMAN	tr|H2QKE8|H2QKE8_PANTR
BmuPB000421	4.39	0.68	5.27	8.84	9.81	0.57	3.69	0.32	GO:0004951; cholecystokinin receptor activity; Molecular Function GO:0005267; potassium channel activity; Molecular Function GO:0007186; G-protein coupled receptor signaling pathway; Biological Process GO:0016020; membrane; Cellular Component GO:0016021; integral to membrane; Cellular Component GO:0071805; potassium ion transmembrane transport; Biological Process	IPR000596; Cholecystokinin receptor type A IPR008073; Two pore domain potassium channel, TASK-5 IPR013099; Two pore domain potassium channel domain	K04923 potassium channel subfamily K member 15 | (RefSeq) KCNK15; potassium two pore domain channel subfamily K member 15	sp|Q8R5I0|KCNKF_RAT	tr|E1BEH3|E1BEH3_BOVIN
BmuPB000422	0.82	3.05	18.48	70.11	0.78	3.16	1.76	28.52	GO:0001558; regulation of cell growth; Biological Process GO:0004867; serine-type endopeptidase inhibitor activity; Molecular Function GO:0005515; protein binding; Molecular Function GO:0005520; insulin-like growth factor binding; Molecular Function GO:0005576; extracellular region; Cellular Component GO:0031929; TOR signaling cascade; Biological Process GO:0031931; TORC1 complex; Cellular Compon…	IPR000867; Insulin-like growth factor-binding protein, IGFBP IPR000884; Thrombospondin, type 1 repeat IPR001007; von Willebrand factor, type C IPR002223; Proteinase inhibitor I2, Kunitz metazoa IPR004083; Regulatory associated protein of TOR	no KO assigned | (RefSeq) WISP2; WNT1 inducible signaling pathway protein 2	sp|Q9Z0G4|WISP2_MOUSE	tr|L8I5Z9|L8I5Z9_BOSMU
BmuPB000423	2.59	1.61	2.37	0.28	2.62	3.68	4.51	4.21	GO:0009168; purine ribonucleoside monophosphate biosynthetic process; Biological Process GO:0019239; deaminase activity; Molecular Function	IPR001365; Adenosine/AMP deaminase domain IPR015500; Peptidase S8, subtilisin-related	K01488 adenosine deaminase [EC:3.5.4.4] | (RefSeq) ADA; adenosine deaminase	sp|P56658|ADA_BOVIN	tr|A6H7A2|A6H7A2_BOVIN
BmuPB000424	254.37	110.93	137.8	275.45	158.91	116.47	201.06	284.78	GO:0004862; cAMP-dependent protein kinase inhibitor activity; Molecular Function GO:0004937; alpha1-adrenergic receptor activity; Molecular Function GO:0006469; negative regulation of protein kinase activity; Biological Process GO:0007186; G-protein coupled receptor signaling pathway; Biological Process GO:0016021; integral to membrane; Cellular Component	IPR000363; Alpha 1D adrenoceptor IPR004171; cAMP-dependent protein kinase inhibitor	no KO assigned | (RefSeq) PKIG; cAMP-dependent protein kinase inhibitor gamma	sp|Q7YQJ3|IPKG_BOVIN	tr|Q0VC76|Q0VC76_BOVIN
BmuPB000425	121.34	136.12	133.56	142.59	162.82	158.73	135.44	60.34	GO:0016020; membrane; Cellular Component	IPR005016; TMS membrane protein/tumour differentially expressed protein	no KO assigned | (RefSeq) SERINC3; serine incorporator 3	sp|A4FUZ5|SERC3_BOVIN	tr|L8I429|L8I429_BOSMU
BmuPB000426	6.39	2.99	5.14	6.27	3.64	5.11	3.02	4.51	GO:0000105; histidine biosynthetic process; Biological Process GO:0004399; histidinol dehydrogenase activity; Molecular Function GO:0008270; zinc ion binding; Molecular Function GO:0051287; NAD binding; Molecular Function GO:0055114; oxidation-reduction process; Biological Process	IPR001251; CRAL-TRIO domain IPR011074; CRAL/TRIO, N-terminal domain IPR012131; Histidinol dehydrogenase	no KO assigned | (RefSeq) TTPAL; alpha tocopherol transfer protein like	sp|Q5RFR0|TTPAL_PONAB	tr|L8I603|L8I603_BOSMU
BmuPB000427	0	0	0	0	0	0	0	0	GO:0003700; sequence-specific DNA binding transcription factor activity; Molecular Function GO:0003707; steroid hormone receptor activity; Molecular Function GO:0005509; calcium ion binding; Molecular Function GO:0005544; calcium-dependent phospholipid binding; Molecular Function GO:0005634; nucleus; Cellular Component GO:0006355; regulation of transcription, DNA-dependent; Biological Process GO:…	IPR000536; Nuclear hormone receptor, ligand-binding, core IPR001628; Zinc finger, nuclear hormone receptor-type IPR008157; Annexin, type XI	K07292 hepatocyte nuclear factor 4-alpha | (RefSeq) HNF4A; hepatocyte nuclear factor 4 alpha	sp|P41235|HNF4A_HUMAN	tr|Q1I181|Q1I181_PIG
BmuPB000428	0.81	2.02	0.83	1.06	0	0	0.29	0	GO:0006520; cellular amino acid metabolic process; Biological Process	IPR001283; Allergen V5/Tpx-1-related IPR006034; Asparaginase/glutaminase IPR014044; CAP domain	no KO assigned | (RefSeq) R3HDML; R3H domain containing like	sp|A2A5I3|CRSPL_MOUSE	tr|L8I386|L8I386_BOSMU
BmuPB000429	4.09	9.2	14.6	8.72	11.98	9.78	11.94	0.96	GO:0004601; peroxidase activity; Molecular Function GO:0006979; response to oxidative stress; Biological Process GO:0020037; heme binding; Molecular Function GO:0055114; oxidation-reduction process; Biological Process	IPR002016; Haem peroxidase, plant/fungal/bacterial IPR019388; Fat storage-inducing transmembrane protein	no KO assigned | (RefSeq) FITM2; fat storage inducing transmembrane protein 2	sp|A4IFN5|FITM2_BOVIN	tr|E2RAV7|E2RAV7_CANFA
BmuPB000430	50.4	13.4	81.45	145.54	31.75	30.38	35.57	310.91	GO:0003700; sequence-specific DNA binding transcription factor activity; Molecular Function GO:0005515; protein binding; Molecular Function GO:0005634; nucleus; Cellular Component GO:0006355; regulation of transcription, DNA-dependent; Biological Process	IPR002112; Transcription factor Jun IPR004045; Glutathione S-transferase, N-terminal IPR017933; Glutathione S-transferase/chloride channel, C-terminal	no KO assigned | (RefSeq) GDAP1L1; ganglioside induced differentiation associated protein 1 like 1	sp|Q8VE33|GD1L1_MOUSE	tr|F1SDS5|F1SDS5_PIG
BmuPB000431	56.09	44.97	39.71	65.53	38.99	55.17	53.02	163.84	GO:0016620; oxidoreductase activity, acting on the aldehyde or oxo group of donors, NAD or NADP as acceptor; Molecular Function GO:0055114; oxidation-reduction process; Biological Process	IPR008494; Protein of unknown function DUF776 IPR020831; Glyceraldehyde/Erythrose phosphate dehydrogenase family	no KO assigned | (RefSeq) OSER1, C13H20orf111, C20orf111; oxidative stress responsive serine rich 1	sp|Q5E9A0|CT111_BOVIN	tr|L8I435|L8I435_BOSMU
BmuPB000432	0	0	0.1	0.28	0.09	0	0	0	GO:0005249; voltage-gated potassium channel activity; Molecular Function GO:0006813; potassium ion transport; Biological Process GO:0008076; voltage-gated potassium channel complex; Cellular Component	IPR003409; MORN motif IPR004053; Potassium channel, voltage dependent, Kv1.6	K19530 junctophilin | (RefSeq) JPH2; junctophilin 2	sp|Q9GKY7|JPH2_RABIT	tr|F1MNA0|F1MNA0_BOVIN
BmuPB000433	1.69	3.39	6.95	0.76	1.99	2.26	6.87	1.21	GO:0004993; serotonin receptor activity; Molecular Function GO:0007186; G-protein coupled receptor signaling pathway; Biological Process GO:0016021; integral to membrane; Cellular Component	IPR002232; 5-Hydroxytryptamine 6 receptor IPR009071; High mobility group box domain	no KO assigned | (RefSeq) TOX2; TOX high mobility group box family member 2	sp|Q96NM4|TOX2_HUMAN	tr|L8I607|L8I607_BOSMU
BmuPB000434	7.16	4.4	9.49	10.86	8.18	9.69	12.08	20.05	GO:0003677; DNA binding; Molecular Function GO:0003682; chromatin binding; Molecular Function GO:0004879; ligand-activated sequence-specific DNA binding RNA polymerase II transcription factor activity; Molecular Function GO:0005634; nucleus; Cellular Component GO:0006355; regulation of transcription, DNA-dependent; Biological Process	IPR001005; SANT/Myb domain IPR003073; Orphan nuclear receptor, NURR type IPR015395; C-myb, C-terminal IPR017930; Myb domain	K09421 myb-related protein | (RefSeq) MYBL2, BMYB; MYB proto-oncogene like 2	sp|P10244|MYBB_HUMAN	tr|Q17QY0|Q17QY0_BOVIN
BmuPB000435	25.15	36.68	18.3	13.01	17.11	24.28	18.03	19.89	GO:0004672; protein kinase activity; Molecular Function GO:0004674; protein serine/threonine kinase activity; Molecular Function GO:0004713; protein tyrosine kinase activity; Molecular Function GO:0005524; ATP binding; Molecular Function GO:0006468; protein phosphorylation; Biological Process	IPR000533; Tropomyosin IPR000719; Protein kinase domain IPR000961; AGC-kinase, C-terminal IPR002290; Serine/threonine- / dual specificity protein kinase, catalytic domain IPR019196; ABC-type uncharacterised transport system IPR020635; Tyrosine-protein kinase, catalytic domain	K19681 intraflagellar transport protein 52 | (RefSeq) IFT52; intraflagellar transport 52	sp|Q62559|IFT52_MOUSE	tr|L5K0C0|L5K0C0_PTEAL
BmuPB000436	3.49	4.14	5.88	3.84	4	2.87	3.96	3.28	GO:0003700; sequence-specific DNA binding transcription factor activity; Molecular Function GO:0005515; protein binding; Molecular Function GO:0005634; nucleus; Cellular Component GO:0006355; regulation of transcription, DNA-dependent; Biological Process GO:0007186; G-protein coupled receptor signaling pathway; Biological Process GO:0008270; zinc ion binding; Molecular Function GO:0016021; integr…	IPR001256; GPCR, family 3, metabotropic glutamate receptor 1 IPR001660; Sterile alpha motif domain IPR002515; Zinc finger, C2HC-type IPR004092; Mbt repeat IPR021129; Sterile alpha motif, type 1	no KO assigned | (RefSeq) L3MBTL1; l(3)mbt-like 1 (Drosophila)	sp|A2A5N8|LMBL1_MOUSE	tr|M3Z1W7|M3Z1W7_MUSPF
BmuPB000437	217.17	239.14	176.89	155.86	120.84	223.41	169.17	134.08	GO:0003676; nucleic acid binding; Molecular Function	IPR000504; RNA recognition motif domain	K12893 splicing factor, arginine/serine-rich 4/5/6 | (RefSeq) SRSF6; serine and arginine rich splicing factor 6	sp|Q3B7L6|SRSF6_BOVIN	tr|F1MXY9|F1MXY9_BOVIN
BmuPB000438	4.93	3.57	2.49	1.46	9.15	1.3	5.33	0.99	GO:0004725; protein tyrosine phosphatase activity; Molecular Function GO:0005198; structural molecule activity; Molecular Function GO:0005515; protein binding; Molecular Function GO:0006470; protein dephosphorylation; Biological Process GO:0007155; cell adhesion; Biological Process GO:0015629; actin cytoskeleton; Cellular Component GO:0016020; membrane; Cellular Component GO:0016311; dephosphoryl…	IPR000242; Protein-tyrosine phosphatase, receptor/non-receptor type IPR000387; Protein-tyrosine/Dual specificity phosphatase IPR000998; MAM domain IPR003595; Protein-tyrosine phosphatase, catalytic IPR003961; Fibronectin, type III IPR007110; Immunoglobulin-like domain IPR017997; Vinculin	K13297 receptor-type tyrosine-protein phosphatase T [EC:3.1.3.48] | (RefSeq) PTPRT; protein tyrosine phosphatase, receptor type T	sp|O14522|PTPRT_HUMAN	tr|F1PTF2|F1PTF2_CANFA
BmuPB000439	0	0	0	0	0	0	0	0	GO:0000785; chromatin; Cellular Component GO:0000786; nucleosome; Cellular Component GO:0003677; DNA binding; Molecular Function GO:0005634; nucleus; Cellular Component GO:0006334; nucleosome assembly; Biological Process GO:0031492; nucleosomal DNA binding; Molecular Function	IPR000079; High mobility group nucleosome-binding domain-containing family IPR000558; Histone H2B IPR007125; Histone core IPR020478; AT hook-like	K11252 histone H2B | (RefSeq) histone H2B type 1	sp|Q6ZWY9|H2B1C_MOUSE	tr|L8IZS4|L8IZS4_BOSMU
BmuPB000440	2.71	4.66	6.82	6.69	6.71	6.36	6.12	0.23	GO:0000786; nucleosome; Cellular Component GO:0003676; nucleic acid binding; Molecular Function GO:0003677; DNA binding; Molecular Function GO:0004386; helicase activity; Molecular Function GO:0005515; protein binding; Molecular Function GO:0005524; ATP binding; Molecular Function GO:0006334; nucleosome assembly; Biological Process GO:0016817; hydrolase activity, acting on acid anhydrides; Molecu…	IPR000330; SNF2-related IPR000953; Chromo domain/shadow IPR001650; Helicase, C-terminal IPR005819; Histone H5 IPR006576; BRK domain IPR014001; Helicase, superfamily 1/2, ATP-binding domain IPR023780; Chromo domain	K14436 chromodomain-helicase-DNA-binding protein 6 [EC:3.6.4.12] | (RefSeq) CHD6; chromodomain helicase DNA binding protein 6	sp|Q8TD26|CHD6_HUMAN	tr|L8IXI2|L8IXI2_BOSMU
BmuPB000441	4.18	8.56	5.68	3.66	4.27	4.66	6.25	0.83	GO:0005245; voltage-gated calcium channel activity; Molecular Function GO:0005515; protein binding; Molecular Function GO:0005891; voltage-gated calcium channel complex; Cellular Component GO:0070588; calcium ion transmembrane transport; Biological Process	IPR005444; Voltage-dependent calcium channel, L-type, beta-2 subunit IPR011489; EMI domain IPR020478; AT hook-like	no KO assigned | (RefSeq) EMILIN3; elastin microfibril interfacer 3	sp|Q9NT22|EMIL3_HUMAN	tr|F1N2E4|F1N2E4_BOVIN
BmuPB000442	4.49	6.74	4.71	2.91	4.31	8.77	5.72	1.6	GO:0005249; voltage-gated potassium channel activity; Molecular Function GO:0006813; potassium ion transport; Biological Process GO:0008076; voltage-gated potassium channel complex; Cellular Component	IPR004052; Potassium channel, voltage dependent, Kv1.5 IPR007651; Lipin, N-terminal IPR013209; LNS2, Lipin/Ned1/Smp2 IPR026058; LIPIN family	K15728 phosphatidate phosphatase LPIN [EC:3.1.3.4] | (RefSeq) LPIN3; lipin 3	sp|Q9BQK8|LPIN3_HUMAN	tr|E1BLQ9|E1BLQ9_BOVIN
BmuPB000443	9.69	7.5	10.37	23.68	11.3	8.23	11.01	6.6	GO:0003700; sequence-specific DNA binding transcription factor activity; Molecular Function GO:0006355; regulation of transcription, DNA-dependent; Biological Process GO:0043565; sequence-specific DNA binding; Molecular Function GO:0045735; nutrient reservoir activity; Molecular Function	IPR001356; Homeobox domain IPR001376; Gliadin, alpha/beta IPR015880; Zinc finger, C2H2-like	no KO assigned | (RefSeq) ZHX3; zinc fingers and homeoboxes 3	sp|Q9H4I2|ZHX3_HUMAN	tr|L8IVR9|L8IVR9_BOSMU
BmuPB000444	14.27	15.08	21.92	36.94	24.86	22.7	23.81	9.11	GO:0004435; phosphatidylinositol phospholipase C activity; Molecular Function GO:0004930; G-protein coupled receptor activity; Molecular Function GO:0005509; calcium ion binding; Molecular Function GO:0005515; protein binding; Molecular Function GO:0005543; phospholipid binding; Molecular Function GO:0006629; lipid metabolic process; Biological Process GO:0007165; signal transduction; Biological …	IPR000008; C2 calcium-dependent membrane targeting IPR000909; Phospholipase C, phosphatidylinositol-specific , X domain IPR000980; SH2 domain IPR001192; Phosphoinositide phospholipase C IPR001452; Src homology-3 domain IPR001711; Phospholipase C, phosphatidylinositol-specific, Y domain IPR001849; Pleckstrin homology domain IPR002048; EF-hand domain IPR015359; Phospholipase C, phosphoinositol-spec…	K01116 phosphatidylinositol phospholipase C, gamma-1 [EC:3.1.4.11] | (RefSeq) PLCG1; phospholipase C gamma 1	sp|P08487|PLCG1_BOVIN	tr|L8IW57|L8IW57_BOSMU
BmuPB000445	18.77	30.79	28.57	27.7	29.26	23.22	19.4	9.25	GO:0003677; DNA binding; Molecular Function GO:0003917; DNA topoisomerase type I activity; Molecular Function GO:0003918; DNA topoisomerase type II (ATP-hydrolyzing) activity; Molecular Function GO:0005694; chromosome; Cellular Component GO:0006265; DNA topological change; Biological Process	IPR008336; DNA topoisomerase I, DNA binding, eukaryotic-type IPR009149; BR22 IPR013499; DNA topoisomerase I, eukaryotic-type IPR013500; DNA topoisomerase I, catalytic core, eukaryotic-type IPR025834; Topoisomerase I C-terminal domain	K03163 DNA topoisomerase I [EC:5.99.1.2] | (RefSeq) TOP1; topoisomerase (DNA) I	sp|P11387|TOP1_HUMAN	tr|H2QKC9|H2QKC9_PANTR
BmuPB000446	5.9	9.64	3.47	2.89	12.12	11.02	10.69	1.96	GO:0003677; DNA binding; Molecular Function GO:0003700; sequence-specific DNA binding transcription factor activity; Molecular Function GO:0005634; nucleus; Cellular Component GO:0006355; regulation of transcription, DNA-dependent; Biological Process GO:0043565; sequence-specific DNA binding; Molecular Function	IPR004826; Basic leucine zipper domain, Maf-type IPR004827; Basic-leucine zipper domain IPR013592; Maf transcription factor, N-terminal IPR024874; Transcription factor Maf	K09036 transcription factor MAFB | (RefSeq) MAFB; MAF bZIP transcription factor B	sp|Q9Y5Q3|MAFB_HUMAN	tr|F1N054|F1N054_BOVIN
BmuPB000447	4.98	4.55	8.2	14.1	4.88	5.79	8.6	4.41	GO:0003676; nucleic acid binding; Molecular Function GO:0004386; helicase activity; Molecular Function GO:0004960; thromboxane receptor activity; Molecular Function GO:0005524; ATP binding; Molecular Function GO:0007186; G-protein coupled receptor signaling pathway; Biological Process GO:0016021; integral to membrane; Cellular Component	IPR001105; Thromboxane receptor IPR001650; Helicase, C-terminal IPR007502; Helicase-associated domain IPR011709; Domain of unknown function DUF1605 IPR014001; Helicase, superfamily 1/2, ATP-binding domain	K13117 ATP-dependent RNA helicase DDX35 [EC:3.6.4.13] | (RefSeq) DHX35; DEAH-box helicase 35	sp|Q9H5Z1|DHX35_HUMAN	tr|E1BDN4|E1BDN4_BOVIN
BmuPB000448	8.79	6.24	2.78	2.99	1.01	2.32	2.66	0.31	GO:0005615; extracellular space; Cellular Component	IPR001703; Alpha-fetoprotein IPR012461; Protein of unknown function DUF1669	K16805 protein FAM83D | (RefSeq) FAM83D; family with sequence similarity 83 member D	sp|A3KN19|FA83D_BOVIN	tr|F1MRT0|F1MRT0_BOVIN
BmuPB000449	25.31	41.9	30.01	47.98	57.84	54.68	46.64	7.17	GO:0004871; signal transducer activity; Molecular Function GO:0005515; protein binding; Molecular Function GO:0007165; signal transduction; Biological Process	IPR002110; Ankyrin repeat IPR002211; Lymphocyte-specific protein IPR020683; Ankyrin repeat-containing domain	K17459 protein phosphatase 1 regulatory inhibitor subunit 16B | (RefSeq) PPP1R16B, TIMAP; protein phosphatase 1 regulatory subunit 16B	sp|Q95N27|PP16B_BOVIN	tr|L8IJ89|L8IJ89_BOSMU
BmuPB000450	8.04	8.56	8.02	5.68	5.08	4.06	5.25	7.78	GO:0001505; regulation of neurotransmitter levels; Biological Process GO:0004969; histamine receptor activity; Molecular Function GO:0006281; DNA repair; Biological Process GO:0006355; regulation of transcription, DNA-dependent; Biological Process GO:0007186; G-protein coupled receptor signaling pathway; Biological Process GO:0016021; integral to membrane; Cellular Component GO:0031011; Ino80 com…	IPR003980; Histamine H3 receptor IPR004000; Actin-related protein IPR027664; Actin-related protein 5 (Arp5)	K11672 actin-related protein 5 | (RefSeq) ACTR5; ARP5 actin-related protein 5 homolog	sp|Q9H9F9|ARP5_HUMAN	tr|G3N1W1|G3N1W1_BOVIN
BmuPB000451	32.5	8.71	29.6	48.75	34.27	30.42	24.76	94.22	GO:0004571; mannosyl-oligosaccharide 1,2-alpha-mannosidase activity; Molecular Function GO:0005509; calcium ion binding; Molecular Function GO:0016020; membrane; Cellular Component	IPR001382; Glycoside hydrolase, family 47 IPR013057; Amino acid transporter, transmembrane	K15015 solute carrier family 32 (vesicular inhibitory amino acid transporter) | (RefSeq) SLC32A1; solute carrier family 32 member 1	sp|O35458|VIAAT_RAT	tr|L8IHZ4|L8IHZ4_BOSMU
BmuPB000452	2.78	4.05	10.15	9.26	7.39	6.26	3.55	0.24	GO:0004871; signal transducer activity; Molecular Function GO:0005096; GTPase activator activity; Molecular Function GO:0007165; signal transduction; Biological Process GO:0051056; regulation of small GTPase mediated signal transduction; Biological Process	IPR000331; Rap GTPase activating proteins domain IPR002211; Lymphocyte-specific protein	no KO assigned | (RefSeq) RALGAPB; Ral GTPase activating protein non-catalytic beta subunit	sp|Q86X10|RLGPB_HUMAN	tr|L8IM42|L8IM42_BOSMU
BmuPB000453	10.8	6.84	7.15	9.45	4.99	5.6	6.46	11.26	-	IPR015500; Peptidase S8, subtilisin-related	no KO assigned | (RefSeq) uncharacterized LOC100847118	-	-
BmuPB000454	0	0	0.26	0.38	0.12	0	0	1.52	GO:0004965; G-protein coupled GABA receptor activity; Molecular Function GO:0007186; G-protein coupled receptor signaling pathway; Biological Process GO:0008289; lipid binding; Molecular Function GO:0016021; integral to membrane; Cellular Component	IPR001124; Lipid-binding serum glycoprotein, C-terminal IPR002455; GPCR, family 3, gamma-aminobutyric acid receptor, type B IPR017942; Lipid-binding serum glycoprotein, N-terminal	K05399 lipopolysaccharide-binding protein | (RefSeq) lipopolysaccharide-binding protein	sp|Q61805|LBP_MOUSE	tr|L8IJ98|L8IJ98_BOSMU
BmuPB000455	0.14	0	0	0	0	0	0	0	GO:0005198; structural molecule activity; Molecular Function GO:0005245; voltage-gated calcium channel activity; Molecular Function GO:0005891; voltage-gated calcium channel complex; Cellular Component GO:0008289; lipid binding; Molecular Function GO:0019028; viral capsid; Cellular Component GO:0070588; calcium ion transmembrane transport; Biological Process	IPR001124; Lipid-binding serum glycoprotein, C-terminal IPR004080; Foot-and-mouth disease virus VP1 coat IPR005423; Voltage-dependent calcium channel, gamma-4 subunit IPR017942; Lipid-binding serum glycoprotein, N-terminal	K05399 lipopolysaccharide-binding protein | (RefSeq) lipopolysaccharide-binding protein	sp|Q2TBI0|LBP_BOVIN	tr|L8IKZ7|L8IKZ7_BOSMU
BmuPB000456	0	0	0	0	0	0	0	0	GO:0005267; potassium channel activity; Molecular Function GO:0008289; lipid binding; Molecular Function GO:0016020; membrane; Cellular Component GO:0071805; potassium ion transmembrane transport; Biological Process	IPR001124; Lipid-binding serum glycoprotein, C-terminal IPR003280; Two pore domain potassium channel IPR017942; Lipid-binding serum glycoprotein, N-terminal	no KO assigned | (RefSeq) BPI; bactericidal/permeability-increasing protein	sp|P17453|BPI_BOVIN	tr|L8IHZ9|L8IHZ9_BOSMU
BmuPB000457	0.3	0.39	0.37	0	1.78	1.81	1.94	0.48	GO:0004674; protein serine/threonine kinase activity; Molecular Function GO:0006468; protein phosphorylation; Biological Process	IPR003547; Serine/threonine protein kinase, yersinia-type IPR026119; Uncharacterised protein KIAA1755	no KO assigned | (RefSeq) KIAA1755 ortholog	sp|Q8BWG4|K1755_MOUSE	tr|L5LU56|L5LU56_MYODS
BmuPB000458	1.68	2.76	1	1.21	2.54	2.16	2	3.75	GO:0003810; protein-glutamine gamma-glutamyltransferase activity; Molecular Function GO:0009405; pathogenesis; Biological Process GO:0016791; phosphatase activity; Molecular Function GO:0018149; peptide cross-linking; Biological Process	IPR001102; Transglutaminase, N-terminal IPR002931; Transglutaminase-like IPR008108; Phosphatase IpgD/SopB IPR008958; Transglutaminase, C-terminal IPR023608; Protein-glutamine gamma-glutamyltransferase, eukaryota	K05625 transglutaminase 2 [EC:2.3.2.13] | (RefSeq) TGM2; transglutaminase 2	sp|P51176|TGM2_BOVIN	tr|L8IM46|L8IM46_BOSMU
BmuPB000459	9.39	11.5	16.33	21.28	17.81	14.08	10.15	3.88	-	IPR000839; Porin, Oms28 type IPR006569; CID domain IPR006903; RNA polymerase II-binding domain	K15559 regulator of Ty1 transposition protein 103 | (RefSeq) RPRD1B; regulation of nuclear pre-mRNA domain containing 1B	sp|Q9NQG5|RPR1B_HUMAN	tr|L8IJA4|L8IJA4_BOSMU
BmuPB000460	11.99	10.61	8.78	8.58	6.07	6.89	7.08	14.07	GO:0005198; structural molecule activity; Molecular Function GO:0007155; cell adhesion; Biological Process GO:0015629; actin cytoskeleton; Cellular Component GO:0045296; cadherin binding; Molecular Function	IPR001033; Alpha-catenin	K20403 TELO2-interacting protein 1 | (RefSeq) TTI1; TELO2 interacting protein 1	sp|O43156|TTI1_HUMAN	tr|L8IL02|L8IL02_BOSMU
BmuPB000461	168.52	7.84	20.01	37.95	169.47	16.81	81.95	106.3	GO:0003697; single-stranded DNA binding; Molecular Function GO:0004519; endonuclease activity; Molecular Function GO:0005044; scavenger receptor activity; Molecular Function GO:0005515; protein binding; Molecular Function GO:0005634; nucleus; Cellular Component GO:0006289; nucleotide-excision repair; Biological Process GO:0016020; membrane; Cellular Component	IPR001044; XPG/Rad2 endonuclease, eukaryotes IPR001190; SRCR domain IPR003599; Immunoglobulin subtype IPR007110; Immunoglobulin-like domain IPR013106; Immunoglobulin V-set domain IPR027115; V-set and transmembrane domain-containing protein 2-like protein	no KO assigned | (RefSeq) VSTM2L; V-set and transmembrane domain containing 2 like	sp|Q96N03|VTM2L_HUMAN	tr|M3Z236|M3Z236_MUSPF
BmuPB000462	29.48	17.59	14.97	21.08	18.26	20.24	24.55	49.2	-	IPR013180; Beta-catenin-like protein 1, N-terminal	K12864 beta-catenin-like protein 1 | (RefSeq) CTNNBL1; catenin beta like 1	sp|O62703|CTBL1_BOVIN	tr|F1MMG3|F1MMG3_BOVIN
BmuPB000463	124.01	27.99	39.42	63.64	90.97	31.94	143.85	77.35	GO:0007420; brain development; Biological Process	IPR024885; Neuronatin	no KO assigned | (RefSeq) NNAT; neuronatin	sp|Q0Q043|NNAT_PIG	tr|L8IIQ6|L8IIQ6_BOSMU
BmuPB000464	141.15	110.11	141.34	227.34	225.3	94.69	211.11	111.2	GO:0003677; DNA binding; Molecular Function GO:0003918; DNA topoisomerase type II (ATP-hydrolyzing) activity; Molecular Function GO:0005524; ATP binding; Molecular Function GO:0006265; DNA topological change; Biological Process	IPR001154; DNA topoisomerase II, eukaryotic-type IPR009598; Bladder cancer-related BC10 IPR018015; Bladder cancer-related BC10-like	no KO assigned | (RefSeq) BLCAP; bladder cancer associated protein	sp|P62950|BLCAP_RAT	tr|M1EEV3|M1EEV3_MUSPF
BmuPB000465	11.06	3.95	9.6	11.33	14.06	1.73	7.12	3.47	GO:0004672; protein kinase activity; Molecular Function GO:0004713; protein tyrosine kinase activity; Molecular Function GO:0005515; protein binding; Molecular Function GO:0005524; ATP binding; Molecular Function GO:0006468; protein phosphorylation; Biological Process GO:0007155; cell adhesion; Biological Process GO:0019058; viral infectious cycle; Biological Process GO:0019062; viral attachment …	IPR000719; Protein kinase domain IPR000931; Adenovirus fibre protein IPR000980; SH2 domain IPR001245; Serine-threonine/tyrosine-protein kinase catalytic domain IPR001452; Src homology-3 domain IPR002290; Serine/threonine- / dual specificity protein kinase, catalytic domain IPR020635; Tyrosine-protein kinase, catalytic domain	K05704 tyrosine-protein kinase Src [EC:2.7.10.2] | (RefSeq) SRC; SRC proto-oncogene, non-receptor tyrosine kinase	sp|P05480|SRC_MOUSE	tr|L8IJB0|L8IJB0_BOSMU
BmuPB000466	52.38	38.54	80.89	56.79	35.76	46.14	52.29	69.54	GO:0000785; chromatin; Cellular Component GO:0005634; nucleus; Cellular Component GO:0016021; integral to membrane; Cellular Component GO:0031492; nucleosomal DNA binding; Molecular Function	IPR000079; High mobility group nucleosome-binding domain-containing family IPR009621; Uncharacterised protein family UPF0239	no KO assigned | (RefSeq) MANBAL; mannosidase beta like	sp|Q9NQG1|MANBL_HUMAN	tr|Q0P588|Q0P588_BOVIN
BmuPB000467	0	0	0	0	0	0	0	0	-	IPR000839; Porin, Oms28 type IPR011022; Arrestin C-terminal-like domain	no KO assigned | (RefSeq) ARRDC2; arrestin domain containing 2	sp|Q8TBH0|ARRD2_HUMAN	tr|A2VDR7|A2VDR7_BOVIN
BmuPB000468	0	0	0	0	0	0	0	0	GO:0004980; melanocyte-stimulating hormone receptor activity; Molecular Function GO:0005179; hormone activity; Molecular Function GO:0005576; extracellular region; Cellular Component GO:0007186; G-protein coupled receptor signaling pathway; Biological Process GO:0016021; integral to membrane; Cellular Component	IPR000532; Glucagon/GIP/secretin/VIP IPR000761; Melanocyte-stimulating hormone receptor	K05260 growth hormone-releasing hormone | (RefSeq) GHRH; growth hormone releasing hormone	sp|P63292|SLIB_BOVIN	tr|L8II14|L8II14_BOSMU
BmuPB000469	93.5	76.56	82.81	92.45	71.7	82.08	75.81	148.23	GO:0003677; DNA binding; Molecular Function GO:0003824; catalytic activity; Molecular Function GO:0004579; dolichyl-diphosphooligosaccharide-protein glycotransferase activity; Molecular Function GO:0005524; ATP binding; Molecular Function GO:0005694; chromosome; Cellular Component GO:0005789; endoplasmic reticulum membrane; Cellular Component GO:0006259; DNA metabolic process; Biological Process …	IPR002815; Spo11/DNA topoisomerase VI, subunit A IPR006197; Peptidase S24, LexA-like IPR008814; Ribophorin II	K12667 oligosaccharyltransferase complex subunit delta (ribophorin II) | (RefSeq) RPN2; ribophorin II	sp|Q3SZI6|RPN2_BOVIN	tr|L8IIR2|L8IIR2_BOSMU
BmuPB000470	0	0.13	0	0	0	0	0	0.1	GO:0019534; toxin transporter activity; Molecular Function	IPR004355; Type IV secretion system CagA exotoxin	no KO assigned | (RefSeq) MROH8, C13H20orf132; maestro heat like repeat family member 8	sp|Q9H579|MROH8_HUMAN	tr|F1MK54|F1MK54_BOVIN
BmuPB000471	0.83	2.62	2.37	1.38	0.67	0.45	1.03	0.34	GO:0005000; vasopressin receptor activity; Molecular Function GO:0005634; nucleus; Cellular Component GO:0007186; G-protein coupled receptor signaling pathway; Biological Process GO:0016021; integral to membrane; Cellular Component GO:0051726; regulation of cell cycle; Biological Process	IPR000628; Vasopressin V1B receptor IPR002719; Retinoblastoma-associated protein, B-box IPR002720; Retinoblastoma-associated protein, A-box IPR013763; Cyclin-like IPR015030; Rb C-terminal IPR024599; Domain of unknown function DUF3452, retinoblastoma-associated	K04681 retinoblastoma-like protein 1 | (RefSeq) RBL1; RB transcriptional corepressor like 1	sp|P28749|RBL1_HUMAN	tr|L8IM58|L8IM58_BOSMU
BmuPB000472	0	0	0	0	0	0	0	0	GO:0003677; DNA binding; Molecular Function GO:0003707; steroid hormone receptor activity; Molecular Function GO:0004342; glucosamine-6-phosphate deaminase activity; Molecular Function GO:0005634; nucleus; Cellular Component GO:0006044; N-acetylglucosamine metabolic process; Biological Process GO:0006355; regulation of transcription, DNA-dependent; Biological Process	IPR001723; Steroid hormone receptor IPR004547; Glucosamine-6-phosphate isomerase	K02564 glucosamine-6-phosphate deaminase [EC:3.5.99.6] | (RefSeq) GNPDA1; glucosamine-6-phosphate deaminase 1	sp|P46926|GNPI1_HUMAN	tr|L8IJB7|L8IJB7_BOSMU
BmuPB000473	0	0	0	0.89	0	0	0	0	GO:0009159; deoxyribonucleoside monophosphate catabolic process; Biological Process GO:0050144; nucleoside deoxyribosyltransferase activity; Molecular Function GO:0070694; deoxyribonucleoside 5'-monophosphate N-glycosidase activity; Molecular Function	IPR007710; Nucleoside 2-deoxyribosyltransferase IPR022340; G protein-coupled receptor GCR1 putative	no KO assigned | (RefSeq) 2'-deoxynucleoside 5'-phosphate N-hydrolase 1	sp|O43598|DNPH1_HUMAN	tr|E1BM28|E1BM28_BOVIN
BmuPB000474	2.72	4.92	6.19	5	3.55	3.16	3.29	2.51	GO:0003677; DNA binding; Molecular Function GO:0003824; catalytic activity; Molecular Function GO:0006355; regulation of transcription, DNA-dependent; Biological Process GO:0008081; phosphoric diester hydrolase activity; Molecular Function GO:0046872; metal ion binding; Molecular Function	IPR003607; HD/PDEase domain IPR006197; Peptidase S24, LexA-like IPR006674; HD domain IPR023088; 3'5'-cyclic nucleotide phosphodiesterase	no KO assigned | (RefSeq) SAMHD1; SAM and HD domain containing deoxynucleoside triphosphate triphosphohydrolase 1	sp|Q0VCA5|SAMH1_BOVIN	tr|L8II19|L8II19_BOSMU
BmuPB000475	1.45	8.75	7.78	15.34	3.72	4.71	3.21	1.04	-	IPR000533; Tropomyosin IPR021507; Protein of unknown function DUF3166	no KO assigned | (RefSeq) SOGA1; suppressor of glucose, autophagy associated 1	sp|O94964|SOGA1_HUMAN	tr|I2CWH3|I2CWH3_MACMU
BmuPB000476	6.36	6.84	6.75	5.29	2.22	2.02	2.5	2.82	GO:0000444; MIS12/MIND type complex; Cellular Component GO:0004930; G-protein coupled receptor activity; Molecular Function GO:0007059; chromosome segregation; Biological Process GO:0007186; G-protein coupled receptor signaling pathway; Biological Process GO:0016021; integral to membrane; Cellular Component GO:0051301; cell division; Biological Process	IPR013218; Kinetochore-associated protein Dsn1/Mis13 IPR022335; G protein-coupled receptor 153	K11544 kinetochore-associated protein DSN1 | (RefSeq) DSN1; DSN1 homolog, MIS12 kinetochore complex component	sp|Q9H410|DSN1_HUMAN	tr|L8IM65|L8IM65_BOSMU
BmuPB000477	90.35	113.24	208.46	211.04	121.95	72.43	79.41	84.79	GO:0005922; connexon complex; Cellular Component GO:0007154; cell communication; Biological Process	IPR002266; Gap junction alpha-8 protein (Cx50) IPR004142; Ndr	no KO assigned | (RefSeq) NDRG3; NDRG family member 3	sp|A7MB28|NDRG3_BOVIN	tr|L8IJC2|L8IJC2_BOSMU
BmuPB000478	0.25	0.46	1.01	1.21	0.47	0.29	0.27	0.33	GO:0004993; serotonin receptor activity; Molecular Function GO:0005515; protein binding; Molecular Function GO:0005887; integral to plasma membrane; Cellular Component GO:0007186; G-protein coupled receptor signaling pathway; Biological Process GO:0007268; synaptic transmission; Biological Process GO:0032098; regulation of appetite; Biological Process	IPR000980; SH2 domain IPR001452; Src homology-3 domain IPR001520; 5-Hydroxytryptamine 4 receptor	no KO assigned | (RefSeq) SLA2; Src like adaptor 2	sp|Q9H6Q3|SLAP2_HUMAN	tr|Q5BIM7|Q5BIM7_BOVIN
BmuPB000479	75.66	45.73	57.03	79.51	67.8	67.86	44.87	158.9	GO:0004909; interleukin-1, Type I, activating receptor activity; Molecular Function	IPR004076; Interleukin-1 receptor IL1R IPR010742; Rab5-interacting	no KO assigned | (RefSeq) uncharacterized protein C20orf24 homolog	sp|Q9BUV8|CT024_HUMAN	tr|K7DMK7|K7DMK7_PANTR
BmuPB000480	0	3.75	0.59	0.56	0.82	2.67	4.96	2.28	GO:0003677; DNA binding; Molecular Function GO:0003700; sequence-specific DNA binding transcription factor activity; Molecular Function GO:0006355; regulation of transcription, DNA-dependent; Biological Process GO:0016020; membrane; Cellular Component GO:0019955; cytokine binding; Molecular Function GO:0043565; sequence-specific DNA binding; Molecular Function	IPR001356; Homeobox domain IPR008355; Interferon gamma receptor alpha subunit IPR008422; Homeobox KN domain IPR020479; Homeodomain, metazoa	K19553 homeobox protein TGIF2 | (RefSeq) TGIF2; TGFB induced factor homeobox 2	sp|Q9GZN2|TGIF2_HUMAN	tr|L8II23|L8II23_BOSMU
BmuPB000481	16.17	14	18.68	15.86	27.61	9.17	13.64	46.09	GO:0004497; monooxygenase activity; Molecular Function GO:0005506; iron ion binding; Molecular Function GO:0005509; calcium ion binding; Molecular Function GO:0020037; heme binding; Molecular Function GO:0055114; oxidation-reduction process; Biological Process	IPR002048; EF-hand domain IPR002397; Cytochrome P450, B-class IPR011992; EF-hand domain pair	K12755 myosin regulatory light chain 9 | (RefSeq) myosin regulatory light chain 2, smooth muscle major isoform-like	sp|P02612|MLRM_CHICK	tr|L8IIS3|L8IIS3_BOSMU
BmuPB000482	38.64	11.63	32.41	26.62	59.02	22.21	43.18	46.23	GO:0004930; G-protein coupled receptor activity; Molecular Function GO:0007186; G-protein coupled receptor signaling pathway; Biological Process GO:0007267; cell-cell signaling; Biological Process GO:0016021; integral to membrane; Cellular Component	IPR005026; Guanylate-kinase-associated protein IPR022335; G protein-coupled receptor 153	no KO assigned | (RefSeq) DLGAP4; disks large-associated protein 4 isoform X1	sp|Q9Y2H0|DLGP4_HUMAN	tr|G3SLE7|G3SLE7_LOXAF
BmuPB000483	15.95	16.72	11.5	14.95	18.53	18.35	20.11	14.12	GO:0016779; nucleotidyltransferase activity; Molecular Function	IPR001726; DNA nucleotidylexotransferase (TdT) / DNA-directed DNA/RNA polymerase mu IPR007946; A1 cistron-splicing factor, AAR2	K13205 A1 cistron-splicing factor AAR2 | (RefSeq) AAR2; AAR2 splicing factor homolog	sp|Q08DJ7|AAR2_BOVIN	tr|L8ICP8|L8ICP8_BOSMU
BmuPB000484	49.44	65.26	58.4	72.98	92.96	81.25	68.29	11.1	GO:0003779; actin binding; Molecular Function GO:0005198; structural molecule activity; Molecular Function GO:0005856; cytoskeleton; Cellular Component GO:0008092; cytoskeletal protein binding; Molecular Function GO:0030866; cortical actin cytoskeleton organization; Biological Process	IPR000299; FERM domain IPR007477; SAB domain IPR008379; Band 4.1, C-terminal IPR014847; FERM adjacent (FA) IPR018979; FERM, N-terminal IPR018980; FERM, C-terminal PH-like domain IPR019748; FERM central domain IPR019749; Band 4.1 domain IPR019750; Band 4.1 family	K06107 erythrocyte membrane protein band 4.1 | (RefSeq) EPB41L1; erythrocyte membrane protein band 4.1 like 1	sp|Q9WTP0|E41L1_RAT	tr|F1N611|F1N611_BOVIN
BmuPB000485	0.7	1.64	0.48	0.11	0.11	0.14	0	0	GO:0005922; connexon complex; Cellular Component GO:0007154; cell communication; Biological Process	IPR000595; Cyclic nucleotide-binding domain IPR002266; Gap junction alpha-8 protein (Cx50)	no KO assigned | (RefSeq) CNBD2; cyclic nucleotide binding domain containing 2	sp|Q95JR6|CNBD2_MACFA	tr|L8IDU4|L8IDU4_BOSMU
BmuPB000486	250.62	135.99	177.63	209.65	187.57	153.43	176.11	646.36	GO:0003700; sequence-specific DNA binding transcription factor activity; Molecular Function GO:0005634; nucleus; Cellular Component GO:0006351; transcription, DNA-dependent; Biological Process GO:0006355; regulation of transcription, DNA-dependent; Biological Process	IPR000108; Neutrophil cytosol factor 2 p67phox IPR003309; Transcription regulator SCAN IPR027775; C2H2- zinc finger protein family	no KO assigned | (RefSeq) SCAND1; SCAN domain containing 1	sp|Q32PG5|SCND1_BOVIN	tr|L8IAW2|L8IAW2_BOSMU
BmuPB000487	15.05	17.45	14.22	15.61	14.39	14.37	12.88	17.66	GO:0000785; chromatin; Cellular Component GO:0003677; DNA binding; Molecular Function GO:0005515; protein binding; Molecular Function GO:0005634; nucleus; Cellular Component GO:0006355; regulation of transcription, DNA-dependent; Biological Process GO:0008270; zinc ion binding; Molecular Function GO:0046872; metal ion binding; Molecular Function	IPR000116; High mobility group, HMG-I/HMG-Y IPR001965; Zinc finger, PHD-type IPR002999; Tudor domain IPR007087; Zinc finger, C2H2 IPR019787; Zinc finger, PHD-finger IPR022255; Protein of unknown function DUF3776	K18402 PHD finger protein 20 | (RefSeq) PHF20; PHD finger protein 20	sp|Q9BVI0|PHF20_HUMAN	tr|L8IA22|L8IA22_BOSMU
BmuPB000488	122.1	159.19	121.35	135.71	79.48	123.3	109.26	90.78	GO:0000785; chromatin; Cellular Component GO:0003676; nucleic acid binding; Molecular Function GO:0003677; DNA binding; Molecular Function GO:0005634; nucleus; Cellular Component GO:0006355; regulation of transcription, DNA-dependent; Biological Process	IPR000116; High mobility group, HMG-I/HMG-Y IPR000504; RNA recognition motif domain IPR003954; RNA recognition motif domain, eukaryote IPR020478; AT hook-like	K13091 RNA-binding protein 39 | (RefSeq) RBM39; RNA binding motif protein 39	sp|Q14498|RBM39_HUMAN	tr|M3Z262|M3Z262_MUSPF
BmuPB000489	273.84	235.86	166.01	211.6	143.13	197.41	182.46	805.3	GO:0005247; voltage-gated chloride channel activity; Molecular Function GO:0006821; chloride transport; Biological Process GO:0016020; membrane; Cellular Component GO:0055085; transmembrane transport; Biological Process	IPR001807; Chloride channel, voltage gated IPR018450; Reactive oxygen species modulator 1	no KO assigned | (RefSeq) ROMO1; reactive oxygen species modulator 1	sp|P60603|ROMO1_MOUSE	tr|F7BXJ9|F7BXJ9_MACMU
BmuPB000490	14.9	14.48	15.04	18.26	13.43	12.48	7.73	7.12	GO:0006522; alanine metabolic process; Biological Process GO:0008152; metabolic process; Biological Process GO:0008784; alanine racemase activity; Molecular Function	IPR000192; Aminotransferase, class V/Cysteine desulfurase IPR000821; Alanine racemase	K04487 cysteine desulfurase [EC:2.8.1.7] | (RefSeq) NFS1; NFS1, cysteine desulfurase	sp|Q99P39|NFS1_RAT	tr|L8IDU0|L8IDU0_BOSMU
BmuPB000491	11.5	17.04	13.35	16.36	12.88	15.84	14.71	10.26	GO:0003676; nucleic acid binding; Molecular Function GO:0005515; protein binding; Molecular Function GO:0007186; G-protein coupled receptor signaling pathway; Biological Process GO:0008188; neuropeptide receptor activity; Molecular Function GO:0016021; integral to membrane; Cellular Component	IPR000008; C2 calcium-dependent membrane targeting IPR000504; RNA recognition motif domain IPR002035; von Willebrand factor, type A IPR005396; Neuropeptide FF receptor, type 1 IPR010734; Copine IPR018029; C2 membrane targeting protein	no KO assigned | (RefSeq) RBM12; RNA binding motif protein 12	sp|Q8SQ27|RBM12_MACMU	tr|B0CM83|B0CM83_PAPAN
BmuPB000492	0.15	0.14	0.48	0	0	0.54	0.84	0	GO:0006935; chemotaxis; Biological Process GO:0007186; G-protein coupled receptor signaling pathway; Biological Process GO:0016021; integral to membrane; Cellular Component GO:0016494; C-X-C chemokine receptor activity; Molecular Function GO:0042119; neutrophil activation; Biological Process	IPR001277; CXC chemokine receptor 4 IPR012919; Sad1/UNC-like, C-terminal	no KO assigned | (RefSeq) SPAG4; sperm associated antigen 4	sp|Q9JJF2|SPAG4_MOUSE	tr|L8IA17|L8IA17_BOSMU
BmuPB000493	0.16	0	0	0.08	0	0.43	0.13	0.43	GO:0005515; protein binding; Molecular Function GO:0016021; integral to membrane; Cellular Component	IPR000008; C2 calcium-dependent membrane targeting IPR008378; Ubiquitous surface protein IPR012561; Ferlin B-domain IPR012968; FerIin domain IPR018029; C2 membrane targeting protein IPR020477; C2 domain	no KO assigned | (RefSeq) FER1L4; fer-1-like 4 (C. elegans)	sp|A3KGK3|FR1L4_MOUSE	tr|L8ICP1|L8ICP1_BOSMU
BmuPB000494	126.96	146.08	106.34	103.35	86.72	107.09	105.7	272.71	GO:0005220; inositol 1,4,5-trisphosphate-sensitive calcium-release channel activity; Molecular Function GO:0005783; endoplasmic reticulum; Cellular Component GO:0006816; calcium ion transport; Biological Process GO:0016020; membrane; Cellular Component	IPR000493; Inositol 1,4,5-trisphosphate-binding protein receptor IPR012936; Endoplasmic reticulum vesicle transporter, C-terminal	K20367 endoplasmic reticulum-Golgi intermediate compartment protein 3 | (RefSeq) ERGIC3, SDBCAG84; ERGIC and golgi 3	sp|Q5EAE0|ERGI3_BOVIN	tr|Q1JPI9|Q1JPI9_BOVIN
BmuPB000495	0	0	0	0	0	0	0	0	GO:0005922; connexon complex; Cellular Component GO:0006486; protein glycosylation; Biological Process GO:0007154; cell communication; Biological Process GO:0008373; sialyltransferase activity; Molecular Function	IPR001675; Glycosyl transferase, family 29 IPR002266; Gap junction alpha-8 protein (Cx50)	no KO assigned | (RefSeq) C13H20orf173; chromosome 13 C20orf173 homolog	sp|Q96LM9|CT173_HUMAN	tr|L9L3G3|L9L3G3_TUPCH
BmuPB000496	5.66	6.7	4.96	5.52	3.03	5.44	5.99	4.98	GO:0005814; centriole; Cellular Component	IPR000533; Tropomyosin IPR026048; Centrosome-associated protein CEP250	K16464 centrosomal protein CEP250 | (RefSeq) CEP250; centrosomal protein 250	sp|Q9BV73|CP250_HUMAN	tr|E1BKP6|E1BKP6_BOVIN
BmuPB000497	41.76	27.91	32.16	21.64	44.27	25.66	33.01	39.67	GO:0003735; structural constituent of ribosome; Molecular Function GO:0005622; intracellular; Cellular Component GO:0005840; ribosome; Cellular Component GO:0006412; translation; Biological Process GO:0008097; 5S rRNA binding; Molecular Function	IPR005485; Ribosomal protein L5 eukaryotic/L18 archaeal IPR007129; Ubiquinol-cytochrome c chaperone, CBP3 IPR021150; Ubiquinol-cytochrome c chaperone/UPF0174	K17662 cytochrome b pre-mRNA-processing protein 3 | (RefSeq) UQCC, C20orf44; ubiquinol-cytochrome c reductase complex chaperone	sp|Q9NVA1|UQCC_HUMAN	tr|Q2YDG5|Q2YDG5_BOVIN
BmuPB000498	0	0	0.1	0.09	0	0.11	0	0	GO:0005578; proteinaceous extracellular matrix; Cellular Component GO:0008237; metallopeptidase activity; Molecular Function GO:0008270; zinc ion binding; Molecular Function	IPR012461; Protein of unknown function DUF1669 IPR013274; Peptidase M12B, ADAM-TS1	no KO assigned | (RefSeq) FAM83C; family with sequence similarity 83 member C	sp|Q9BQN1|FA83C_HUMAN	tr|L8ICT9|L8ICT9_BOSMU
BmuPB000499	80.32	78.21	76.22	73.34	54.11	79.06	70.89	217.47	GO:0004252; serine-type endopeptidase activity; Molecular Function GO:0006508; proteolysis; Biological Process GO:0042256; mature ribosome assembly; Biological Process GO:0043022; ribosome binding; Molecular Function	IPR001907; ClpP IPR002769; Translation initiation factor IF6	K03264 translation initiation factor 6 | (RefSeq) EIF6; eukaryotic translation initiation factor 6	sp|Q9TU47|IF6_BOVIN	tr|G1P2I1|G1P2I1_MYOLU
BmuPB000500	5.04	3.2	28.35	59.56	3.7	1.37	1.97	10.53	GO:0004222; metalloendopeptidase activity; Molecular Function GO:0005737; cytoplasm; Cellular Component GO:0006508; proteolysis; Biological Process GO:0008237; metallopeptidase activity; Molecular Function GO:0008270; zinc ion binding; Molecular Function GO:0016175; superoxide-generating NADPH oxidase activity; Molecular Function GO:0031012; extracellular matrix; Cellular Component	IPR001655; Neutrophil cytosol factor 1 IPR001818; Peptidase M10, metallopeptidase IPR002477; Peptidoglycan binding-like IPR006026; Peptidase, metallopeptidase IPR018487; Hemopexin-like repeats IPR021805; Peptidase M10A, matrix metallopeptidase, C-terminal	K08002 matrix metalloproteinase-24 (membrane-inserted) [EC:3.4.24.-] | (RefSeq) MMP24; matrix metallopeptidase 24	sp|Q9Y5R2|MMP24_HUMAN	tr|L8IBU5|L8IBU5_BOSMU
BmuPB000501	3.68	2.98	2.52	1.2	3.53	2.57	1.59	4.88	GO:0001916; positive regulation of T cell mediated cytotoxicity; Biological Process GO:0002474; antigen processing and presentation of peptide antigen via MHC class I; Biological Process GO:0006955; immune response; Biological Process GO:0019882; antigen processing and presentation; Biological Process GO:0042605; peptide antigen binding; Molecular Function GO:0042612; MHC class I protein complex;…	IPR001039; MHC class I alpha chain, alpha1 alpha2 domains IPR015669; Endothelial protein C receptor IPR027648; MHC class I alpha chain	K06557 protein C receptor, endothelial (EPCR) | (RefSeq) PROCR, EPCR; protein C receptor	sp|Q28105|EPCR_BOVIN	tr|L8I964|L8I964_BOSMU
BmuPB000502	20.25	26.03	21.99	15.88	17.89	21.98	22.01	24.61	GO:0004571; mannosyl-oligosaccharide 1,2-alpha-mannosidase activity; Molecular Function GO:0005245; voltage-gated calcium channel activity; Molecular Function GO:0005509; calcium ion binding; Molecular Function GO:0005891; voltage-gated calcium channel complex; Cellular Component GO:0016020; membrane; Cellular Component GO:0070588; calcium ion transmembrane transport; Biological Process	IPR001382; Glycoside hydrolase, family 47 IPR005446; Voltage-dependent calcium channel, L-type, alpha-1 subunit	K10085 ER degradation enhancer, mannosidase alpha-like 2 | (RefSeq) EDEM2; ER degradation enhancing alpha-mannosidase like protein 2	sp|Q9BV94|EDEM2_HUMAN	tr|A7MBJ3|A7MBJ3_BOVIN
BmuPB000503	49.55	91.22	82.45	75.68	69.57	69.14	71.48	18.89	GO:0005249; voltage-gated potassium channel activity; Molecular Function GO:0006813; potassium ion transport; Biological Process GO:0008076; voltage-gated potassium channel complex; Cellular Component	IPR003975; Potassium channel, voltage dependent, Kv4 IPR022162; Protein of unknown function DUF3689	K11796 Trpc4-associated protein | (RefSeq) TRPC4AP; transient receptor potential cation channel subfamily C member 4 associated protein	sp|Q8TEL6|TP4AP_HUMAN	tr|L8ICU5|L8ICU5_BOSMU
BmuPB000504	12.27	7.98	9.51	10.21	8.29	9.98	9.49	30.62	GO:0003774; motor activity; Molecular Function GO:0005515; protein binding; Molecular Function GO:0005524; ATP binding; Molecular Function GO:0016459; myosin complex; Cellular Component	IPR000048; IQ motif, EF-hand binding site IPR000533; Tropomyosin IPR001609; Myosin head, motor domain IPR002928; Myosin tail IPR004009; Myosin, N-terminal, SH3-like IPR015650; Myosin class 1/2/3/4/7/8/13/15	K10352 myosin heavy chain | (RefSeq) MYH7B; myosin heavy chain 7B	sp|A7E2Y1|MYH7B_HUMAN	tr|M3Z284|M3Z284_MUSPF
BmuPB000505	17.84	13.6	17.5	11.8	12.45	14.36	13.34	41.34	GO:0004363; glutathione synthase activity; Molecular Function GO:0005524; ATP binding; Molecular Function GO:0006750; glutathione biosynthetic process; Biological Process	IPR000533; Tropomyosin IPR004887; Glutathione synthase, substrate-binding, eukaryotic IPR005615; Glutathione synthase, eukaryotic	K21456 glutathione synthase [EC:6.3.2.3] | (RefSeq) GSS; glutathione synthetase	sp|Q5EAC2|GSHB_BOVIN	tr|L8I9Y4|L8I9Y4_BOSMU
BmuPB000506	13.33	23.99	18.65	22.05	10.58	38.42	15.14	44.51	GO:0003824; catalytic activity; Molecular Function GO:0004930; G-protein coupled receptor activity; Molecular Function GO:0007186; G-protein coupled receptor signaling pathway; Biological Process GO:0008152; metabolic process; Biological Process GO:0016021; integral to membrane; Cellular Component	IPR000873; AMP-dependent synthetase/ligase IPR020459; AMP-binding IPR022335; G protein-coupled receptor 153 IPR025110; AMP-binding enzyme C-terminal domain	K01895 acetyl-CoA synthetase [EC:6.2.1.1] | (RefSeq) ACSS2; acyl-CoA synthetase short-chain family member 2	sp|Q9NR19|ACSA_HUMAN	tr|L8IBU9|L8IBU9_BOSMU
BmuPB000507	59.19	38.81	65.71	91.8	53.63	51.4	44.97	136.03	GO:0003840; gamma-glutamyltransferase activity; Molecular Function GO:0005509; calcium ion binding; Molecular Function GO:0006749; glutathione metabolic process; Biological Process GO:0007155; cell adhesion; Biological Process GO:0007156; homophilic cell adhesion; Biological Process GO:0016020; membrane; Cellular Component GO:0019058; viral infectious cycle; Biological Process GO:0019062; viral a…	IPR000101; Gamma-glutamyltranspeptidase IPR000931; Adenovirus fibre protein IPR002126; Cadherin	K00681 gamma-glutamyltranspeptidase / glutathione hydrolase [EC:2.3.2.2 3.4.19.13] | (RefSeq) GGT7, GGTL3; gamma-glutamyltransferase 7	sp|Q0V8L2|GGT7_BOVIN	tr|Q0V8S2|Q0V8S2_BOVIN
BmuPB000508	14.13	19.74	22.13	23.81	21.37	13.07	15.46	8.61	GO:0003713; transcription coactivator activity; Molecular Function GO:0005634; nucleus; Cellular Component	IPR004058; Zeta tubulin IPR026638; Nuclear receptor coactivator 6	K14971 nuclear receptor coactivator 6 | (RefSeq) NCOA6; nuclear receptor coactivator 6	sp|Q14686|NCOA6_HUMAN	tr|L8I9Y5|L8I9Y5_BOSMU
BmuPB000509	96.15	221.27	113.37	49.36	261.73	467.36	317.49	13.29	-	IPR003066; Salmonella invasion protein InvJ	K21247 tumor protein p53-inducible nuclear protein 2 | (RefSeq) TP53INP2; tumor protein p53 inducible nuclear protein 2	sp|Q8CFU8|T53I2_MOUSE	tr|E1B8N8|E1B8N8_BOVIN
BmuPB000510	123.48	71.59	66.01	54.54	84.59	90.3	94.21	239.65	GO:0005215; transporter activity; Molecular Function GO:0005789; endoplasmic reticulum membrane; Cellular Component GO:0006506; GPI anchor biosynthetic process; Biological Process GO:0006810; transport; Biological Process GO:0016020; membrane; Cellular Component GO:0016021; integral to membrane; Cellular Component	IPR001046; Natural resistance-associated macrophage like IPR009600; GPI transamidase subunit PIG-U	K05293 phosphatidylinositol glycan, class U | (RefSeq) PIGU; phosphatidylinositol glycan anchor biosynthesis class U	sp|Q9H490|PIGU_HUMAN	tr|L5LT92|L5LT92_MYODS
BmuPB000511	632.85	396.68	350.4	289.54	395.06	369.83	451.58	1240.02	-	IPR004942; Dynein light chain-related IPR017996; Major royal jelly	K10419 dynein light chain roadblock-type | (RefSeq) DYNLRB1; dynein light chain roadblock-type 1	sp|P62628|DLRB1_RAT	tr|M3Z292|M3Z292_MUSPF
BmuPB000512	11.19	30.7	28.37	16.19	18.61	25.3	18.35	5.09	GO:0004842; ubiquitin-protein ligase activity; Molecular Function GO:0005160; transforming growth factor beta receptor binding; Molecular Function GO:0005515; protein binding; Molecular Function GO:0016049; cell growth; Biological Process	IPR000008; C2 calcium-dependent membrane targeting IPR000569; HECT IPR001202; WW domain IPR015618; Transforming growth factor beta 3 IPR018029; C2 membrane targeting protein	K05632 atrophin-1 interacting protein 4 [EC:2.3.2.26] | (RefSeq) ITCH; itchy E3 ubiquitin protein ligase	sp|Q96J02|ITCH_HUMAN	tr|F1MGQ5|F1MGQ5_BOVIN
BmuPB000513	5.14	24.89	11.55	16.5	9.86	16.85	7.07	58.34	GO:0003735; structural constituent of ribosome; Molecular Function GO:0004942; anaphylatoxin receptor activity; Molecular Function GO:0006412; translation; Biological Process GO:0006935; chemotaxis; Biological Process GO:0015934; large ribosomal subunit; Cellular Component GO:0016021; integral to membrane; Cellular Component	IPR002234; Anaphylatoxin chemotactic receptor family IPR005756; Ribosomal protein L26/L24P, eukaryotic/archaeal IPR005824; KOW	K02898 large subunit ribosomal protein L26e | (RefSeq) 60S ribosomal protein L26	sp|P61255|RL26_MOUSE	tr|L8I9Z0|L8I9Z0_BOSMU
BmuPB000514	64.28	91.91	55.56	51.81	50.82	59.8	50.06	41.3	GO:0004013; adenosylhomocysteinase activity; Molecular Function GO:0006730; one-carbon metabolic process; Biological Process GO:0009289; pilus; Cellular Component GO:0009405; pathogenesis; Biological Process	IPR000043; Adenosylhomocysteinase IPR005430; P pili tip fibrillum PapF protein IPR015878; S-adenosyl-L-homocysteine hydrolase, NAD binding domain	K01251 adenosylhomocysteinase [EC:3.3.1.1] | (RefSeq) AHCY; adenosylhomocysteinase	sp|Q3MHL4|SAHH_BOVIN	tr|L8I9Z4|L8I9Z4_BOSMU
BmuPB000515	3.06	0.95	0.52	2	1.46	0.59	0.55	8.11	GO:0005102; receptor binding; Molecular Function GO:0005452; inorganic anion exchanger activity; Molecular Function GO:0005576; extracellular region; Cellular Component GO:0006820; anion transport; Biological Process GO:0009755; hormone-mediated signaling pathway; Biological Process GO:0016020; membrane; Cellular Component	IPR003024; Sodium bicarbonate cotransporter IPR007733; Agouti IPR027300; Agouti domain	K08725 agouti signaling protein | (RefSeq) ASIP; agouti signaling protein	sp|Q29414|ASIP_BOVIN	tr|L8HPD2|L8HPD2_BOSMU
BmuPB000516	0	0	0	0	0	0	0	0	-	IPR020575; Heat shock protein Hsp90, N-terminal	-	-	-
BmuPB000517	37.11	37.51	30.05	30.03	24.47	28.35	30.78	70.11	GO:0003743; translation initiation factor activity; Molecular Function GO:0006413; translational initiation; Biological Process	IPR002735; Translation initiation factor IF2/IF5 IPR009149; BR22	K03238 translation initiation factor 2 subunit 2 | (RefSeq) EIF2S2; eukaryotic translation initiation factor 2 subunit beta	sp|Q5E9D0|IF2B_BOVIN	tr|L8I4H9|L8I4H9_BOSMU
BmuPB000518	82.55	61.86	56.84	73.23	55.17	64.81	59.63	159.43	GO:0003676; nucleic acid binding; Molecular Function GO:0003677; DNA binding; Molecular Function GO:0006355; regulation of transcription, DNA-dependent; Biological Process GO:0007049; cell cycle; Biological Process GO:0016538; cyclin-dependent protein serine/threonine kinase regulator activity; Molecular Function	IPR000504; RNA recognition motif domain IPR000789; Cyclin-dependent kinase, regulatory subunit IPR001523; Paired domain	K12895 heterogeneous nuclear ribonucleoprotein C-like 2 | (RefSeq) Raly, AI663842, Merc; hnRNP-associated with lethal yellow	sp|Q64012|RALY_MOUSE	tr|Q5E952|Q5E952_BOVIN
BmuPB000519	120.42	107.09	96.19	104.67	171.87	174.6	139.58	211.83	GO:0015031; protein transport; Biological Process	IPR000533; Tropomyosin IPR005024; Snf7	K12194 charged multivesicular body protein 4 | (RefSeq) CHMP4B; charged multivesicular body protein 4B	sp|Q9H444|CHM4B_HUMAN	tr|Q08E32|Q08E32_BOVIN
BmuPB000520	2.34	2.83	2.93	3.4	3.64	2.5	3.35	6.3	GO:0005249; voltage-gated potassium channel activity; Molecular Function GO:0006813; potassium ion transport; Biological Process GO:0008076; voltage-gated potassium channel complex; Cellular Component GO:0046872; metal ion binding; Molecular Function	IPR004052; Potassium channel, voltage dependent, Kv1.5 IPR007087; Zinc finger, C2H2 IPR015880; Zinc finger, C2H2-like	no KO assigned | (RefSeq) ZNF341; zinc finger protein 341	sp|Q9BYN7|ZN341_HUMAN	tr|L8IJ43|L8IJ43_BOSMU
BmuPB000521	1.53	2.19	2.1	1.14	3.04	2.91	2.41	2.18	GO:0009306; protein secretion; Biological Process	IPR003065; Invasion protein B IPR003397; Mitochondrial inner membrane translocase subunit Tim17/Tim22/Tim23/peroxisomal protein PMP24	K13350 peroxisomal membrane protein 4 | (RefSeq) PXMP4; peroxisomal membrane protein 4	sp|A5PJL1|PXMP4_BOVIN	tr|L8IHB2|L8IHB2_BOSMU
BmuPB000522	3.26	0.72	2.87	0.91	2.68	5.41	3.52	0.62	GO:0003700; sequence-specific DNA binding transcription factor activity; Molecular Function GO:0004499; N,N-dimethylaniline monooxygenase activity; Molecular Function GO:0005667; transcription factor complex; Cellular Component GO:0006355; regulation of transcription, DNA-dependent; Biological Process GO:0055114; oxidation-reduction process; Biological Process	IPR002254; Flavin monooxygenase (FMO) 2 IPR003316; Transcription factor E2F/dimerisation partner (TDP) IPR015633; E2F Family IPR020478; AT hook-like	K17454 transcription factor E2F1 | (RefSeq) E2F1; E2F transcription factor 1	sp|Q01094|E2F1_HUMAN	tr|E1BG94|E1BG94_BOVIN
BmuPB000523	114.25	19.18	102.57	169.79	85.3	41.56	63.86	236.24	GO:0005267; potassium channel activity; Molecular Function GO:0005509; calcium ion binding; Molecular Function GO:0016021; integral to membrane; Cellular Component GO:0071805; potassium ion transmembrane transport; Biological Process	IPR002048; EF-hand domain IPR005410; Two pore domain potassium channel, THIK IPR007138; Antibiotic biosynthesis monooxygenase	no KO assigned | (RefSeq) NECAB3; N-terminal EF-hand calcium binding protein 3	sp|A2VDW6|NECA3_BOVIN	tr|F1MHI9|F1MHI9_BOVIN
BmuPB000524	5.82	7.19	7.72	6.88	7.78	6.24	7.4	6.52	GO:0003677; DNA binding; Molecular Function GO:0003700; sequence-specific DNA binding transcription factor activity; Molecular Function GO:0004993; serotonin receptor activity; Molecular Function GO:0005887; integral to plasma membrane; Cellular Component GO:0006355; regulation of transcription, DNA-dependent; Biological Process GO:0007186; G-protein coupled receptor signaling pathway; Biological…	IPR001520; 5-Hydroxytryptamine 4 receptor IPR002059; Cold-shock protein, DNA-binding IPR002893; Zinc finger, MYND-type IPR003894; TAFH/NHR1 IPR014896; NHR2-like	no KO assigned | (RefSeq) CBFA2T2; CBFA2/RUNX1 translocation partner 2	sp|O43439|MTG8R_HUMAN	tr|F1MJ18|F1MJ18_BOVIN
BmuPB000525	0	0	0	0	0	0	0.38	0	GO:0003735; structural constituent of ribosome; Molecular Function GO:0005452; inorganic anion exchanger activity; Molecular Function GO:0005840; ribosome; Cellular Component GO:0006412; translation; Biological Process GO:0006820; anion transport; Biological Process GO:0016020; membrane; Cellular Component	IPR000851; Ribosomal protein S5 IPR003024; Sodium bicarbonate cotransporter IPR005324; Ribosomal protein S5, C-terminal	K02981 small subunit ribosomal protein S2e | (RefSeq) 40S ribosomal protein S2-like	sp|Q90YS3|RS2_ICTPU	tr|H0XPW9|H0XPW9_OTOGA
BmuPB000526	0	0	0	0	0	0	0.27	0	GO:0004930; G-protein coupled receptor activity; Molecular Function GO:0016020; membrane; Cellular Component	IPR003056; GPCR, family 2, CD97 antigen	-	-	-
BmuPB000527	20.76	17.26	14.45	19.19	18.09	20.03	18.98	42.87	GO:0001539; ciliary or flagellar motility; Biological Process GO:0003774; motor activity; Molecular Function GO:0003824; catalytic activity; Molecular Function GO:0006935; chemotaxis; Biological Process GO:0009425; bacterial-type flagellum basal body; Cellular Component GO:0009451; RNA modification; Biological Process GO:0051536; iron-sulfur cluster binding; Molecular Function GO:0051539; 4 iron,…	IPR001689; Flagellar motor switch protein FliM IPR002792; TRAM domain IPR006638; Elongator protein 3/MiaB/NifB IPR007197; Radical SAM IPR013848; Methylthiotransferase, N-terminal IPR023970; Methylthiotransferase/radical SAM-type protein	no KO assigned | (RefSeq) CDK5RAP1; CDK5 regulatory subunit associated protein 1	sp|Q96SZ6|CK5P1_HUMAN	tr|L8IG99|L8IG99_BOSMU
BmuPB000528	0.3	0.03	0.08	0.04	0.07	0.04	0.04	0.34	GO:0007155; cell adhesion; Biological Process GO:0008289; lipid binding; Molecular Function GO:0019058; viral infectious cycle; Biological Process GO:0019062; viral attachment to host cell; Biological Process	IPR000931; Adenovirus fibre protein IPR001124; Lipid-binding serum glycoprotein, C-terminal IPR017942; Lipid-binding serum glycoprotein, N-terminal	no KO assigned | (RefSeq) BPIFB1; BPI fold containing family B member 1	sp|Q8SPF8|BPIB1_BOVIN	tr|L8IHA7|L8IHA7_BOSMU
BmuPB000529	0	0	0	0	0	0	0	0	GO:0008289; lipid binding; Molecular Function	IPR017942; Lipid-binding serum glycoprotein, N-terminal IPR023266; Aquaporin 11	no KO assigned | (RefSeq) BPIFA3, C13H20orf71, SPLUNC3; BPI fold containing family A member 3	sp|Q9BQP9|BPIA3_HUMAN	tr|Q32KP5|Q32KP5_BOVIN
BmuPB000530	0	0	0	0	0	0	0	0	GO:0005215; transporter activity; Molecular Function GO:0006810; transport; Biological Process GO:0008289; lipid binding; Molecular Function	IPR003087; Neutrophil gelatinase-associated lipocalin IPR017942; Lipid-binding serum glycoprotein, N-terminal	no KO assigned | (RefSeq) BPIFA4, BASE; BPI fold containing family A, member 4	sp|P82615|LATH_HORSE	tr|L8IJ34|L8IJ34_BOSMU
BmuPB000531	0	0	0	0	0	0	0	0	GO:0006935; chemotaxis; Biological Process GO:0006954; inflammatory response; Biological Process GO:0006955; immune response; Biological Process GO:0007186; G-protein coupled receptor signaling pathway; Biological Process GO:0008289; lipid binding; Molecular Function GO:0016021; integral to membrane; Cellular Component GO:0016493; C-C chemokine receptor activity; Molecular Function	IPR001718; CC chemokine receptor 7 IPR017942; Lipid-binding serum glycoprotein, N-terminal	no KO assigned | (RefSeq) short palate, lung and nasal epithelium carcinoma-associated protein 2B	sp|P79125|SPL2B_BOVIN	tr|L8IHA0|L8IHA0_BOSMU
BmuPB000532	0	0	0	0	0	0	0	0	GO:0016021; integral to membrane; Cellular Component GO:0016192; vesicle-mediated transport; Biological Process	IPR001388; Synaptobrevin	no KO assigned | (RefSeq) short palate, lung and nasal epithelium carcinoma-associated protein 2A	sp|P79125|SPL2B_BOVIN	tr|Q14V38|Q14V38_BOVIN
BmuPB000533	0	0	0	0	0	0	0	0	GO:0008289; lipid binding; Molecular Function GO:0016020; membrane; Cellular Component	IPR002229; Blood group Rhesus C/E/D polypeptide IPR017942; Lipid-binding serum glycoprotein, N-terminal	no KO assigned | (RefSeq) short palate, lung and nasal epithelium carcinoma-associated protein 2A	sp|P79124|SPL2A_BOVIN	tr|L8IZH9|L8IZH9_BOSMU
BmuPB000534	0	0.21	0	0	0	0	0	0	GO:0005267; potassium channel activity; Molecular Function GO:0008289; lipid binding; Molecular Function GO:0016020; membrane; Cellular Component GO:0071805; potassium ion transmembrane transport; Biological Process	IPR008073; Two pore domain potassium channel, TASK-5 IPR017942; Lipid-binding serum glycoprotein, N-terminal	no KO assigned | (RefSeq) short palate, lung and nasal epithelium carcinoma-associated protein 2A-like	sp|P79124|SPL2A_BOVIN	tr|L8J037|L8J037_BOSMU
BmuPB000535	0	0	0	0	0	0	0	0	GO:0004571; mannosyl-oligosaccharide 1,2-alpha-mannosidase activity; Molecular Function GO:0005509; calcium ion binding; Molecular Function GO:0006807; nitrogen compound metabolic process; Biological Process GO:0008289; lipid binding; Molecular Function GO:0016020; membrane; Cellular Component	IPR001124; Lipid-binding serum glycoprotein, C-terminal IPR001382; Glycoside hydrolase, family 47 IPR005483; Carbamoyl-phosphate synthase large subunit, CPSase domain IPR017942; Lipid-binding serum glycoprotein, N-terminal	no KO assigned | (RefSeq) BPIFB4; BPI fold containing family B member 4	sp|Q05704|BPIB4_RAT	tr|F1MQW0|F1MQW0_BOVIN
BmuPB000536	0	0	0	0	0	0	0	0	GO:0005886; plasma membrane; Cellular Component GO:0006813; potassium ion transport; Biological Process GO:0008289; lipid binding; Molecular Function GO:0015079; potassium ion transmembrane transporter activity; Molecular Function	IPR001124; Lipid-binding serum glycoprotein, C-terminal IPR006036; Potassium uptake protein TrkA IPR017942; Lipid-binding serum glycoprotein, N-terminal	no KO assigned | (RefSeq) BPIFB3; BPI fold containing family B member 3	sp|Q80ZU7|BPIB3_MOUSE	tr|L8J1G1|L8J1G1_BOSMU
BmuPB000537	0	0.14	0	0	0	0	0	0	GO:0005198; structural molecule activity; Molecular Function GO:0007155; cell adhesion; Biological Process GO:0008289; lipid binding; Molecular Function GO:0015629; actin cytoskeleton; Cellular Component GO:0045296; cadherin binding; Molecular Function	IPR001033; Alpha-catenin IPR001124; Lipid-binding serum glycoprotein, C-terminal IPR017942; Lipid-binding serum glycoprotein, N-terminal	no KO assigned | (RefSeq) BPIFB6; BPI fold containing family B member 6	sp|Q8NFQ5|BPIB6_HUMAN	tr|L8J365|L8J365_BOSMU
BmuPB000538	0	0	0	0	0	0	0	0	GO:0008289; lipid binding; Molecular Function GO:0016020; membrane; Cellular Component	IPR001124; Lipid-binding serum glycoprotein, C-terminal IPR002229; Blood group Rhesus C/E/D polypeptide IPR017942; Lipid-binding serum glycoprotein, N-terminal	no KO assigned | (RefSeq) BPIFB2; BPI fold containing family B member 2	sp|Q8N4F0|BPIB2_HUMAN	tr|L8IZI4|L8IZI4_BOSMU
BmuPB000539	0	0	0	0	0	0	0	0	-	IPR001654; Marek's disease glycoprotein A IPR012919; Sad1/UNC-like, C-terminal	no KO assigned | (RefSeq) SUN5; Sad1 and UNC84 domain containing 5	sp|Q8TC36|SUN5_HUMAN	tr|Q2YDP2|Q2YDP2_BOVIN
BmuPB000540	0.06	0.36	0	0	0.05	0.19	1.61	0	GO:0005249; voltage-gated potassium channel activity; Molecular Function GO:0005515; protein binding; Molecular Function GO:0006813; potassium ion transport; Biological Process GO:0008076; voltage-gated potassium channel complex; Cellular Component	IPR001680; WD40 repeat IPR004052; Potassium channel, voltage dependent, Kv1.5 IPR017986; WD40-repeat-containing domain IPR020472; G-protein beta WD-40 repeat	no KO assigned | (RefSeq) EFCAB8; EF-hand calcium binding domain 8	sp|B7FF08|WDY_DROVI	tr|L8J3S0|L8J3S0_BOSMU
BmuPB000541	47.03	123.18	58.64	41.14	66.54	103.22	75.46	33.98	GO:0000785; chromatin; Cellular Component GO:0003677; DNA binding; Molecular Function GO:0005515; protein binding; Molecular Function GO:0005634; nucleus; Cellular Component GO:0006355; regulation of transcription, DNA-dependent; Biological Process GO:0008017; microtubule binding; Molecular Function GO:0031113; regulation of microtubule polymerization; Biological Process GO:0051010; microtubule p…	IPR000116; High mobility group, HMG-I/HMG-Y IPR001715; Calponin homology domain IPR004953; EB1, C-terminal IPR027328; Microtubule-associated protein RP/EB IPR027739; Microtubule-associated protein RP/EB family member 1	K10436 microtubule-associated protein, RP/EB family | (RefSeq) MAPRE1; microtubule associated protein RP/EB family member 1	sp|Q3ZBD9|MARE1_BOVIN	tr|L5K014|L5K014_PTEAL
BmuPB000542	0.16	0.52	0.57	0.08	0.23	0.46	0.26	0	GO:0003677; DNA binding; Molecular Function GO:0006306; DNA methylation; Biological Process GO:0008168; methyltransferase activity; Molecular Function	IPR000313; PWWP domain IPR001525; C-5 cytosine methyltransferase IPR008378; Ubiquitous surface protein IPR025766; ADD domain IPR025811; DNA (cytosine-5)-methyltransferase 3	K17399 DNA (cytosine-5)-methyltransferase 3B [EC:2.1.1.37] | (RefSeq) DNMT3B; DNA methyltransferase 3 beta	sp|Q9UBC3|DNM3B_HUMAN	tr|L8J1G6|L8J1G6_BOSMU
BmuPB000543	19.08	15.7	14.61	11.57	11.39	10.31	10.48	23.48	-	IPR009886; HCaRG IPR017920; COMM domain IPR023264; ABC transporter, acetoin utilisation, predicted permease Ytrc/YtrD	no KO assigned | (RefSeq) COMMD7; COMM domain containing 7	sp|Q3MHX1|COMD7_BOVIN	tr|H0WQI8|H0WQI8_OTOGA
BmuPB000544	18.9	19.23	14.31	8.33	18.74	17.15	17.5	13.4	-	IPR020478; AT hook-like IPR026746; Uncharacterised protein C20orf112	no KO assigned | (RefSeq) NOL4L, C13H20orf112; nucleolar protein 4 like	sp|Q6DIB4|CT112_MOUSE	tr|L8J046|L8J046_BOSMU
BmuPB000545	10.29	11.41	10.73	10.77	11.04	8.52	12.01	4.46	GO:0003677; DNA binding; Molecular Function GO:0005249; voltage-gated potassium channel activity; Molecular Function GO:0006813; potassium ion transport; Biological Process GO:0008076; voltage-gated potassium channel complex; Cellular Component	IPR004053; Potassium channel, voltage dependent, Kv1.6 IPR024811; Polycomb protein ASX/ASX-like IPR024815; ASX-like protein 1 IPR026905; Protein ASX-like, PHD domain	K11471 additional sex combs-like protein | (RefSeq) ASXL1; additional sex combs like 1, transcriptional regulator	sp|Q8IXJ9|ASXL1_HUMAN	tr|F1N4U8|F1N4U8_BOVIN
BmuPB000546	3.31	12.36	4.66	12.97	9.85	12.75	11.28	2.08	GO:0005452; inorganic anion exchanger activity; Molecular Function GO:0006820; anion transport; Biological Process GO:0016020; membrane; Cellular Component	IPR003024; Sodium bicarbonate cotransporter IPR019378; GDP-fucose protein O-fucosyltransferase	K03691 peptide-O-fucosyltransferase [EC:2.4.1.221] | (RefSeq) POFUT1; protein O-fucosyltransferase 1	sp|Q6EV69|OFUT1_PANTR	tr|Q7YRE7|Q7YRE7_BOVIN
BmuPB000547	1.37	1.15	0.85	1.75	2.5	1.6	2.67	0.55	GO:0000981; sequence-specific DNA binding RNA polymerase II transcription factor activity; Molecular Function GO:0003700; sequence-specific DNA binding transcription factor activity; Molecular Function GO:0005634; nucleus; Cellular Component GO:0006351; transcription, DNA-dependent; Biological Process GO:0006366; transcription from RNA polymerase II promoter; Biological Process GO:0030100; regula…	IPR003023; Amphiphysin, isoform 2 IPR007087; Zinc finger, C2H2 IPR015880; Zinc finger, C2H2-like IPR027765; Zinc finger protein PLAGL2 IPR027775; C2H2- zinc finger protein family	K19486 zinc finger protein PLAGL2 | (RefSeq) PLAGL2; PLAG1 like zinc finger 2	sp|Q9UPG8|PLAL2_HUMAN	tr|F1MFV9|F1MFV9_BOVIN
BmuPB000548	21.47	25.66	28.28	27.75	29.21	19.95	23.06	9.87	GO:0016021; integral to membrane; Cellular Component	IPR004240; Nonaspanin (TM9SF) IPR023244; Brefeldin A-sensitivity protein 4	K17086 transmembrane 9 superfamily member 2/4 | (RefSeq) TM9SF4; transmembrane 9 superfamily member 4	sp|A5D7E2|TM9S4_BOVIN	tr|L8J050|L8J050_BOSMU
BmuPB000549	4.33	12.77	3.21	3.85	1.56	10.39	8.92	3.24	GO:0004672; protein kinase activity; Molecular Function GO:0004713; protein tyrosine kinase activity; Molecular Function GO:0004993; serotonin receptor activity; Molecular Function GO:0005515; protein binding; Molecular Function GO:0005524; ATP binding; Molecular Function GO:0005887; integral to plasma membrane; Cellular Component GO:0006468; protein phosphorylation; Biological Process GO:0007186…	IPR000719; Protein kinase domain IPR000980; SH2 domain IPR001245; Serine-threonine/tyrosine-protein kinase catalytic domain IPR001452; Src homology-3 domain IPR001520; 5-Hydroxytryptamine 4 receptor IPR002290; Serine/threonine- / dual specificity protein kinase, catalytic domain IPR020635; Tyrosine-protein kinase, catalytic domain	K08893 hemopoietic cell kinase [EC:2.7.10.2] | (RefSeq) HCK; HCK proto-oncogene, Src family tyrosine kinase	sp|Q95M30|HCK_MACFA	tr|F1MWN2|F1MWN2_BOVIN
BmuPB000550	0.12	0.22	0.86	0.35	0.11	1.25	2.32	0.16	-	IPR026159; Malcavernin	no KO assigned | (RefSeq) CCM2L; CCM2 like scaffolding protein	sp|Q9NUG4|CCM2L_HUMAN	tr|E1BN45|E1BN45_BOVIN
BmuPB000551	1.06	0	0.36	2.99	1.46	0	0	2.18	GO:0005216; ion channel activity; Molecular Function GO:0006811; ion transport; Biological Process GO:0016020; membrane; Cellular Component	IPR001425; Rhodopsin, archaeal/bacterial/fungal IPR018629; Transport protein XK	no KO assigned | (RefSeq) XKR7; XK related 7	sp|Q5GH56|XKR7_RAT	tr|E1BQ05|E1BQ05_BOVIN
BmuPB000552	13.24	13.32	25.7	32.95	14.65	14.81	17.05	16.9	GO:0006457; protein folding; Biological Process GO:0016272; prefoldin complex; Cellular Component GO:0051082; unfolded protein binding; Molecular Function	IPR000533; Tropomyosin IPR002777; Prefoldin beta-like	no KO assigned | (RefSeq) PDRG1; p53 and DNA damage regulated 1	sp|Q148L7|PDRG1_BOVIN	tr|L8J380|L8J380_BOSMU
BmuPB000553	36.99	24.64	22.14	24.46	24.74	29.34	30.67	86.04	GO:0003677; DNA binding; Molecular Function GO:0006355; regulation of transcription, DNA-dependent; Biological Process GO:0006470; protein dephosphorylation; Biological Process GO:0006508; proteolysis; Biological Process GO:0008138; protein tyrosine/serine/threonine phosphatase activity; Molecular Function GO:0008233; peptidase activity; Molecular Function GO:0016311; dephosphorylation; Biologica…	IPR000340; Dual specificity phosphatase, catalytic domain IPR000387; Protein-tyrosine/Dual specificity phosphatase IPR002410; Peptidase S33 IPR006197; Peptidase S24, LexA-like IPR020422; Dual specificity phosphatase, subgroup, catalytic domain IPR024950; Dual specificity phosphatase	K14165 atypical dual specificity phosphatase [EC:3.1.3.16 3.1.3.48] | (RefSeq) DUSP15; dual specificity phosphatase 15	sp|Q8R4V2|DUS15_MOUSE	tr|E1BG89|E1BG89_BOVIN
BmuPB000554	2.46	2.46	0.72	2.92	0.34	1.22	1.52	0	GO:0000975; regulatory region DNA binding; Molecular Function GO:0003700; sequence-specific DNA binding transcription factor activity; Molecular Function GO:0003824; catalytic activity; Molecular Function GO:0004488; methylenetetrahydrofolate dehydrogenase (NADP+) activity; Molecular Function GO:0006355; regulation of transcription, DNA-dependent; Biological Process GO:0009396; folic acid-contain…	IPR000672; Tetrahydrofolate dehydrogenase/cyclohydrolase IPR001346; Interferon regulatory factor DNA-binding domain IPR019471; Interferon regulatory factor-3	no KO assigned | (RefSeq) interferon regulatory factor 4	sp|Q15306|IRF4_HUMAN	tr|L5JZZ9|L5JZZ9_PTEAL
BmuPB000555	9.69	9.44	5.31	5.66	5.93	15.82	8.91	25.73	GO:0003700; sequence-specific DNA binding transcription factor activity; Molecular Function GO:0005164; tumor necrosis factor receptor binding; Molecular Function GO:0006355; regulation of transcription, DNA-dependent; Biological Process GO:0006955; immune response; Biological Process GO:0016020; membrane; Cellular Component GO:0043565; sequence-specific DNA binding; Molecular Function	IPR001766; Transcription factor, fork head IPR002961; Tumour necrosis factor c/lymphotoxin-beta	K09412 forkhead-like 18 protein | (RefSeq) FOXS1; forkhead box S1	sp|O43638|FOXS1_HUMAN	tr|L8J1I4|L8J1I4_BOSMU
BmuPB000556	0	0.1	0.11	0	0	0	0	0	GO:0004672; protein kinase activity; Molecular Function GO:0004713; protein tyrosine kinase activity; Molecular Function GO:0005524; ATP binding; Molecular Function GO:0006468; protein phosphorylation; Biological Process GO:0030100; regulation of endocytosis; Biological Process	IPR000719; Protein kinase domain IPR001245; Serine-threonine/tyrosine-protein kinase catalytic domain IPR002290; Serine/threonine- / dual specificity protein kinase, catalytic domain IPR003023; Amphiphysin, isoform 2 IPR020635; Tyrosine-protein kinase, catalytic domain IPR020636; Calcium/calmodulin-dependent/calcium-dependent protein kinase	K00907 myosin-light-chain kinase [EC:2.7.11.18] | (RefSeq) MYLK2; myosin light chain kinase 2	sp|A4IFM7|MYLK2_BOVIN	tr|L8J388|L8J388_BOSMU
BmuPB000557	1.64	1.53	1.97	3.4	3.94	2.86	3.94	2.06	GO:0005819; spindle; Cellular Component GO:0005874; microtubule; Cellular Component GO:0007067; mitosis; Biological Process	IPR009675; TPX2 IPR015128; Aurora-A binding IPR020478; AT hook-like IPR027329; TPX2, C-terminal domain IPR027330; TPX2, central domain	K16812 targeting protein for Xklp2 | (RefSeq) TPX2; TPX2, microtubule nucleation factor	sp|A6H6Z7|TPX2_BOVIN	tr|L8IZK8|L8IZK8_BOSMU
BmuPB000558	126.49	142.73	87.54	69.87	81.05	97.49	99.53	108.53	GO:0042981; regulation of apoptotic process; Biological Process	IPR002475; Bcl2-like IPR003093; Apoptosis regulator, Bcl-2 protein, BH4 IPR013279; Apoptosis regulator, Bcl-X IPR026298; Blc2 family	K04570 Bcl-2-like 1 (apoptosis regulator Bcl-X) | (RefSeq) BCL2L1, BCLX, Bcl-xL; BCL2 like 1	sp|Q07817|B2CL1_HUMAN	tr|Q05KJ0|Q05KJ0_BOVIN
BmuPB000559	27.29	25.96	20.86	23.56	24.51	33.89	26.92	50.74	GO:0003677; DNA binding; Molecular Function GO:0003924; GTPase activity; Molecular Function GO:0004129; cytochrome-c oxidase activity; Molecular Function GO:0004190; aspartic-type endopeptidase activity; Molecular Function GO:0005524; ATP binding; Molecular Function GO:0005525; GTP binding; Molecular Function GO:0006184; GTP catabolic process; Biological Process GO:0006260; DNA replication; Biolo…	IPR001208; Mini-chromosome maintenance, DNA-dependent ATPase IPR001806; Small GTPase superfamily IPR003579; Small GTPase superfamily, Rab type IPR004203; Cytochrome c oxidase subunit IV family IPR006639; Presenilin/signal peptide peptidase IPR007369; Peptidase A22B, signal peptide peptidase IPR011598; Myc-type, basic helix-loop-helix (bHLH) domain IPR020849; Small GTPase superfamily, Ras type IPR…	K09595 minor histocompatibility antigen H13 [EC:3.4.23.-] | (RefSeq) HM13; histocompatibility minor 13	sp|Q8TCT9|HM13_HUMAN	tr|G1P9C7|G1P9C7_MYOLU
BmuPB000560	0	0	0	0	0	0	0	0	GO:0006811; ion transport; Biological Process GO:0015276; ligand-gated ion channel activity; Molecular Function GO:0016021; integral to membrane; Cellular Component GO:0045211; postsynaptic membrane; Cellular Component	IPR008132; 5-hydroxytryptamine 3 receptor IPR025933; Beta-defensin	no KO assigned | (RefSeq) DEFB122A; beta-defensin 122a	sp|Q5J5Z9|DB122_MACMU	tr|A7LM98|A7LM98_BOVIN
BmuPB000561	0	0	0	0	0	0	0	0	GO:0007217; tachykinin receptor signaling pathway; Biological Process	IPR008216; Protachykinin IPR025933; Beta-defensin	no KO assigned | (RefSeq) DEFB121; defensin beta 121	sp|Q5J600|DB121_MACMU	tr|G8CY16|G8CY16_BOVIN
BmuPB000562	0	0	0	0	0	0	0	0	GO:0005576; extracellular region; Cellular Component GO:0006955; immune response; Biological Process GO:0008009; chemokine activity; Molecular Function	IPR008105; C chemokine ligand 1 IPR025933; Beta-defensin	no KO assigned | (RefSeq) DEFB119, BBD119; defensin beta 119	sp|Q32P86|DB119_BOVIN	tr|F1S7I0|F1S7I0_PIG
BmuPB000563	0	0	0	0	0	0	0	0	-	IPR025933; Beta-defensin	no KO assigned | (RefSeq) DEFB118; defensin beta 118	sp|A4H223|DB118_MACFA	tr|G8CY17|G8CY17_BOVIN
BmuPB000564	0	0	0	0	0	0	0	0	-	IPR025933; Beta-defensin	no KO assigned | (RefSeq) DEFB118; defensin beta 118	sp|Q96PH6|DB118_HUMAN	tr|G8CY18|G8CY18_BOVIN
BmuPB000565	2.9	0	0.5	0	0	0.56	0	0	GO:0006935; chemotaxis; Biological Process GO:0007186; G-protein coupled receptor signaling pathway; Biological Process GO:0016021; integral to membrane; Cellular Component GO:0016494; C-X-C chemokine receptor activity; Molecular Function GO:0042119; neutrophil activation; Biological Process	IPR001277; CXC chemokine receptor 4 IPR025933; Beta-defensin	no KO assigned | (RefSeq) beta-defensin 125-like	sp|A4H241|DB125_MACFA	tr|G8CY11|G8CY11_BOVIN
BmuPB000566	0	0	0	0	0	0	0	0	GO:0005576; extracellular region; Cellular Component GO:0006952; defense response; Biological Process	IPR020329; Beta-defensin 126 IPR025933; Beta-defensin	no KO assigned | (RefSeq) DEFB126; defensin beta 126	sp|Q30KK2|DB126_PANTR	tr|G8CY12|G8CY12_BOVIN
BmuPB000567	0	0	0	0	0	0	0	0	-	IPR025933; Beta-defensin	no KO assigned | (RefSeq) DEFB127, BBD127; defensin beta 127	sp|Q9H1M4|DB127_HUMAN	tr|L8J3V5|L8J3V5_BOSMU
BmuPB000568	0	0	0	0	0	0	0	0	-	IPR000533; Tropomyosin	no KO assigned | (RefSeq) DEFB129; defensin beta 129	sp|Q30KK0|DB129_PANTR	tr|L8J3B2|L8J3B2_BOSMU
BmuPB000569	0	0	0	0	0	0	0	0	-	-	no KO assigned | (RefSeq) DEFB132; defensin beta 132	sp|A4H265|DB132_MACFA	tr|G8CY09|G8CY09_BOVIN
BmuPB000570	20.3	17.36	14.15	9.65	13.18	15.8	28.34	51.01	GO:0003677; DNA binding; Molecular Function GO:0006281; DNA repair; Biological Process	IPR002008; DNA polymerase, family X, beta-like	no KO assigned | (RefSeq) C13H20orf96; chromosome 13 open reading frame, human C20orf96	sp|Q9NUD7|CT096_HUMAN	tr|L8IZN0|L8IZN0_BOSMU
BmuPB000571	4.21	5.04	5.9	4.79	2.42	1.96	3.28	2.01	GO:0000785; chromatin; Cellular Component GO:0003676; nucleic acid binding; Molecular Function GO:0003677; DNA binding; Molecular Function GO:0005634; nucleus; Cellular Component GO:0006355; regulation of transcription, DNA-dependent; Biological Process GO:0008270; zinc ion binding; Molecular Function	IPR000116; High mobility group, HMG-I/HMG-Y IPR001878; Zinc finger, CCHC-type IPR020478; AT hook-like	no KO assigned | (RefSeq) ZCCHC3; zinc finger CCHC-type containing 3	sp|Q9NUD5|ZCHC3_HUMAN	tr|L8J085|L8J085_BOSMU
BmuPB000572	2.6	4.25	1.34	6.8	7.27	2.02	3.98	2.01	GO:0000785; chromatin; Cellular Component GO:0003677; DNA binding; Molecular Function GO:0005634; nucleus; Cellular Component GO:0006355; regulation of transcription, DNA-dependent; Biological Process	IPR000116; High mobility group, HMG-I/HMG-Y IPR009071; High mobility group box domain IPR020478; AT hook-like	K09268 transcription factor SOX4/11/12 (SOX group C) | (RefSeq) SOX12; SRY-box 12	sp|Q04890|SOX12_MOUSE	tr|E2RH58|E2RH58_CANFA
BmuPB000573	36.13	7.81	56.84	38.37	68.96	8.17	38.67	14.66	GO:0006835; dicarboxylic acid transport; Biological Process GO:0016020; membrane; Cellular Component GO:0017153; sodium:dicarboxylate symporter activity; Molecular Function GO:0030133; transport vesicle; Cellular Component	IPR001991; Sodium:dicarboxylate symporter IPR024883; Neurensin	no KO assigned | (RefSeq) NRSN2; neurensin 2	sp|Q9GZP1|NRSN2_HUMAN	tr|L8J3V9|L8J3V9_BOSMU
BmuPB000574	0	0	0	0.19	0	0	0	0	GO:0003714; transcription corepressor activity; Molecular Function GO:0004672; protein kinase activity; Molecular Function GO:0005524; ATP binding; Molecular Function GO:0006468; protein phosphorylation; Biological Process GO:0007186; G-protein coupled receptor signaling pathway; Biological Process GO:0007602; phototransduction; Biological Process GO:0016021; integral to membrane; Cellular Compon…	IPR000719; Protein kinase domain IPR001245; Serine-threonine/tyrosine-protein kinase catalytic domain IPR001521; Opsin, blue sensitive IPR002290; Serine/threonine- / dual specificity protein kinase, catalytic domain IPR024104; Pseudokinase tribbles family/serine-threonine-protein kinase 40 IPR024106; Pseudokinase tribbles, TRB3	K19518 tribbles homolog 3 | (RefSeq) TRIB3; tribbles pseudokinase 3	sp|Q0VCE3|TRIB3_BOVIN	tr|L8J1K8|L8J1K8_BOSMU
BmuPB000575	19.37	19.34	13.48	15.58	11.14	21.9	13.56	23.76	GO:0003677; DNA binding; Molecular Function GO:0004842; ubiquitin-protein ligase activity; Molecular Function GO:0004930; G-protein coupled receptor activity; Molecular Function GO:0005515; protein binding; Molecular Function GO:0006351; transcription, DNA-dependent; Biological Process GO:0008270; zinc ion binding; Molecular Function GO:0016020; membrane; Cellular Component GO:0071797; LUBAC comp…	IPR001841; Zinc finger, RING-type IPR001876; Zinc finger, RanBP2-type IPR002867; Zinc finger, C6HC-type IPR003051; GPCR, family 2, corticotropin releasing factor receptor IPR019955; Ubiquitin supergroup IPR026261; RanBP-type and C3HC4-type zinc finger-containing protein 1	K10630 RanBP-type and C3HC4-type zinc finger-containing protein 1 [EC:2.3.2.27] | (RefSeq) RBCK1; RANBP2-type and C3HC4-type zinc finger containing 1	sp|Q9BYM8|HOIL1_HUMAN	tr|L8J3B7|L8J3B7_BOSMU
BmuPB000576	19.82	21.68	18.29	18.24	20.63	17.64	19.42	23.3	GO:0004995; tachykinin receptor activity; Molecular Function GO:0005097; Rab GTPase activator activity; Molecular Function GO:0005886; plasma membrane; Cellular Component GO:0007186; G-protein coupled receptor signaling pathway; Biological Process GO:0016021; integral to membrane; Cellular Component GO:0032313; regulation of Rab GTPase activity; Biological Process	IPR000195; Rab-GTPase-TBC domain IPR000913; Neurokinin NK2 receptor	K20372 TBC1 domain family member 20 | (RefSeq) TBC1D20; TBC1 domain family member 20	sp|Q2T9Q1|TBC20_BOVIN	tr|K7C734|K7C734_PANTR
BmuPB000577	1.03	0.32	0	0.34	0	0	0	5.03	GO:0046983; protein dimerization activity; Molecular Function	IPR011598; Myc-type, basic helix-loop-helix (bHLH) domain	K09070 transcription factor 15 | (RefSeq) TCF15; transcription factor 15 (basic helix-loop-helix)	sp|Q60756|TCF15_MOUSE	tr|A2VE98|A2VE98_BOVIN
BmuPB000578	4.12	0.96	9.53	11.1	11.18	4.39	12.6	5.01	GO:0003677; DNA binding; Molecular Function GO:0016020; membrane; Cellular Component GO:0032542; sulfiredoxin activity; Molecular Function GO:0055114; oxidation-reduction process; Biological Process	IPR002229; Blood group Rhesus C/E/D polypeptide IPR003115; ParB-like nuclease IPR016692; Sulfiredoxin	K12260 sulfiredoxin [EC:1.8.98.2] | (RefSeq) SRXN1; sulfiredoxin 1	sp|Q9BYN0|SRXN1_HUMAN	tr|L8J1L2|L8J1L2_BOSMU
BmuPB000579	0.44	0	0.46	2.18	0	0.26	0	0.3	GO:0005198; structural molecule activity; Molecular Function GO:0019028; viral capsid; Cellular Component GO:0046872; metal ion binding; Molecular Function	IPR001399; VP6 blue-tongue virus inner capsid protein IPR007087; Zinc finger, C2H2 IPR015880; Zinc finger, C2H2-like	K09219 scratch | (RefSeq) Scrt2; scratch family transcriptional repressor 2	sp|Q8BTH6|SCRT2_MOUSE	tr|F6UV56|F6UV56_MONDO
BmuPB000580	0	0	0	0	0.14	0	0	0	GO:0005506; iron ion binding; Molecular Function GO:0010181; FMN binding; Molecular Function GO:0055114; oxidation-reduction process; Biological Process	IPR001094; Flavodoxin IPR009357; Endogenous retrovirus receptor	K14620 riboflavin transporter 2 | (RefSeq) SLC52A3, C13H20orf54, C20orf54, RFT2; solute carrier family 52 member 3	sp|Q5E9R1|S52A3_BOVIN	tr|L8J3C1|L8J3C1_BOSMU
BmuPB000581	8.07	6.89	4.04	2.26	3.76	5.09	8.22	3.67	GO:0005249; voltage-gated potassium channel activity; Molecular Function GO:0006813; potassium ion transport; Biological Process GO:0008076; voltage-gated potassium channel complex; Cellular Component	IPR004050; Potassium channel, voltage dependent, Kv1.3 IPR025739; Centrosome-associated, FAM110, N-terminal domain IPR025741; Centrosome-associated, FAM110, C-terminal domain	no KO assigned | (RefSeq) FAM110A; family with sequence similarity 110 member A	sp|Q58DG5|F110A_BOVIN	tr|L8IZP0|L8IZP0_BOSMU
BmuPB000582	0.31	0.34	0.48	0.2	0.2	0.12	0.56	0.62	-	IPR000533; Tropomyosin IPR002181; Fibrinogen, alpha/beta/gamma chain, C-terminal globular domain	K05467 angiopoietin 4 | (RefSeq) ANGPT4; angiopoietin 4	sp|Q24K15|ANGP4_BOVIN	tr|L8J099|L8J099_BOSMU
BmuPB000583	0	0	0	0	0	0	0	0	GO:0000786; nucleosome; Cellular Component GO:0003677; DNA binding; Molecular Function GO:0005634; nucleus; Cellular Component GO:0006334; nucleosome assembly; Biological Process	IPR000884; Thrombospondin, type 1 repeat IPR001951; Histone H4 IPR006212; Furin-like repeat IPR020454; Diacylglycerol/phorbol-ester binding IPR020478; AT hook-like	no KO assigned | (RefSeq) RSPO4; R-spondin 4	sp|Q2I0M5|RSPO4_HUMAN	tr|L8J3W8|L8J3W8_BOSMU
BmuPB000584	48.11	61.35	41.48	32.32	36.04	48.48	36.86	51.61	GO:0030100; regulation of endocytosis; Biological Process	IPR003023; Amphiphysin, isoform 2 IPR013886; PI31 proteasome regulator IPR021625; Fbxo7/PI31 domain	K06700 proteasome inhibitor subunit 1 (PI31) | (RefSeq) PSMF1; proteasome inhibitor subunit 1	sp|Q3SX30|PSMF1_BOVIN	tr|L8J1L9|L8J1L9_BOSMU
BmuPB000585	0.97	1.14	0.63	0.6	0	2.55	1.32	3.07	-	IPR020478; AT hook-like	no KO assigned | (RefSeq) TMEM74B; transmembrane protein 74B	sp|Q9NUR3|TM74B_HUMAN	tr|L8J3C7|L8J3C7_BOSMU
BmuPB000586	0	0	2.81	4.68	0	0	0	29.9	GO:0004550; nucleoside diphosphate kinase activity; Molecular Function GO:0005524; ATP binding; Molecular Function GO:0006165; nucleoside diphosphate phosphorylation; Biological Process GO:0006183; GTP biosynthetic process; Biological Process GO:0006228; UTP biosynthetic process; Biological Process GO:0006241; CTP biosynthetic process; Biological Process	IPR001564; Nucleoside diphosphate kinase	no KO assigned | (RefSeq) chromosome unknown open reading frame, human C20orf202	sp|A1L168|CT202_HUMAN	tr|L8IZP5|L8IZP5_BOSMU
BmuPB000587	0.61	0.23	0.88	0.96	0.12	0.28	0	0.16	GO:0000228; nuclear chromosome; Cellular Component GO:0005515; protein binding; Molecular Function	IPR006909; Rad21/Rec8-like protein, C-terminal, eukaryotic IPR006910; Rad21/Rec8-like protein, N-terminal	no KO assigned | (RefSeq) RAD21L1; RAD21 cohesin complex component like 1	sp|D2HSB3|RD21L_AILME	tr|E1B9J3|E1B9J3_BOVIN
BmuPB000588	13.22	5.88	27.62	36.05	30.18	13.18	13.33	4.01	GO:0004674; protein serine/threonine kinase activity; Molecular Function GO:0006468; protein phosphorylation; Biological Process GO:0017075; syntaxin-1 binding; Molecular Function	IPR003547; Serine/threonine protein kinase, yersinia-type IPR026196; Syntaphilin	no KO assigned | (RefSeq) SNPH; syntaphilin	sp|O15079|SNPH_HUMAN	tr|L8J3X3|L8J3X3_BOSMU
BmuPB000589	18.2	4.46	19.21	14.94	14.18	6.88	8.85	36.85	GO:0004890; GABA-A receptor activity; Molecular Function GO:0005515; protein binding; Molecular Function GO:0006821; chloride transport; Biological Process GO:0007214; gamma-aminobutyric acid signaling pathway; Biological Process GO:0016021; integral to membrane; Cellular Component	IPR001478; PDZ domain IPR005436; Gamma-aminobutyric-acid A receptor, alpha 6 subunit	no KO assigned | (RefSeq) SDCBP2; syndecan binding protein 2	sp|Q9H190|SDCB2_HUMAN	tr|I3LRQ4|I3LRQ4_PIG
BmuPB000590	0.28	0.44	0.1	0.74	1.91	2.09	3.89	4.53	GO:0004601; peroxidase activity; Molecular Function GO:0006979; response to oxidative stress; Biological Process GO:0020037; heme binding; Molecular Function GO:0055114; oxidation-reduction process; Biological Process	IPR001621; Fungal ligninase	-	-	-
BmuPB000591	492.13	179.54	237.89	257.2	371.59	131.79	245.51	146.31	GO:0003677; DNA binding; Molecular Function GO:0003700; sequence-specific DNA binding transcription factor activity; Molecular Function GO:0005634; nucleus; Cellular Component GO:0006355; regulation of transcription, DNA-dependent; Biological Process GO:0006457; protein folding; Biological Process	IPR001179; Peptidyl-prolyl cis-trans isomerase, FKBP-type, domain IPR001630; cAMP response element binding (CREB) protein IPR020478; AT hook-like IPR023566; Peptidyl-prolyl cis-trans isomerase, FKBP-type	K09568 FK506-binding protein 1 [EC:5.2.1.8] | (RefSeq) peptidyl-prolyl cis-trans isomerase FKBP1A	sp|P18203|FKB1A_BOVIN	tr|Q3ZCG6|Q3ZCG6_BOVIN
BmuPB000592	180.95	148.51	151.09	146.73	121.57	160.85	154.95	325.52	GO:0004948; calcitonin receptor activity; Molecular Function GO:0005515; protein binding; Molecular Function GO:0016020; membrane; Cellular Component	IPR001012; UBX IPR001688; GPCR, family 2, calcitonin receptor IPR012989; SEP domain	K14012 UBX domain-containing protein 1 | (RefSeq) NSFL1C; NSFL1 cofactor	sp|Q3SZC4|NSF1C_BOVIN	tr|L8J3P2|L8J3P2_BOSMU
BmuPB000593	0.84	2.43	0.6	0.75	0.64	2.08	0.94	0.27	GO:0005515; protein binding; Molecular Function GO:0016020; membrane; Cellular Component	IPR002229; Blood group Rhesus C/E/D polypeptide IPR003599; Immunoglobulin subtype IPR007110; Immunoglobulin-like domain IPR013106; Immunoglobulin V-set domain	K16826 signal-regulatory protein beta 2 | (RefSeq) SIRPB2, SIRPG; signal-regulatory protein beta-2	sp|Q5JXA9|SIRB2_HUMAN	tr|L8J1E1|L8J1E1_BOSMU
BmuPB000594	0	0	0	0	0	0	0	0	GO:0005509; calcium ion binding; Molecular Function GO:0005515; protein binding; Molecular Function GO:0007156; homophilic cell adhesion; Biological Process GO:0016020; membrane; Cellular Component	IPR002126; Cadherin IPR003599; Immunoglobulin subtype IPR007110; Immunoglobulin-like domain IPR013106; Immunoglobulin V-set domain IPR020575; Heat shock protein Hsp90, N-terminal	K16827 signal-regulatory protein delta | (RefSeq) signal-regulatory protein beta-2	sp|Q9H106|SIRPD_HUMAN	tr|Q2TA28|Q2TA28_BOVIN
BmuPB000595	0	0	0	0.41	0	0	0	0	GO:0004930; G-protein coupled receptor activity; Molecular Function GO:0004977; melanocortin receptor activity; Molecular Function GO:0007186; G-protein coupled receptor signaling pathway; Biological Process GO:0016021; integral to membrane; Cellular Component	IPR000276; G protein-coupled receptor, rhodopsin-like IPR001671; Melanocortin/ACTH receptor IPR001908; Melanocortin receptor IPR002122; Melanocortin 3 receptor IPR017452; GPCR, rhodopsin-like, 7TM	K04201 melanocortin 3 receptor | (RefSeq) MC3R; melanocortin 3 receptor	sp|P41968|MC3R_HUMAN	tr|I0B8N1|I0B8N1_BOVIN
BmuPB000596	49.63	35.12	84.62	131.94	47.38	41.96	45.4	239.25	GO:0005886; plasma membrane; Cellular Component GO:0006813; potassium ion transport; Biological Process GO:0015079; potassium ion transmembrane transporter activity; Molecular Function	IPR006036; Potassium uptake protein TrkA IPR009688; Domain of unknown function DUF1279	no KO assigned | (RefSeq) FAM210B, C13H20orf108; family with sequence similarity 210 member B	sp|Q96KR6|F210B_HUMAN	tr|A1A4K7|A1A4K7_BOVIN
BmuPB000597	2.37	2.21	2.09	1.16	1.46	0.79	2.2	2.02	GO:0000785; chromatin; Cellular Component GO:0003677; DNA binding; Molecular Function GO:0003700; sequence-specific DNA binding transcription factor activity; Molecular Function GO:0004672; protein kinase activity; Molecular Function GO:0004713; protein tyrosine kinase activity; Molecular Function GO:0005524; ATP binding; Molecular Function GO:0005634; nucleus; Cellular Component GO:0006355; regu…	IPR000116; High mobility group, HMG-I/HMG-Y IPR000719; Protein kinase domain IPR000818; TEA/ATTS IPR001245; Serine-threonine/tyrosine-protein kinase catalytic domain IPR002290; Serine/threonine- / dual specificity protein kinase, catalytic domain IPR020635; Tyrosine-protein kinase, catalytic domain	K11481 aurora kinase A [EC:2.7.11.1] | (RefSeq) AURKA, ARK-1; aurora kinase A	sp|Q2TA06|AURKA_BOVIN	tr|L8J3P4|L8J3P4_BOSMU
BmuPB000598	8.22	10.69	13.04	13.19	8	8.92	8.15	10.51	GO:0003700; sequence-specific DNA binding transcription factor activity; Molecular Function GO:0005515; protein binding; Molecular Function GO:0006355; regulation of transcription, DNA-dependent; Biological Process GO:0007155; cell adhesion; Biological Process GO:0019058; viral infectious cycle; Biological Process GO:0019062; viral attachment to host cell; Biological Process	IPR000524; Transcription regulator HTH, GntR IPR000931; Adenovirus fibre protein IPR001680; WD40 repeat IPR017986; WD40-repeat-containing domain IPR020472; G-protein beta WD-40 repeat	K14406 cleavage stimulation factor subunit 1 | (RefSeq) CSTF1; cleavage stimulation factor subunit 1	sp|Q5BJQ6|CSTF1_RAT	tr|L8J1E5|L8J1E5_BOSMU
BmuPB000599	0.06	0.16	0.12	0.57	0.06	0.14	0.13	0.15	GO:0005198; structural molecule activity; Molecular Function GO:0005515; protein binding; Molecular Function GO:0007155; cell adhesion; Biological Process GO:0015629; actin cytoskeleton; Cellular Component GO:0045296; cadherin binding; Molecular Function	IPR001033; Alpha-catenin IPR001452; Src homology-3 domain IPR014928; Serine rich protein interaction IPR021901; CAS family, DUF3513	no KO assigned | (RefSeq) CASS4; Cas scaffolding protein family member 4	sp|A5GFW5|CASS4_PIG	tr|L8J341|L8J341_BOSMU
BmuPB000600	139.22	95.19	123.44	129.8	78.3	100	83.3	328.31	-	IPR000839; Porin, Oms28 type IPR006735; Protein of unknown function DUF602	no KO assigned | (RefSeq) RTFDC1; replication termination factor 2 domain containing 1	sp|Q0VCR1|RTF2_BOVIN	tr|F1MNT2|F1MNT2_BOVIN
BmuPB000601	0	0.38	0	0	0.77	0	0	1.07	GO:0004519; endonuclease activity; Molecular Function GO:0005102; receptor binding; Molecular Function GO:0005515; protein binding; Molecular Function GO:0009405; pathogenesis; Biological Process GO:0009617; response to bacterium; Biological Process GO:0019835; cytolysis; Biological Process	IPR000980; SH2 domain IPR003060; Pyocin S killer protein	no KO assigned | (RefSeq) FAM209A; protein FAM209A	sp|Q5JX71|F209A_HUMAN	tr|L8IZG1|L8IZG1_BOSMU
BmuPB000602	0	0	0	0	0	0	0	0	GO:0003677; DNA binding; Molecular Function GO:0003700; sequence-specific DNA binding transcription factor activity; Molecular Function GO:0004879; ligand-activated sequence-specific DNA binding RNA polymerase II transcription factor activity; Molecular Function GO:0005634; nucleus; Cellular Component GO:0006355; regulation of transcription, DNA-dependent; Biological Process	IPR003071; Orphan nuclear receptor, HMR type IPR004979; Transcription factor AP-2 IPR013854; Transcription factor AP-2, C-terminal	K09177 transcription factor AP-2 gamma | (RefSeq) TFAP2C; transcription factor AP-2 gamma	sp|Q92754|AP2C_HUMAN	tr|Q0VC14|Q0VC14_BOVIN
BmuPB000603	18.64	34.82	21.47	10.38	20.45	22.41	15.53	3.78	GO:0005198; structural molecule activity; Molecular Function GO:0008083; growth factor activity; Molecular Function GO:0019028; viral capsid; Cellular Component GO:0040007; growth; Biological Process	IPR001111; Transforming growth factor-beta, N-terminal IPR001399; VP6 blue-tongue virus inner capsid protein IPR001839; Transforming growth factor-beta, C-terminal IPR015615; Transforming growth factor-beta-related	K16621 bone morphogenetic protein 7 | (RefSeq) BMP7; bone morphogenetic protein 7	sp|P23359|BMP7_MOUSE	tr|L8J3Q0|L8J3Q0_BOSMU
BmuPB000604	0	0	0	0	0	0	0	0.23	GO:0003677; DNA binding; Molecular Function GO:0003824; catalytic activity; Molecular Function GO:0005524; ATP binding; Molecular Function GO:0005694; chromosome; Cellular Component GO:0006259; DNA metabolic process; Biological Process GO:0007131; reciprocal meiotic recombination; Biological Process GO:0016020; membrane; Cellular Component	IPR002229; Blood group Rhesus C/E/D polypeptide IPR002815; Spo11/DNA topoisomerase VI, subunit A IPR004084; Meiosis-specific protein Spo11 IPR013049; Spo11/DNA topoisomerase VI, subunit A, N-terminal	K10878 meiotic recombination protein SPO11 | (RefSeq) SPO11; SPO11, initiator of meiotic double stranded breaks	sp|Q9Y5K1|SPO11_HUMAN	tr|E1BMM6|E1BMM6_BOVIN
BmuPB000605	17.57	16.93	25.71	22.3	21.46	15.27	12.79	12.03	GO:0005272; sodium channel activity; Molecular Function GO:0005515; protein binding; Molecular Function GO:0006814; sodium ion transport; Biological Process GO:0016020; membrane; Cellular Component	IPR001680; WD40 repeat IPR001873; Na+ channel, amiloride-sensitive IPR017986; WD40-repeat-containing domain IPR020472; G-protein beta WD-40 repeat	K14298 mRNA export factor | (RefSeq) RAE1; ribonucleic acid export 1	sp|Q5E9A4|RAE1L_BOVIN	tr|L8J346|L8J346_BOSMU
BmuPB000606	12.51	17.26	11.71	12.27	21.81	28.77	30.41	2.27	GO:0003676; nucleic acid binding; Molecular Function	IPR000504; RNA recognition motif domain	no KO assigned | (RefSeq) RBM38; RNA binding motif protein 38	sp|Q9H0Z9|RBM38_HUMAN	tr|E1BLB7|E1BLB7_BOVIN
BmuPB000607	0	0.1	0	0.32	0	0.25	0.58	0	GO:0046872; metal ion binding; Molecular Function	IPR000839; Porin, Oms28 type IPR007087; Zinc finger, C2H2 IPR015880; Zinc finger, C2H2-like	no KO assigned | (RefSeq) CTCFL; CCCTC-binding factor like	sp|Q8NI51|CTCFL_HUMAN	tr|B2CML0|B2CML0_BOVIN
BmuPB000608	0	0	0	0	0	0	0.34	0	GO:0005332; gamma-aminobutyric acid:sodium symporter activity; Molecular Function GO:0005887; integral to plasma membrane; Cellular Component GO:0006836; neurotransmitter transport; Biological Process GO:0016020; membrane; Cellular Component	IPR002980; Sodium:neurotransmitter symporter, GABA, GAT-1	-	-	-
BmuPB000609	0	0.1	1.27	0.6	0.59	1.2	1.89	1.23	GO:0004339; glucan 1,4-alpha-glucosidase activity; Molecular Function GO:0004611; phosphoenolpyruvate carboxykinase activity; Molecular Function GO:0005525; GTP binding; Molecular Function GO:0005976; polysaccharide metabolic process; Biological Process GO:0006094; gluconeogenesis; Biological Process	IPR000165; Glucoamylase IPR008209; Phosphoenolpyruvate carboxykinase, GTP-utilising	K01596 phosphoenolpyruvate carboxykinase (GTP) [EC:4.1.1.32] | (RefSeq) PCK1; phosphoenolpyruvate carboxykinase 1	sp|Q8HYZ4|PCKGC_BOVIN	tr|F1N1Z7|F1N1Z7_BOVIN
BmuPB000610	0.67	0.16	0	0	0	0	0	0	GO:0003723; RNA binding; Molecular Function GO:0003726; double-stranded RNA adenosine deaminase activity; Molecular Function GO:0005215; transporter activity; Molecular Function GO:0006811; ion transport; Biological Process GO:0016020; membrane; Cellular Component	IPR000607; Double-stranded RNA-specific adenosine deaminase (DRADA) IPR002445; Na/K/Cl co-transporter 2 IPR025735; RHIM domain	K12965 Z-DNA binding protein 1 | (RefSeq) ZBP1; Z-DNA binding protein 1	sp|Q9H171|ZBP1_HUMAN	tr|E1BIH9|E1BIH9_BOVIN
BmuPB000611	19.43	29.15	12.98	8.46	28.39	33.18	32.19	13.43	GO:0006814; sodium ion transport; Biological Process GO:0015655; alanine:sodium symporter activity; Molecular Function GO:0016020; membrane; Cellular Component GO:0032328; alanine transport; Biological Process	IPR001463; Sodium:alanine symporter	no KO assigned | (RefSeq) PMEPA1; prostate transmembrane protein, androgen induced 1	sp|Q969W9|PMEPA_HUMAN	tr|L8J351|L8J351_BOSMU
BmuPB000612	0.49	0	2.04	0	0	0.58	1.6	0	GO:0005515; protein binding; Molecular Function	IPR001487; Bromodomain	no KO assigned | (RefSeq) chromosome unknown open reading frame, human C20orf85	sp|Q9H1P6|CT085_HUMAN	tr|L8J032|L8J032_BOSMU
BmuPB000613	0	0	0	0	0	0	0	0	GO:0005515; protein binding; Molecular Function	IPR000108; Neutrophil cytosol factor 2 p67phox IPR002110; Ankyrin repeat IPR019955; Ubiquitin supergroup IPR020683; Ankyrin repeat-containing domain	no KO assigned | (RefSeq) ANKRD60; ankyrin repeat domain 60	sp|Q9BZ19|ANR60_HUMAN	tr|E1BFD6|E1BFD6_BOVIN
BmuPB000614	0.53	0.49	0.41	0.77	0.63	0.77	2.56	1.05	GO:0006821; chloride transport; Biological Process GO:0016021; integral to membrane; Cellular Component GO:0016934; extracellular-glycine-gated chloride channel activity; Molecular Function GO:0045211; postsynaptic membrane; Cellular Component	IPR008060; Glycine receptor beta	K15424 serine/threonine-protein phosphatase 4 regulatory subunit 1 | (RefSeq) serine/threonine-protein phosphatase 4 regulatory subunit 1-like	sp|Q9P1A2|PP4RL_HUMAN	tr|G3WUY8|G3WUY8_SARHA
BmuPB000615	8.79	17.72	6.43	12.02	15.75	17.76	15.74	4.91	GO:0003924; GTPase activity; Molecular Function GO:0005198; structural molecule activity; Molecular Function GO:0005525; GTP binding; Molecular Function GO:0005622; intracellular; Cellular Component GO:0006184; GTP catabolic process; Biological Process GO:0006886; intracellular protein transport; Biological Process GO:0006913; nucleocytoplasmic transport; Biological Process GO:0007165; signal tra…	IPR001399; VP6 blue-tongue virus inner capsid protein IPR001806; Small GTPase superfamily IPR002041; Ran GTPase IPR003578; Small GTPase superfamily, Rho type IPR003579; Small GTPase superfamily, Rab type IPR020478; AT hook-like IPR020849; Small GTPase superfamily, Ras type	K07891 Ras-related protein Rab-22 | (RefSeq) RAB22A; RAB22A, member RAS oncogene family	sp|Q9UL26|RB22A_HUMAN	tr|G1RDS6|G1RDS6_NOMLE
BmuPB000616	74.28	90.23	89.73	87.75	83.8	91.57	80.24	58.2	GO:0005198; structural molecule activity; Molecular Function GO:0007186; G-protein coupled receptor signaling pathway; Biological Process GO:0016021; integral to membrane; Cellular Component GO:0016492; G-protein coupled neurotensin receptor activity; Molecular Function	IPR000535; MSP domain IPR003986; Neurotensin type 2 receptor	K10707 vesicle-associated membrane protein-associated protein B | (RefSeq) VAPB; VAMP associated protein B and C	sp|A2VDZ9|VAPB_BOVIN	tr|L8J358|L8J358_BOSMU
BmuPB000617	0	0.08	0	0	0	0	0	0.11	GO:0005198; structural molecule activity; Molecular Function GO:0019028; viral capsid; Cellular Component	IPR001803; Orbivirus inner capsid protein VP7	no KO assigned | (RefSeq) APCDD1L; APC down-regulated 1 like	sp|Q8NCL9|APCDL_HUMAN	tr|L8I909|L8I909_BOSMU
BmuPB000618	10.23	24.56	13.54	16.57	22.61	20.87	14.43	1.94	GO:0005198; structural molecule activity; Molecular Function GO:0005515; protein binding; Molecular Function GO:0016020; membrane; Cellular Component GO:0019028; viral capsid; Cellular Component GO:0019031; viral envelope; Cellular Component GO:0019064; viral entry into host cell via membrane fusion with the plasma membrane; Biological Process GO:0046789; host cell surface receptor binding; Molec…	IPR000727; Target SNARE coiled-coil domain IPR001364; Haemagglutinin, influenzavirus A/B IPR004080; Foot-and-mouth disease virus VP1 coat IPR006011; Syntaxin, N-terminal domain	K08489 syntaxin 16 | (RefSeq) STX16; syntaxin 16	sp|Q8BVI5|STX16_MOUSE	tr|E1BIQ3|E1BIQ3_BOVIN
BmuPB000619	10.29	17.64	11.53	15.32	4.99	13.63	8.02	11.24	GO:0004177; aminopeptidase activity; Molecular Function GO:0005622; intracellular; Cellular Component GO:0006508; proteolysis; Biological Process	IPR000819; Peptidase M17, leucyl aminopeptidase, C-terminal IPR020467; Potassium channel, voltage dependent, Kv1.4	K09611 probable aminopeptidase NPEPL1 [EC:3.4.11.-] | (RefSeq) NPEPL1; aminopeptidase-like 1	sp|Q5R7G6|PEPL1_PONAB	tr|Q3SWX3|Q3SWX3_BOVIN
BmuPB000620	0	0	0	0	0	0	0.05	0	GO:0003777; microtubule motor activity; Molecular Function GO:0005871; kinesin complex; Cellular Component GO:0008381; mechanically-gated ion channel activity; Molecular Function GO:0016021; integral to membrane; Cellular Component	IPR002151; Kinesin light chain IPR027272; Piezo family	no KO assigned | (RefSeq) piezo-type mechanosensitive ion channel component 2-like	sp|Q8CD54|PIEZ2_MOUSE	tr|L9L8F7|L9L8F7_TUPCH
BmuPB000621	980.78	1641.67	974.35	1079.88	780.69	1501.39	1196.04	1231.26	GO:0003677; DNA binding; Molecular Function GO:0003924; GTPase activity; Molecular Function GO:0004871; signal transducer activity; Molecular Function GO:0004879; ligand-activated sequence-specific DNA binding RNA polymerase II transcription factor activity; Molecular Function GO:0005634; nucleus; Cellular Component GO:0006355; regulation of transcription, DNA-dependent; Biological Process GO:000…	IPR001019; Guanine nucleotide binding protein (G-protein), alpha subunit IPR003071; Orphan nuclear receptor, HMR type	K04632 guanine nucleotide-binding protein G(s) subunit alpha | (RefSeq) guanine nucleotide-binding protein G(s) subunit alpha isoforms XLas	sp|Q5JWF2|GNAS1_HUMAN	tr|L8HMX7|L8HMX7_BOSMU
BmuPB000622	61.43	55.01	52.91	45.96	56.46	65.4	64.12	62.25	GO:0005634; nucleus; Cellular Component GO:0005779; integral to peroxisomal membrane; Cellular Component GO:0045033; peroxisome inheritance; Biological Process GO:0045892; negative regulation of transcription, DNA-dependent; Biological Process	IPR006942; TH1 protein IPR026235; Inheritance of peroxisomes protein 2	K15181 negative elongation factor C/D | (RefSeq) NELFCD; negative elongation factor complex member C/D	sp|A5GFY4|NELFD_PIG	tr|F1MW69|F1MW69_BOVIN
BmuPB000623	35.8	84.44	48.61	39.49	36.26	82.49	60.67	80.51	GO:0004601; peroxidase activity; Molecular Function GO:0006508; proteolysis; Biological Process GO:0006979; response to oxidative stress; Biological Process GO:0008234; cysteine-type peptidase activity; Molecular Function GO:0020037; heme binding; Molecular Function GO:0055114; oxidation-reduction process; Biological Process	IPR000668; Peptidase C1A, papain C-terminal IPR000823; Plant peroxidase IPR013128; Peptidase C1A, papain	K08568 cathepsin X [EC:3.4.18.1] | (RefSeq) CTSZ; cathepsin Z	sp|P05689|CATZ_BOVIN	tr|F1MW68|F1MW68_BOVIN
BmuPB000624	0.45	0.85	2.96	2.82	0.29	0	0.16	0.2	GO:0003924; GTPase activity; Molecular Function GO:0005525; GTP binding; Molecular Function GO:0005737; cytoplasm; Cellular Component GO:0005874; microtubule; Cellular Component GO:0006184; GTP catabolic process; Biological Process GO:0007017; microtubule-based process; Biological Process GO:0043234; protein complex; Cellular Component GO:0051258; protein polymerization; Biological Process	IPR000158; Cell division protein FtsZ IPR000217; Tubulin IPR003008; Tubulin/FtsZ, GTPase domain IPR018316; Tubulin/FtsZ, 2-layer sandwich domain	K07375 tubulin beta | (RefSeq) TUBB1; tubulin beta 1 class VI	sp|A2AQ07|TBB1_MOUSE	tr|L8HLN5|L8HLN5_BOSMU
BmuPB000625	1203.5	1017.49	829.73	1060.24	749.96	955.4	988.15	3310.78	GO:0000275; mitochondrial proton-transporting ATP synthase complex, catalytic core F(1); Cellular Component GO:0004022; alcohol dehydrogenase (NAD) activity; Molecular Function GO:0008152; metabolic process; Biological Process GO:0015986; ATP synthesis coupled proton transport; Biological Process GO:0046933; proton-transporting ATP synthase activity, rotational mechanism; Molecular Function GO:00…	IPR002426; Alcohol dehydrogenase, Ceratitis-type IPR006721; ATPase, F1 complex, epsilon subunit, mitochondrial	K02135 F-type H+-transporting ATPase subunit epsilon | (RefSeq) ATP5E; ATP synthase, H+ transporting, mitochondrial F1 complex, epsilon subunit	sp|P05632|ATP5E_BOVIN	tr|K7EW29|K7EW29_PONAB
BmuPB000626	37.8	57.53	41.8	35	39.93	36.63	28.73	25.56	GO:0004499; N,N-dimethylaniline monooxygenase activity; Molecular Function GO:0055114; oxidation-reduction process; Biological Process	IPR002256; Flavin monooxygenase (FMO) 4 IPR006797; PRELI/MSF1	no KO assigned | (RefSeq) PRELID3B, C20ORF45, SLMO2; PRELI domain containing 3B	sp|Q58DB0|SLMO2_BOVIN	tr|G1M1A7|G1M1A7_AILME
BmuPB000627	0.6	0	0.04	0	0.37	0	0.64	0	GO:0005198; structural molecule activity; Molecular Function GO:0019028; viral capsid; Cellular Component GO:0046872; metal ion binding; Molecular Function	IPR001399; VP6 blue-tongue virus inner capsid protein IPR007087; Zinc finger, C2H2 IPR015880; Zinc finger, C2H2-like	no KO assigned | (RefSeq) ZNF831; zinc finger protein 831	sp|Q5JPB2|ZN831_HUMAN	tr|F1MDR1|F1MDR1_BOVIN
BmuPB000628	0	0.9	0.33	0.31	0	0.37	0	0	GO:0003700; sequence-specific DNA binding transcription factor activity; Molecular Function GO:0005576; extracellular region; Cellular Component GO:0006355; regulation of transcription, DNA-dependent; Biological Process GO:0019229; regulation of vasoconstriction; Biological Process GO:0042025; host cell nucleus; Cellular Component	IPR001831; Immunodeficiency virus transactivating regulatory protein (Tat) IPR001928; Endothelin-like toxin	K05227 endothelin-3 | (RefSeq) EDN3; endothelin 3	sp|A5A752|EDN3_PIG	tr|A6QLQ7|A6QLQ7_BOVIN
BmuPB000629	66.8	55.31	62.59	61.83	54.7	35.55	48.37	41.39	GO:0007218; neuropeptide signaling pathway; Biological Process GO:0016021; integral to membrane; Cellular Component GO:0030273; melanin-concentrating hormone receptor activity; Molecular Function	IPR004018; RPEL repeat IPR004047; Melanin-concentrating hormone 1 receptor	K17594 phosphatase and actin regulator 3 | (RefSeq) PHACTR3; phosphatase and actin regulator 3	sp|Q96KR7|PHAR3_HUMAN	tr|F1MVP7|F1MVP7_BOVIN
BmuPB000630	0.19	1.27	0.58	1.38	0.45	1.31	0.2	0.25	-	IPR000533; Tropomyosin IPR024832; Synaptonemal complex protein 2 IPR024835; Synaptonemal complex protein 2/protein 2-like	K19529 synaptonemal complex protein 2 | (RefSeq) SYCP2; synaptonemal complex protein 2	sp|Q9BX26|SYCP2_HUMAN	tr|F1MV84|F1MV84_BOVIN
BmuPB000631	0.68	1.7	0	0.45	1.09	0.26	0.98	0.6	GO:0005515; protein binding; Molecular Function GO:0005524; ATP binding; Molecular Function GO:0015197; peptide transporter activity; Molecular Function GO:0015833; peptide transport; Biological Process GO:0016020; membrane; Cellular Component	IPR005036; Putative phosphatase regulatory subunit IPR013305; ABC transporter, ABCB2	K07189 protein phosphatase 1 regulatory subunit 3A/B/C/D/E | (RefSeq) PPP1R3D; protein phosphatase 1 regulatory subunit 3D	sp|O95685|PPR3D_HUMAN	tr|F1MNS9|F1MNS9_BOVIN
BmuPB000632	3.93	6.67	5.7	1.4	7.71	5.82	4.25	1.42	GO:0005452; inorganic anion exchanger activity; Molecular Function GO:0006820; anion transport; Biological Process GO:0016020; membrane; Cellular Component	IPR003024; Sodium bicarbonate cotransporter IPR020478; AT hook-like	no KO assigned | (RefSeq) FAM217B; family with sequence similarity 217 member B	sp|Q9NTX9|F217B_HUMAN	tr|L8HPH8|L8HPH8_BOSMU
BmuPB000633	0	0.15	0	0	0	0.29	0.27	0	GO:0005506; iron ion binding; Molecular Function GO:0005509; calcium ion binding; Molecular Function GO:0007156; homophilic cell adhesion; Biological Process GO:0016020; membrane; Cellular Component GO:0016712; oxidoreductase activity, acting on paired donors, with incorporation or reduction of molecular oxygen, reduced flavin or flavoprotein as one donor, and incorporation of one atom of oxygen;…	IPR000233; Cadherin, cytoplasmic domain IPR002126; Cadherin IPR008071; Cytochrome P450, E-class, group I, CYP2J-like	no KO assigned | (RefSeq) CDH26; cadherin 26	sp|Q8IXH8|CAD26_HUMAN	tr|F1MKX3|F1MKX3_BOVIN
BmuPB000634	0	0	0	0	0	0	0	0	GO:0003735; structural constituent of ribosome; Molecular Function GO:0004994; somatostatin receptor activity; Molecular Function GO:0005515; protein binding; Molecular Function GO:0005840; ribosome; Cellular Component GO:0006412; translation; Biological Process GO:0007186; G-protein coupled receptor signaling pathway; Biological Process GO:0015934; large ribosomal subunit; Cellular Component GO:…	IPR000980; SH2 domain IPR001063; Ribosomal protein L22/L17 IPR001184; Somatostatin receptor 5 IPR005721; Ribosomal protein L22/L17, eukaryotic/archaeal	K02880 large subunit ribosomal protein L17e | (RefSeq) 60S ribosomal protein L17-like	sp|P24049|RL17_RAT	tr|H0XWQ3|H0XWQ3_OTOGA
BmuPB000635	0	0	0	0.47	0	0	1.03	0	-	-	K06797 cadherin 4, type 1, R-cadherin | (RefSeq) CDH4; cadherin 4	sp|P24503|CADH4_CHICK	tr|L5K1I9|L5K1I9_PTEAL
BmuPB000636	0	0	0	0	0	0	0	0	-	-	-	-	-
BmuPB000637	3.32	0.6	1.92	1.59	5.67	2.35	3.59	0.75	GO:0005509; calcium ion binding; Molecular Function GO:0007156; homophilic cell adhesion; Biological Process GO:0016020; membrane; Cellular Component	IPR000233; Cadherin, cytoplasmic domain IPR002126; Cadherin IPR008378; Ubiquitous surface protein IPR014868; Cadherin prodomain	K06797 cadherin 4, type 1, R-cadherin | (RefSeq) CDH4; cadherin 4	sp|P55283|CADH4_HUMAN	tr|F1MW29|F1MW29_BOVIN
BmuPB000638	3.22	9.61	8.45	6.62	4.18	8.21	4.82	1.24	GO:0003700; sequence-specific DNA binding transcription factor activity; Molecular Function GO:0005669; transcription factor TFIID complex; Cellular Component GO:0006352; DNA-dependent transcription, initiation; Biological Process GO:0006355; regulation of transcription, DNA-dependent; Biological Process	IPR003894; TAFH/NHR1 IPR007900; Transcription initiation factor TFIID component TAF4 IPR009149; BR22	K03129 transcription initiation factor TFIID subunit 4 | (RefSeq) TAF4; TATA-box binding protein associated factor 4	sp|O00268|TAF4_HUMAN	tr|F1MMS1|F1MMS1_BOVIN
BmuPB000639	53.7	29.35	50.59	48.94	42.24	27.57	40.19	57.55	GO:0005363; maltose transmembrane transporter activity; Molecular Function GO:0015768; maltose transport; Biological Process	IPR006060; Maltose binding protein IPR019050; FDF domain IPR025609; Lsm14 N-terminal IPR025761; FFD box IPR025762; DFDF domain IPR025768; TFG box	K18749 protein LSM14 | (RefSeq) LSM14B; LSM family member 14B	sp|Q9BX40|LS14B_HUMAN	tr|L8IQ19|L8IQ19_BOSMU
BmuPB000640	280.39	220.17	191.62	199.92	140.33	185.82	174.68	460.33	GO:0003677; DNA binding; Molecular Function GO:0004175; endopeptidase activity; Molecular Function GO:0004298; threonine-type endopeptidase activity; Molecular Function GO:0005839; proteasome core complex; Cellular Component GO:0006355; regulation of transcription, DNA-dependent; Biological Process GO:0006511; ubiquitin-dependent protein catabolic process; Biological Process GO:0019773; proteasom…	IPR000426; Proteasome, alpha-subunit, N-terminal domain IPR000533; Tropomyosin IPR001353; Proteasome, subunit alpha/beta IPR006197; Peptidase S24, LexA-like IPR023332; Proteasome A-type subunit	K02731 20S proteasome subunit alpha 4 [EC:3.4.25.1] | (RefSeq) PSMA7; proteasome subunit alpha 7	sp|Q3ZBG0|PSA7_BOVIN	tr|H9FXA8|H9FXA8_MACMU
BmuPB000641	5.17	2.18	8.59	8.83	7.04	4.27	3.42	3.1	-	IPR007726; SSXT	no KO assigned | (RefSeq) SS18L1; SS18L1, nBAF chromatin remodeling complex subunit	sp|Q08E31|CREST_BOVIN	tr|F7DLT2|F7DLT2_MONDO
BmuPB000642	6.3	1.82	7.57	4.85	4.75	1.4	4.05	2.59	GO:0000287; magnesium ion binding; Molecular Function GO:0003924; GTPase activity; Molecular Function GO:0005452; inorganic anion exchanger activity; Molecular Function GO:0005525; GTP binding; Molecular Function GO:0006820; anion transport; Biological Process GO:0016020; membrane; Cellular Component	IPR003024; Sodium bicarbonate cotransporter IPR006073; GTP binding domain IPR006169; GTP1/OBG domain IPR014100; GTP-binding protein Obg/CgtA	K03979 GTPase [EC:3.6.5.-] | (RefSeq) MTG2, GTPBP5; mitochondrial ribosome associated GTPase 2	sp|Q5RDW1|GTPB5_PONAB	tr|Q58DA2|Q58DA2_BOVIN
BmuPB000643	29.44	1.82	65.39	21.94	26.01	2.97	31.93	21.64	GO:0001505; regulation of neurotransmitter levels; Biological Process GO:0004930; G-protein coupled receptor activity; Molecular Function GO:0004969; histamine receptor activity; Molecular Function GO:0007186; G-protein coupled receptor signaling pathway; Biological Process GO:0016021; integral to membrane; Cellular Component	IPR000276; G protein-coupled receptor, rhodopsin-like IPR003980; Histamine H3 receptor IPR017452; GPCR, rhodopsin-like, 7TM	K04151 histamine receptor H3 | (RefSeq) HRH3; histamine receptor H3	sp|Q9JI35|HRH3_CAVPO	tr|F1MML8|F1MML8_BOVIN
BmuPB000644	32.15	30.89	35	52.05	36.63	30.95	34.44	38.66	GO:0016779; nucleotidyltransferase activity; Molecular Function	IPR000648; Oxysterol-binding protein IPR001726; DNA nucleotidylexotransferase (TdT) / DNA-directed DNA/RNA polymerase mu	K20174 oxysterol-binding protein-related protein 1/2 | (RefSeq) OSBPL2; oxysterol binding protein like 2	sp|Q9H1P3|OSBL2_HUMAN	tr|E1BL67|E1BL67_BOVIN
BmuPB000645	111.24	75	76.3	90.85	79.71	92.4	97.03	280.27	GO:0004930; G-protein coupled receptor activity; Molecular Function GO:0005634; nucleus; Cellular Component GO:0005737; cytoplasm; Cellular Component GO:0007186; G-protein coupled receptor signaling pathway; Biological Process GO:0016021; integral to membrane; Cellular Component	IPR006773; 26S proteasome complex ubiquitin receptor, subunit Rpn13 IPR022335; G protein-coupled receptor 153	K06691 26S proteasome regulatory subunit N13 | (RefSeq) ADRM1; adhesion regulating molecule 1	sp|A1L5A6|ADRM1_BOVIN	tr|L8INI8|L8INI8_BOSMU
BmuPB000646	5.79	6.98	10.69	11.16	3.9	6.87	4.94	13.85	GO:0005102; receptor binding; Molecular Function GO:0005515; protein binding; Molecular Function GO:0005604; basement membrane; Cellular Component GO:0005606; laminin-1 complex; Cellular Component GO:0007155; cell adhesion; Biological Process GO:0030155; regulation of cell adhesion; Biological Process GO:0030334; regulation of cell migration; Biological Process GO:0045995; regulation of embryonic…	IPR000034; Laminin B type IV IPR000533; Tropomyosin IPR000742; Epidermal growth factor-like domain IPR001791; Laminin G domain IPR002049; EGF-like, laminin IPR008211; Laminin, N-terminal IPR009254; Laminin I IPR010307; Laminin II IPR018031; Laminin B, subgroup IPR020454; Diacylglycerol/phorbol-ester binding	K06240 laminin, alpha 3/5 | (RefSeq) LAMA5; laminin subunit alpha 5	sp|O15230|LAMA5_HUMAN	tr|F1MC13|F1MC13_BOVIN
BmuPB000647	1310	1058.81	635	530.37	425.31	824.6	764.18	2930.49	GO:0003735; structural constituent of ribosome; Molecular Function GO:0005622; intracellular; Cellular Component GO:0005840; ribosome; Cellular Component GO:0006412; translation; Biological Process	IPR001931; Ribosomal protein S21e	K02971 small subunit ribosomal protein S21e | (RefSeq) RPS21; ribosomal protein S21	sp|P63221|RS21_PIG	tr|L8IML3|L8IML3_BOSMU
BmuPB000648	8.07	8.76	11	15.82	6.9	11.41	10.36	2.61	-	IPR000533; Tropomyosin IPR006671; Cyclin, N-terminal	no KO assigned | (RefSeq) CABLES2; Cdk5 and Abl enzyme substrate 2	sp|Q8K3M5|CABL2_MOUSE	tr|L8IM32|L8IM32_BOSMU
BmuPB000649	0	0	0	0	0	0	0	0	GO:0003677; DNA binding; Molecular Function GO:0003700; sequence-specific DNA binding transcription factor activity; Molecular Function GO:0004879; ligand-activated sequence-specific DNA binding RNA polymerase II transcription factor activity; Molecular Function GO:0005634; nucleus; Cellular Component GO:0006355; regulation of transcription, DNA-dependent; Biological Process	IPR000847; Transcription regulator HTH, LysR IPR003071; Orphan nuclear receptor, HMR type IPR019518; Tumour-suppressor protein CtIP N-terminal IPR020478; AT hook-like	no KO assigned | (RefSeq) RBBP8NL, C13H20orf151; RBBP8 N-terminal like	sp|Q8NC74|RB8NL_HUMAN	tr|E1BI77|E1BI77_BOVIN
BmuPB000650	0	0	0	0	0	0	0	0	GO:0003677; DNA binding; Molecular Function GO:0003700; sequence-specific DNA binding transcription factor activity; Molecular Function GO:0005634; nucleus; Cellular Component GO:0006355; regulation of transcription, DNA-dependent; Biological Process GO:0007186; G-protein coupled receptor signaling pathway; Biological Process GO:0008270; zinc ion binding; Molecular Function GO:0008502; melatonin …	IPR000679; Zinc finger, GATA-type IPR002278; Melatonin receptor 1A IPR008013; GATA-type transcription activator, N-terminal	K17896 GATA-binding protein 5 | (RefSeq) GATA5; GATA binding protein 5	sp|Q3SZJ5|GATA5_BOVIN	tr|L8INI4|L8INI4_BOSMU
BmuPB000651	0.28	0.61	0.86	0.64	0.27	1.4	0.6	0.62	GO:0005215; transporter activity; Molecular Function GO:0005515; protein binding; Molecular Function GO:0006810; transport; Biological Process GO:0016020; membrane; Cellular Component	IPR002350; Kazal domain IPR004156; Organic anion transporter polypeptide OATP IPR017996; Major royal jelly	K14354 solute carrier organic anion transporter family, member 4A | (RefSeq) SLCO4A1; solute carrier organic anion transporter family member 4A1	sp|Q8K078|SO4A1_MOUSE	tr|E1BPV8|E1BPV8_BOVIN
BmuPB000652	1.3	0	1.34	0	0.62	0	2.11	0	GO:0004930; G-protein coupled receptor activity; Molecular Function GO:0007186; G-protein coupled receptor signaling pathway; Biological Process GO:0016021; integral to membrane; Cellular Component	IPR000276; G protein-coupled receptor, rhodopsin-like IPR017452; GPCR, rhodopsin-like, 7TM	K04211 neurotensin receptor 1 | (RefSeq) NTSR1; neurotensin receptor 1	sp|P30989|NTR1_HUMAN	tr|L8IR24|L8IR24_BOSMU
BmuPB000653	9.65	3.73	4.46	9.14	2.55	7.36	3.6	10.17	GO:0005634; nucleus; Cellular Component GO:0006355; regulation of transcription, DNA-dependent; Biological Process GO:0007218; neuropeptide signaling pathway; Biological Process GO:0043189; H4/H2A histone acetyltransferase complex; Cellular Component	IPR000750; Proenkephalin B IPR012423; Chromatin modification-related protein EAF7	K11343 MRG-binding protein | (RefSeq) MRGBP; MRG domain binding protein	sp|Q9NV56|MRGBP_HUMAN	tr|G3TKH7|G3TKH7_LOXAF
BmuPB000654	34.25	21.41	12.32	12.11	21.73	15.99	19.12	46.66	GO:0000785; chromatin; Cellular Component GO:0003677; DNA binding; Molecular Function GO:0004872; receptor activity; Molecular Function GO:0005634; nucleus; Cellular Component GO:0006355; regulation of transcription, DNA-dependent; Biological Process GO:0016020; membrane; Cellular Component	IPR000116; High mobility group, HMG-I/HMG-Y IPR006757; Opioid growth factor receptor (OGFr) conserved domain	no KO assigned | (RefSeq) OGFR; opioid growth factor receptor	sp|Q9NZT2|OGFR_HUMAN	tr|Q2HJD3|Q2HJD3_BOVIN
BmuPB000655	4.35	5.36	2.55	0.48	0.66	2.76	3.53	0.92	-	IPR008160; Collagen triple helix repeat	K08131 collagen, type IX, alpha | (RefSeq) COL9A3; collagen type IX alpha 3 chain	sp|Q14050|CO9A3_HUMAN	tr|F6R9Y9|F6R9Y9_BOVIN
BmuPB000656	31.92	38.94	26.92	29.95	26.78	35.04	37.31	12.06	GO:0001505; regulation of neurotransmitter levels; Biological Process GO:0004969; histamine receptor activity; Molecular Function GO:0006807; nitrogen compound metabolic process; Biological Process GO:0007186; G-protein coupled receptor signaling pathway; Biological Process GO:0016021; integral to membrane; Cellular Component GO:0046983; protein dimerization activity; Molecular Function	IPR003980; Histamine H3 receptor IPR005483; Carbamoyl-phosphate synthase large subunit, CPSase domain IPR011598; Myc-type, basic helix-loop-helix (bHLH) domain	K09092 transcription factor-like 5 | (RefSeq) TCFL5; transcription factor like 5	sp|Q9UL49|TCFL5_HUMAN	tr|G3W7Z7|G3W7Z7_SARHA
BmuPB000657	4.69	6.79	6.59	11.54	7.12	6.07	7.85	3.22	GO:0004871; signal transducer activity; Molecular Function GO:0005515; protein binding; Molecular Function GO:0005634; nucleus; Cellular Component GO:0006351; transcription, DNA-dependent; Biological Process GO:0007165; signal transduction; Biological Process GO:0008270; zinc ion binding; Molecular Function	IPR001965; Zinc finger, PHD-type IPR002211; Lymphocyte-specific protein IPR003618; Transcription elongation factor S-II, central domain IPR012921; Spen paralogue and orthologue SPOC, C-terminal IPR017890; Transcription elongation factor S-IIM IPR019787; Zinc finger, PHD-finger	no KO assigned | (RefSeq) DIDO1; death inducer-obliterator 1	sp|Q9BTC0|DIDO1_HUMAN	tr|E1BCR2|E1BCR2_BOVIN
BmuPB000658	19.03	15.12	17.14	21.78	17.17	19.36	15.83	33.99	GO:0005515; protein binding; Molecular Function	IPR000839; Porin, Oms28 type IPR006594; LisH dimerisation motif IPR006595; CTLH, C-terminal LisH motif IPR013144; CRA domain IPR013720; LisH dimerisation motif, subgroup IPR024964; CTLH/CRA C-terminal to LisH motif domain	no KO assigned | (RefSeq) GID8; GID complex subunit 8 homolog	sp|Q32L52|GID8_BOVIN	tr|L5LIW2|L5LIW2_MYODS
BmuPB000659	0.64	1.43	1.05	0.38	0.25	1.49	0.83	0.17	GO:0005215; transporter activity; Molecular Function GO:0005886; plasma membrane; Cellular Component GO:0016021; integral to membrane; Cellular Component GO:0055085; transmembrane transport; Biological Process	IPR001958; Tetracycline resistance protein, TetA/multidrug resistance protein MdtG IPR011701; Major facilitator superfamily IPR020846; Major facilitator superfamily domain	K12303 MFS transporter, ACS family, solute carrier family 17 (sodium-dependent inorganic phosphate cotransporter), member 9 | (RefSeq) SLC17A9; solute carrier family 17 member 9	sp|Q9BYT1|S17A9_HUMAN	tr|A6QPJ4|A6QPJ4_BOVIN
BmuPB000660	0	0	0.32	0	0	0	0	0	GO:0005509; calcium ion binding; Molecular Function GO:0005544; calcium-dependent phospholipid binding; Molecular Function GO:0046983; protein dimerization activity; Molecular Function	IPR008157; Annexin, type XI IPR011598; Myc-type, basic helix-loop-helix (bHLH) domain IPR020478; AT hook-like	K09086 class B basic helix-loop-helix protein 4/5 | (RefSeq) BHLHE23, BHLHB4; basic helix-loop-helix family member e23	sp|Q8NDY6|BHE23_HUMAN	tr|F1N4A3|F1N4A3_BOVIN
BmuPB000661	8.38	12.7	11.13	17.26	19.44	16.66	16	8.55	GO:0004601; peroxidase activity; Molecular Function GO:0006979; response to oxidative stress; Biological Process GO:0020037; heme binding; Molecular Function GO:0055114; oxidation-reduction process; Biological Process	IPR001621; Fungal ligninase IPR007275; YTH domain	K20102 YTH domain-containing family protein | (RefSeq) YTHDF1; YTH N6-methyladenosine RNA binding protein 1	sp|Q9BYJ9|YTHD1_HUMAN	tr|E1BAQ2|E1BAQ2_BOVIN
BmuPB000662	0	0	0.19	0	0	0	0.2	0.25	GO:0003677; DNA binding; Molecular Function GO:0003700; sequence-specific DNA binding transcription factor activity; Molecular Function GO:0005515; protein binding; Molecular Function GO:0005634; nucleus; Cellular Component GO:0006355; regulation of transcription, DNA-dependent; Biological Process GO:0008270; zinc ion binding; Molecular Function GO:0009306; protein secretion; Biological Process G…	IPR001370; Baculoviral inhibition of apoptosis protein repeat IPR001628; Zinc finger, nuclear hormone receptor-type IPR001841; Zinc finger, RING-type IPR003282; Type III secretion system lipoprotein HrcJ/YscJ IPR006197; Peptidase S24, LexA-like	K16061 baculoviral IAP repeat-containing protein 7/8 | (RefSeq) BIRC7; baculoviral IAP repeat containing 7	sp|Q96CA5|BIRC7_HUMAN	tr|G3N2J3|G3N2J3_BOVIN
BmuPB000663	0	0	0	0	0	0	0	0	GO:0005249; voltage-gated potassium channel activity; Molecular Function GO:0006813; potassium ion transport; Biological Process GO:0008076; voltage-gated potassium channel complex; Cellular Component	IPR004052; Potassium channel, voltage dependent, Kv1.5 IPR008516; Na,K-Atpase Interacting protein	no KO assigned | (RefSeq) NKAIN4; Sodium/potassium transporting ATPase interacting 4	sp|Q9JMG4|NKAI4_MOUSE	tr|L8HNT8|L8HNT8_BOSMU
BmuPB000664	57.67	25.29	29.2	40.84	39.01	27.01	48.63	77.85	GO:0006935; chemotaxis; Biological Process GO:0006955; immune response; Biological Process GO:0007186; G-protein coupled receptor signaling pathway; Biological Process GO:0008060; ARF GTPase activator activity; Molecular Function GO:0008270; zinc ion binding; Molecular Function GO:0016021; integral to membrane; Cellular Component GO:0016494; C-X-C chemokine receptor activity; Molecular Function G…	IPR001053; CXC chemokine receptor 5 IPR001164; Arf GTPase activating protein	K12492 ADP-ribosylation factor GTPase-activating protein 1 | (RefSeq) ARFGAP1; ADP ribosylation factor GTPase activating protein 1	sp|Q62848|ARFG1_RAT	tr|L8HM46|L8HM46_BOSMU
BmuPB000665	2.55	2.94	1.8	3.77	6.95	2.85	7.72	4.18	GO:0005515; protein binding; Molecular Function	IPR001791; Laminin G domain IPR002035; von Willebrand factor, type A IPR003961; Fibronectin, type III IPR008160; Collagen triple helix repeat	no KO assigned | (RefSeq) COL20A1; collagen type XX alpha 1 chain	sp|Q9P218|COKA1_HUMAN	tr|E1BFY7|E1BFY7_BOVIN
BmuPB000666	4.99	5.7	22.62	1.2	13.51	5.03	10.55	2.5	GO:0005230; extracellular ligand-gated ion channel activity; Molecular Function GO:0006810; transport; Biological Process GO:0006811; ion transport; Biological Process GO:0016020; membrane; Cellular Component GO:0016021; integral to membrane; Cellular Component	IPR006028; Gamma-aminobutyric acid A receptor IPR006029; Neurotransmitter-gated ion-channel transmembrane domain IPR006201; Neurotransmitter-gated ion-channel IPR006202; Neurotransmitter-gated ion-channel ligand-binding	K04806 nicotinic acetylcholine receptor alpha-4 | (RefSeq) CHRNA4; cholinergic receptor nicotinic alpha 4 subunit	sp|P43681|ACHA4_HUMAN	tr|L8HM79|L8HM79_BOSMU
BmuPB000667	68.02	7.27	25.86	34.22	44.76	12.93	35.54	150.23	GO:0007155; cell adhesion; Biological Process GO:0016491; oxidoreductase activity; Molecular Function GO:0046872; metal ion binding; Molecular Function GO:0055114; oxidation-reduction process; Biological Process	IPR006129; Adhesin B IPR008335; Eukaryotic molybdopterin oxidoreductase IPR020478; AT hook-like	-	-	-
BmuPB000668	8.69	1.06	19.53	28.3	28.69	2.37	13.23	1.3	GO:0005216; ion channel activity; Molecular Function GO:0005249; voltage-gated potassium channel activity; Molecular Function GO:0005267; potassium channel activity; Molecular Function GO:0005737; cytoplasm; Cellular Component GO:0006811; ion transport; Biological Process GO:0006813; potassium ion transport; Biological Process GO:0008076; voltage-gated potassium channel complex; Cellular Componen…	IPR003091; Voltage-dependent potassium channel IPR005821; Ion transport domain IPR013821; Potassium channel, voltage dependent, KCNQ, C-terminal IPR020969; Ankyrin-G binding site IPR026241; GLC7-interacting protein 4	K04927 potassium voltage-gated channel KQT-like subfamily member 2 | (RefSeq) KCNQ2; potassium voltage-gated channel subfamily Q member 2	sp|O43526|KCNQ2_HUMAN	tr|F1MCH6|F1MCH6_BOVIN
BmuPB000669	1004.6	315.33	1141.89	1832.97	983.03	1072.07	805.1	3727.43	GO:0003924; GTPase activity; Molecular Function GO:0005525; GTP binding; Molecular Function GO:0005886; plasma membrane; Cellular Component GO:0006813; potassium ion transport; Biological Process GO:0015079; potassium ion transmembrane transporter activity; Molecular Function	IPR000795; Elongation factor, GTP-binding domain IPR004160; Translation elongation factor EFTu/EF1A, C-terminal IPR004161; Translation elongation factor EFTu/EF1A, domain 2 IPR006036; Potassium uptake protein TrkA	K03231 elongation factor 1-alpha | (RefSeq) EEF1A2; eukaryotic translation elongation factor 1 alpha 2	sp|Q71V39|EF1A2_RABIT	tr|L8HLJ8|L8HLJ8_BOSMU
BmuPB000670	541.81	718.98	417.95	281.85	271.71	357.55	334.25	499.86	GO:0007186; G-protein coupled receptor signaling pathway; Biological Process GO:0007275; multicellular organismal development; Biological Process GO:0016021; integral to membrane; Cellular Component GO:0030154; cell differentiation; Biological Process GO:0038036; sphingosine-1-phosphate receptor activity; Molecular Function	IPR004062; EDG-3 sphingosine 1-phosphate receptor IPR026754; Pancreatic progenitor cell differentiation and proliferation factor	no KO assigned | (RefSeq) PPDPF; pancreatic progenitor cell differentiation and proliferation factor	sp|Q3ZCB6|PPDPF_BOVIN	tr|L8HN53|L8HN53_BOSMU
BmuPB000671	0.91	0	0	0.3	0.29	0	0	0	GO:0004601; peroxidase activity; Molecular Function GO:0004672; protein kinase activity; Molecular Function GO:0004713; protein tyrosine kinase activity; Molecular Function GO:0005515; protein binding; Molecular Function GO:0005524; ATP binding; Molecular Function GO:0006468; protein phosphorylation; Biological Process GO:0006979; response to oxidative stress; Biological Process GO:0020037; heme …	IPR000719; Protein kinase domain IPR000980; SH2 domain IPR001245; Serine-threonine/tyrosine-protein kinase catalytic domain IPR001452; Src homology-3 domain IPR001621; Fungal ligninase IPR002290; Serine/threonine- / dual specificity protein kinase, catalytic domain IPR020635; Tyrosine-protein kinase, catalytic domain	K08894 protein tyrosine kinase 6 [EC:2.7.10.2] | (RefSeq) PTK6; protein tyrosine kinase 6	sp|Q13882|PTK6_HUMAN	tr|L8HKD3|L8HKD3_BOSMU
BmuPB000672	0.14	0	0	0.27	0.52	0	0.3	0	GO:0004672; protein kinase activity; Molecular Function GO:0004713; protein tyrosine kinase activity; Molecular Function GO:0004950; chemokine receptor activity; Molecular Function GO:0005515; protein binding; Molecular Function GO:0005524; ATP binding; Molecular Function GO:0006468; protein phosphorylation; Biological Process GO:0006935; chemotaxis; Biological Process GO:0007186; G-protein coupl…	IPR000719; Protein kinase domain IPR000980; SH2 domain IPR001245; Serine-threonine/tyrosine-protein kinase catalytic domain IPR001452; Src homology-3 domain IPR002290; Serine/threonine- / dual specificity protein kinase, catalytic domain IPR005393; XC chemokine receptor 1 IPR020635; Tyrosine-protein kinase, catalytic domain	K08895 tyrosine-protein kinase Srms [EC:2.7.10.2] | (RefSeq) SRMS; src-related kinase lacking C-terminal regulatory tyrosine and N-terminal myristylation sites	sp|Q9H3Y6|SRMS_HUMAN	tr|F1N1Q0|F1N1Q0_BOVIN
BmuPB000673	0.82	0	0	0.2	0.78	0.95	0.88	0.81	GO:0005922; connexon complex; Cellular Component GO:0007154; cell communication; Biological Process	IPR002266; Gap junction alpha-8 protein (Cx50)	no KO assigned | (RefSeq) FNDC11; fibronectin type III domain containing 11	sp|Q2T9Z2|CT195_BOVIN	tr|L8HNY8|L8HNY8_BOSMU
BmuPB000674	4.83	6.53	7.59	10.96	9.63	6.35	7.41	7.76	GO:0003677; DNA binding; Molecular Function GO:0003713; transcription coactivator activity; Molecular Function GO:0004190; aspartic-type endopeptidase activity; Molecular Function GO:0005634; nucleus; Cellular Component GO:0005794; Golgi apparatus; Cellular Component GO:0006509; membrane protein ectodomain proteolysis; Biological Process	IPR000770; SAND domain IPR009121; Peptidase A1, beta-site APP cleaving enzyme 2, BACE 2 IPR024830; Glucocorticoid modulatory element-binding protein 1/2	no KO assigned | (RefSeq) GMEB2; glucocorticoid modulatory element binding protein 2	sp|Q9UKD1|GMEB2_HUMAN	tr|L8HLK4|L8HLK4_BOSMU
BmuPB000675	385.35	187.01	406.87	407.36	374.88	342.88	286.33	807.49	GO:0004190; aspartic-type endopeptidase activity; Molecular Function GO:0006508; proteolysis; Biological Process GO:0031110; regulation of microtubule polymerization or depolymerization; Biological Process	IPR000588; Peptidase A3A, cauliflower mosaic virus IPR000956; Stathmin family	no KO assigned | (RefSeq) STMN3, Stathmin-3; stathmin 3	sp|A4IFK9|STMN3_BOVIN	tr|L8HN58|L8HN58_BOSMU
BmuPB000676	13.32	12.74	12.78	9.87	12.77	18.71	17.5	20.65	GO:0003676; nucleic acid binding; Molecular Function GO:0003677; DNA binding; Molecular Function GO:0004003; ATP-dependent DNA helicase activity; Molecular Function GO:0004930; G-protein coupled receptor activity; Molecular Function GO:0005524; ATP binding; Molecular Function GO:0006139; nucleobase-containing compound metabolic process; Biological Process GO:0007186; G-protein coupled receptor si…	IPR006554; Helicase-like, DEXD box c2 type IPR006555; ATP-dependent helicase, C-terminal IPR010614; DEAD2 IPR014013; Helicase, superfamily 1/2, ATP-binding domain, DinG/Rad3-type IPR020478; AT hook-like IPR022335; G protein-coupled receptor 153	K11136 regulator of telomere elongation helicase 1 [EC:3.6.4.12] | (RefSeq) RTEL1; regulator of telomere elongation helicase 1	sp|A4K436|RTEL1_BOVIN	tr|L8HKD8|L8HKD8_BOSMU
BmuPB000677	1.15	0.64	0.95	1.58	1.1	2.14	1.99	13.12	GO:0005515; protein binding; Molecular Function	IPR001368; TNFR/NGFR cysteine-rich region	K05143 tumor necrosis factor receptor superfamily member 6B | (RefSeq) TNFRSF6B; TNF receptor superfamily member 6b	sp|O95407|TNF6B_HUMAN	tr|A6QPW7|A6QPW7_BOVIN
BmuPB000678	41.56	33.45	31.66	26.17	33.69	28.68	49.63	69.98	GO:0005525; GTP binding; Molecular Function GO:0005622; intracellular; Cellular Component GO:0006886; intracellular protein transport; Biological Process GO:0007264; small GTPase mediated signal transduction; Biological Process GO:0015031; protein transport; Biological Process	IPR001806; Small GTPase superfamily IPR003579; Small GTPase superfamily, Rab type IPR006687; Small GTPase superfamily, SAR1-type IPR006689; Small GTPase superfamily, ARF/SAR type IPR024156; Small GTPase superfamily, ARF type	K07952 ADP-ribosylation factor related protein 1 | (RefSeq) ARFRP1; ADP ribosylation factor related protein 1	sp|Q32LJ2|ARFRP_BOVIN	tr|L8HLL1|L8HLL1_BOSMU
BmuPB000679	59.56	47.75	38.42	46.23	31.98	36.56	44.87	118.27	GO:0003676; nucleic acid binding; Molecular Function GO:0005198; structural molecule activity; Molecular Function GO:0007155; cell adhesion; Biological Process GO:0015629; actin cytoskeleton; Cellular Component GO:0046872; metal ion binding; Molecular Function	IPR000467; G-patch domain IPR000571; Zinc finger, CCCH-type IPR017997; Vinculin	no KO assigned | (RefSeq) ZGPAT; zinc finger CCCH-type and G-patch domain containing	sp|Q17QX2|ZGPAT_BOVIN	tr|L8HNZ3|L8HNZ3_BOSMU
BmuPB000680	11.22	8.92	12.04	19.18	5.72	18.04	15.47	84.91	GO:0005249; voltage-gated potassium channel activity; Molecular Function GO:0006813; potassium ion transport; Biological Process GO:0016021; integral to membrane; Cellular Component GO:0050852; T cell receptor signaling pathway; Biological Process GO:0050853; B cell receptor signaling pathway; Biological Process	IPR004350; Potassium channel, voltage dependent, Kv2.1 IPR026072; Lck-interacting transmembrane adapter 1	no KO assigned | (RefSeq) LIME1; Lck interacting transmembrane adaptor 1	sp|Q9H400|LIME1_HUMAN	tr|E1BIH3|E1BIH3_BOVIN
BmuPB000681	53.89	42.17	38.99	35.09	30.72	38.23	42.03	116.85	GO:0004871; signal transducer activity; Molecular Function GO:0005525; GTP binding; Molecular Function GO:0006184; GTP catabolic process; Biological Process GO:0007186; G-protein coupled receptor signaling pathway; Biological Process GO:0046872; metal ion binding; Molecular Function	IPR002976; Plant G-protein, alpha subunit IPR007087; Zinc finger, C2H2	no KO assigned | (RefSeq) SLC2A4RG; SLC2A4 regulator	sp|Q9NR83|S2A4R_HUMAN	tr|F1ML80|F1ML80_BOVIN
BmuPB000682	0.12	1.3	3.93	9.41	0.11	1.08	1	1.38	GO:0005515; protein binding; Molecular Function GO:0016020; membrane; Cellular Component GO:0046872; metal ion binding; Molecular Function	IPR000210; BTB/POZ-like IPR002229; Blood group Rhesus C/E/D polypeptide IPR007087; Zinc finger, C2H2 IPR013069; BTB/POZ IPR015880; Zinc finger, C2H2-like	K10517 zinc finger and BTB domain-containing protein 46 | (RefSeq) ZBTB46; zinc finger and BTB domain containing 46	sp|Q8BID6|ZBT46_MOUSE	tr|L8HN76|L8HN76_BOSMU
BmuPB000683	0.72	0	0.75	1.28	0.69	0.51	0	0.96	GO:0016491; oxidoreductase activity; Molecular Function GO:0050660; flavin adenine dinucleotide binding; Molecular Function GO:0055114; oxidation-reduction process; Biological Process	IPR000073; Alpha/beta hydrolase fold-1 IPR000815; Mercuric reductase IPR026604; Abhydrolase domain-containing protein 16	no KO assigned | (RefSeq) ABHD16B, C13H20orf135; abhydrolase domain containing 16B	sp|Q80YU0|ABHGB_MOUSE	tr|Q32KP4|Q32KP4_BOVIN
BmuPB000684	29.38	57.65	38.8	33.16	32.15	48.65	30.77	16.55	-	IPR007327; Tumour protein D52 IPR023277; Aquaporin 8	no KO assigned | (RefSeq) TPD52L2; tumor protein D52 like 2	sp|Q9CYZ2|TPD54_MOUSE	tr|L8HUI7|L8HUI7_BOSMU
BmuPB000685	47.67	45.17	76.27	82.04	91.74	34.3	57.42	23.22	GO:0004190; aspartic-type endopeptidase activity; Molecular Function GO:0006508; proteolysis; Biological Process GO:0016020; membrane; Cellular Component	IPR001623; DnaJ domain IPR001872; Peptidase A8, signal peptidase II	K09525 DnaJ homolog subfamily C member 5 | (RefSeq) DNAJC5; DnaJ heat shock protein family (Hsp40) member C5	sp|Q29455|DNJC5_BOVIN	tr|L8HRS5|L8HRS5_BOSMU
BmuPB000686	0	0.44	0	0	0	0	0	0	GO:0005525; GTP binding; Molecular Function GO:0005737; cytoplasm; Cellular Component	IPR000158; Cell division protein FtsZ IPR020478; AT hook-like	-	-	-
BmuPB000687	45.62	38.32	50.43	50.21	35.04	49.87	47.54	164.06	GO:0004849; uridine kinase activity; Molecular Function GO:0005524; ATP binding; Molecular Function GO:0008152; metabolic process; Biological Process GO:0016301; kinase activity; Molecular Function GO:0016773; phosphotransferase activity, alcohol group as acceptor; Molecular Function	IPR000764; Uridine kinase IPR006083; Phosphoribulokinase/uridine kinase	K00876 uridine kinase [EC:2.7.1.48] | (RefSeq) UCKL1; uridine-cytidine kinase 1 like 1	sp|Q9NWZ5|UCKL1_HUMAN	tr|E1BP85|E1BP85_BOVIN
BmuPB000688	8.86	4.99	10.8	12.96	10.43	7.72	10.9	3.89	GO:0005515; protein binding; Molecular Function GO:0046872; metal ion binding; Molecular Function	IPR001660; Sterile alpha motif domain IPR007087; Zinc finger, C2H2 IPR011510; Sterile alpha motif, type 2 IPR015880; Zinc finger, C2H2-like IPR020478; AT hook-like	no KO assigned | (RefSeq) ZNF512B; zinc finger protein 512B	sp|Q96KM6|Z512B_HUMAN	tr|L8HVC3|L8HVC3_BOSMU
BmuPB000689	22.1	19.12	19.63	29.21	18.89	21.28	22.65	54.35	GO:0000398; mRNA splicing, via spliceosome; Biological Process GO:0003697; single-stranded DNA binding; Molecular Function GO:0004519; endonuclease activity; Molecular Function GO:0005515; protein binding; Molecular Function GO:0005622; intracellular; Cellular Component GO:0005634; nucleus; Cellular Component GO:0006289; nucleotide-excision repair; Biological Process GO:0006396; RNA processing; B…	IPR001044; XPG/Rad2 endonuclease, eukaryotes IPR003107; RNA-processing protein, HAT helix IPR010491; PRP1 splicing factor, N-terminal IPR013026; Tetratricopeptide repeat-containing domain IPR019734; Tetratricopeptide repeat IPR027108; Pre-mRNA-processing factor 6/Prp1	K12855 pre-mRNA-processing factor 6 | (RefSeq) PRPF6; pre-mRNA processing factor 6	sp|Q2KJJ0|PRP6_BOVIN	tr|L8HUJ3|L8HUJ3_BOSMU
BmuPB000690	3.23	2.15	0.47	7.69	2.65	1.61	2.49	18.37	GO:0005179; hormone activity; Molecular Function GO:0005576; extracellular region; Cellular Component	IPR000381; Inhibin, beta B subunit	no KO assigned | (RefSeq) uncharacterized LOC789034	-	tr|L5JYQ8|L5JYQ8_PTEAL
BmuPB000691	0.87	2.62	0.72	0.17	2.85	1.42	0.38	6.51	GO:0001505; regulation of neurotransmitter levels; Biological Process GO:0004969; histamine receptor activity; Molecular Function GO:0007186; G-protein coupled receptor signaling pathway; Biological Process GO:0016021; integral to membrane; Cellular Component	IPR003980; Histamine H3 receptor IPR009071; High mobility group box domain IPR021934; Sox C-terminal transactivation domain	K09270 transcription factor SOX7/8/10/18 (SOX group E/F) | (RefSeq) SOX18; SRY-box 18	sp|P43680|SOX18_MOUSE	tr|Q0VC26|Q0VC26_BOVIN
BmuPB000692	266.14	156.83	149.78	165.77	198.11	207.88	232.9	604.8	GO:0003676; nucleic acid binding; Molecular Function GO:0003677; DNA binding; Molecular Function GO:0005634; nucleus; Cellular Component GO:0005922; connexon complex; Cellular Component GO:0006351; transcription, DNA-dependent; Biological Process GO:0007154; cell communication; Biological Process GO:0008270; zinc ion binding; Molecular Function	IPR001222; Zinc finger, TFIIS-type IPR002266; Gap junction alpha-8 protein (Cx50) IPR003617; Transcription elongation factor, TFIIS/CRSP70, N-terminal, sub-type IPR003618; Transcription elongation factor S-II, central domain IPR017890; Transcription elongation factor S-IIM IPR017923; Transcription factor IIS, N-terminal	K03145 transcription elongation factor S-II | (RefSeq) TCEA2; transcription elongation factor A2	sp|Q148K0|TCEA2_BOVIN	tr|L8HT39|L8HT39_BOSMU
BmuPB000693	15.23	17.07	15.69	12.55	11.39	10.63	12.18	21.03	GO:0007186; G-protein coupled receptor signaling pathway; Biological Process GO:0007631; feeding behavior; Biological Process GO:0016021; integral to membrane; Cellular Component GO:0016499; orexin receptor activity; Molecular Function GO:0038032; termination of G-protein coupled receptor signaling pathway; Biological Process	IPR000204; Orexin receptor family IPR000342; Regulator of G protein signalling	K16449 regulator of G-protein signaling | (RefSeq) RGS19; regulator of G-protein signaling 19	sp|Q08DC7|RGS19_BOVIN	tr|M3VW57|M3VW57_FELCA
BmuPB000694	1.21	0	0	0	0	0	0.66	0	-	-	no KO assigned | (RefSeq) LKAAEAR1; LKAAEAR motif containing 1	sp|Q8TD35|CT201_HUMAN	tr|F1MZ97|F1MZ97_BOVIN
BmuPB000695	7.73	1.89	13.07	1.08	13.76	8.13	7.95	3.66	GO:0004930; G-protein coupled receptor activity; Molecular Function GO:0007186; G-protein coupled receptor signaling pathway; Biological Process GO:0016021; integral to membrane; Cellular Component	IPR000276; G protein-coupled receptor, rhodopsin-like IPR017452; GPCR, rhodopsin-like, 7TM	K04216 nociceptin receptor | (RefSeq) OPRL1; opioid related nociceptin receptor 1	sp|P47748|OPRX_CAVPO	tr|L8HT15|L8HT15_BOSMU
BmuPB000696	0	0	0	0	0	0	0	0	GO:0004930; G-protein coupled receptor activity; Molecular Function GO:0004950; chemokine receptor activity; Molecular Function GO:0006935; chemotaxis; Biological Process GO:0007186; G-protein coupled receptor signaling pathway; Biological Process GO:0008188; neuropeptide receptor activity; Molecular Function GO:0016021; integral to membrane; Cellular Component	IPR000276; G protein-coupled receptor, rhodopsin-like IPR000355; Chemokine receptor family IPR017452; GPCR, rhodopsin-like, 7TM IPR027349; Neuropeptide B/W receptor 2	K08377 neuropeptides B/W receptor 2 | (RefSeq) NPBWR2; neuropeptides B and W receptor 2	sp|Q8MJV2|NPBW2_BOVIN	tr|L8HUJ7|L8HUJ7_BOSMU
BmuPB000697	1.37	2.32	10.17	20.27	1.67	1.95	1.48	4.2	GO:0003700; sequence-specific DNA binding transcription factor activity; Molecular Function GO:0005249; voltage-gated potassium channel activity; Molecular Function GO:0005634; nucleus; Cellular Component GO:0006355; regulation of transcription, DNA-dependent; Biological Process GO:0006813; potassium ion transport; Biological Process GO:0008270; zinc ion binding; Molecular Function GO:0016021; in…	IPR002515; Zinc finger, C2HC-type IPR004350; Potassium channel, voltage dependent, Kv2.1 IPR013681; Myelin transcription factor 1	no KO assigned | (RefSeq) MYT1; myelin transcription factor 1	sp|Q01538|MYT1_HUMAN	tr|E1BN10|E1BN10_BOVIN
BmuPB000698	13.2	18.14	24.85	48.61	20.06	19.73	15.27	8.26	GO:0004719; protein-L-isoaspartate (D-aspartate) O-methyltransferase activity; Molecular Function GO:0006464; cellular protein modification process; Biological Process GO:0007155; cell adhesion; Biological Process GO:0019058; viral infectious cycle; Biological Process GO:0019062; viral attachment to host cell; Biological Process	IPR000682; Protein-L-isoaspartate(D-aspartate) O-methyltransferase IPR000931; Adenovirus fibre protein	no KO assigned | (RefSeq) PCMTD2, C20orf36, PCMTD1; protein-L-isoaspartate (D-aspartate) O-methyltransferase domain containing 2	sp|Q58CZ2|PCMD2_BOVIN	tr|L8HT45|L8HT45_BOSMU
BmuPB000699	6.24	4.85	11.41	9.51	3.32	6.45	4.12	5.52	-	IPR005339; GINS complex, subunit Psf1	K10732 GINS complex subunit 1 | (RefSeq) GINS1; GINS complex subunit 1	sp|A4IFH4|PSF1_BOVIN	tr|F1SAR9|F1SAR9_PIG
BmuPB000700	0	0	0	0	0	0	0	0	GO:0004930; G-protein coupled receptor activity; Molecular Function GO:0004977; melanocortin receptor activity; Molecular Function GO:0004980; melanocyte-stimulating hormone receptor activity; Molecular Function GO:0007186; G-protein coupled receptor signaling pathway; Biological Process GO:0016021; integral to membrane; Cellular Component	IPR000276; G protein-coupled receptor, rhodopsin-like IPR000761; Melanocyte-stimulating hormone receptor IPR001671; Melanocortin/ACTH receptor IPR002122; Melanocortin 3 receptor IPR017452; GPCR, rhodopsin-like, 7TM	K04201 melanocortin 3 receptor | (RefSeq) MC3R; melanocortin 3 receptor	sp|P41968|MC3R_HUMAN	tr|I0B8N3|I0B8N3_TRAOR
BmuPB000701	0.35	0	0.71	0.68	0.5	0.2	0	0	GO:0001505; regulation of neurotransmitter levels; Biological Process GO:0004969; histamine receptor activity; Molecular Function GO:0005515; protein binding; Molecular Function GO:0007186; G-protein coupled receptor signaling pathway; Biological Process GO:0016021; integral to membrane; Cellular Component	IPR003596; Immunoglobulin V-set, subgroup IPR003597; Immunoglobulin C1-set IPR003599; Immunoglobulin subtype IPR003980; Histamine H3 receptor IPR007110; Immunoglobulin-like domain IPR013106; Immunoglobulin V-set domain	K06551 signal-regulatory protein alpha/beta1/gamma | (RefSeq) tyrosine-protein phosphatase non-receptor type substrate 1-like	sp|O46631|SHPS1_BOVIN	tr|L8I466|L8I466_BOSMU
BmuPB000702	0.57	0	0	0	0.14	0	0	0	GO:0005506; iron ion binding; Molecular Function GO:0005515; protein binding; Molecular Function GO:0016712; oxidoreductase activity, acting on paired donors, with incorporation or reduction of molecular oxygen, reduced flavin or flavoprotein as one donor, and incorporation of one atom of oxygen; Molecular Function GO:0020037; heme binding; Molecular Function GO:0055114; oxidation-reduction proce…	IPR003597; Immunoglobulin C1-set IPR007110; Immunoglobulin-like domain IPR008067; Cytochrome P450, E-class, group I, CYP2A-like IPR013162; CD80-like, immunoglobulin C2-set	no KO assigned | (RefSeq) signal-regulatory protein beta-1 isoform 3-like	sp|Q5TFQ8|SIRBL_HUMAN	tr|G3MYL4|G3MYL4_BOVIN
BmuPB000703	73.23	67.27	80.25	126.03	117.83	65.74	82.45	21.45	GO:0005515; protein binding; Molecular Function GO:0030100; regulation of endocytosis; Biological Process	IPR003023; Amphiphysin, isoform 2 IPR003596; Immunoglobulin V-set, subgroup IPR003597; Immunoglobulin C1-set IPR003599; Immunoglobulin subtype IPR007110; Immunoglobulin-like domain IPR013106; Immunoglobulin V-set domain	K06551 signal-regulatory protein alpha/beta1/gamma | (RefSeq) SIRPA; signal regulatory protein alpha	sp|O46631|SHPS1_BOVIN	tr|G3X6M9|G3X6M9_BOVIN
BmuPB000704	2.37	0.74	1.9	0	0	0	6.83	0	GO:0005198; structural molecule activity; Molecular Function GO:0007218; neuropeptide signaling pathway; Biological Process GO:0019028; viral capsid; Cellular Component	IPR000750; Proenkephalin B IPR001399; VP6 blue-tongue virus inner capsid protein IPR006024; Opioid neuropeptide precursor	K15840 proenkephalin B (prodynorphin) | (RefSeq) PDYN; prodynorphin	sp|Q95104|PDYN_BOVIN	tr|L8I3F0|L8I3F0_BOSMU
BmuPB000705	7.93	9.43	9.02	10.11	10.23	14.21	12.31	13.93	GO:0004672; protein kinase activity; Molecular Function GO:0005524; ATP binding; Molecular Function GO:0006468; protein phosphorylation; Biological Process	IPR000719; Protein kinase domain	K08859 serine/threonine kinase 35 [EC:2.7.11.1] | (RefSeq) STK35; serine/threonine kinase 35	sp|Q8TDR2|STK35_HUMAN	tr|F1MUU2|F1MUU2_BOVIN
BmuPB000706	0.1	0.09	0.51	0.1	0	0	0	0	GO:0003677; DNA binding; Molecular Function GO:0003721; telomeric template RNA reverse transcriptase activity; Molecular Function GO:0003810; protein-glutamine gamma-glutamyltransferase activity; Molecular Function GO:0005634; nucleus; Cellular Component GO:0018149; peptide cross-linking; Biological Process	IPR001102; Transglutaminase, N-terminal IPR002931; Transglutaminase-like IPR003545; Telomere reverse transcriptase IPR008958; Transglutaminase, C-terminal IPR023608; Protein-glutamine gamma-glutamyltransferase, eukaryota	K05620 transglutaminase 3 [EC:2.3.2.13] | (RefSeq) TGM3; transglutaminase 3	sp|A6QP57|TGM3_BOVIN	tr|L8IMR5|L8IMR5_BOSMU
BmuPB000707	0	0	0	0	0	0	0	0	GO:0003810; protein-glutamine gamma-glutamyltransferase activity; Molecular Function GO:0004190; aspartic-type endopeptidase activity; Molecular Function GO:0006508; proteolysis; Biological Process GO:0018149; peptide cross-linking; Biological Process	IPR001102; Transglutaminase, N-terminal IPR002931; Transglutaminase-like IPR008958; Transglutaminase, C-terminal IPR009119; Peptidase A1, beta-site APP cleaving enzyme, BACE IPR023608; Protein-glutamine gamma-glutamyltransferase, eukaryota	K05624 transglutaminase 6 [EC:2.3.2.13] | (RefSeq) TGM6; transglutaminase 6	sp|O95932|TGM3L_HUMAN	tr|L8IR77|L8IR77_BOSMU
BmuPB000708	71.43	65.06	53.54	75.75	49.39	61.97	57.92	233.77	-	IPR001163; Ribonucleoprotein LSM domain IPR006649; Ribonucleoprotein LSM domain, eukaryotic/archaea-type IPR020478; AT hook-like	K11086 small nuclear ribonucleoprotein B and B' | (RefSeq) SNRPB; small nuclear ribonucleoprotein polypeptides B and B1	sp|P27048|RSMB_MOUSE	tr|M3YD01|M3YD01_MUSPF
BmuPB000709	0	0	0	0	0.07	0	0	0	GO:0007186; G-protein coupled receptor signaling pathway; Biological Process GO:0016021; integral to membrane; Cellular Component	IPR001883; GPCR, family 3, metabotropic glutamate receptor 7 IPR012496; TMC	no KO assigned | (RefSeq) TMC2; transmembrane channel like 2	sp|Q8TDI7|TMC2_HUMAN	tr|F1MW07|F1MW07_BOVIN
BmuPB000710	72.66	53.55	52.96	56.83	33.05	36.18	42.04	159.46	-	IPR000839; Porin, Oms28 type IPR002687; Nop domain IPR012974; NOP5, N-terminal IPR012976; NOSIC	K14564 nucleolar protein 56 | (RefSeq) NOP56, NOL5A; NOP56 ribonucleoprotein	sp|Q3SZ63|NOP56_BOVIN	tr|F1MW06|F1MW06_BOVIN
BmuPB000711	107.83	84.68	110.13	140.95	104.36	119.13	94.94	289.61	GO:0000287; magnesium ion binding; Molecular Function GO:0016616; oxidoreductase activity, acting on the CH-OH group of donors, NAD or NADP as acceptor; Molecular Function GO:0051287; NAD binding; Molecular Function GO:0055114; oxidation-reduction process; Biological Process	IPR001804; Isocitrate and isopropylmalate dehydrogenases family IPR020575; Heat shock protein Hsp90, N-terminal IPR024084; Isopropylmalate dehydrogenase-like domain	K00030 isocitrate dehydrogenase (NAD+) [EC:1.1.1.41] | (RefSeq) IDH3B; isocitrate dehydrogenase 3 (NAD(+)) beta	sp|O77784|IDH3B_BOVIN	tr|L8IMM8|L8IMM8_BOSMU
BmuPB000712	0	0	0	0	0	0	0	0	GO:0004672; protein kinase activity; Molecular Function GO:0005524; ATP binding; Molecular Function GO:0006468; protein phosphorylation; Biological Process	IPR000719; Protein kinase domain IPR022340; G protein-coupled receptor GCR1 putative	K08271 STE20-related kinase adapter protein alpha | (RefSeq) STRADA; STE20-related kinase adaptor alpha	sp|Q7RTN6|STRAA_HUMAN	tr|G1PIN5|G1PIN5_MYOLU
BmuPB000713	9.05	6.13	7.81	8.54	6.62	8.42	8.19	12.77	GO:0003677; DNA binding; Molecular Function GO:0005515; protein binding; Molecular Function GO:0006355; regulation of transcription, DNA-dependent; Biological Process GO:0007186; G-protein coupled receptor signaling pathway; Biological Process GO:0008502; melatonin receptor activity; Molecular Function GO:0016021; integral to membrane; Cellular Component	IPR002278; Melatonin receptor 1A IPR002909; IPT domain IPR003523; Transcription factor COE	K09103 early B-cell factor | (RefSeq) EBF4; early B-cell factor 4	sp|Q9BQW3|COE4_HUMAN	tr|E1BFT2|E1BFT2_BOVIN
BmuPB000714	0.84	0	0.38	1.46	4.92	2.28	0.91	6.68	GO:0004181; metallocarboxypeptidase activity; Molecular Function GO:0005198; structural molecule activity; Molecular Function GO:0006508; proteolysis; Biological Process GO:0007155; cell adhesion; Biological Process GO:0008270; zinc ion binding; Molecular Function GO:0019028; viral capsid; Cellular Component	IPR000421; Coagulation factor 5/8 C-terminal type domain IPR000834; Peptidase M14, carboxypeptidase A IPR000912; Herpesvirus major capsid protein	K08638 carboxypeptidase X1 [EC:3.4.17.-] | (RefSeq) CPXM1, CPXM; carboxypeptidase X, M14 family member 1	sp|Q9Z100|CPXM1_MOUSE	tr|L8IR45|L8IR45_BOSMU
BmuPB000715	0	0	0	0	0	0	0	0	-	-	no KO assigned | (RefSeq) CUNH20orf141; chromosome unknown C20orf141 homolog	sp|Q9NUB4|CT141_HUMAN	tr|L8INK4|L8INK4_BOSMU
BmuPB000716	0	0	0	0	0	0	0	0	GO:0030100; regulation of endocytosis; Biological Process GO:0035556; intracellular signal transduction; Biological Process	IPR003023; Amphiphysin, isoform 2 IPR006019; Phosphotyrosine interaction (PID/PI)	no KO assigned | (RefSeq) TMEM239; transmembrane protein 239	sp|Q8WW34|TM239_HUMAN	tr|L8IQ28|L8IQ28_BOSMU
BmuPB000717	36.59	22.18	22.44	21.62	28.11	24.59	28.03	67.18	GO:0005021; vascular endothelial growth factor-activated receptor activity; Molecular Function GO:0005524; ATP binding; Molecular Function GO:0005887; integral to plasma membrane; Cellular Component GO:0006468; protein phosphorylation; Biological Process GO:0048010; vascular endothelial growth factor receptor signaling pathway; Biological Process	IPR009137; Tyrosine-protein kinase, vascular endothelial growth factor receptor 3 (VEGFR3), N-terminal IPR026057; PC-Esterase	no KO assigned | (RefSeq) PCED1A; PC-esterase domain containing 1A	sp|Q6P1Z5|PED1A_MOUSE	tr|L8IM54|L8IM54_BOSMU
BmuPB000718	41.2	24.89	25.62	27.53	22.78	28.1	28.61	58	GO:0005198; structural molecule activity; Molecular Function GO:0005737; cytoplasm; Cellular Component GO:0006886; intracellular protein transport; Biological Process GO:0019028; viral capsid; Cellular Component	IPR001399; VP6 blue-tongue virus inner capsid protein IPR006925; Vps16, C-terminal IPR006926; Vps16, N-terminal IPR016534; Vacuolar protein sorting-associated protein 16	K20180 vacuolar protein sorting-associated protein 16 | (RefSeq) VPS16; VPS16, CORVET/HOPS core subunit	sp|Q5E9L7|VPS16_BOVIN	tr|L8IMN5|L8IMN5_BOSMU
BmuPB000719	76.72	75.15	79	82.04	79.33	62.9	73.63	75.75	GO:0004725; protein tyrosine phosphatase activity; Molecular Function GO:0006470; protein dephosphorylation; Biological Process GO:0016020; membrane; Cellular Component GO:0016311; dephosphorylation; Biological Process GO:0016791; phosphatase activity; Molecular Function	IPR000242; Protein-tyrosine phosphatase, receptor/non-receptor type IPR000387; Protein-tyrosine/Dual specificity phosphatase IPR002229; Blood group Rhesus C/E/D polypeptide IPR003595; Protein-tyrosine phosphatase, catalytic	K18032 receptor-type tyrosine-protein phosphatase A [EC:3.1.3.48] | (RefSeq) PTPRA; protein tyrosine phosphatase, receptor type A	sp|P18433|PTPRA_HUMAN	tr|L8IR51|L8IR51_BOSMU
BmuPB000720	136.82	72.1	49.46	39.3	97.51	131.76	122.39	361.56	GO:0003677; DNA binding; Molecular Function GO:0003678; DNA helicase activity; Molecular Function GO:0005524; ATP binding; Molecular Function GO:0005634; nucleus; Cellular Component GO:0005763; mitochondrial small ribosomal subunit; Cellular Component GO:0006270; DNA replication initiation; Biological Process GO:0042555; MCM complex; Cellular Component	IPR008049; DNA replication licensing factor Mcm6 IPR026140; 28S ribosomal protein S26	K17405 small subunit ribosomal protein S26 | (RefSeq) MRPS26; mitochondrial ribosomal protein S26	sp|Q3SZ86|RT26_BOVIN	tr|L8IQ32|L8IQ32_BOSMU
BmuPB000721	0	0	0	0	0	0	0	0	GO:0000087; M phase of mitotic cell cycle; Biological Process GO:0004725; protein tyrosine phosphatase activity; Molecular Function GO:0005185; neurohypophyseal hormone activity; Molecular Function GO:0005576; extracellular region; Cellular Component GO:0005622; intracellular; Cellular Component GO:0006470; protein dephosphorylation; Biological Process	IPR000751; M-phase inducer phosphatase IPR000981; Neurohypophysial hormone IPR022423; Neurohypophysial hormone, conserved site	K05243 oxytocin-neurophysin 1 | (RefSeq) OXT, OT-NPI, OTNPI; oxytocin/neurophysin I prepropeptide	sp|P01175|NEU1_BOVIN	tr|K4HT00|K4HT00_BUBBU
BmuPB000722	0.82	0	0	0	0	0	0.44	0.54	GO:0005185; neurohypophyseal hormone activity; Molecular Function GO:0005576; extracellular region; Cellular Component	IPR000981; Neurohypophysial hormone IPR022423; Neurohypophysial hormone, conserved site IPR023267; RNA (C5-cytosine) methyltransferase	K05242 arginine vasopressin | (RefSeq) AVP, AVP-NPII; arginine vasopressin	sp|P01180|NEU2_BOVIN	tr|B2KPN5|B2KPN5_SHEEP
BmuPB000723	12.05	11.85	11.89	13.18	10.7	14.31	12.2	24.59	GO:0000151; ubiquitin ligase complex; Cellular Component GO:0004842; ubiquitin-protein ligase activity; Molecular Function GO:0005515; protein binding; Molecular Function GO:0008270; zinc ion binding; Molecular Function GO:0016020; membrane; Cellular Component GO:0016567; protein ubiquitination; Biological Process	IPR001841; Zinc finger, RING-type IPR002229; Blood group Rhesus C/E/D polypeptide IPR003613; U box domain	K10600 U-box domain-containing protein 5 | (RefSeq) UBOX5; U-box domain containing 5	sp|O94941|RNF37_HUMAN	tr|L8IR58|L8IR58_BOSMU
BmuPB000724	8.38	5.56	7.6	5.92	6.19	4.58	5.25	7.46	GO:0003677; DNA binding; Molecular Function GO:0004672; protein kinase activity; Molecular Function GO:0004879; ligand-activated sequence-specific DNA binding RNA polymerase II transcription factor activity; Molecular Function GO:0005634; nucleus; Cellular Component GO:0006355; regulation of transcription, DNA-dependent; Biological Process	IPR003071; Orphan nuclear receptor, HMR type IPR010622; FAST kinase leucine-rich IPR013579; FAST kinase-like protein, subdomain 2 IPR013584; RAP domain	no KO assigned | (RefSeq) FASTKD5; FAST kinase domains 5	sp|Q95KD0|FAKD5_MACFA	tr|L8INL5|L8INL5_BOSMU
BmuPB000725	37.62	13.36	33.83	40.56	63.29	13.09	30.01	15.21	-	IPR000533; Tropomyosin	no KO assigned | (RefSeq) LZTS3, PROSAPIP1; leucine zipper tumor suppressor family member 3	sp|O60299|PRIP1_HUMAN	tr|L8IQ37|L8IQ37_BOSMU
BmuPB000726	80.2	72.07	54.83	48.16	38.76	61.67	59.87	161.6	-	IPR009149; BR22 IPR019153; DDRGK domain containing protein IPR020478; AT hook-like	no KO assigned | (RefSeq) DDRGK1, C13H20ORF116; DDRGK domain containing 1	sp|Q1LZB0|DDRGK_BOVIN	tr|F1MK36|F1MK36_BOVIN
BmuPB000727	19.01	14.91	10.44	11.07	9.62	8.61	11.29	34.66	GO:0004308; exo-alpha-sialidase activity; Molecular Function GO:0005515; protein binding; Molecular Function GO:0009405; pathogenesis; Biological Process GO:0016787; hydrolase activity; Molecular Function	IPR000980; SH2 domain IPR002637; Ham1-like protein IPR008377; Trypanosome sialidase	K01519 inosine triphosphate pyrophosphatase [EC:3.6.1.-] | (RefSeq) ITPA; inosine triphosphatase	sp|Q2KIC5|ITPA_BOVIN	tr|L8IMP5|L8IMP5_BOSMU
BmuPB000728	6.21	16.57	12.33	9.64	11.32	11.04	8.67	1.2	GO:0005779; integral to peroxisomal membrane; Cellular Component GO:0045033; peroxisome inheritance; Biological Process	IPR026235; Inheritance of peroxisomes protein 2	no KO assigned | (RefSeq) C13H20orf194; chromosome 13 open reading frame, human C20orf194	sp|Q5TEA3|CT194_HUMAN	tr|E1BK28|E1BK28_BOVIN
BmuPB000729	2.07	6.84	7.69	4.96	10.26	4.65	4.48	0.32	GO:0005506; iron ion binding; Molecular Function GO:0005515; protein binding; Molecular Function GO:0009055; electron carrier activity; Molecular Function GO:0016020; membrane; Cellular Component GO:0016705; oxidoreductase activity, acting on paired donors, with incorporation or reduction of molecular oxygen; Molecular Function GO:0020037; heme binding; Molecular Function GO:0030246; carbohydrate…	IPR000073; Alpha/beta hydrolase fold-1 IPR000742; Epidermal growth factor-like domain IPR000859; CUB domain IPR001128; Cytochrome P450 IPR001304; C-type lectin IPR002049; EGF-like, laminin IPR002165; Plexin IPR003659; Plexin/semaphorin/integrin IPR006652; Kelch repeat type 1	no KO assigned | (RefSeq) ATRN; attractin	sp|O75882|ATRN_HUMAN	tr|Q8MJ16|Q8MJ16_BOVIN
BmuPB000730	1.4	1.31	9.59	22.54	1.06	1.72	0.88	2.95	GO:0004222; metalloendopeptidase activity; Molecular Function GO:0004930; G-protein coupled receptor activity; Molecular Function GO:0005515; protein binding; Molecular Function GO:0006508; proteolysis; Biological Process GO:0007186; G-protein coupled receptor signaling pathway; Biological Process GO:0008270; zinc ion binding; Molecular Function GO:0016021; integral to membrane; Cellular Component	IPR000742; Epidermal growth factor-like domain IPR001590; Peptidase M12B, ADAM/reprolysin IPR001762; Blood coagulation inhibitor, Disintegrin IPR002870; Peptidase M12B, propeptide IPR006586; ADAM, cysteine-rich IPR022348; G protein-coupled receptor 162	K08616 disintegrin and metalloproteinase domain-containing protein 33 [EC:3.4.24.-] | (RefSeq) ADAM33; ADAM metallopeptidase domain 33	sp|Q9BZ11|ADA33_HUMAN	tr|L8IM72|L8IM72_BOSMU
BmuPB000731	0.44	0.04	0.29	0.43	0.23	0.42	0.73	1.27	GO:0005515; protein binding; Molecular Function GO:0016180; snRNA processing; Biological Process GO:0032039; integrator complex; Cellular Component	IPR003598; Immunoglobulin subtype 2 IPR003599; Immunoglobulin subtype IPR007110; Immunoglobulin-like domain IPR013098; Immunoglobulin I-set IPR013106; Immunoglobulin V-set domain IPR013162; CD80-like, immunoglobulin C2-set IPR026236; Integrator complex subunit 2	K06548 sialoadhesin | (RefSeq) SIGLEC1; sialic acid binding Ig like lectin 1	sp|A7LCJ3|SN_PIG	tr|E1BGL8|E1BGL8_BOVIN
BmuPB000732	3.87	3.99	2.86	3.51	6.76	7.62	5.15	3.3	GO:0005267; potassium channel activity; Molecular Function GO:0006807; nitrogen compound metabolic process; Biological Process GO:0016020; membrane; Cellular Component GO:0071805; potassium ion transmembrane transport; Biological Process	IPR005483; Carbamoyl-phosphate synthase large subunit, CPSase domain IPR008074; Two pore domain potassium channel, TRAAK IPR026685; Heat shock 70kDa protein 12	no KO assigned | (RefSeq) HSPA12B; heat shock protein family A (Hsp70) member 12B	sp|Q96MM6|HS12B_HUMAN	tr|L8IR69|L8IR69_BOSMU
BmuPB000733	168.71	131.38	163.01	100.87	120.24	169.2	140.71	161.9	GO:0003723; RNA binding; Molecular Function GO:0006353; DNA-dependent transcription, termination; Biological Process GO:0006355; regulation of transcription, DNA-dependent; Biological Process	IPR000824; Transcription attenuation protein MtrB IPR026794; Uncharacterised protein family UPF0687	no KO assigned | (RefSeq) chromosome unknown open reading frame, human C20orf27	sp|Q2KIM1|CT027_BOVIN	tr|G1LWA3|G1LWA3_AILME
BmuPB000734	6.72	4.88	3.23	5.56	3.43	5.73	16.44	25.56	GO:0004252; serine-type endopeptidase activity; Molecular Function GO:0006508; proteolysis; Biological Process	IPR001847; Peptidase S21 IPR010441; Protein of unknown function DUF1042	no KO assigned | (RefSeq) SPEF1; sperm flagellar 1	sp|Q58DA1|SPEF1_BOVIN	tr|D2HAB5|D2HAB5_AILME
BmuPB000735	61.35	56.29	32.89	32.39	28.89	49.81	43.92	77.12	GO:0000775; chromosome, centromeric region; Cellular Component GO:0003677; DNA binding; Molecular Function GO:0003682; chromatin binding; Molecular Function GO:0005634; nucleus; Cellular Component GO:0006355; regulation of transcription, DNA-dependent; Biological Process	IPR000533; Tropomyosin IPR015115; Centromere protein Cenp-B, dimerisation domain	K11496 centromere protein B | (RefSeq) CENPB; centromere protein B	sp|P49451|CENPB_SHEEP	tr|H2REE5|H2REE5_PANTR
BmuPB000736	0.59	0.67	0.61	2.56	1.48	2.07	1.03	0.95	GO:0000087; M phase of mitotic cell cycle; Biological Process GO:0001505; regulation of neurotransmitter levels; Biological Process GO:0004725; protein tyrosine phosphatase activity; Molecular Function GO:0004969; histamine receptor activity; Molecular Function GO:0005622; intracellular; Cellular Component GO:0006470; protein dephosphorylation; Biological Process GO:0007186; G-protein coupled rec…	IPR000751; M-phase inducer phosphatase IPR001763; Rhodanese-like domain IPR003980; Histamine H3 receptor	K05866 M-phase inducer phosphatase 2 [EC:3.1.3.48] | (RefSeq) CDC25B; cell division cycle 25B	sp|P30305|MPIP2_HUMAN	tr|D2KX74|D2KX74_PIG
BmuPB000737	10.03	22.36	12.66	13.32	17.68	12.41	11.18	18.04	-	IPR017998; Chaperone tailless complex polypeptide 1 (TCP-1)	K19024 AP-5 complex subunit sigma-1 | (RefSeq) AP5S1, C13H20orf29, C20orf29; adaptor related protein complex 5 sigma 1 subunit	sp|Q9NUS5|AP5S1_HUMAN	tr|Q58D73|Q58D73_BOVIN
BmuPB000738	3.14	9.42	4.59	6.42	6.15	6.55	5.09	0.35	GO:0004871; signal transducer activity; Molecular Function GO:0004930; G-protein coupled receptor activity; Molecular Function GO:0005739; mitochondrion; Cellular Component GO:0007186; G-protein coupled receptor signaling pathway; Biological Process GO:0016021; integral to membrane; Cellular Component GO:0051607; defense response to virus; Biological Process	IPR022335; G protein-coupled receptor 153 IPR026148; Mitochondrial antiviral-signaling protein	K12648 mitochondrial antiviral-signaling protein | (RefSeq) MAVS, VISA; mitochondrial antiviral signaling protein	sp|Q7Z434|MAVS_HUMAN	tr|F1MU42|F1MU42_BOVIN
BmuPB000739	21.69	24.59	21.33	13.62	18.7	20.69	29.49	32.36	GO:0003677; DNA binding; Molecular Function GO:0003824; catalytic activity; Molecular Function GO:0004594; pantothenate kinase activity; Molecular Function GO:0005524; ATP binding; Molecular Function GO:0005694; chromosome; Cellular Component GO:0006259; DNA metabolic process; Biological Process GO:0015937; coenzyme A biosynthetic process; Biological Process	IPR002815; Spo11/DNA topoisomerase VI, subunit A IPR004567; Type II pantothenate kinase	K09680 type II pantothenate kinase [EC:2.7.1.33] | (RefSeq) PANK2; pantothenate kinase 2	sp|Q9BZ23|PANK2_HUMAN	tr|F7FW55|F7FW55_MACMU
BmuPB000740	2.75	3.42	1.89	3.59	1.32	2.13	3.96	4.87	GO:0005515; protein binding; Molecular Function GO:0007186; G-protein coupled receptor signaling pathway; Biological Process GO:0008270; zinc ion binding; Molecular Function GO:0016021; integral to membrane; Cellular Component GO:0016492; G-protein coupled neurotensin receptor activity; Molecular Function	IPR001841; Zinc finger, RING-type IPR003984; Neurotensin receptor IPR011016; Zinc finger, RING-CH-type	no KO assigned | (RefSeq) RNF24; ring finger protein 24	sp|Q9Y225|RNF24_HUMAN	tr|L8IR73|L8IR73_BOSMU
BmuPB000741	12.88	13.95	6.5	4.43	8.39	17.87	11.4	6.78	GO:0004993; serotonin receptor activity; Molecular Function GO:0005887; integral to plasma membrane; Cellular Component GO:0007186; G-protein coupled receptor signaling pathway; Biological Process GO:0007268; synaptic transmission; Biological Process GO:0016491; oxidoreductase activity; Molecular Function GO:0032098; regulation of appetite; Biological Process GO:0055114; oxidation-reduction proce…	IPR001520; 5-Hydroxytryptamine 4 receptor IPR002937; Amine oxidase	K12259 spermine oxidase [EC:1.5.3.16 1.5.3.-] | (RefSeq) SMOX; spermine oxidase	sp|Q99K82|SMOX_MOUSE	tr|E1B7M5|E1B7M5_BOVIN
BmuPB000742	0.12	0	0	0	0	0	0	0	GO:0004930; G-protein coupled receptor activity; Molecular Function GO:0004935; adrenergic receptor activity; Molecular Function GO:0004937; alpha1-adrenergic receptor activity; Molecular Function GO:0004983; neuropeptide Y receptor activity; Molecular Function GO:0007186; G-protein coupled receptor signaling pathway; Biological Process GO:0016021; integral to membrane; Cellular Component	IPR000276; G protein-coupled receptor, rhodopsin-like IPR000363; Alpha 1D adrenoceptor IPR000611; Neuropeptide Y receptor family IPR002233; Adrenoceptor family IPR017452; GPCR, rhodopsin-like, 7TM	K04137 adrenergic receptor alpha-1D | (RefSeq) ADRA1D; adrenoceptor alpha 1D	sp|Q9TTM9|ADA1D_PIG	tr|E1B7W0|E1B7W0_BOVIN
BmuPB000743	0	0	0	0	0	0.23	0	0	GO:0016020; membrane; Cellular Component	IPR001414; Ocular albinism protein, type 1	no KO assigned | (RefSeq) thioredoxin-related transmembrane protein 4	sp|Q9H1E5|TMX4_HUMAN	tr|L8ICP4|L8ICP4_BOSMU
BmuPB000744	0	0	0	0	0	0	0	0	GO:0004499; N,N-dimethylaniline monooxygenase activity; Molecular Function GO:0010181; FMN binding; Molecular Function GO:0016491; oxidoreductase activity; Molecular Function GO:0055114; oxidation-reduction process; Biological Process	IPR000262; FMN-dependent dehydrogenase IPR002253; Flavin monooxygenase (FMO) 1 IPR012133; Alpha-hydroxy acid dehydrogenase, FMN-dependent	K11517 (S)-2-hydroxy-acid oxidase [EC:1.1.3.15] | (RefSeq) HAO1; hydroxyacid oxidase 1	sp|Q9UJM8|HAOX1_HUMAN	tr|L8I9T9|L8I9T9_BOSMU
BmuPB000745	4.48	4.99	0.18	3.55	2.81	5.61	5.77	0.69	GO:0005576; extracellular region; Cellular Component GO:0008083; growth factor activity; Molecular Function GO:0040007; growth; Biological Process	IPR001111; Transforming growth factor-beta, N-terminal IPR001839; Transforming growth factor-beta, C-terminal IPR002405; Inhibin, alpha subunit IPR015615; Transforming growth factor-beta-related	K21283 bone morphogenetic protein 2 | (RefSeq) BMP2; bone morphogenetic protein 2	sp|O19006|BMP2_DAMDA	tr|A5PJI9|A5PJI9_BOVIN
BmuPB000746	0.3	0.75	1.55	0.49	0.87	1.17	0.11	0.13	GO:0005515; protein binding; Molecular Function GO:0005543; phospholipid binding; Molecular Function GO:0006812; cation transport; Biological Process GO:0016021; integral to membrane; Cellular Component GO:0019829; cation-transporting ATPase activity; Molecular Function	IPR001757; Cation-transporting P-type ATPase IPR001849; Pleckstrin homology domain IPR018979; FERM, N-terminal IPR019748; FERM central domain IPR019749; Band 4.1 domain	K17082 kindlin 1 | (RefSeq) FERMT1; fermitin family member 1	sp|Q9BQL6|FERM1_HUMAN	tr|L8ITA0|L8ITA0_BOSMU
BmuPB000747	0	0	0	0	0	0	0	0	GO:0004957; prostaglandin E receptor activity; Molecular Function GO:0005515; protein binding; Molecular Function GO:0007186; G-protein coupled receptor signaling pathway; Biological Process GO:0016021; integral to membrane; Cellular Component	IPR000708; Prostanoid EP1 receptor IPR003591; Leucine-rich repeat, typical subtype IPR003961; Fibronectin, type III	no KO assigned | (RefSeq) LRRN4; leucine rich repeat neuronal 4	sp|Q8WUT4|LRRN4_HUMAN	tr|E1BCJ9|E1BCJ9_BOVIN
BmuPB000748	12.61	18.09	13.45	16.78	11.88	9.95	10.95	11.66	GO:0005164; tumor necrosis factor receptor binding; Molecular Function GO:0006955; immune response; Biological Process GO:0008654; phospholipid biosynthetic process; Biological Process GO:0016020; membrane; Cellular Component GO:0016780; phosphotransferase activity, for other substituted phosphate groups; Molecular Function	IPR000462; CDP-alcohol phosphatidyltransferase IPR002961; Tumour necrosis factor c/lymphotoxin-beta	K08744 cardiolipin synthase (CMP-forming) [EC:2.7.8.41] | (RefSeq) CRLS1; cardiolipin synthase 1	sp|Q9UJA2|CRLS1_HUMAN	tr|A5PJS7|A5PJS7_BOVIN
BmuPB000749	3.21	1.34	1.62	0.9	0.38	0.23	0	0.61	GO:0000166; nucleotide binding; Molecular Function GO:0003677; DNA binding; Molecular Function GO:0003700; sequence-specific DNA binding transcription factor activity; Molecular Function GO:0005524; ATP binding; Molecular Function GO:0005634; nucleus; Cellular Component GO:0006260; DNA replication; Biological Process GO:0006355; regulation of transcription, DNA-dependent; Biological Process GO:00…	IPR001208; Mini-chromosome maintenance, DNA-dependent ATPase IPR002418; Transcription regulator Myc IPR003593; AAA+ ATPase domain	K10737 DNA helicase MCM8 [EC:3.6.4.12] | (RefSeq) MCM8; minichromosome maintenance 8 homologous recombination repair factor	sp|E1BPX4|MCM8_BOVIN	tr|L8IXA9|L8IXA9_BOSMU
BmuPB000750	7.16	3.11	8.16	9.53	4.9	6.74	4.05	8.15	GO:0003743; translation initiation factor activity; Molecular Function GO:0005886; plasma membrane; Cellular Component GO:0006413; translational initiation; Biological Process GO:0006813; potassium ion transport; Biological Process GO:0015079; potassium ion transmembrane transporter activity; Molecular Function	IPR006036; Potassium uptake protein TrkA IPR007316; Eukaryotic initiation factor 3, gamma subunit	K03256 tRNA (adenine-N(1)-)-methyltransferase non-catalytic subunit | (RefSeq) TRMT6; tRNA methyltransferase 6	sp|Q2T9V5|TRM6_BOVIN	tr|L8IUX5|L8IUX5_BOSMU
[truncated: 21,727 more rows]
