# Supplementary material for: Genome-Wide DNA Methylation and Hydroxymethylation Changes Revealed Epigenetic Regulation of Neuromodulation and Myelination in Yak Hypothalamus
Source: Front Genet. 2021 Sep 27;12:592135. doi: 10.3389/fgene.2021.592135 (PMC8503545; doi:10.3389/fgene.2021.592135)
Supplement: Supplementary file 10 [file Table_9.XLSX]

## Sheet: Sheet1
Supplymentary table 9.GO and KEGG enriched terms for DEGs in yak
Group	Enrichment	Term	Category	Observed	Expected	FoldChange	rawP	adjP	Term_Name	GeneList
hypothalamus vs cerebellum	GO	GO:0005515	4194	979	728.45	1.34395	2.04712e-13	1.36645e-10	molecular_function:protein binding	BmuPB009951;BmuPB012458;BmuPB002908;BmuPB010400;BmuPB018163;BmuPB002209;BmuPB002719;BmuPB015945;BmuPB003678;BmuPB012734;BmuPB000111;BmuPB005618;BmuPB009568;BmuPB013165;BmuPB011100;BmuPB005860;BmuPB010623;BmuPB009830;BmuPB011722;BmuPB009223;BmuPB018652;BmuPB004165;BmuPB013071;BmuPB001931;BmuPB017547;BmuPB016217;BmuPB008677;BmuPB013187;BmuPB018061;BmuPB015170;BmuPB010398;BmuPB002692;BmuPB013945;Bmu…
		GO:0005543	247	89	42.9011	2.07454	3.20267e-08	1.06889e-05	molecular_function:phospholipid binding	BmuPB005701;BmuPB014675;BmuPB000793;BmuPB009701;BmuPB015249;BmuPB016099;BmuPB000187;BmuPB004573;BmuPB015627;BmuPB014606;BmuPB018178;BmuPB003089;BmuPB018075;BmuPB011501;BmuPB015366;BmuPB015476;BmuPB000227;BmuPB004589;BmuPB020518;BmuPB020258;BmuPB006665;BmuPB011548;BmuPB004961;BmuPB012909;BmuPB002716;BmuPB006641;BmuPB002970;BmuPB014386;BmuPB004758;BmuPB005418;BmuPB006724;BmuPB019055;BmuPB005348;Bmu…
		GO:0006468	688	177	119.498	1.4812	9.9842e-06	0.00266578	biological_process:protein phosphorylation	BmuPB012192;BmuPB014802;BmuPB006324;BmuPB018048;BmuPB007558;BmuPB012704;BmuPB001555;BmuPB008376;BmuPB007896;BmuPB021399;BmuPB018858;BmuPB015340;BmuPB009568;BmuPB008189;BmuPB001049;BmuPB019755;BmuPB006913;BmuPB010627;BmuPB018778;BmuPB005860;BmuPB017433;BmuPB013336;BmuPB004165;BmuPB011695;BmuPB020683;BmuPB011168;BmuPB016882;BmuPB014101;BmuPB015109;BmuPB007035;BmuPB005615;BmuPB002920;BmuPB011655;Bmu…
		GO:0007165	669	168	116.198	1.44581	5.19007e-05	0.00989821	biological_process:signal transduction	BmuPB006132;BmuPB010112;BmuPB002516;BmuPB018163;BmuPB016764;BmuPB016191;BmuPB015874;BmuPB009426;BmuPB005014;BmuPB021399;BmuPB008189;BmuPB013165;BmuPB021259;BmuPB003323;BmuPB011265;BmuPB015426;BmuPB016394;BmuPB006539;BmuPB005951;BmuPB009726;BmuPB020586;BmuPB019948;BmuPB003982;BmuPB005430;BmuPB001796;BmuPB015931;BmuPB010300;BmuPB007154;BmuPB005556;BmuPB012687;BmuPB003677;BmuPB015942;BmuPB003382;Bmu…
		GO:0004672	503	131	87.3654	1.49945	9.45514e-05	0.0140251	molecular_function:protein kinase activity	BmuPB012192;BmuPB012794;BmuPB014802;BmuPB006324;BmuPB018048;BmuPB008755;BmuPB020081;BmuPB007558;BmuPB010044;BmuPB012704;BmuPB001555;BmuPB009120;BmuPB005852;BmuPB008376;BmuPB021399;BmuPB016393;BmuPB015340;BmuPB009568;BmuPB008189;BmuPB001049;BmuPB004688;BmuPB006029;BmuPB006913;BmuPB010627;BmuPB015802;BmuPB018778;BmuPB002916;BmuPB014010;BmuPB017433;BmuPB012533;BmuPB013336;BmuPB004165;BmuPB011695;Bmu…
		GO:0004713	415	112	72.0808	1.55381	9.36821e-05	0.0140251	molecular_function:protein tyrosine kinase activity	BmuPB012192;BmuPB012794;BmuPB014802;BmuPB006324;BmuPB008755;BmuPB020081;BmuPB007558;BmuPB001555;BmuPB009120;BmuPB005852;BmuPB021399;BmuPB016393;BmuPB015340;BmuPB009568;BmuPB008189;BmuPB001049;BmuPB004688;BmuPB006029;BmuPB006913;BmuPB010627;BmuPB015802;BmuPB018778;BmuPB002916;BmuPB014010;BmuPB017433;BmuPB012533;BmuPB004165;BmuPB011695;BmuPB011168;BmuPB014101;BmuPB015109;BmuPB005615;BmuPB002920;Bmu…
		GO:0005089	68	29	11.8108	2.45537	0.000144837	0.0175779	molecular_function:Rho guanyl-nucleotide exchange factor activity	BmuPB005701;BmuPB014675;BmuPB000793;BmuPB009995;BmuPB009534;BmuPB016099;BmuPB018075;BmuPB018031;BmuPB006665;BmuPB015373;BmuPB011548;BmuPB007286;BmuPB004248;BmuPB007287;BmuPB012909;BmuPB002716;BmuPB002970;BmuPB006641;BmuPB021148;BmuPB004140;BmuPB005096;BmuPB005383;BmuPB014155;BmuPB003882;BmuPB015489;BmuPB007719;BmuPB013448;BmuPB006509;BmuPB010383;
		GO:0035023	68	29	11.8108	2.45537	0.000144837	0.0175779	biological_process:regulation of Rho protein signal transduction	BmuPB005701;BmuPB014675;BmuPB000793;BmuPB009995;BmuPB009534;BmuPB016099;BmuPB018075;BmuPB018031;BmuPB006665;BmuPB015373;BmuPB011548;BmuPB007286;BmuPB004248;BmuPB007287;BmuPB012909;BmuPB002716;BmuPB002970;BmuPB006641;BmuPB021148;BmuPB004140;BmuPB005096;BmuPB005383;BmuPB014155;BmuPB003882;BmuPB015489;BmuPB007719;BmuPB013448;BmuPB006509;BmuPB010383;
		GO:0005085	44	21	7.6423	2.74786	0.000334543	0.0372179	molecular_function:guanyl-nucleotide exchange factor activity	BmuPB000050;BmuPB008959;BmuPB012408;BmuPB009845;BmuPB011460;BmuPB009107;BmuPB015861;BmuPB018175;BmuPB015546;BmuPB005096;BmuPB002222;BmuPB016394;BmuPB003411;BmuPB009092;BmuPB012964;BmuPB008440;BmuPB006844;BmuPB011722;BmuPB007257;BmuPB009195;BmuPB007287;
		GO:0016311	91	33	15.8057	2.08786	0.000570177	0.0490584	biological_process:dephosphorylation	BmuPB008397;BmuPB017179;BmuPB002807;BmuPB011097;BmuPB016305;BmuPB012602;BmuPB010661;BmuPB002262;BmuPB015297;BmuPB007454;BmuPB000438;BmuPB007827;BmuPB005568;BmuPB005461;BmuPB011741;BmuPB007216;BmuPB011787;BmuPB001664;BmuPB007800;BmuPB020293;BmuPB009357;BmuPB010902;BmuPB020159;BmuPB020294;BmuPB000280;BmuPB007307;BmuPB017987;BmuPB012622;BmuPB005860;BmuPB018721;BmuPB008571;BmuPB009953;BmuPB017820;
		GO:0005216	256	72	44.4643	1.61928	0.000563789	0.0490584	molecular_function:ion channel activity	BmuPB005115;BmuPB016671;BmuPB008828;BmuPB018236;BmuPB008452;BmuPB011145;BmuPB003930;BmuPB007605;BmuPB005176;BmuPB020276;BmuPB011265;BmuPB001493;BmuPB003297;BmuPB003038;BmuPB010775;BmuPB015244;BmuPB011246;BmuPB003781;BmuPB010814;BmuPB013563;BmuPB004099;BmuPB012456;BmuPB002202;BmuPB009305;BmuPB010347;BmuPB015616;BmuPB020593;BmuPB005327;BmuPB018887;BmuPB013455;BmuPB000190;BmuPB007607;BmuPB014081;Bmu…
		GO:0046872	1058	238	183.763	1.29515	0.000597571	0.0490584	molecular_function:metal ion binding	BmuPB004353;BmuPB014924;BmuPB006263;BmuPB012626;BmuPB005014;BmuPB003047;BmuPB000667;BmuPB000856;BmuPB014018;BmuPB019650;BmuPB009804;BmuPB009223;BmuPB016842;BmuPB019304;BmuPB015583;BmuPB015878;BmuPB021546;BmuPB011246;BmuPB004845;BmuPB007860;BmuPB020845;BmuPB012151;BmuPB012474;BmuPB008075;BmuPB016210;BmuPB015264;BmuPB007719;BmuPB001082;BmuPB012964;BmuPB011231;BmuPB017563;BmuPB008942;BmuPB019869;Bmu…
		GO:0005509	711	168	123.493	1.36041	0.000624714	0.0490584	molecular_function:calcium ion binding	BmuPB007052;BmuPB018919;BmuPB018163;BmuPB009115;BmuPB006523;BmuPB019854;BmuPB008086;BmuPB014418;BmuPB011133;BmuPB017254;BmuPB016105;BmuPB007896;BmuPB008299;BmuPB008189;BmuPB000081;BmuPB016579;BmuPB010623;BmuPB012466;BmuPB001313;BmuPB006539;BmuPB018270;BmuPB011028;BmuPB014812;BmuPB005084;BmuPB001965;BmuPB015554;BmuPB008642;BmuPB021033;BmuPB012687;BmuPB005561;BmuPB014647;BmuPB006133;BmuPB018855;Bmu…
	KEGG	map04714	242	103	42.0327	2.45048	1.69795e-12	3.03084e-10	Thermogenesis	BmuPB009968;BmuPB001477;BmuPB010713;BmuPB011543;BmuPB019305;BmuPB014138;BmuPB017781;BmuPB014189;BmuPB003333;BmuPB006590;BmuPB015410;BmuPB019648;BmuPB015380;BmuPB012704;BmuPB009072;BmuPB010998;BmuPB017852;BmuPB017834;BmuPB012407;BmuPB008565;BmuPB011667;BmuPB009273;BmuPB019838;BmuPB010881;BmuPB017633;BmuPB004383;BmuPB007870;BmuPB006089;BmuPB012344;BmuPB006422;BmuPB004623;BmuPB014460;BmuPB001731;Bmu…
		map04723	152	76	26.4007	2.87871	3.64528e-12	4.33788e-10	Retrograde_endocannabinoid_signaling	BmuPB018887;BmuPB009968;BmuPB005115;BmuPB019305;BmuPB014802;BmuPB009576;BmuPB009815;BmuPB018163;BmuPB015410;BmuPB008755;BmuPB008402;BmuPB005113;BmuPB019648;BmuPB015380;BmuPB016562;BmuPB001359;BmuPB009072;BmuPB010998;BmuPB019277;BmuPB017834;BmuPB008565;BmuPB004701;BmuPB012758;BmuPB002171;BmuPB014245;BmuPB009273;BmuPB010881;BmuPB004383;BmuPB007870;BmuPB006089;BmuPB006422;BmuPB013505;BmuPB009883;Bmu…
		map05016	207	89	35.9536	2.47542	3.56818e-11	3.1846e-09	Huntington_s_disease	BmuPB011415;BmuPB009968;BmuPB001477;BmuPB010713;BmuPB011543;BmuPB019305;BmuPB014138;BmuPB015824;BmuPB017781;BmuPB014189;BmuPB003333;BmuPB018163;BmuPB015410;BmuPB004573;BmuPB009072;BmuPB019277;BmuPB017834;BmuPB008565;BmuPB002256;BmuPB002171;BmuPB009273;BmuPB017266;BmuPB019838;BmuPB017633;BmuPB004383;BmuPB007870;BmuPB006089;BmuPB006422;BmuPB001731;BmuPB005772;BmuPB010011;BmuPB006342;BmuPB010275;Bmu…
		map05010	185	80	32.1324	2.4897	3.13644e-10	2.23942e-08	Alzheimer_s_disease	BmuPB009968;BmuPB001477;BmuPB010713;BmuPB011543;BmuPB019305;BmuPB014138;BmuPB018575;BmuPB017781;BmuPB014189;BmuPB003333;BmuPB018163;BmuPB015410;BmuPB016710;BmuPB003044;BmuPB009072;BmuPB019277;BmuPB017834;BmuPB008565;BmuPB002171;BmuPB009273;BmuPB009293;BmuPB019838;BmuPB017633;BmuPB004383;BmuPB007870;BmuPB006089;BmuPB008838;BmuPB004811;BmuPB006422;BmuPB013505;BmuPB001731;BmuPB005772;BmuPB016811;Bmu…
		map00190	145	65	25.1849	2.58092	3.92967e-09	2.33815e-07	Oxidative_phosphorylation	BmuPB009968;BmuPB001477;BmuPB010713;BmuPB011543;BmuPB019305;BmuPB014138;BmuPB017781;BmuPB014189;BmuPB003333;BmuPB015410;BmuPB009072;BmuPB017834;BmuPB008565;BmuPB009273;BmuPB019838;BmuPB017633;BmuPB004383;BmuPB007870;BmuPB006089;BmuPB006422;BmuPB001731;BmuPB005772;BmuPB010011;BmuPB006342;BmuPB011137;BmuPB015419;BmuPB010275;BmuPB012079;BmuPB005079;BmuPB014817;BmuPB016269;BmuPB019547;BmuPB010212;Bmu…
		map05012	152	67	26.4007	2.53781	4.74594e-09	2.42043e-07	Parkinson_s_disease	BmuPB009968;BmuPB001477;BmuPB018605;BmuPB010713;BmuPB011543;BmuPB019305;BmuPB014138;BmuPB017781;BmuPB014189;BmuPB003333;BmuPB015410;BmuPB008402;BmuPB015380;BmuPB018236;BmuPB009072;BmuPB017834;BmuPB008565;BmuPB009273;BmuPB019838;BmuPB017633;BmuPB004383;BmuPB007870;BmuPB006089;BmuPB006422;BmuPB001731;BmuPB005772;BmuPB010011;BmuPB006342;BmuPB005289;BmuPB010275;BmuPB006626;BmuPB012079;BmuPB005079;Bmu…
		map04932	158	58	27.4428	2.11349	4.84834e-06	0.000216357	Nonalcoholic_fatty_liver_disease_NAFLD	BmuPB009968;BmuPB001477;BmuPB011543;BmuPB019305;BmuPB009609;BmuPB014802;BmuPB015410;BmuPB008755;BmuPB009072;BmuPB017834;BmuPB008565;BmuPB009273;BmuPB017900;BmuPB019838;BmuPB004383;BmuPB007870;BmuPB006089;BmuPB006422;BmuPB001731;BmuPB005772;BmuPB010011;BmuPB006342;BmuPB010275;BmuPB005079;BmuPB014817;BmuPB016269;BmuPB010212;BmuPB016184;BmuPB016249;BmuPB000512;BmuPB017967;BmuPB013604;BmuPB013500;Bmu…
		map04724	121	47	21.0163	2.23636	1.04729e-05	0.000415426	Glutamatergic_synapse	BmuPB015239;BmuPB015244;BmuPB009350;BmuPB000368;BmuPB009815;BmuPB018163;BmuPB008402;BmuPB007690;BmuPB016710;BmuPB015380;BmuPB005747;BmuPB016562;BmuPB001359;BmuPB003089;BmuPB017195;BmuPB010998;BmuPB019277;BmuPB002171;BmuPB015056;BmuPB014245;BmuPB014873;BmuPB007750;BmuPB013505;BmuPB009883;BmuPB013816;BmuPB001395;BmuPB013424;BmuPB006299;BmuPB014996;BmuPB013190;BmuPB006545;BmuPB015055;BmuPB018578;Bmu…
		map04360	175	61	30.3955	2.00687	1.23835e-05	0.00044209	Axon_guidance	BmuPB005701;BmuPB009609;BmuPB004980;BmuPB008402;BmuPB016562;BmuPB011050;BmuPB009120;BmuPB008140;BmuPB010861;BmuPB014058;BmuPB003724;BmuPB015340;BmuPB020902;BmuPB001254;BmuPB006913;BmuPB008406;BmuPB015458;BmuPB015383;BmuPB019060;BmuPB018778;BmuPB012934;BmuPB002497;BmuPB003881;BmuPB015530;BmuPB011648;BmuPB000603;BmuPB003982;BmuPB006954;BmuPB011168;BmuPB002387;BmuPB017426;BmuPB014101;BmuPB009820;Bmu…
		map04727	90	36	15.632	2.30297	7.3708e-05	0.00219281	GABAergic_synapse	BmuPB018887;BmuPB005115;BmuPB009577;BmuPB009576;BmuPB009815;BmuPB008402;BmuPB005113;BmuPB015380;BmuPB005114;BmuPB016562;BmuPB001359;BmuPB020575;BmuPB000203;BmuPB011578;BmuPB010998;BmuPB000227;BmuPB012758;BmuPB000451;BmuPB015056;BmuPB012762;BmuPB013505;BmuPB009883;BmuPB002542;BmuPB013816;BmuPB001395;BmuPB013424;BmuPB015055;BmuPB020276;BmuPB002077;BmuPB011843;BmuPB006682;BmuPB011011;BmuPB014409;Bmu…
		map03010	301	86	52.2803	1.64498	0.000126777	0.00331629	Ribosome	BmuPB018977;BmuPB021550;BmuPB007624;BmuPB007456;BmuPB006523;BmuPB005967;BmuPB019365;BmuPB016020;BmuPB018611;BmuPB005238;BmuPB012820;BmuPB007280;BmuPB015905;BmuPB009209;BmuPB020958;BmuPB010010;BmuPB022261;BmuPB002845;BmuPB014769;BmuPB019096;BmuPB000647;BmuPB005396;BmuPB019211;BmuPB017680;BmuPB002611;BmuPB015223;BmuPB021540;BmuPB007098;BmuPB016657;BmuPB006921;BmuPB000127;BmuPB000513;BmuPB006318;Bmu…
		map04725	113	41	19.6268	2.08898	0.000144872	0.00344796	Cholinergic_synapse	BmuPB003982;BmuPB018887;BmuPB008366;BmuPB003283;BmuPB015244;BmuPB014426;BmuPB014081;BmuPB009609;BmuPB000368;BmuPB009815;BmuPB018163;BmuPB008402;BmuPB009820;BmuPB015380;BmuPB016951;BmuPB016562;BmuPB001359;BmuPB009386;BmuPB011050;BmuPB010998;BmuPB019277;BmuPB002171;BmuPB004099;BmuPB000668;BmuPB007750;BmuPB013505;BmuPB009883;BmuPB013816;BmuPB016388;BmuPB001395;BmuPB013424;BmuPB000666;BmuPB008540;Bmu…
		map05033	40	21	6.94755	3.02265	0.000166278	0.00349184	Nicotine_addiction	BmuPB018887;BmuPB005115;BmuPB006299;BmuPB013190;BmuPB009577;BmuPB006545;BmuPB020276;BmuPB009576;BmuPB000666;BmuPB005113;BmuPB007815;BmuPB016710;BmuPB006682;BmuPB005114;BmuPB017195;BmuPB012088;BmuPB008949;BmuPB012758;BmuPB000451;BmuPB014245;BmuPB012762;
		map05032	94	36	16.3267	2.20497	0.000161484	0.00349184	Morphine_addiction	BmuPB006960;BmuPB018887;BmuPB005430;BmuPB005115;BmuPB009577;BmuPB009576;BmuPB000368;BmuPB009815;BmuPB008402;BmuPB005113;BmuPB015380;BmuPB005114;BmuPB016562;BmuPB001359;BmuPB012120;BmuPB010998;BmuPB001622;BmuPB015507;BmuPB012758;BmuPB015942;BmuPB000451;BmuPB012762;BmuPB009883;BmuPB019238;BmuPB013816;BmuPB012122;BmuPB001395;BmuPB013424;BmuPB020276;BmuPB002077;BmuPB006682;BmuPB011011;BmuPB014409;Bmu…
		map04070	101	37	17.5426	2.10916	0.000261111	0.00517869	Phosphatidylinositol_signaling_system	BmuPB008538;BmuPB003374;BmuPB019935;BmuPB015244;BmuPB001895;BmuPB009609;BmuPB002807;BmuPB016282;BmuPB018133;BmuPB018163;BmuPB009820;BmuPB015945;BmuPB016562;BmuPB019277;BmuPB000945;BmuPB007859;BmuPB007135;BmuPB002776;BmuPB011660;BmuPB007750;BmuPB020293;BmuPB007466;BmuPB019219;BmuPB020294;BmuPB000756;BmuPB012747;BmuPB018745;BmuPB007681;BmuPB013169;BmuPB016157;BmuPB003529;BmuPB009754;BmuPB005417;Bmu…
		map04728	133	45	23.1006	1.948	0.000278053	0.00522448	Dopaminergic_synapse	BmuPB014158;BmuPB018887;BmuPB018605;BmuPB014802;BmuPB009815;BmuPB018163;BmuPB008755;BmuPB008402;BmuPB010589;BmuPB015380;BmuPB018236;BmuPB016562;BmuPB001359;BmuPB011050;BmuPB019277;BmuPB001973;BmuPB002171;BmuPB013505;BmuPB009883;BmuPB009049;BmuPB005289;BmuPB000348;BmuPB014755;BmuPB014409;BmuPB014027;BmuPB012797;BmuPB006483;BmuPB015244;BmuPB000368;BmuPB003684;BmuPB000887;BmuPB007947;BmuPB007750;Bmu…
		map04072	162	52	28.1376	1.84806	0.000313925	0.00560356	Phospholipase_D_signaling_pathway	BmuPB012037;BmuPB004731;BmuPB015239;BmuPB009609;BmuPB006590;BmuPB018163;BmuPB015651;BmuPB007690;BmuPB015380;BmuPB016562;BmuPB003089;BmuPB006515;BmuPB009092;BmuPB018415;BmuPB010998;BmuPB019277;BmuPB009332;BmuPB002776;BmuPB021103;BmuPB011011;BmuPB016707;BmuPB016394;BmuPB008947;BmuPB009754;BmuPB020896;BmuPB017467;BmuPB011727;BmuPB019126;BmuPB004158;BmuPB007491;BmuPB010270;BmuPB003982;BmuPB008538;Bmu…
		map05231	107	38	18.5847	2.04469	0.000372108	0.00632583	Choline_metabolism_in_cancer	BmuPB017851;BmuPB003982;BmuPB008538;BmuPB010077;BmuPB009609;BmuPB014802;BmuPB006590;BmuPB008755;BmuPB018772;BmuPB009820;BmuPB016562;BmuPB003089;BmuPB006515;BmuPB009386;BmuPB009092;BmuPB015353;BmuPB007859;BmuPB011937;BmuPB002776;BmuPB007287;BmuPB009924;BmuPB020942;BmuPB008947;BmuPB009754;BmuPB012568;BmuPB017467;BmuPB009855;BmuPB000753;BmuPB019126;BmuPB012723;BmuPB004158;BmuPB010721;BmuPB012823;Bmu…
		map00562	72	28	12.5056	2.239	0.000611926	0.00949816	Inositol_phosphate_metabolism	BmuPB008366;BmuPB003374;BmuPB019935;BmuPB001895;BmuPB002807;BmuPB004793;BmuPB016282;BmuPB018133;BmuPB018163;BmuPB009820;BmuPB015945;BmuPB019277;BmuPB000945;BmuPB007135;BmuPB020293;BmuPB007466;BmuPB019219;BmuPB020294;BmuPB012747;BmuPB018745;BmuPB007681;BmuPB013169;BmuPB016157;BmuPB003529;BmuPB005417;BmuPB000107;BmuPB019126;BmuPB005699;
		map04810	220	63	38.2115	1.64872	0.000983574	0.0125406	Regulation_of_actin_cytoskeleton	BmuPB018023;BmuPB003374;BmuPB016396;BmuPB004731;BmuPB019234;BmuPB009609;BmuPB020419;BmuPB008676;BmuPB015651;BmuPB004501;BmuPB006515;BmuPB018075;BmuPB011508;BmuPB009332;BmuPB001547;BmuPB000945;BmuPB015378;BmuPB015340;BmuPB012909;BmuPB002716;BmuPB003313;BmuPB005257;BmuPB018726;BmuPB008540;BmuPB017335;BmuPB016047;BmuPB008947;BmuPB017467;BmuPB019126;BmuPB003982;BmuPB008546;BmuPB009995;BmuPB014426;Bmu…
		map04926	126	41	21.8848	1.87345	0.000951734	0.0125406	Relaxin_signaling_pathway	BmuPB003982;BmuPB009393;BmuPB009609;BmuPB014802;BmuPB013267;BmuPB009815;BmuPB018163;BmuPB008755;BmuPB008402;BmuPB001375;BmuPB009820;BmuPB015380;BmuPB016562;BmuPB001359;BmuPB003212;BmuPB009386;BmuPB018415;BmuPB010998;BmuPB019277;BmuPB007287;BmuPB007908;BmuPB008952;BmuPB009883;BmuPB013816;BmuPB016388;BmuPB003309;BmuPB001395;BmuPB013424;BmuPB018058;BmuPB011011;BmuPB009924;BmuPB017868;BmuPB012919;Bmu…
		map04080	293	79	50.8908	1.55234	0.000924108	0.0125406	Neuroactive_ligandreceptor_interaction	BmuPB005115;BmuPB009576;BmuPB007690;BmuPB005747;BmuPB002595;BmuPB020044;BmuPB009332;BmuPB006500;BmuPB009312;BmuPB007913;BmuPB010881;BmuPB020276;BmuPB005289;BmuPB000666;BmuPB017478;BmuPB020896;BmuPB011727;BmuPB018871;BmuPB017338;BmuPB003038;BmuPB017446;BmuPB013527;BmuPB008546;BmuPB012725;BmuPB011845;BmuPB010082;BmuPB006467;BmuPB020670;BmuPB012762;BmuPB015935;BmuPB006545;BmuPB016012;BmuPB014132;Bmu…
		map04510	205	59	35.6062	1.65702	0.00121236	0.0149246	Focal_adhesion	BmuPB016396;BmuPB012794;BmuPB002371;BmuPB019234;BmuPB009609;BmuPB014802;BmuPB013267;BmuPB009107;BmuPB008676;BmuPB008755;BmuPB016562;BmuPB006515;BmuPB015532;BmuPB018415;BmuPB001547;BmuPB015378;BmuPB017681;BmuPB015340;BmuPB003313;BmuPB003309;BmuPB006941;BmuPB011136;BmuPB017335;BmuPB012919;BmuPB016047;BmuPB008947;BmuPB017467;BmuPB018172;BmuPB015530;BmuPB007491;BmuPB008382;BmuPB006792;BmuPB009995;Bmu…
		map04540	91	32	15.8057	2.02459	0.00127819	0.0152105	Gap_junction	BmuPB003982;BmuPB015244;BmuPB015321;BmuPB018163;BmuPB008402;BmuPB015380;BmuPB016562;BmuPB002595;BmuPB007559;BmuPB006515;BmuPB009386;BmuPB010998;BmuPB019277;BmuPB012407;BmuPB002171;BmuPB007287;BmuPB007750;BmuPB000085;BmuPB001395;BmuPB005289;BmuPB001671;BmuPB010224;BmuPB009924;BmuPB011011;BmuPB000086;BmuPB020942;BmuPB008947;BmuPB017467;BmuPB021062;BmuPB012792;BmuPB012853;BmuPB013515;
		map05030	47	20	8.16337	2.44997	0.00155437	0.017341	Cocaine_addiction	BmuPB009048;BmuPB018605;BmuPB016388;BmuPB006299;BmuPB009049;BmuPB005289;BmuPB002899;BmuPB011270;BmuPB008402;BmuPB007815;BmuPB016710;BmuPB015380;BmuPB018236;BmuPB011727;BmuPB014027;BmuPB012088;BmuPB008949;BmuPB000704;BmuPB007947;BmuPB012853;
		map04921	158	48	27.4428	1.74909	0.00151739	0.017341	Oxytocin_signaling_pathway	BmuPB003283;BmuPB018163;BmuPB008402;BmuPB015380;BmuPB016562;BmuPB001359;BmuPB011050;BmuPB010998;BmuPB019277;BmuPB002171;BmuPB015378;BmuPB013505;BmuPB011777;BmuPB001254;BmuPB011011;BmuPB016474;BmuPB016047;BmuPB005072;BmuPB016544;BmuPB015202;BmuPB003982;BmuPB016563;BmuPB020683;BmuPB008366;BmuPB002387;BmuPB015244;BmuPB000368;BmuPB003684;BmuPB021240;BmuPB009386;BmuPB018568;BmuPB007750;BmuPB003382;Bmu…
		map05205	208	59	36.1272	1.63312	0.00174488	0.0188765	Proteoglycans_in_cancer	BmuPB000928;BmuPB000143;BmuPB012794;BmuPB009609;BmuPB013267;BmuPB011813;BmuPB006590;BmuPB015651;BmuPB016562;BmuPB014616;BmuPB011050;BmuPB015532;BmuPB005208;BmuPB014303;BmuPB005257;BmuPB002295;BmuPB005369;BmuPB014212;BmuPB011136;BmuPB017335;BmuPB016047;BmuPB004568;BmuPB012466;BmuPB018172;BmuPB015530;BmuPB015202;BmuPB003982;BmuPB017904;BmuPB015244;BmuPB002387;BmuPB014101;BmuPB001375;BmuPB009820;Bmu…
		map05200	566	134	98.3078	1.36307	0.00213666	0.0206159	Pathways_in_cancer	BmuPB007980;BmuPB014802;BmuPB013267;BmuPB009815;BmuPB018163;BmuPB008772;BmuPB002171;BmuPB005208;BmuPB003313;BmuPB013330;BmuPB017446;BmuPB007243;BmuPB003982;BmuPB002042;BmuPB014101;BmuPB001375;BmuPB013187;BmuPB005615;BmuPB018542;BmuPB003677;BmuPB005296;BmuPB013816;BmuPB016558;BmuPB016012;BmuPB020942;BmuPB015226;BmuPB001651;BmuPB017725;BmuPB009393;BmuPB016396;BmuPB004731;BmuPB018575;BmuPB009609;Bmu…
		map04934	162	48	28.1376	1.70591	0.00235787	0.0221516	Cushing_s_syndrome	BmuPB010065;BmuPB000928;BmuPB003743;BmuPB011813;BmuPB018163;BmuPB008402;BmuPB015380;BmuPB015314;BmuPB011050;BmuPB010998;BmuPB001622;BmuPB019277;BmuPB014216;BmuPB002171;BmuPB008452;BmuPB005208;BmuPB013505;BmuPB005343;BmuPB017120;BmuPB011011;BmuPB004568;BmuPB014339;BmuPB014027;BmuPB015202;BmuPB003297;BmuPB018871;BmuPB010721;BmuPB013808;BmuPB015504;BmuPB004153;BmuPB017904;BmuPB015244;BmuPB011845;Bmu…
		map04010	310	80	53.8435	1.48579	0.00253106	0.0227051	MAPK_signaling_pathway	BmuPB012794;BmuPB014802;BmuPB013267;BmuPB010661;BmuPB015297;BmuPB008755;BmuPB012704;BmuPB016393;BmuPB015340;BmuPB001049;BmuPB011777;BmuPB001254;BmuPB003916;BmuPB003323;BmuPB015802;BmuPB011136;BmuPB008947;BmuPB005072;BmuPB003297;BmuPB009726;BmuPB007243;BmuPB016563;BmuPB003982;BmuPB020683;BmuPB008959;BmuPB017179;BmuPB002042;BmuPB018175;BmuPB005615;BmuPB007827;BmuPB002920;BmuPB019784;BmuPB013563;Bmu…
		map04012	88	30	15.2846	1.96276	0.00254398	0.0227051	ErbB_signaling_pathway	BmuPB003982;BmuPB000143;BmuPB009609;BmuPB014802;BmuPB006590;BmuPB014101;BmuPB008755;BmuPB009820;BmuPB020693;BmuPB016562;BmuPB003212;BmuPB009386;BmuPB011050;BmuPB012250;BmuPB018415;BmuPB009120;BmuPB007287;BmuPB015340;BmuPB005369;BmuPB014212;BmuPB009924;BmuPB001700;BmuPB008713;BmuPB020942;BmuPB015202;BmuPB007491;BmuPB008717;BmuPB018748;BmuPB010020;BmuPB007243;
		map04020	238	64	41.3379	1.54822	0.00326455	0.026588	Calcium_signaling_pathway	BmuPB018887;BmuPB012037;BmuPB000143;BmuPB015321;BmuPB018163;BmuPB016710;BmuPB016562;BmuPB002595;BmuPB006515;BmuPB011050;BmuPB008654;BmuPB003044;BmuPB010998;BmuPB020044;BmuPB019277;BmuPB009332;BmuPB006500;BmuPB002171;BmuPB015378;BmuPB020084;BmuPB008838;BmuPB013505;BmuPB014212;BmuPB021103;BmuPB011011;BmuPB016474;BmuPB009319;BmuPB002919;BmuPB003297;BmuPB015800;BmuPB012580;BmuPB013808;BmuPB003038;Bmu…
		map04927	69	25	11.9845	2.08602	0.00315295	0.026588	Cortisol_synthesis_and_secretion	BmuPB015244;BmuPB010065;BmuPB003743;BmuPB018163;BmuPB015380;BmuPB010998;BmuPB001622;BmuPB019277;BmuPB013563;BmuPB002171;BmuPB013003;BmuPB008452;BmuPB007750;BmuPB013505;BmuPB016388;BmuPB001395;BmuPB011011;BmuPB014027;BmuPB003297;BmuPB009339;BmuPB010721;BmuPB019503;BmuPB013808;BmuPB004153;BmuPB012853;
		map04928	102	33	17.7162	1.8627	0.00327695	0.026588	Parathyroid_hormone_synthesis_secretion_and_action	BmuPB006960;BmuPB004731;BmuPB015244;BmuPB009534;BmuPB018163;BmuPB008402;BmuPB015380;BmuPB016562;BmuPB003089;BmuPB005615;BmuPB012120;BmuPB009386;BmuPB000446;BmuPB010998;BmuPB019277;BmuPB002171;BmuPB007750;BmuPB016388;BmuPB007831;BmuPB012122;BmuPB001395;BmuPB000500;BmuPB016558;BmuPB012092;BmuPB011011;BmuPB005072;BmuPB014027;BmuPB015202;BmuPB004158;BmuPB010721;BmuPB018907;BmuPB000369;BmuPB012853;
		map01522	95	31	16.5004	1.87874	0.00361014	0.0286404	Endocrine_resistance	BmuPB003982;BmuPB014673;BmuPB009609;BmuPB014802;BmuPB006590;BmuPB018143;BmuPB014101;BmuPB008755;BmuPB001375;BmuPB009820;BmuPB015380;BmuPB009386;BmuPB018568;BmuPB018415;BmuPB010998;BmuPB018986;BmuPB012679;BmuPB007287;BmuPB001395;BmuPB009924;BmuPB011011;BmuPB017868;BmuPB020942;BmuPB002603;BmuPB014339;BmuPB004025;BmuPB015202;BmuPB007491;BmuPB010721;BmuPB016075;BmuPB012853;
		map04071	122	37	21.19	1.74611	0.00483328	0.0367124	Sphingolipid_signaling_pathway	BmuPB003982;BmuPB006483;BmuPB012037;BmuPB004731;BmuPB002387;BmuPB009609;BmuPB014802;BmuPB018163;BmuPB008755;BmuPB008402;BmuPB010589;BmuPB009820;BmuPB010082;BmuPB016562;BmuPB003089;BmuPB009386;BmuPB019277;BmuPB001973;BmuPB002171;BmuPB011937;BmuPB016426;BmuPB003948;BmuPB019110;BmuPB001956;BmuPB016558;BmuPB004884;BmuPB009924;BmuPB017868;BmuPB014755;BmuPB005269;BmuPB020942;BmuPB010013;BmuPB004158;Bmu…
		map04713	102	32	17.7162	1.80625	0.00493922	0.0367354	Circadian_entrainment	BmuPB015244;BmuPB000368;BmuPB009815;BmuPB018163;BmuPB008402;BmuPB016710;BmuPB015380;BmuPB016562;BmuPB001359;BmuPB011050;BmuPB010998;BmuPB019277;BmuPB013563;BmuPB012407;BmuPB002171;BmuPB013505;BmuPB009883;BmuPB013816;BmuPB001395;BmuPB013424;BmuPB013190;BmuPB006545;BmuPB007815;BmuPB011011;BmuPB016474;BmuPB003269;BmuPB014409;BmuPB012088;BmuPB008949;BmuPB003297;BmuPB013808;BmuPB012853;
		map04720	64	23	11.1161	2.06908	0.0057422	0.041836	Longterm_potentiation	BmuPB003982;BmuPB015244;BmuPB018163;BmuPB016710;BmuPB003684;BmuPB016562;BmuPB009386;BmuPB011050;BmuPB012704;BmuPB019784;BmuPB019277;BmuPB002171;BmuPB007750;BmuPB013505;BmuPB006545;BmuPB010224;BmuPB007815;BmuPB009924;BmuPB011011;BmuPB020942;BmuPB012088;BmuPB008949;BmuPB012853;
		map04371	152	43	26.4007	1.62875	0.00626909	0.0447613	Apelin_signaling_pathway	BmuPB012037;BmuPB009393;BmuPB009815;BmuPB006590;BmuPB018163;BmuPB015651;BmuPB008402;BmuPB015380;BmuPB010998;BmuPB019277;BmuPB002171;BmuPB015378;BmuPB007323;BmuPB009883;BmuPB002295;BmuPB006941;BmuPB011011;BmuPB016474;BmuPB014409;BmuPB002919;BmuPB005072;BmuPB017662;BmuPB008792;BmuPB003982;BmuPB008366;BmuPB005430;BmuPB015244;BmuPB016882;BmuPB009386;BmuPB018568;BmuPB004830;BmuPB007750;BmuPB013816;Bmu…
hypothalamus vs brainstem	GO	GO:0005515	4194	963	712.217	1.35212	1.05262e-13	7.09464e-11	molecular_function:protein binding	BmuPB009951;BmuPB012458;BmuPB002908;BmuPB017753;BmuPB018163;BmuPB002209;BmuPB002719;BmuPB015945;BmuPB012734;BmuPB000111;BmuPB005618;BmuPB000189;BmuPB002104;BmuPB009568;BmuPB013165;BmuPB012571;BmuPB011100;BmuPB005860;BmuPB009893;BmuPB009830;BmuPB011722;BmuPB009223;BmuPB018652;BmuPB004165;BmuPB013071;BmuPB005484;BmuPB017547;BmuPB008677;BmuPB013187;BmuPB013201;BmuPB018061;BmuPB010398;BmuPB021516;Bmu…
		GO:0005543	247	88	41.9451	2.09798	2.34906e-08	7.91633e-06	molecular_function:phospholipid binding	BmuPB016985;BmuPB014675;BmuPB000793;BmuPB009701;BmuPB000991;BmuPB004573;BmuPB015627;BmuPB018178;BmuPB002020;BmuPB011501;BmuPB015366;BmuPB015476;BmuPB000227;BmuPB020518;BmuPB020258;BmuPB006665;BmuPB011548;BmuPB004961;BmuPB012909;BmuPB002716;BmuPB017814;BmuPB002970;BmuPB004758;BmuPB005418;BmuPB006724;BmuPB019055;BmuPB005348;BmuPB011100;BmuPB018842;BmuPB012006;BmuPB006603;BmuPB016707;BmuPB006675;Bmu…
		GO:0004672	503	147	85.4185	1.72094	6.0789e-08	1.63887e-05	molecular_function:protein kinase activity	BmuPB012192;BmuPB010720;BmuPB012794;BmuPB014802;BmuPB006324;BmuPB018048;BmuPB017753;BmuPB008755;BmuPB007558;BmuPB012704;BmuPB007029;BmuPB001555;BmuPB009120;BmuPB005852;BmuPB017070;BmuPB016427;BmuPB008376;BmuPB021399;BmuPB016393;BmuPB015340;BmuPB009568;BmuPB008189;BmuPB011972;BmuPB017538;BmuPB004688;BmuPB006029;BmuPB012793;BmuPB006913;BmuPB012571;BmuPB011402;BmuPB010627;BmuPB002916;BmuPB015212;Bmu…
		GO:0006468	688	187	116.835	1.60055	8.52833e-08	1.91603e-05	biological_process:protein phosphorylation	BmuPB012192;BmuPB010720;BmuPB014802;BmuPB006324;BmuPB018048;BmuPB017753;BmuPB007558;BmuPB012704;BmuPB001555;BmuPB017070;BmuPB008376;BmuPB007896;BmuPB021399;BmuPB018858;BmuPB015340;BmuPB009568;BmuPB008189;BmuPB017538;BmuPB019755;BmuPB012793;BmuPB006913;BmuPB012571;BmuPB010627;BmuPB015212;BmuPB005860;BmuPB017433;BmuPB013336;BmuPB004165;BmuPB020683;BmuPB015849;BmuPB016882;BmuPB012384;BmuPB006208;Bmu…
		GO:0004713	415	124	70.4745	1.7595	2.04312e-07	3.44266e-05	molecular_function:protein tyrosine kinase activity	BmuPB012192;BmuPB010720;BmuPB012794;BmuPB014802;BmuPB006324;BmuPB017753;BmuPB008755;BmuPB007558;BmuPB007029;BmuPB001555;BmuPB009120;BmuPB005852;BmuPB016427;BmuPB021399;BmuPB016393;BmuPB015340;BmuPB009568;BmuPB008189;BmuPB011972;BmuPB017538;BmuPB004688;BmuPB006029;BmuPB012793;BmuPB006913;BmuPB012571;BmuPB011402;BmuPB010627;BmuPB002916;BmuPB015212;BmuPB014010;BmuPB017433;BmuPB004165;BmuPB015849;Bmu…
		GO:0016311	91	36	15.4534	2.32958	6.61914e-05	0.00811145	biological_process:dephosphorylation	BmuPB008397;BmuPB017179;BmuPB002807;BmuPB011097;BmuPB016305;BmuPB012602;BmuPB010661;BmuPB002262;BmuPB015297;BmuPB007454;BmuPB003861;BmuPB007827;BmuPB016163;BmuPB005461;BmuPB011741;BmuPB007216;BmuPB011787;BmuPB001664;BmuPB007800;BmuPB010573;BmuPB018104;BmuPB009357;BmuPB010902;BmuPB005591;BmuPB020159;BmuPB020294;BmuPB007307;BmuPB017987;BmuPB012622;BmuPB007408;BmuPB005860;BmuPB010630;BmuPB018721;Bmu…
		GO:0016791	171	53	29.0389	1.82514	0.00027741	0.0267106	molecular_function:phosphatase activity	BmuPB020910;BmuPB016416;BmuPB002807;BmuPB010661;BmuPB002262;BmuPB015297;BmuPB007454;BmuPB008071;BmuPB016163;BmuPB011741;BmuPB011787;BmuPB001664;BmuPB010310;BmuPB007800;BmuPB010573;BmuPB018104;BmuPB005225;BmuPB010902;BmuPB020294;BmuPB007307;BmuPB001205;BmuPB003271;BmuPB007408;BmuPB005860;BmuPB010630;BmuPB010468;BmuPB009454;BmuPB008397;BmuPB006549;BmuPB017179;BmuPB011097;BmuPB016305;BmuPB012602;Bmu…
		GO:0006470	104	37	17.6611	2.095	0.000275143	0.0267106	biological_process:protein dephosphorylation	BmuPB008397;BmuPB017179;BmuPB011097;BmuPB016305;BmuPB012602;BmuPB010661;BmuPB002262;BmuPB015297;BmuPB007454;BmuPB015514;BmuPB007827;BmuPB003861;BmuPB016163;BmuPB011741;BmuPB007216;BmuPB011787;BmuPB016664;BmuPB007800;BmuPB010573;BmuPB007870;BmuPB012927;BmuPB009357;BmuPB010902;BmuPB005591;BmuPB020159;BmuPB007307;BmuPB013860;BmuPB017987;BmuPB012622;BmuPB007408;BmuPB005860;BmuPB010630;BmuPB018721;Bmu…
		GO:0005524	1643	349	279.011	1.25085	0.000348576	0.02764	molecular_function:ATP binding	BmuPB012192;BmuPB014802;BmuPB006324;BmuPB018048;BmuPB017753;BmuPB017511;BmuPB006302;BmuPB006778;BmuPB001237;BmuPB017254;BmuPB011145;BmuPB009568;BmuPB012793;BmuPB012571;BmuPB006672;BmuPB000348;BmuPB005860;BmuPB009804;BmuPB002011;BmuPB012059;BmuPB004165;BmuPB019816;BmuPB004054;BmuPB004928;BmuPB018018;BmuPB011246;BmuPB006208;BmuPB002353;BmuPB002091;BmuPB006681;BmuPB008198;BmuPB000887;BmuPB010398;Bmu…
		GO:0007165	669	159	113.608	1.39955	0.000316741	0.02764	biological_process:signal transduction	BmuPB006132;BmuPB010112;BmuPB019514;BmuPB002516;BmuPB018163;BmuPB009426;BmuPB005014;BmuPB021399;BmuPB008189;BmuPB013165;BmuPB003323;BmuPB015426;BmuPB006539;BmuPB005951;BmuPB020477;BmuPB009726;BmuPB019948;BmuPB003982;BmuPB005430;BmuPB001796;BmuPB015931;BmuPB010300;BmuPB005556;BmuPB002664;BmuPB003382;BmuPB019910;BmuPB017832;BmuPB008638;BmuPB014215;BmuPB019807;BmuPB006844;BmuPB001651;BmuPB014108;Bmu…
		GO:0046872	1058	236	179.667	1.31354	0.000337676	0.02764	molecular_function:metal ion binding	BmuPB004353;BmuPB014924;BmuPB006263;BmuPB005014;BmuPB003047;BmuPB004671;BmuPB000667;BmuPB020522;BmuPB014018;BmuPB009804;BmuPB009223;BmuPB016842;BmuPB010634;BmuPB019304;BmuPB015583;BmuPB007912;BmuPB015878;BmuPB018018;BmuPB021546;BmuPB011246;BmuPB004845;BmuPB013201;BmuPB007860;BmuPB020845;BmuPB012151;BmuPB012474;BmuPB020723;BmuPB016210;BmuPB015264;BmuPB010113;BmuPB007719;BmuPB001082;BmuPB012964;Bmu…
		GO:0007264	227	65	38.5487	1.68618	0.00042986	0.0321917	biological_process:small GTPase mediated signal transduction	BmuPB012784;BmuPB006358;BmuPB020645;BmuPB000869;BmuPB015783;BmuPB020669;BmuPB015651;BmuPB009496;BmuPB022367;BmuPB007693;BmuPB011909;BmuPB012137;BmuPB009092;BmuPB000357;BmuPB013138;BmuPB011781;BmuPB009568;BmuPB009597;BmuPB000050;BmuPB009689;BmuPB015861;BmuPB011844;BmuPB002222;BmuPB013383;BmuPB020682;BmuPB021078;BmuPB008440;BmuPB011722;BmuPB017687;BmuPB005951;BmuPB007801;BmuPB009195;BmuPB011121;Bmu…
		GO:0004674	211	61	35.8316	1.70241	0.00051331	0.036418	molecular_function:protein serine/threonine kinase activity	BmuPB011971;BmuPB009606;BmuPB019935;BmuPB015239;BmuPB018806;BmuPB014904;BmuPB014883;BmuPB002175;BmuPB016562;BmuPB002020;BmuPB015518;BmuPB012704;BmuPB005247;BmuPB003239;BmuPB007896;BmuPB021399;BmuPB018858;BmuPB011447;BmuPB006029;BmuPB019755;BmuPB000416;BmuPB015042;BmuPB008220;BmuPB000339;BmuPB015206;BmuPB004165;BmuPB003663;BmuPB016218;BmuPB006960;BmuPB020683;BmuPB020197;BmuPB002387;BmuPB001619;Bmu…
		GO:0005085	44	20	7.47199	2.67666	0.000572315	0.038574	molecular_function:guanyl-nucleotide exchange factor activity	BmuPB000050;BmuPB008959;BmuPB009689;BmuPB012408;BmuPB009845;BmuPB011460;BmuPB015861;BmuPB015546;BmuPB005096;BmuPB002222;BmuPB003411;BmuPB009092;BmuPB009690;BmuPB012964;BmuPB008440;BmuPB006844;BmuPB011722;BmuPB007257;BmuPB009195;BmuPB007287;
	KEGG	map04714	242	90	41.096	2.19	4.40738e-09	7.97736e-07	Thermogenesis	BmuPB009968;BmuPB001477;BmuPB018511;BmuPB010713;BmuPB011543;BmuPB019305;BmuPB006005;BmuPB017781;BmuPB014189;BmuPB003333;BmuPB006590;BmuPB015410;BmuPB019648;BmuPB015380;BmuPB007367;BmuPB012704;BmuPB007029;BmuPB009072;BmuPB000060;BmuPB010998;BmuPB017834;BmuPB008565;BmuPB011667;BmuPB009273;BmuPB019838;BmuPB017633;BmuPB004383;BmuPB007870;BmuPB012344;BmuPB004623;BmuPB014460;BmuPB001731;BmuPB006391;Bmu…
		map05016	207	75	35.1523	2.13357	1.59342e-07	1.92273e-05	Huntington_s_disease	BmuPB009968;BmuPB001477;BmuPB010713;BmuPB011543;BmuPB019305;BmuPB017781;BmuPB008887;BmuPB014189;BmuPB003333;BmuPB018163;BmuPB015410;BmuPB004573;BmuPB003109;BmuPB009072;BmuPB019277;BmuPB017834;BmuPB008565;BmuPB002256;BmuPB002171;BmuPB009273;BmuPB016752;BmuPB019838;BmuPB017633;BmuPB004383;BmuPB007870;BmuPB001731;BmuPB005772;BmuPB010011;BmuPB006342;BmuPB010275;BmuPB000638;BmuPB012079;BmuPB016269;Bmu…
		map04360	175	65	29.7182	2.18722	4.86814e-07	4.40566e-05	Axon_guidance	BmuPB009609;BmuPB019063;BmuPB004980;BmuPB019119;BmuPB020669;BmuPB008402;BmuPB016562;BmuPB011050;BmuPB009120;BmuPB008140;BmuPB010861;BmuPB008125;BmuPB014058;BmuPB003724;BmuPB015340;BmuPB020902;BmuPB001254;BmuPB006913;BmuPB008406;BmuPB015383;BmuPB019060;BmuPB002497;BmuPB006610;BmuPB003881;BmuPB015530;BmuPB011648;BmuPB014700;BmuPB000603;BmuPB018165;BmuPB003982;BmuPB006954;BmuPB008784;BmuPB002387;Bmu…
		map05010	185	67	31.4163	2.13265	6.21976e-07	4.50311e-05	Alzheimer_s_disease	BmuPB009968;BmuPB001477;BmuPB010713;BmuPB011543;BmuPB019305;BmuPB017781;BmuPB014189;BmuPB003333;BmuPB018163;BmuPB015410;BmuPB003044;BmuPB009072;BmuPB019277;BmuPB017834;BmuPB008565;BmuPB002171;BmuPB009273;BmuPB009293;BmuPB013658;BmuPB019838;BmuPB017633;BmuPB004383;BmuPB007870;BmuPB008838;BmuPB004811;BmuPB001731;BmuPB005772;BmuPB010011;BmuPB006342;BmuPB011886;BmuPB015737;BmuPB010499;BmuPB010275;Bmu…
		map05012	152	57	25.8123	2.20825	1.72247e-06	0.000103922	Parkinson_s_disease	BmuPB009968;BmuPB001477;BmuPB018605;BmuPB010713;BmuPB011543;BmuPB019305;BmuPB017781;BmuPB014189;BmuPB003333;BmuPB015410;BmuPB008402;BmuPB015380;BmuPB009072;BmuPB017834;BmuPB008565;BmuPB009273;BmuPB019838;BmuPB017633;BmuPB004383;BmuPB007870;BmuPB001731;BmuPB005772;BmuPB010011;BmuPB006342;BmuPB010275;BmuPB006626;BmuPB012079;BmuPB016269;BmuPB019547;BmuPB010212;BmuPB016184;BmuPB006309;BmuPB000625;Bmu…
		map04510	205	70	34.8127	2.01076	2.7341e-06	0.000123718	Focal_adhesion	BmuPB016396;BmuPB012794;BmuPB002371;BmuPB019234;BmuPB009609;BmuPB014802;BmuPB013267;BmuPB006837;BmuPB020669;BmuPB000042;BmuPB008676;BmuPB002138;BmuPB008755;BmuPB016562;BmuPB002020;BmuPB015532;BmuPB018415;BmuPB001547;BmuPB015378;BmuPB015340;BmuPB003313;BmuPB013467;BmuPB003309;BmuPB006941;BmuPB011136;BmuPB017335;BmuPB012919;BmuPB017971;BmuPB016047;BmuPB008947;BmuPB017467;BmuPB005444;BmuPB006610;Bmu…
		map00190	145	55	24.6236	2.23363	2.54038e-06	0.000123718	Oxidative_phosphorylation	BmuPB009968;BmuPB001477;BmuPB010713;BmuPB011543;BmuPB019305;BmuPB017781;BmuPB014189;BmuPB003333;BmuPB015410;BmuPB009072;BmuPB017834;BmuPB008565;BmuPB009273;BmuPB019838;BmuPB017633;BmuPB004383;BmuPB007870;BmuPB001731;BmuPB005772;BmuPB010011;BmuPB006342;BmuPB011137;BmuPB014575;BmuPB010275;BmuPB012079;BmuPB016269;BmuPB019547;BmuPB014329;BmuPB010212;BmuPB016184;BmuPB013749;BmuPB006309;BmuPB011148;Bmu…
		map04723	152	55	25.8123	2.13076	6.57536e-06	0.000238028	Retrograde_endocannabinoid_signaling	BmuPB009968;BmuPB005115;BmuPB016661;BmuPB019305;BmuPB014802;BmuPB018163;BmuPB015410;BmuPB008755;BmuPB008402;BmuPB019648;BmuPB015380;BmuPB016562;BmuPB001359;BmuPB009072;BmuPB010998;BmuPB019277;BmuPB017834;BmuPB008565;BmuPB004701;BmuPB012758;BmuPB002171;BmuPB009273;BmuPB004383;BmuPB007870;BmuPB009883;BmuPB005772;BmuPB010011;BmuPB006682;BmuPB010275;BmuPB015212;BmuPB016269;BmuPB010212;BmuPB020197;Bmu…
		map04932	158	57	26.8313	2.12439	5.96758e-06	0.000238028	Nonalcoholic_fatty_liver_disease_NAFLD	BmuPB009968;BmuPB001477;BmuPB011543;BmuPB019305;BmuPB006005;BmuPB009609;BmuPB014802;BmuPB015410;BmuPB008755;BmuPB002020;BmuPB007367;BmuPB007029;BmuPB009072;BmuPB017834;BmuPB008565;BmuPB009273;BmuPB019838;BmuPB004383;BmuPB007870;BmuPB001731;BmuPB005772;BmuPB010011;BmuPB006342;BmuPB011886;BmuPB010275;BmuPB016269;BmuPB006610;BmuPB010212;BmuPB016184;BmuPB000512;BmuPB017967;BmuPB013604;BmuPB015416;Bmu…
		map05200	566	143	96.117	1.48777	5.26662e-05	0.0017332	Pathways_in_cancer	BmuPB007980;BmuPB014802;BmuPB013267;BmuPB018163;BmuPB008772;BmuPB002171;BmuPB005208;BmuPB003313;BmuPB013467;BmuPB012793;BmuPB013330;BmuPB017446;BmuPB003982;BmuPB002042;BmuPB011704;BmuPB014101;BmuPB001375;BmuPB013187;BmuPB005615;BmuPB013001;BmuPB005296;BmuPB013816;BmuPB016558;BmuPB011673;BmuPB015226;BmuPB001651;BmuPB017725;BmuPB009393;BmuPB016396;BmuPB009609;BmuPB019108;BmuPB006837;BmuPB015998;Bmu…
		map04015	247	74	41.9451	1.76421	6.20001e-05	0.00187034	Rap1_signaling_pathway	BmuPB018023;BmuPB012794;BmuPB009609;BmuPB013267;BmuPB020669;BmuPB002138;BmuPB018163;BmuPB015651;BmuPB008402;BmuPB015380;BmuPB004501;BmuPB016562;BmuPB001359;BmuPB002020;BmuPB009092;BmuPB017522;BmuPB010998;BmuPB011508;BmuPB019277;BmuPB009332;BmuPB001547;BmuPB002171;BmuPB014392;BmuPB008029;BmuPB013658;BmuPB012793;BmuPB003916;BmuPB007036;BmuPB019060;BmuPB011402;BmuPB019055;BmuPB003323;BmuPB015212;Bmu…
		map05205	208	63	35.3222	1.78358	0.000130776	0.0034938	Proteoglycans_in_cancer	BmuPB000143;BmuPB012794;BmuPB009609;BmuPB013267;BmuPB006590;BmuPB015651;BmuPB016562;BmuPB002020;BmuPB014616;BmuPB011050;BmuPB015532;BmuPB005208;BmuPB014303;BmuPB005257;BmuPB002295;BmuPB014212;BmuPB015212;BmuPB011136;BmuPB017335;BmuPB017971;BmuPB016047;BmuPB004568;BmuPB006610;BmuPB012466;BmuPB011841;BmuPB018172;BmuPB015530;BmuPB010696;BmuPB003982;BmuPB020197;BmuPB017904;BmuPB002387;BmuPB009556;Bmu…
		map04010	310	86	52.6436	1.63363	0.000135119	0.0034938	MAPK_signaling_pathway	BmuPB012794;BmuPB014802;BmuPB013267;BmuPB017850;BmuPB010661;BmuPB015297;BmuPB008755;BmuPB012704;BmuPB016393;BmuPB015340;BmuPB012793;BmuPB011777;BmuPB001254;BmuPB003916;BmuPB011402;BmuPB003323;BmuPB015212;BmuPB011136;BmuPB008947;BmuPB003297;BmuPB009726;BmuPB003982;BmuPB020683;BmuPB008959;BmuPB017179;BmuPB002042;BmuPB009556;BmuPB020228;BmuPB011721;BmuPB005615;BmuPB007827;BmuPB002920;BmuPB019784;Bmu…
		map04070	101	37	17.1516	2.15723	0.000152923	0.00369055	Phosphatidylinositol_signaling_system	BmuPB020197;BmuPB008538;BmuPB003374;BmuPB019935;BmuPB001895;BmuPB009609;BmuPB002807;BmuPB016282;BmuPB018133;BmuPB018163;BmuPB009820;BmuPB015945;BmuPB016562;BmuPB019277;BmuPB000945;BmuPB007859;BmuPB002776;BmuPB015646;BmuPB011660;BmuPB018104;BmuPB007750;BmuPB004450;BmuPB009401;BmuPB019219;BmuPB020294;BmuPB000756;BmuPB012747;BmuPB018745;BmuPB007681;BmuPB016157;BmuPB003529;BmuPB006610;BmuPB014218;Bmu…
		map05231	107	38	18.1705	2.0913	0.000218837	0.00495118	Choline_metabolism_in_cancer	BmuPB003982;BmuPB020197;BmuPB008538;BmuPB010077;BmuPB009609;BmuPB014802;BmuPB020669;BmuPB006590;BmuPB008755;BmuPB018772;BmuPB009820;BmuPB007531;BmuPB016562;BmuPB002020;BmuPB009092;BmuPB015353;BmuPB007859;BmuPB011937;BmuPB002776;BmuPB007287;BmuPB015646;BmuPB018553;BmuPB009924;BmuPB012255;BmuPB008947;BmuPB012568;BmuPB017467;BmuPB006610;BmuPB014218;BmuPB012723;BmuPB004158;BmuPB010721;BmuPB012823;Bmu…
		map05206	143	47	24.284	1.93543	0.000260884	0.0055553	MicroRNAs_in_cancer	BmuPB013267;BmuPB002687;BmuPB006590;BmuPB016562;BmuPB018415;BmuPB009120;BmuPB013357;BmuPB005247;BmuPB018167;BmuPB014303;BmuPB005257;BmuPB014987;BmuPB013467;BmuPB000522;BmuPB014212;BmuPB000339;BmuPB019102;BmuPB011841;BmuPB018172;BmuPB014339;BmuPB015530;BmuPB010696;BmuPB004025;BmuPB006792;BmuPB002120;BmuPB003982;BmuPB020197;BmuPB002387;BmuPB001930;BmuPB020598;BmuPB020228;BmuPB018568;BmuPB018986;Bmu…
		map04722	120	41	20.3782	2.01196	0.000283794	0.00570742	Neurotrophin_signaling_pathway	BmuPB014108;BmuPB003982;BmuPB013454;BmuPB012175;BmuPB009609;BmuPB014802;BmuPB015416;BmuPB008755;BmuPB009820;BmuPB020228;BmuPB002020;BmuPB007367;BmuPB013276;BmuPB011050;BmuPB012704;BmuPB019784;BmuPB018415;BmuPB009120;BmuPB011869;BmuPB007287;BmuPB015646;BmuPB007803;BmuPB009864;BmuPB011026;BmuPB004811;BmuPB009401;BmuPB017987;BmuPB015803;BmuPB003323;BmuPB009924;BmuPB008449;BmuPB015212;BmuPB009287;Bmu…
		map04611	118	40	20.0385	1.99615	0.000387089	0.00667268	Platelet_activation	BmuPB016985;BmuPB008366;BmuPB002387;BmuPB018114;BmuPB009609;BmuPB002138;BmuPB011704;BmuPB018163;BmuPB008402;BmuPB020769;BmuPB009820;BmuPB015380;BmuPB002020;BmuPB006214;BmuPB010998;BmuPB006681;BmuPB019277;BmuPB009332;BmuPB002171;BmuPB015378;BmuPB015646;BmuPB007908;BmuPB007750;BmuPB009864;BmuPB009268;BmuPB003309;BmuPB001395;BmuPB003188;BmuPB016558;BmuPB005383;BmuPB019055;BmuPB015212;BmuPB009686;Bmu…
		map04926	126	42	21.3971	1.96288	0.000383263	0.00667268	Relaxin_signaling_pathway	BmuPB003982;BmuPB009393;BmuPB000041;BmuPB009609;BmuPB014802;BmuPB013267;BmuPB000042;BmuPB011704;BmuPB018163;BmuPB008755;BmuPB008402;BmuPB001375;BmuPB009820;BmuPB015380;BmuPB016562;BmuPB001359;BmuPB002020;BmuPB003212;BmuPB018415;BmuPB010998;BmuPB006681;BmuPB019277;BmuPB007287;BmuPB015646;BmuPB007908;BmuPB008952;BmuPB009883;BmuPB013816;BmuPB016388;BmuPB003309;BmuPB001395;BmuPB013424;BmuPB018058;Bmu…
		map04916	98	35	16.6422	2.10309	0.000458862	0.00731403	Melanogenesis	BmuPB003982;BmuPB020197;BmuPB017904;BmuPB003743;BmuPB015416;BmuPB010443;BmuPB011704;BmuPB018163;BmuPB008402;BmuPB015380;BmuPB015314;BmuPB002269;BmuPB016562;BmuPB001359;BmuPB011050;BmuPB010998;BmuPB019277;BmuPB002171;BmuPB005208;BmuPB019623;BmuPB011026;BmuPB013702;BmuPB000515;BmuPB009401;BmuPB012793;BmuPB001395;BmuPB009924;BmuPB004568;BmuPB011841;BmuPB014027;BmuPB000199;BmuPB017725;BmuPB017446;Bmu…
		map01521	88	32	14.944	2.14133	0.00060686	0.00878733	EGFR_tyrosine_kinase_inhibitor_resistance	BmuPB003982;BmuPB020197;BmuPB012175;BmuPB012794;BmuPB009609;BmuPB013267;BmuPB012883;BmuPB015416;BmuPB009556;BmuPB006590;BmuPB009820;BmuPB020598;BmuPB016562;BmuPB002020;BmuPB018415;BmuPB018424;BmuPB011508;BmuPB010354;BmuPB007287;BmuPB015646;BmuPB018283;BmuPB002295;BmuPB002913;BmuPB014212;BmuPB009924;BmuPB008947;BmuPB017467;BmuPB006610;BmuPB015530;BmuPB020257;BmuPB012792;BmuPB018748;
		map04725	113	38	19.1894	1.98026	0.000680718	0.00947769	Cholinergic_synapse	BmuPB003982;BmuPB020197;BmuPB008366;BmuPB003283;BmuPB014426;BmuPB014081;BmuPB009609;BmuPB018599;BmuPB011704;BmuPB018163;BmuPB008402;BmuPB009820;BmuPB015380;BmuPB016562;BmuPB001359;BmuPB002020;BmuPB011050;BmuPB010998;BmuPB019277;BmuPB002171;BmuPB015646;BmuPB007750;BmuPB011026;BmuPB009883;BmuPB013816;BmuPB016388;BmuPB001395;BmuPB003188;BmuPB013424;BmuPB012255;BmuPB008766;BmuPB006610;BmuPB008767;Bmu…
		map04971	71	27	12.0571	2.23935	0.00079214	0.0106205	Gastric_acid_secretion	BmuPB020197;BmuPB014426;BmuPB018599;BmuPB011704;BmuPB018163;BmuPB008402;BmuPB015380;BmuPB016562;BmuPB011050;BmuPB010998;BmuPB019277;BmuPB019551;BmuPB014555;BmuPB002171;BmuPB015378;BmuPB009737;BmuPB007750;BmuPB011026;BmuPB003149;BmuPB009401;BmuPB001395;BmuPB016539;BmuPB016544;BmuPB013074;BmuPB013077;BmuPB016545;BmuPB012853;
		map04810	220	62	37.36	1.65953	0.000876104	0.0106788	Regulation_of_actin_cytoskeleton	BmuPB018023;BmuPB003374;BmuPB016396;BmuPB019234;BmuPB009609;BmuPB020669;BmuPB008676;BmuPB015651;BmuPB004501;BmuPB011508;BmuPB009332;BmuPB001547;BmuPB000945;BmuPB015378;BmuPB016573;BmuPB008029;BmuPB015340;BmuPB012909;BmuPB002716;BmuPB003313;BmuPB005257;BmuPB011402;BmuPB017335;BmuPB017971;BmuPB016047;BmuPB008947;BmuPB017467;BmuPB006610;BmuPB010696;BmuPB018165;BmuPB003982;BmuPB009995;BmuPB014426;Bmu…
		map04550	136	43	23.0953	1.86185	0.000873965	0.0106788	Signaling_pathways_regulating_pluripotency_of_stem_cells	BmuPB009393;BmuPB005641;BmuPB009609;BmuPB014911;BmuPB018002;BmuPB002020;BmuPB011508;BmuPB000355;BmuPB005208;BmuPB000375;BmuPB006972;BmuPB004957;BmuPB006913;BmuPB011402;BmuPB015212;BmuPB004568;BmuPB006610;BmuPB011841;BmuPB008734;BmuPB006183;BmuPB000276;BmuPB003982;BmuPB017904;BmuPB012813;BmuPB004164;BmuPB015416;BmuPB009556;BmuPB009820;BmuPB020598;BmuPB005615;BmuPB008464;BmuPB001224;BmuPB007193;Bmu…
		map00562	72	27	12.2269	2.20825	0.000884987	0.0106788	Inositol_phosphate_metabolism	BmuPB008366;BmuPB003374;BmuPB019935;BmuPB001895;BmuPB002807;BmuPB004793;BmuPB016282;BmuPB018133;BmuPB018163;BmuPB009820;BmuPB015945;BmuPB019277;BmuPB000945;BmuPB015646;BmuPB018104;BmuPB004450;BmuPB019219;BmuPB020294;BmuPB012747;BmuPB018745;BmuPB007681;BmuPB016157;BmuPB003529;BmuPB017861;BmuPB006610;BmuPB006675;BmuPB005699;
		map04520	75	28	12.7364	2.19843	0.00104804	0.011685	Adherens_junction	BmuPB009393;BmuPB016305;BmuPB009556;BmuPB020669;BmuPB008676;BmuPB015479;BmuPB015314;BmuPB005615;BmuPB002920;BmuPB011937;BmuPB001613;BmuPB006147;BmuPB019417;BmuPB003603;BmuPB016450;BmuPB013702;BmuPB018058;BmuPB001671;BmuPB019060;BmuPB005377;BmuPB005860;BmuPB008571;BmuPB012568;BmuPB003600;BmuPB015530;BmuPB015480;BmuPB002707;BmuPB021263;
		map04071	122	39	20.7178	1.88244	0.00106521	0.011685	Sphingolipid_signaling_pathway	BmuPB003982;BmuPB020197;BmuPB002387;BmuPB009609;BmuPB014802;BmuPB020669;BmuPB011704;BmuPB018163;BmuPB008755;BmuPB008402;BmuPB009820;BmuPB010082;BmuPB016562;BmuPB002020;BmuPB007367;BmuPB006211;BmuPB006681;BmuPB019277;BmuPB001973;BmuPB000064;BmuPB002171;BmuPB010931;BmuPB011937;BmuPB015646;BmuPB003948;BmuPB019110;BmuPB016558;BmuPB004884;BmuPB015778;BmuPB009924;BmuPB015212;BmuPB014755;BmuPB005269;Bmu…
		map01100	1413	299	239.953	1.24608	0.0010472	0.011685	Metabolic_pathways	BmuPB018163;BmuPB018772;BmuPB008977;BmuPB017254;BmuPB009273;BmuPB011145;BmuPB018104;BmuPB016625;BmuPB005772;BmuPB017726;BmuPB012747;BmuPB014836;BmuPB006672;BmuPB019547;BmuPB014329;BmuPB013749;BmuPB012059;BmuPB017812;BmuPB013531;BmuPB000156;BmuPB002177;BmuPB008538;BmuPB017310;BmuPB013604;BmuPB003240;BmuPB006208;BmuPB004972;BmuPB020262;BmuPB002269;BmuPB011655;BmuPB010321;BmuPB009048;BmuPB002542;Bmu…
		map04919	114	37	19.3593	1.91123	0.00110846	0.0118018	Thyroid_hormone_signaling_pathway	BmuPB005327;BmuPB003982;BmuPB020197;BmuPB002638;BmuPB014673;BmuPB000256;BmuPB009609;BmuPB015416;BmuPB006590;BmuPB018163;BmuPB016266;BmuPB009820;BmuPB002826;BmuPB020492;BmuPB016562;BmuPB002020;BmuPB017511;BmuPB018568;BmuPB013001;BmuPB019277;BmuPB009039;BmuPB018986;BmuPB015646;BmuPB014987;BmuPB012197;BmuPB013702;BmuPB004957;BmuPB003149;BmuPB016445;BmuPB009924;BmuPB017335;BmuPB006610;BmuPB008796;Bmu…
		map04670	117	38	19.8687	1.91256	0.00122383	0.0126579	Leukocyte_transendothelial_migration	BmuPB020197;BmuPB008784;BmuPB004163;BmuPB009995;BmuPB015849;BmuPB002387;BmuPB019234;BmuPB009609;BmuPB020669;BmuPB008676;BmuPB011704;BmuPB014101;BmuPB008402;BmuPB001375;BmuPB009820;BmuPB004501;BmuPB016562;BmuPB009622;BmuPB017522;BmuPB001547;BmuPB019417;BmuPB008029;BmuPB015646;BmuPB003603;BmuPB009864;BmuPB000481;BmuPB017987;BmuPB013907;BmuPB003882;BmuPB015212;BmuPB017971;BmuPB006610;BmuPB001313;Bmu…
		map01522	95	32	16.1327	1.98355	0.00146179	0.0146992	Endocrine_resistance	BmuPB003982;BmuPB014673;BmuPB009609;BmuPB014802;BmuPB009556;BmuPB006590;BmuPB014101;BmuPB008755;BmuPB001375;BmuPB009820;BmuPB015380;BmuPB002020;BmuPB018568;BmuPB018415;BmuPB010998;BmuPB018986;BmuPB012679;BmuPB007287;BmuPB015646;BmuPB014987;BmuPB001395;BmuPB000522;BmuPB009924;BmuPB015212;BmuPB006610;BmuPB002603;BmuPB014339;BmuPB004025;BmuPB020257;BmuPB010721;BmuPB016075;BmuPB012853;
		map04934	162	48	27.5105	1.74479	0.00154474	0.0147157	Cushing_s_syndrome	BmuPB010065;BmuPB019108;BmuPB003743;BmuPB018163;BmuPB008402;BmuPB015380;BmuPB015314;BmuPB011050;BmuPB003727;BmuPB010998;BmuPB001622;BmuPB019277;BmuPB014216;BmuPB002171;BmuPB005208;BmuPB005343;BmuPB000522;BmuPB004568;BmuPB011841;BmuPB014339;BmuPB014027;BmuPB003297;BmuPB010721;BmuPB013808;BmuPB015504;BmuPB004153;BmuPB021263;BmuPB017904;BmuPB015416;BmuPB011845;BmuPB011704;BmuPB018568;BmuPB017761;Bmu…
		map04072	162	48	27.5105	1.74479	0.00154474	0.0147157	Phospholipase_D_signaling_pathway	BmuPB015239;BmuPB009609;BmuPB006590;BmuPB018163;BmuPB015651;BmuPB015380;BmuPB016562;BmuPB002020;BmuPB009092;BmuPB018415;BmuPB010998;BmuPB019277;BmuPB009332;BmuPB002776;BmuPB006558;BmuPB012793;BmuPB008051;BmuPB021103;BmuPB012006;BmuPB016707;BmuPB008947;BmuPB020896;BmuPB017467;BmuPB006610;BmuPB011727;BmuPB014218;BmuPB004158;BmuPB010270;BmuPB003982;BmuPB008538;BmuPB008366;BmuPB015849;BmuPB009820;Bmu…
		map04014	280	72	47.5491	1.51423	0.00291992	0.025425	Ras_signaling_pathway	BmuPB007980;BmuPB012794;BmuPB014802;BmuPB013267;BmuPB008755;BmuPB009120;BmuPB015340;BmuPB012793;BmuPB003916;BmuPB011402;BmuPB003323;BmuPB002916;BmuPB008947;BmuPB008440;BmuPB010270;BmuPB006800;BmuPB003982;BmuPB002042;BmuPB009556;BmuPB005615;BmuPB007257;BmuPB007287;BmuPB009864;BmuPB006514;BmuPB018283;BmuPB002692;BmuPB013816;BmuPB017987;BmuPB005096;BmuPB018918;BmuPB015803;BmuPB009924;BmuPB014215;Bmu…
		map04724	121	37	20.548	1.80066	0.00302109	0.0254334	Glutamatergic_synapse	BmuPB020197;BmuPB016661;BmuPB015239;BmuPB009350;BmuPB011704;BmuPB018163;BmuPB008402;BmuPB003109;BmuPB015380;BmuPB005747;BmuPB016562;BmuPB001359;BmuPB017195;BmuPB010998;BmuPB019277;BmuPB002171;BmuPB015056;BmuPB014873;BmuPB013658;BmuPB007750;BmuPB009883;BmuPB013816;BmuPB001395;BmuPB013424;BmuPB014996;BmuPB013190;BmuPB015055;BmuPB018918;BmuPB010224;BmuPB006828;BmuPB008494;BmuPB011727;BmuPB002238;Bmu…
		map04931	104	33	17.6611	1.86852	0.00322974	0.026572	Insulin_resistance	BmuPB002638;BmuPB006005;BmuPB009609;BmuPB014802;BmuPB015416;BmuPB006590;BmuPB004564;BmuPB004996;BmuPB008755;BmuPB009820;BmuPB020598;BmuPB002020;BmuPB012704;BmuPB007029;BmuPB019784;BmuPB006681;BmuPB021535;BmuPB018214;BmuPB015646;BmuPB018438;BmuPB016388;BmuPB017987;BmuPB015778;BmuPB016445;BmuPB005860;BmuPB018561;BmuPB021054;BmuPB006610;BmuPB009836;BmuPB014027;BmuPB016274;BmuPB003656;BmuPB013747;
		map04012	88	29	14.944	1.94058	0.00346494	0.0278735	ErbB_signaling_pathway	BmuPB018165;BmuPB003982;BmuPB020197;BmuPB000143;BmuPB009609;BmuPB014802;BmuPB015416;BmuPB006590;BmuPB014101;BmuPB008755;BmuPB009820;BmuPB016562;BmuPB002020;BmuPB003212;BmuPB011050;BmuPB012250;BmuPB018415;BmuPB009120;BmuPB007287;BmuPB015646;BmuPB015340;BmuPB011026;BmuPB014776;BmuPB014212;BmuPB009924;BmuPB001700;BmuPB006610;BmuPB018748;BmuPB010020;
		map04066	108	33	18.3403	1.79931	0.00544847	0.0410905	HIF1_signaling_pathway	BmuPB020197;BmuPB008116;BmuPB007666;BmuPB015356;BmuPB009609;BmuPB019108;BmuPB013267;BmuPB009556;BmuPB006590;BmuPB009820;BmuPB020598;BmuPB016562;BmuPB002020;BmuPB011050;BmuPB018424;BmuPB019790;BmuPB015646;BmuPB013738;BmuPB017303;BmuPB011026;BmuPB007183;BmuPB013702;BmuPB002692;BmuPB002295;BmuPB014388;BmuPB013418;BmuPB009924;BmuPB005912;BmuPB008143;BmuPB006610;BmuPB002919;BmuPB016395;BmuPB020257;
		map04062	181	49	30.7371	1.59417	0.00620156	0.0458156	Chemokine_signaling_pathway	BmuPB014675;BmuPB012175;BmuPB011598;BmuPB000256;BmuPB009609;BmuPB007612;BmuPB020669;BmuPB014911;BmuPB018163;BmuPB008402;BmuPB015380;BmuPB002020;BmuPB018415;BmuPB010998;BmuPB019277;BmuPB001547;BmuPB009883;BmuPB009689;BmuPB012571;BmuPB019060;BmuPB002865;BmuPB017971;BmuPB006610;BmuPB016218;BmuPB003982;BmuPB008784;BmuPB009995;BmuPB015849;BmuPB002387;BmuPB015416;BmuPB011704;BmuPB014101;BmuPB009820;Bmu…
		map05223	68	23	11.5476	1.99175	0.00670137	0.0471948	Nonsmall_cell_lung_cancer	BmuPB003982;BmuPB020197;BmuPB012175;BmuPB009609;BmuPB014911;BmuPB009820;BmuPB020598;BmuPB016562;BmuPB002020;BmuPB018568;BmuPB017522;BmuPB013001;BmuPB007287;BmuPB015646;BmuPB000522;BmuPB015750;BmuPB000416;BmuPB009924;BmuPB006610;BmuPB002603;BmuPB014339;BmuPB007486;BmuPB013747;
		map04910	146	41	24.7934	1.65366	0.00654497	0.0471948	Insulin_signaling_pathway	BmuPB002847;BmuPB002638;BmuPB006005;BmuPB009609;BmuPB014802;BmuPB015783;BmuPB006590;BmuPB008755;BmuPB015945;BmuPB002020;BmuPB007029;BmuPB018415;BmuPB020084;BmuPB006147;BmuPB007183;BmuPB011661;BmuPB008365;BmuPB002295;BmuPB005860;BmuPB005912;BmuPB006610;BmuPB004165;BmuPB003982;BmuPB005430;BmuPB016882;BmuPB015416;BmuPB009820;BmuPB006681;BmuPB018396;BmuPB007287;BmuPB015646;BmuPB009401;BmuPB010677;Bmu…
		map04068	136	39	23.0953	1.68866	0.00677936	0.0471948	FoxO_signaling_pathway	BmuPB009393;BmuPB012175;BmuPB002638;BmuPB006005;BmuPB009609;BmuPB014802;BmuPB008755;BmuPB002020;BmuPB007029;BmuPB013357;BmuPB014216;BmuPB005247;BmuPB013467;BmuPB000416;BmuPB015212;BmuPB006610;BmuPB020479;BmuPB017831;BmuPB003982;BmuPB016645;BmuPB009350;BmuPB009556;BmuPB009820;BmuPB020598;BmuPB002920;BmuPB018568;BmuPB001383;BmuPB014873;BmuPB007287;BmuPB015646;BmuPB013702;BmuPB018058;BmuPB009924;Bmu…
hypothalamus vs brain	GO	GO:0005515	4194	1139	873.804	1.3035	1.96661e-12	1.42481e-09	molecular_function:protein binding	BmuPB009951;BmuPB012458;BmuPB002908;BmuPB010400;BmuPB002209;BmuPB002719;BmuPB015945;BmuPB003678;BmuPB012734;BmuPB000111;BmuPB005618;BmuPB000189;BmuPB009568;BmuPB005860;BmuPB010623;BmuPB009830;BmuPB002151;BmuPB011722;BmuPB005056;BmuPB018652;BmuPB004165;BmuPB011694;BmuPB001931;BmuPB017547;BmuPB016217;BmuPB021461;BmuPB008677;BmuPB013187;BmuPB018061;BmuPB015170;BmuPB010398;BmuPB002692;BmuPB013945;Bmu…
		GO:0005543	247	99	51.4615	1.92377	2.0979e-07	7.59966e-05	molecular_function:phospholipid binding	BmuPB004460;BmuPB005701;BmuPB014675;BmuPB000793;BmuPB009701;BmuPB004048;BmuPB015249;BmuPB016099;BmuPB000187;BmuPB004573;BmuPB015627;BmuPB014606;BmuPB018178;BmuPB003089;BmuPB002020;BmuPB018075;BmuPB011501;BmuPB015366;BmuPB015476;BmuPB000227;BmuPB004589;BmuPB020518;BmuPB020258;BmuPB006665;BmuPB006466;BmuPB004961;BmuPB012909;BmuPB002716;BmuPB006641;BmuPB002970;BmuPB014386;BmuPB004758;BmuPB005418;Bmu…
		GO:0003735	366	127	76.2547	1.66547	2.58793e-06	0.000561884	molecular_function:structural constituent of ribosome	BmuPB020630;BmuPB015261;BmuPB007624;BmuPB007456;BmuPB006523;BmuPB005967;BmuPB014547;BmuPB002785;BmuPB016020;BmuPB020061;BmuPB010902;BmuPB005081;BmuPB002602;BmuPB005238;BmuPB012820;BmuPB015905;BmuPB009209;BmuPB000298;BmuPB020958;BmuPB010010;BmuPB005417;BmuPB022261;BmuPB002845;BmuPB014886;BmuPB005386;BmuPB006794;BmuPB005287;BmuPB019461;BmuPB008695;BmuPB019803;BmuPB013777;BmuPB019550;BmuPB010848;Bmu…
		GO:0006468	688	210	143.342	1.46503	3.9561e-06	0.000716549	biological_process:protein phosphorylation	BmuPB012192;BmuPB005564;BmuPB014802;BmuPB006324;BmuPB018048;BmuPB010201;BmuPB007558;BmuPB012704;BmuPB001555;BmuPB008376;BmuPB021399;BmuPB018858;BmuPB009763;BmuPB007706;BmuPB015340;BmuPB009568;BmuPB020729;BmuPB001049;BmuPB019755;BmuPB006913;BmuPB010627;BmuPB018778;BmuPB005860;BmuPB017433;BmuPB013336;BmuPB003659;BmuPB004165;BmuPB011695;BmuPB014748;BmuPB004002;BmuPB011168;BmuPB016882;BmuPB012384;Bmu…
		GO:0006412	359	123	74.7963	1.64447	6.45702e-06	0.000935623	biological_process:translation	BmuPB020630;BmuPB015261;BmuPB007624;BmuPB007456;BmuPB006523;BmuPB005967;BmuPB014547;BmuPB002785;BmuPB016020;BmuPB020061;BmuPB010902;BmuPB005081;BmuPB002602;BmuPB005238;BmuPB012820;BmuPB015905;BmuPB009209;BmuPB000298;BmuPB010010;BmuPB005417;BmuPB022261;BmuPB002845;BmuPB014886;BmuPB005386;BmuPB006794;BmuPB005287;BmuPB019461;BmuPB008695;BmuPB019803;BmuPB013777;BmuPB019550;BmuPB010848;BmuPB000647;Bmu…
		GO:0004672	503	161	104.798	1.53629	6.17867e-06	0.000935623	molecular_function:protein kinase activity	BmuPB016406;BmuPB012192;BmuPB012794;BmuPB014802;BmuPB006324;BmuPB018048;BmuPB008755;BmuPB010201;BmuPB020081;BmuPB007558;BmuPB010044;BmuPB012704;BmuPB007029;BmuPB001555;BmuPB009120;BmuPB005852;BmuPB008376;BmuPB021399;BmuPB016393;BmuPB009763;BmuPB015340;BmuPB009568;BmuPB020729;BmuPB001049;BmuPB004688;BmuPB006029;BmuPB006913;BmuPB001735;BmuPB010627;BmuPB015802;BmuPB018778;BmuPB002916;BmuPB014010;Bmu…
		GO:0005216	256	93	53.3367	1.74364	1.26755e-05	0.00166971	molecular_function:ion channel activity	BmuPB005115;BmuPB016671;BmuPB008828;BmuPB012948;BmuPB008452;BmuPB011145;BmuPB012134;BmuPB003930;BmuPB002995;BmuPB005176;BmuPB003172;BmuPB020276;BmuPB006672;BmuPB014422;BmuPB011265;BmuPB001493;BmuPB003297;BmuPB003038;BmuPB010775;BmuPB015244;BmuPB001136;BmuPB011169;BmuPB011246;BmuPB003781;BmuPB010814;BmuPB013563;BmuPB005116;BmuPB004099;BmuPB012456;BmuPB010874;BmuPB002202;BmuPB020516;BmuPB013457;Bmu…
		GO:0007165	669	200	139.384	1.43489	1.88238e-05	0.00227297	biological_process:signal transduction	BmuPB006132;BmuPB010112;BmuPB019514;BmuPB004209;BmuPB002516;BmuPB016764;BmuPB016191;BmuPB015874;BmuPB009426;BmuPB005014;BmuPB021399;BmuPB006466;BmuPB001377;BmuPB003323;BmuPB011265;BmuPB015426;BmuPB016394;BmuPB003557;BmuPB006539;BmuPB005951;BmuPB020477;BmuPB009726;BmuPB020586;BmuPB019948;BmuPB009938;BmuPB003982;BmuPB005430;BmuPB001796;BmuPB015931;BmuPB010300;BmuPB002940;BmuPB007154;BmuPB005556;Bmu…
		GO:0004713	415	133	86.4637	1.53822	3.87585e-05	0.00432008	molecular_function:protein tyrosine kinase activity	BmuPB016406;BmuPB012192;BmuPB012794;BmuPB014802;BmuPB006324;BmuPB008755;BmuPB010201;BmuPB020081;BmuPB007558;BmuPB007029;BmuPB001555;BmuPB009120;BmuPB005852;BmuPB021399;BmuPB016393;BmuPB009763;BmuPB015340;BmuPB009568;BmuPB001049;BmuPB004688;BmuPB006029;BmuPB006913;BmuPB001735;BmuPB010627;BmuPB015802;BmuPB018778;BmuPB002916;BmuPB014010;BmuPB012048;BmuPB017433;BmuPB016976;BmuPB003659;BmuPB004165;Bmu…
		GO:0016311	91	41	18.9595	2.1625	0.000111141	0.0107362	biological_process:dephosphorylation	BmuPB008397;BmuPB011316;BmuPB017179;BmuPB002807;BmuPB011097;BmuPB016305;BmuPB012602;BmuPB010661;BmuPB002262;BmuPB015297;BmuPB007454;BmuPB000438;BmuPB007827;BmuPB005568;BmuPB016163;BmuPB005461;BmuPB011741;BmuPB007216;BmuPB014105;BmuPB011787;BmuPB001664;BmuPB007800;BmuPB010573;BmuPB013415;BmuPB020293;BmuPB009357;BmuPB010902;BmuPB020159;BmuPB020294;BmuPB000553;BmuPB007307;BmuPB021244;BmuPB017987;Bmu…
		GO:0007264	227	80	47.2946	1.69152	0.000136267	0.0123407	biological_process:small GTPase mediated signal transduction	BmuPB006358;BmuPB020645;BmuPB000869;BmuPB015783;BmuPB009107;BmuPB015651;BmuPB009496;BmuPB022367;BmuPB016191;BmuPB007693;BmuPB012137;BmuPB007757;BmuPB000357;BmuPB013138;BmuPB006961;BmuPB009568;BmuPB009597;BmuPB000050;BmuPB008118;BmuPB015861;BmuPB011844;BmuPB020117;BmuPB010834;BmuPB007485;BmuPB002875;BmuPB002222;BmuPB016394;BmuPB013383;BmuPB020682;BmuPB021078;BmuPB008440;BmuPB011722;BmuPB017687;Bmu…
		GO:0007156	199	71	41.4609	1.71246	0.000190176	0.0153092	biological_process:homophilic cell adhesion via plasma membrane adhesion molecules	BmuPB008752;BmuPB002847;BmuPB003374;BmuPB018114;BmuPB002755;BmuPB005285;BmuPB001318;BmuPB015435;BmuPB006444;BmuPB019701;BmuPB002175;BmuPB006523;BmuPB004728;BmuPB010293;BmuPB008086;BmuPB000227;BmuPB000992;BmuPB002276;BmuPB008140;BmuPB015439;BmuPB002491;BmuPB000357;BmuPB010379;BmuPB016393;BmuPB006434;BmuPB008299;BmuPB001505;BmuPB006972;BmuPB013206;BmuPB007307;BmuPB014078;BmuPB019176;BmuPB002222;Bmu…
		GO:0006470	104	44	21.668	2.03064	0.000181214	0.0153092	biological_process:protein dephosphorylation	BmuPB008397;BmuPB011316;BmuPB017179;BmuPB011097;BmuPB016305;BmuPB012602;BmuPB010661;BmuPB002262;BmuPB015297;BmuPB007454;BmuPB000438;BmuPB007827;BmuPB003324;BmuPB005568;BmuPB002650;BmuPB016163;BmuPB011741;BmuPB007216;BmuPB014105;BmuPB011787;BmuPB010369;BmuPB016664;BmuPB007800;BmuPB010573;BmuPB013415;BmuPB007870;BmuPB012927;BmuPB009357;BmuPB010902;BmuPB020159;BmuPB000553;BmuPB007307;BmuPB021244;Bmu…
		GO:0005509	711	198	148.134	1.33663	0.000515777	0.0355886	molecular_function:calcium ion binding	BmuPB015261;BmuPB018919;BmuPB009115;BmuPB013824;BmuPB006523;BmuPB019854;BmuPB008086;BmuPB014418;BmuPB011133;BmuPB017254;BmuPB016105;BmuPB008299;BmuPB000081;BmuPB016579;BmuPB010623;BmuPB012466;BmuPB001313;BmuPB006539;BmuPB018270;BmuPB011028;BmuPB014812;BmuPB005084;BmuPB005974;BmuPB015554;BmuPB008642;BmuPB002353;BmuPB021033;BmuPB014647;BmuPB006133;BmuPB018855;BmuPB005065;BmuPB019910;BmuPB007893;Bmu…
		GO:0016791	171	61	35.6272	1.71217	0.00062337	0.0410574	molecular_function:phosphatase activity	BmuPB011316;BmuPB020910;BmuPB016416;BmuPB002807;BmuPB010661;BmuPB002262;BmuPB015297;BmuPB007454;BmuPB008071;BmuPB005568;BmuPB016163;BmuPB011741;BmuPB011787;BmuPB001664;BmuPB010310;BmuPB007800;BmuPB010573;BmuPB020293;BmuPB010902;BmuPB020294;BmuPB000553;BmuPB007307;BmuPB001205;BmuPB002185;BmuPB005860;BmuPB016303;BmuPB009454;BmuPB020977;BmuPB003326;BmuPB008397;BmuPB006549;BmuPB017179;BmuPB011097;Bmu…
		GO:0070588	351	108	73.1296	1.47683	0.000757611	0.0477295	biological_process:calcium ion transmembrane transport	BmuPB009951;BmuPB007980;BmuPB016117;BmuPB012503;BmuPB006263;BmuPB013909;BmuPB021981;BmuPB010291;BmuPB018074;BmuPB011034;BmuPB013238;BmuPB003159;BmuPB013358;BmuPB005776;BmuPB020285;BmuPB003371;BmuPB008843;BmuPB004540;BmuPB014422;BmuPB019474;BmuPB008851;BmuPB015709;BmuPB003297;BmuPB001061;BmuPB004100;BmuPB015244;BmuPB007705;BmuPB019439;BmuPB016121;BmuPB018331;BmuPB010913;BmuPB019004;BmuPB013563;Bmu…
	KEGG	map04723	152	84	31.6686	2.65247	1.75899e-11	3.19257e-09	Retrograde_endocannabinoid_signaling	BmuPB018887;BmuPB004103;BmuPB009968;BmuPB005115;BmuPB016661;BmuPB019305;BmuPB014169;BmuPB014802;BmuPB009576;BmuPB009815;BmuPB015410;BmuPB008755;BmuPB008402;BmuPB010201;BmuPB005113;BmuPB015380;BmuPB016562;BmuPB001359;BmuPB007910;BmuPB009072;BmuPB010998;BmuPB019277;BmuPB017834;BmuPB008565;BmuPB004701;BmuPB012758;BmuPB002171;BmuPB009273;BmuPB010881;BmuPB007984;BmuPB004383;BmuPB007870;BmuPB006089;Bmu…
		map04714	242	107	50.4198	2.12218	9.98194e-10	1.20782e-07	Thermogenesis	BmuPB009968;BmuPB001477;BmuPB010713;BmuPB011543;BmuPB019305;BmuPB006005;BmuPB014169;BmuPB017781;BmuPB003333;BmuPB006590;BmuPB015410;BmuPB010201;BmuPB015380;BmuPB006102;BmuPB012704;BmuPB007029;BmuPB009072;BmuPB018727;BmuPB010998;BmuPB017852;BmuPB017834;BmuPB012407;BmuPB008565;BmuPB011667;BmuPB007757;BmuPB009273;BmuPB019838;BmuPB010881;BmuPB017633;BmuPB004383;BmuPB007870;BmuPB006089;BmuPB006422;Bmu…
		map04360	175	84	36.4606	2.30386	4.29493e-09	3.89765e-07	Axon_guidance	BmuPB005701;BmuPB009609;BmuPB019063;BmuPB004980;BmuPB019119;BmuPB008402;BmuPB016562;BmuPB006885;BmuPB011050;BmuPB009120;BmuPB008140;BmuPB010861;BmuPB007757;BmuPB014694;BmuPB008125;BmuPB014058;BmuPB003724;BmuPB015340;BmuPB020902;BmuPB018181;BmuPB001254;BmuPB000322;BmuPB006913;BmuPB008406;BmuPB015458;BmuPB015383;BmuPB019060;BmuPB010834;BmuPB018778;BmuPB012934;BmuPB002497;BmuPB006610;BmuPB012472;Bmu…
		map03010	301	119	62.7122	1.89756	2.62622e-08	1.58887e-06	Ribosome	BmuPB020630;BmuPB018977;BmuPB015261;BmuPB007624;BmuPB007456;BmuPB006523;BmuPB005967;BmuPB014547;BmuPB016020;BmuPB020061;BmuPB005081;BmuPB002602;BmuPB018611;BmuPB005238;BmuPB012820;BmuPB007280;BmuPB015905;BmuPB009209;BmuPB020958;BmuPB010010;BmuPB022261;BmuPB002845;BmuPB014886;BmuPB005386;BmuPB014769;BmuPB008695;BmuPB013777;BmuPB019550;BmuPB010848;BmuPB000647;BmuPB005396;BmuPB009413;BmuPB019211;Bmu…
		map05010	185	84	38.5441	2.17932	2.44164e-08	1.58887e-06	Alzheimer_s_disease	BmuPB009968;BmuPB001477;BmuPB010713;BmuPB011543;BmuPB019305;BmuPB018575;BmuPB014169;BmuPB017781;BmuPB011848;BmuPB003333;BmuPB015410;BmuPB006885;BmuPB009072;BmuPB019277;BmuPB017834;BmuPB008565;BmuPB002171;BmuPB009273;BmuPB019838;BmuPB017633;BmuPB004383;BmuPB007870;BmuPB006089;BmuPB008838;BmuPB004811;BmuPB006422;BmuPB013505;BmuPB001731;BmuPB005772;BmuPB016811;BmuPB010011;BmuPB006342;BmuPB016973;Bmu…
		map05012	152	71	31.6686	2.24197	1.1085e-07	5.74839e-06	Parkinson_s_disease	BmuPB009968;BmuPB001477;BmuPB010713;BmuPB011543;BmuPB019305;BmuPB014169;BmuPB006711;BmuPB017781;BmuPB003333;BmuPB015410;BmuPB008402;BmuPB010201;BmuPB015380;BmuPB009072;BmuPB017834;BmuPB008565;BmuPB021469;BmuPB009273;BmuPB019838;BmuPB019693;BmuPB017633;BmuPB004383;BmuPB007870;BmuPB006089;BmuPB006422;BmuPB001731;BmuPB005772;BmuPB010011;BmuPB006342;BmuPB019426;BmuPB001571;BmuPB010275;BmuPB006626;Bmu…
		map05016	207	87	43.1277	2.01727	2.35332e-07	1.06782e-05	Huntington_s_disease	BmuPB011415;BmuPB009968;BmuPB001477;BmuPB010713;BmuPB011543;BmuPB019305;BmuPB014169;BmuPB017781;BmuPB008887;BmuPB003333;BmuPB015410;BmuPB004573;BmuPB009072;BmuPB019277;BmuPB017834;BmuPB008565;BmuPB002171;BmuPB009273;BmuPB016752;BmuPB019838;BmuPB019693;BmuPB017633;BmuPB004383;BmuPB007870;BmuPB006089;BmuPB006422;BmuPB001731;BmuPB005772;BmuPB010011;BmuPB006342;BmuPB001571;BmuPB010275;BmuPB001986;Bmu…
		map00190	145	66	30.2102	2.18469	8.95562e-07	3.6121e-05	Oxidative_phosphorylation	BmuPB009968;BmuPB001477;BmuPB010713;BmuPB011543;BmuPB019305;BmuPB014169;BmuPB017781;BmuPB003333;BmuPB015410;BmuPB006102;BmuPB009072;BmuPB017834;BmuPB008565;BmuPB009273;BmuPB019838;BmuPB017633;BmuPB004383;BmuPB007870;BmuPB006089;BmuPB006422;BmuPB001731;BmuPB005772;BmuPB010011;BmuPB006342;BmuPB011137;BmuPB001571;BmuPB015419;BmuPB010275;BmuPB012079;BmuPB005079;BmuPB016269;BmuPB019547;BmuPB014329;Bmu…
		map04725	113	53	23.5431	2.25119	4.24476e-06	0.000154085	Cholinergic_synapse	BmuPB003982;BmuPB018887;BmuPB016092;BmuPB003283;BmuPB015244;BmuPB014426;BmuPB014081;BmuPB009609;BmuPB000368;BmuPB009815;BmuPB008402;BmuPB010201;BmuPB009820;BmuPB015380;BmuPB016951;BmuPB016562;BmuPB001359;BmuPB002020;BmuPB007910;BmuPB018433;BmuPB009386;BmuPB011050;BmuPB010998;BmuPB019277;BmuPB007757;BmuPB002171;BmuPB015646;BmuPB004099;BmuPB000668;BmuPB007984;BmuPB007750;BmuPB013505;BmuPB009883;Bmu…
		map04932	158	67	32.9187	2.03532	4.95882e-06	0.000163641	Nonalcoholic_fatty_liver_disease_NAFLD	BmuPB009968;BmuPB001477;BmuPB011543;BmuPB019305;BmuPB006005;BmuPB014169;BmuPB009609;BmuPB014802;BmuPB015410;BmuPB008755;BmuPB002020;BmuPB007029;BmuPB009072;BmuPB017834;BmuPB008565;BmuPB009273;BmuPB017900;BmuPB019838;BmuPB004383;BmuPB007870;BmuPB006089;BmuPB006422;BmuPB001731;BmuPB005772;BmuPB010011;BmuPB006342;BmuPB001571;BmuPB003551;BmuPB010275;BmuPB005079;BmuPB016269;BmuPB006610;BmuPB010212;Bmu…
		map04724	121	54	25.2099	2.14201	1.22166e-05	0.000341125	Glutamatergic_synapse	BmuPB016092;BmuPB016615;BmuPB016661;BmuPB015239;BmuPB015244;BmuPB009350;BmuPB000368;BmuPB009815;BmuPB008402;BmuPB017847;BmuPB010201;BmuPB007690;BmuPB015380;BmuPB005747;BmuPB016562;BmuPB001359;BmuPB003089;BmuPB010569;BmuPB007910;BmuPB017195;BmuPB006885;BmuPB010998;BmuPB008666;BmuPB019277;BmuPB002171;BmuPB015056;BmuPB014873;BmuPB007750;BmuPB013505;BmuPB009883;BmuPB013816;BmuPB001395;BmuPB013424;Bmu…
		map04921	158	64	32.9187	1.94418	2.34009e-05	0.000606751	Oxytocin_signaling_pathway	BmuPB003283;BmuPB006005;BmuPB008402;BmuPB010201;BmuPB015380;BmuPB016562;BmuPB001359;BmuPB006885;BmuPB011050;BmuPB007029;BmuPB010998;BmuPB019277;BmuPB007757;BmuPB002171;BmuPB015378;BmuPB016564;BmuPB007984;BmuPB013505;BmuPB008943;BmuPB011777;BmuPB001254;BmuPB014422;BmuPB011011;BmuPB016047;BmuPB005072;BmuPB016544;BmuPB015202;BmuPB017330;BmuPB011771;BmuPB015098;BmuPB003982;BmuPB016563;BmuPB016092;Bmu…
		map04727	90	43	18.7512	2.29319	2.5317e-05	0.000612672	GABAergic_synapse	BmuPB018887;BmuPB005115;BmuPB012757;BmuPB009577;BmuPB009576;BmuPB009815;BmuPB001540;BmuPB008402;BmuPB010201;BmuPB005113;BmuPB015380;BmuPB005114;BmuPB016562;BmuPB001359;BmuPB007910;BmuPB000203;BmuPB011578;BmuPB010998;BmuPB000227;BmuPB012758;BmuPB005116;BmuPB015056;BmuPB012762;BmuPB007984;BmuPB013505;BmuPB009883;BmuPB002542;BmuPB013816;BmuPB001395;BmuPB013424;BmuPB000465;BmuPB015055;BmuPB020276;Bmu…
		map04934	162	65	33.7521	1.92581	2.89553e-05	0.000656923	Cushing_s_syndrome	BmuPB012491;BmuPB010065;BmuPB000928;BmuPB019108;BmuPB003743;BmuPB011813;BmuPB008402;BmuPB010201;BmuPB015380;BmuPB015314;BmuPB019570;BmuPB011050;BmuPB010998;BmuPB001622;BmuPB019277;BmuPB014216;BmuPB002171;BmuPB008452;BmuPB005208;BmuPB013505;BmuPB005343;BmuPB010570;BmuPB017120;BmuPB021179;BmuPB011011;BmuPB004568;BmuPB006319;BmuPB014339;BmuPB015202;BmuPB003297;BmuPB012472;BmuPB018871;BmuPB010721;Bmu…
		map01522	95	44	19.7929	2.22302	3.86677e-05	0.000825669	Endocrine_resistance	BmuPB012491;BmuPB003982;BmuPB016092;BmuPB001010;BmuPB014673;BmuPB009609;BmuPB014802;BmuPB009556;BmuPB006590;BmuPB014101;BmuPB008755;BmuPB001375;BmuPB010201;BmuPB009820;BmuPB015380;BmuPB002020;BmuPB009386;BmuPB018568;BmuPB018415;BmuPB010998;BmuPB007757;BmuPB018986;BmuPB012679;BmuPB007287;BmuPB015646;BmuPB014987;BmuPB001395;BmuPB000465;BmuPB003551;BmuPB004988;BmuPB009924;BmuPB011011;BmuPB017868;Bmu…
		map04926	126	53	26.2516	2.01892	5.98539e-05	0.00114352	Relaxin_signaling_pathway	BmuPB003982;BmuPB016092;BmuPB009393;BmuPB009609;BmuPB014802;BmuPB013267;BmuPB009815;BmuPB000042;BmuPB008755;BmuPB008402;BmuPB001375;BmuPB010201;BmuPB009820;BmuPB015380;BmuPB016562;BmuPB001359;BmuPB002020;BmuPB007910;BmuPB003212;BmuPB018433;BmuPB009386;BmuPB018415;BmuPB010998;BmuPB019277;BmuPB007757;BmuPB007287;BmuPB015646;BmuPB008803;BmuPB007908;BmuPB009883;BmuPB013816;BmuPB016388;BmuPB003309;Bmu…
		map05032	94	43	19.5846	2.19561	5.67516e-05	0.00114352	Morphine_addiction	BmuPB006960;BmuPB018887;BmuPB005430;BmuPB005115;BmuPB012757;BmuPB009577;BmuPB009576;BmuPB000368;BmuPB009815;BmuPB008402;BmuPB010201;BmuPB005113;BmuPB015380;BmuPB005114;BmuPB016562;BmuPB001359;BmuPB007910;BmuPB010998;BmuPB001622;BmuPB015507;BmuPB012758;BmuPB015942;BmuPB005116;BmuPB012762;BmuPB007984;BmuPB007364;BmuPB009883;BmuPB019238;BmuPB013816;BmuPB012122;BmuPB001395;BmuPB013424;BmuPB020276;Bmu…
		map04012	88	40	18.3345	2.18168	0.00013992	0.00253954	ErbB_signaling_pathway	BmuPB003982;BmuPB016092;BmuPB000143;BmuPB009609;BmuPB020597;BmuPB014802;BmuPB015416;BmuPB006590;BmuPB014101;BmuPB008755;BmuPB009820;BmuPB020693;BmuPB016562;BmuPB002020;BmuPB003212;BmuPB009386;BmuPB011050;BmuPB012250;BmuPB019273;BmuPB018415;BmuPB009120;BmuPB007757;BmuPB007287;BmuPB015646;BmuPB015340;BmuPB005369;BmuPB000465;BmuPB003551;BmuPB014212;BmuPB004988;BmuPB009924;BmuPB001700;BmuPB008713;Bmu…
		map04713	102	43	21.2513	2.0234	0.000238232	0.00411802	Circadian_entrainment	BmuPB016092;BmuPB015244;BmuPB000368;BmuPB009815;BmuPB013016;BmuPB008402;BmuPB010201;BmuPB015380;BmuPB020228;BmuPB016562;BmuPB001359;BmuPB007910;BmuPB011050;BmuPB010998;BmuPB019277;BmuPB013563;BmuPB012407;BmuPB002171;BmuPB008803;BmuPB007984;BmuPB013505;BmuPB009883;BmuPB013816;BmuPB008943;BmuPB009401;BmuPB001395;BmuPB013424;BmuPB018866;BmuPB013190;BmuPB006545;BmuPB007815;BmuPB014422;BmuPB011011;Bmu…
		map04010	310	100	64.5874	1.54829	0.000285388	0.0047089	MAPK_signaling_pathway	BmuPB012794;BmuPB014802;BmuPB013267;BmuPB011848;BmuPB010661;BmuPB015297;BmuPB008755;BmuPB010201;BmuPB006885;BmuPB012704;BmuPB004583;BmuPB007757;BmuPB016393;BmuPB009763;BmuPB012134;BmuPB015340;BmuPB001049;BmuPB011777;BmuPB001254;BmuPB003916;BmuPB003323;BmuPB015802;BmuPB011136;BmuPB006465;BmuPB008947;BmuPB005072;BmuPB003297;BmuPB020977;BmuPB009726;BmuPB016563;BmuPB003982;BmuPB008959;BmuPB017179;Bmu…
		map04919	114	46	23.7515	1.93672	0.000321188	0.00506918	Thyroid_hormone_signaling_pathway	BmuPB005327;BmuPB003982;BmuPB016092;BmuPB002638;BmuPB014673;BmuPB000256;BmuPB009609;BmuPB015416;BmuPB006590;BmuPB016266;BmuPB010201;BmuPB009820;BmuPB002826;BmuPB020492;BmuPB016562;BmuPB002020;BmuPB017511;BmuPB004259;BmuPB009386;BmuPB006739;BmuPB018568;BmuPB019277;BmuPB009039;BmuPB007757;BmuPB018986;BmuPB010919;BmuPB015646;BmuPB014987;BmuPB007783;BmuPB013702;BmuPB000465;BmuPB003551;BmuPB016445;Bmu…
		map04728	133	51	27.7101	1.84049	0.000396761	0.00562994	Dopaminergic_synapse	BmuPB014158;BmuPB018887;BmuPB014802;BmuPB009815;BmuPB008755;BmuPB008402;BmuPB010201;BmuPB019701;BmuPB015380;BmuPB016562;BmuPB001359;BmuPB002020;BmuPB007910;BmuPB006885;BmuPB011050;BmuPB019277;BmuPB001973;BmuPB002171;BmuPB007984;BmuPB013505;BmuPB009883;BmuPB003551;BmuPB009049;BmuPB000348;BmuPB014755;BmuPB014409;BmuPB011771;BmuPB012797;BmuPB006483;BmuPB015244;BmuPB000368;BmuPB015416;BmuPB003684;Bmu…
		map04916	98	41	20.4179	2.00804	0.000417137	0.00562994	Melanogenesis	BmuPB003982;BmuPB017904;BmuPB016092;BmuPB000928;BmuPB003743;BmuPB015416;BmuPB011813;BmuPB010443;BmuPB008402;BmuPB010201;BmuPB015380;BmuPB015314;BmuPB002269;BmuPB016562;BmuPB001359;BmuPB018433;BmuPB009386;BmuPB012434;BmuPB011050;BmuPB010998;BmuPB019277;BmuPB007757;BmuPB002171;BmuPB005208;BmuPB019623;BmuPB013702;BmuPB009401;BmuPB001395;BmuPB009924;BmuPB011011;BmuPB004568;BmuPB020942;BmuPB013577;Bmu…
		map04912	93	39	19.3762	2.01278	0.000475207	0.00575844	GnRH_signaling_pathway	BmuPB003982;BmuPB016092;BmuPB015244;BmuPB014802;BmuPB008755;BmuPB001375;BmuPB010201;BmuPB015380;BmuPB016562;BmuPB003089;BmuPB010569;BmuPB003212;BmuPB009386;BmuPB011050;BmuPB010998;BmuPB019277;BmuPB007757;BmuPB002171;BmuPB011767;BmuPB007287;BmuPB007750;BmuPB013505;BmuPB009401;BmuPB001395;BmuPB000465;BmuPB006393;BmuPB009924;BmuPB011011;BmuPB017868;BmuPB020942;BmuPB004158;BmuPB009498;BmuPB009894;Bmu…
		map04927	69	32	14.3759	2.22595	0.000486097	0.00575844	Cortisol_synthesis_and_secretion	BmuPB015244;BmuPB010065;BmuPB003743;BmuPB010201;BmuPB015380;BmuPB018433;BmuPB010998;BmuPB001622;BmuPB019277;BmuPB013563;BmuPB002171;BmuPB013003;BmuPB008452;BmuPB007750;BmuPB013505;BmuPB016388;BmuPB010570;BmuPB001395;BmuPB021179;BmuPB011011;BmuPB000167;BmuPB003297;BmuPB009894;BmuPB009339;BmuPB010721;BmuPB019503;BmuPB013808;BmuPB011771;BmuPB008892;BmuPB004153;BmuPB015098;BmuPB012853;
		map04722	120	47	25.0016	1.87988	0.000446764	0.00575844	Neurotrophin_signaling_pathway	BmuPB003982;BmuPB013454;BmuPB016092;BmuPB012175;BmuPB009609;BmuPB014802;BmuPB015416;BmuPB009107;BmuPB008755;BmuPB009820;BmuPB020228;BmuPB002020;BmuPB009386;BmuPB011050;BmuPB012704;BmuPB019784;BmuPB018415;BmuPB009120;BmuPB007757;BmuPB011767;BmuPB007287;BmuPB015646;BmuPB009864;BmuPB004811;BmuPB009401;BmuPB003551;BmuPB017987;BmuPB015803;BmuPB003323;BmuPB015802;BmuPB004988;BmuPB009924;BmuPB008449;Bmu…
		map05231	107	43	22.2931	1.92885	0.000491768	0.00575844	Choline_metabolism_in_cancer	BmuPB017851;BmuPB003982;BmuPB016092;BmuPB010077;BmuPB009609;BmuPB014802;BmuPB006590;BmuPB008755;BmuPB018772;BmuPB009820;BmuPB016562;BmuPB002020;BmuPB003089;BmuPB010569;BmuPB006515;BmuPB009386;BmuPB007757;BmuPB015353;BmuPB007859;BmuPB011937;BmuPB002776;BmuPB007287;BmuPB015646;BmuPB012187;BmuPB003551;BmuPB009924;BmuPB020942;BmuPB008947;BmuPB009754;BmuPB012568;BmuPB017467;BmuPB006610;BmuPB019126;Bmu…
		map04720	64	30	13.3342	2.24986	0.000518195	0.00587828	Longterm_potentiation	BmuPB003982;BmuPB016092;BmuPB015244;BmuPB010201;BmuPB003684;BmuPB016562;BmuPB006885;BmuPB009386;BmuPB011050;BmuPB012704;BmuPB019784;BmuPB008666;BmuPB019277;BmuPB007757;BmuPB002171;BmuPB007750;BmuPB009864;BmuPB013505;BmuPB013702;BmuPB009401;BmuPB006545;BmuPB010224;BmuPB007815;BmuPB009924;BmuPB011011;BmuPB020942;BmuPB013577;BmuPB012088;BmuPB008949;BmuPB012853;
		map05205	208	71	43.336	1.63836	0.000592153	0.00651368	Proteoglycans_in_cancer	BmuPB000928;BmuPB000143;BmuPB012794;BmuPB009609;BmuPB013267;BmuPB011813;BmuPB006590;BmuPB015651;BmuPB010201;BmuPB016562;BmuPB002020;BmuPB014616;BmuPB011050;BmuPB015532;BmuPB018727;BmuPB007757;BmuPB005208;BmuPB014303;BmuPB002295;BmuPB005369;BmuPB003551;BmuPB014212;BmuPB011136;BmuPB017335;BmuPB016047;BmuPB004568;BmuPB006610;BmuPB012466;BmuPB015202;BmuPB012472;BmuPB003982;BmuPB017904;BmuPB016092;Bmu…
		map04068	136	51	28.3351	1.79989	0.000631219	0.0067392	FoxO_signaling_pathway	BmuPB009393;BmuPB012175;BmuPB002638;BmuPB006005;BmuPB009609;BmuPB014802;BmuPB001540;BmuPB008755;BmuPB002020;BmuPB007029;BmuPB007757;BmuPB014216;BmuPB005247;BmuPB012134;BmuPB000416;BmuPB003551;BmuPB006610;BmuPB015202;BmuPB020479;BmuPB017831;BmuPB003982;BmuPB016092;BmuPB004154;BmuPB016645;BmuPB009350;BmuPB009556;BmuPB009820;BmuPB020598;BmuPB001778;BmuPB009386;BmuPB002920;BmuPB018568;BmuPB001383;Bmu…
		map05223	68	31	14.1675	2.1881	0.000710758	0.00697311	Nonsmall_cell_lung_cancer	BmuPB012491;BmuPB003982;BmuPB016092;BmuPB012175;BmuPB009609;BmuPB020597;BmuPB009820;BmuPB020598;BmuPB016562;BmuPB002020;BmuPB006739;BmuPB009386;BmuPB018568;BmuPB017522;BmuPB003677;BmuPB007757;BmuPB012134;BmuPB007287;BmuPB015646;BmuPB005669;BmuPB015750;BmuPB000416;BmuPB003551;BmuPB009924;BmuPB020942;BmuPB006610;BmuPB002603;BmuPB014339;BmuPB015202;BmuPB007486;BmuPB013747;
		map01521	88	37	18.3345	2.01806	0.000772742	0.00738172	EGFR_tyrosine_kinase_inhibitor_resistance	BmuPB003982;BmuPB016092;BmuPB012175;BmuPB012794;BmuPB009609;BmuPB013267;BmuPB012883;BmuPB015416;BmuPB009556;BmuPB006590;BmuPB009820;BmuPB020598;BmuPB016562;BmuPB002020;BmuPB006515;BmuPB009386;BmuPB018727;BmuPB018415;BmuPB018424;BmuPB011508;BmuPB007757;BmuPB007287;BmuPB015646;BmuPB002295;BmuPB000465;BmuPB003551;BmuPB002913;BmuPB014212;BmuPB004988;BmuPB009924;BmuPB020942;BmuPB008947;BmuPB017467;Bmu…
		map04371	152	55	31.6686	1.73673	0.000831892	0.007743	Apelin_signaling_pathway	BmuPB012037;BmuPB009393;BmuPB006005;BmuPB009815;BmuPB001540;BmuPB006590;BmuPB015651;BmuPB008402;BmuPB010201;BmuPB015380;BmuPB002020;BmuPB007910;BmuPB007029;BmuPB018727;BmuPB010998;BmuPB019277;BmuPB018367;BmuPB007757;BmuPB002171;BmuPB015378;BmuPB014987;BmuPB009883;BmuPB002295;BmuPB003551;BmuPB006393;BmuPB006941;BmuPB014422;BmuPB011011;BmuPB014409;BmuPB002919;BmuPB005072;BmuPB017662;BmuPB008792;Bmu…
		map05200	566	161	117.924	1.36529	0.000868916	0.00788541	Pathways_in_cancer	BmuPB012491;BmuPB007980;BmuPB014802;BmuPB013267;BmuPB009815;BmuPB010201;BmuPB008772;BmuPB012999;BmuPB002171;BmuPB005208;BmuPB003313;BmuPB006319;BmuPB013330;BmuPB017446;BmuPB015098;BmuPB003982;BmuPB014101;BmuPB001375;BmuPB013187;BmuPB005615;BmuPB018542;BmuPB003677;BmuPB005296;BmuPB000646;BmuPB013816;BmuPB016558;BmuPB016012;BmuPB006024;BmuPB013402;BmuPB020942;BmuPB013577;BmuPB006673;BmuPB018350;Bmu…
		map04510	205	69	42.711	1.61551	0.00095524	0.008064	Focal_adhesion	BmuPB016396;BmuPB012794;BmuPB002371;BmuPB019234;BmuPB009609;BmuPB014802;BmuPB013267;BmuPB006837;BmuPB009107;BmuPB000042;BmuPB008676;BmuPB008755;BmuPB016562;BmuPB002020;BmuPB006515;BmuPB015532;BmuPB018415;BmuPB009404;BmuPB001547;BmuPB015378;BmuPB015340;BmuPB003313;BmuPB003309;BmuPB003551;BmuPB006941;BmuPB004988;BmuPB011136;BmuPB017335;BmuPB012919;BmuPB016047;BmuPB008947;BmuPB017467;BmuPB005444;Bmu…
		map05033	40	21	8.33385	2.51984	0.00106292	0.00876907	Nicotine_addiction	BmuPB018887;BmuPB005115;BmuPB016661;BmuPB013190;BmuPB012757;BmuPB009577;BmuPB006545;BmuPB020276;BmuPB009576;BmuPB000666;BmuPB005113;BmuPB007815;BmuPB006682;BmuPB005114;BmuPB018420;BmuPB017195;BmuPB012088;BmuPB008949;BmuPB012758;BmuPB005116;BmuPB012762;
		map04925	95	38	19.7929	1.91988	0.00117458	0.00947495	Aldosterone_synthesis_and_secretion	BmuPB011581;BmuPB015244;BmuPB010065;BmuPB016882;BmuPB003743;BmuPB010201;BmuPB015380;BmuPB016562;BmuPB018433;BmuPB011050;BmuPB010998;BmuPB019277;BmuPB013563;BmuPB004701;BmuPB015942;BmuPB002171;BmuPB007750;BmuPB013505;BmuPB016388;BmuPB009401;BmuPB001395;BmuPB021179;BmuPB010664;BmuPB011011;BmuPB000167;BmuPB003297;BmuPB009894;BmuPB013074;BmuPB019503;BmuPB017330;BmuPB016911;BmuPB013808;BmuPB017563;Bmu…
		map04520	75	32	15.626	2.04787	0.00121097	0.0095561	Adherens_junction	BmuPB016092;BmuPB009393;BmuPB016305;BmuPB009556;BmuPB008676;BmuPB015479;BmuPB015314;BmuPB005615;BmuPB002920;BmuPB012692;BmuPB011937;BmuPB001613;BmuPB006147;BmuPB019417;BmuPB003603;BmuPB013415;BmuPB016450;BmuPB013702;BmuPB012187;BmuPB000465;BmuPB018058;BmuPB001671;BmuPB019060;BmuPB005377;BmuPB005860;BmuPB013577;BmuPB008571;BmuPB012568;BmuPB001047;BmuPB015480;BmuPB002707;BmuPB021263;
		map04810	220	72	45.8362	1.57081	0.0013834	0.010462	Regulation_of_actin_cytoskeleton	BmuPB018023;BmuPB003374;BmuPB016396;BmuPB019234;BmuPB009609;BmuPB004271;BmuPB020419;BmuPB008676;BmuPB015651;BmuPB019570;BmuPB006515;BmuPB018075;BmuPB009404;BmuPB011508;BmuPB009332;BmuPB001547;BmuPB007757;BmuPB000945;BmuPB015378;BmuPB016573;BmuPB015340;BmuPB012909;BmuPB002716;BmuPB003313;BmuPB012187;BmuPB018726;BmuPB008540;BmuPB017335;BmuPB016047;BmuPB006465;BmuPB006319;BmuPB008947;BmuPB017467;Bmu…
		map04540	91	37	18.9595	1.95153	0.0013774	0.010462	Gap_junction	BmuPB003982;BmuPB016092;BmuPB015244;BmuPB015321;BmuPB008402;BmuPB010201;BmuPB015380;BmuPB016562;BmuPB002595;BmuPB007559;BmuPB006515;BmuPB009386;BmuPB010998;BmuPB019277;BmuPB012407;BmuPB007757;BmuPB002171;BmuPB007287;BmuPB007750;BmuPB008943;BmuPB001395;BmuPB000465;BmuPB001671;BmuPB009321;BmuPB010224;BmuPB009924;BmuPB011011;BmuPB020942;BmuPB008947;BmuPB017467;BmuPB021062;BmuPB002596;BmuPB009894;Bmu…
		map04072	162	56	33.7521	1.65916	0.00161239	0.011706	Phospholipase_D_signaling_pathway	BmuPB012037;BmuPB015239;BmuPB009609;BmuPB006590;BmuPB015651;BmuPB007690;BmuPB015380;BmuPB016562;BmuPB002020;BmuPB003089;BmuPB006515;BmuPB018415;BmuPB010998;BmuPB019277;BmuPB009332;BmuPB007757;BmuPB002776;BmuPB006558;BmuPB003551;BmuPB021103;BmuPB011011;BmuPB004988;BmuPB016394;BmuPB008947;BmuPB009754;BmuPB020896;BmuPB017467;BmuPB006610;BmuPB019126;BmuPB014218;BmuPB004158;BmuPB007491;BmuPB010270;Bmu…
		map04370	56	26	11.6674	2.22843	0.00176843	0.0125871	VEGF_signaling_pathway	BmuPB003982;BmuPB016092;BmuPB012037;BmuPB000465;BmuPB012794;BmuPB009609;BmuPB013267;BmuPB003551;BmuPB014101;BmuPB009820;BmuPB009924;BmuPB017868;BmuPB016562;BmuPB002020;BmuPB010569;BmuPB010568;BmuPB006885;BmuPB020942;BmuPB006739;BmuPB009386;BmuPB006610;BmuPB004583;BmuPB008666;BmuPB007757;BmuPB011937;BmuPB015646;
		map05215	97	38	20.2096	1.8803	0.00185894	0.0127825	Prostate_cancer	BmuPB012491;BmuPB003982;BmuPB016092;BmuPB002638;BmuPB009609;BmuPB015416;BmuPB009556;BmuPB006590;BmuPB009820;BmuPB015314;BmuPB002020;BmuPB005615;BmuPB006515;BmuPB018433;BmuPB009386;BmuPB006739;BmuPB018568;BmuPB011508;BmuPB007757;BmuPB014216;BmuPB018146;BmuPB007287;BmuPB015646;BmuPB013702;BmuPB016388;BmuPB003551;BmuPB009924;BmuPB020942;BmuPB013577;BmuPB008947;BmuPB017467;BmuPB006610;BmuPB002603;Bmu…
		map04022	169	58	35.2105	1.64724	0.00192393	0.0129331	cGMPPKG_signaling_pathway	BmuPB008690;BmuPB005327;BmuPB015321;BmuPB008402;BmuPB015380;BmuPB002020;BmuPB006885;BmuPB021981;BmuPB010998;BmuPB019277;BmuPB018367;BmuPB012407;BmuPB006500;BmuPB002171;BmuPB015378;BmuPB019693;BmuPB008838;BmuPB013505;BmuPB008943;BmuPB001254;BmuPB003551;BmuPB011011;BmuPB016047;BmuPB005072;BmuPB011771;BmuPB017446;BmuPB015098;BmuPB011581;BmuPB016092;BmuPB005430;BmuPB002387;BmuPB015244;BmuPB003684;Bmu…
		map05214	71	30	14.7926	2.02804	0.00213173	0.0140694	Glioma	BmuPB012491;BmuPB003982;BmuPB016092;BmuPB009609;BmuPB009556;BmuPB006590;BmuPB009820;BmuPB016562;BmuPB002020;BmuPB006515;BmuPB009386;BmuPB011050;BmuPB018568;BmuPB018415;BmuPB007757;BmuPB012134;BmuPB007287;BmuPB015646;BmuPB009401;BmuPB003551;BmuPB004988;BmuPB009924;BmuPB020942;BmuPB006610;BmuPB002603;BmuPB014339;BmuPB015202;BmuPB007486;BmuPB007491;BmuPB012792;
		map04910	146	51	30.4186	1.67661	0.00235703	0.014922	Insulin_signaling_pathway	BmuPB002847;BmuPB002638;BmuPB006005;BmuPB009609;BmuPB014802;BmuPB015783;BmuPB009107;BmuPB006590;BmuPB008755;BmuPB010201;BmuPB015945;BmuPB002020;BmuPB007029;BmuPB018727;BmuPB018415;BmuPB007757;BmuPB006147;BmuPB007183;BmuPB011661;BmuPB008365;BmuPB002295;BmuPB005369;BmuPB003551;BmuPB004988;BmuPB005860;BmuPB006610;BmuPB007491;BmuPB004165;BmuPB003982;BmuPB016092;BmuPB005430;BmuPB016882;BmuPB015416;Bmu…
		map04928	102	39	21.2513	1.83518	0.00234407	0.014922	Parathyroid_hormone_synthesis_secretion_and_action	BmuPB014567;BmuPB006960;BmuPB016092;BmuPB002665;BmuPB015244;BmuPB009534;BmuPB008402;BmuPB010201;BmuPB015380;BmuPB016562;BmuPB003089;BmuPB005615;BmuPB018433;BmuPB009386;BmuPB000446;BmuPB010998;BmuPB019277;BmuPB018367;BmuPB002171;BmuPB007750;BmuPB016388;BmuPB007831;BmuPB012122;BmuPB001395;BmuPB016558;BmuPB006393;BmuPB012092;BmuPB011011;BmuPB005072;BmuPB015202;BmuPB004158;BmuPB000167;BmuPB009498;Bmu…
		map05224	157	54	32.7104	1.65085	0.00243255	0.0149664	Breast_cancer	BmuPB018023;BmuPB012491;BmuPB014673;BmuPB000928;BmuPB009609;BmuPB011813;BmuPB006590;BmuPB015314;BmuPB019570;BmuPB002020;BmuPB005779;BmuPB018415;BmuPB007757;BmuPB012679;BmuPB012134;BmuPB005208;BmuPB020634;BmuPB014987;BmuPB007831;BmuPB003551;BmuPB004988;BmuPB004568;BmuPB006465;BmuPB006319;BmuPB006610;BmuPB004025;BmuPB015202;BmuPB007491;BmuPB012472;BmuPB010721;BmuPB021263;BmuPB003982;BmuPB017904;Bmu…
		map05211	75	31	15.626	1.98388	0.00272211	0.0164688	Renal_cell_carcinoma	BmuPB003982;BmuPB016092;BmuPB007980;BmuPB009609;BmuPB019108;BmuPB013267;BmuPB009107;BmuPB009820;BmuPB020693;BmuPB002020;BmuPB009386;BmuPB019273;BmuPB019493;BmuPB007757;BmuPB007287;BmuPB015646;BmuPB013738;BmuPB015340;BmuPB009864;BmuPB013702;BmuPB003551;BmuPB014388;BmuPB017987;BmuPB009924;BmuPB020942;BmuPB013577;BmuPB008143;BmuPB006610;BmuPB015202;BmuPB001651;BmuPB018748;
		map04261	152	52	31.6686	1.642	0.00287063	0.0170826	Adrenergic_signaling_in_cardiomyocytes	BmuPB005327;BmuPB015321;BmuPB008402;BmuPB010201;BmuPB019701;BmuPB015380;BmuPB016562;BmuPB002020;BmuPB021402;BmuPB011050;BmuPB010998;BmuPB020156;BmuPB019277;BmuPB001973;BmuPB006500;BmuPB002171;BmuPB016564;BmuPB002139;BmuPB013505;BmuPB011777;BmuPB003551;BmuPB014422;BmuPB011011;BmuPB014755;BmuPB016394;BmuPB011771;BmuPB015098;BmuPB016563;BmuPB011581;BmuPB006483;BmuPB016092;BmuPB020228;BmuPB003684;Bmu…
		map04730	63	27	13.1258	2.05701	0.00296653	0.0173685	Longterm_depression	BmuPB003982;BmuPB016092;BmuPB008943;BmuPB015244;BmuPB016558;BmuPB013190;BmuPB006545;BmuPB009556;BmuPB011845;BmuPB008402;BmuPB009924;BmuPB016562;BmuPB001359;BmuPB010569;BmuPB005269;BmuPB020942;BmuPB009386;BmuPB019277;BmuPB012407;BmuPB008949;BmuPB007757;BmuPB002171;BmuPB009894;BmuPB015504;BmuPB008803;BmuPB018863;BmuPB007750;
		map04726	126	45	26.2516	1.71418	0.00307271	0.0177047	Serotonergic_synapse	BmuPB003982;BmuPB003167;BmuPB018887;BmuPB016092;BmuPB015244;BmuPB009577;BmuPB000368;BmuPB009815;BmuPB008402;BmuPB010201;BmuPB015380;BmuPB016562;BmuPB001359;BmuPB002595;BmuPB010569;BmuPB007910;BmuPB009386;BmuPB019277;BmuPB007757;BmuPB002171;BmuPB005116;BmuPB012762;BmuPB007984;BmuPB007750;BmuPB009268;BmuPB013505;BmuPB009883;BmuPB013816;BmuPB013424;BmuPB011090;BmuPB015737;BmuPB013605;BmuPB009049;Bmu…
		map04550	136	48	28.3351	1.69401	0.00314002	0.0178098	Signaling_pathways_regulating_pluripotency_of_stem_cells	BmuPB009393;BmuPB005641;BmuPB000928;BmuPB009609;BmuPB011813;BmuPB018002;BmuPB019570;BmuPB002020;BmuPB011508;BmuPB007757;BmuPB000355;BmuPB005208;BmuPB000375;BmuPB006972;BmuPB006913;BmuPB003551;BmuPB004568;BmuPB006319;BmuPB006610;BmuPB008734;BmuPB012472;BmuPB006183;BmuPB003982;BmuPB016092;BmuPB017904;BmuPB004164;BmuPB015416;BmuPB009556;BmuPB009820;BmuPB020598;BmuPB005615;BmuPB008464;BmuPB009386;Bmu…
		map05165	354	104	73.7546	1.41008	0.0033557	0.0187403	Human_papillomavirus_infection	BmuPB002638;BmuPB013267;BmuPB010201;BmuPB019701;BmuPB022193;BmuPB001973;BmuPB007757;BmuPB005247;BmuPB014694;BmuPB005208;BmuPB003313;BmuPB017335;BmuPB004568;BmuPB006319;BmuPB012206;BmuPB004165;BmuPB006792;BmuPB003982;BmuPB008886;BmuPB014101;BmuPB008018;BmuPB018520;BmuPB001383;BmuPB018103;BmuPB018735;BmuPB018986;BmuPB007287;BmuPB007908;BmuPB020601;BmuPB000646;BmuPB001273;BmuPB009924;BmuPB020942;Bmu…
		map04750	103	38	21.4597	1.77076	0.00360334	0.0198184	Inflammatory_mediator_regulation_of_TRP_channels	BmuPB003230;BmuPB015244;BmuPB009609;BmuPB014802;BmuPB008755;BmuPB010201;BmuPB009820;BmuPB015380;BmuPB003684;BmuPB016562;BmuPB002595;BmuPB010569;BmuPB011050;BmuPB010998;BmuPB010801;BmuPB019277;BmuPB002171;BmuPB011767;BmuPB015646;BmuPB007750;BmuPB009401;BmuPB001395;BmuPB000465;BmuPB017304;BmuPB009333;BmuPB000075;BmuPB011011;BmuPB017868;BmuPB006610;BmuPB015936;BmuPB021431;BmuPB003989;BmuPB021062;Bmu…
		map05213	62	26	12.9175	2.01278	0.00430271	0.0233117	Endometrial_cancer	BmuPB003982;BmuPB016092;BmuPB012175;BmuPB009609;BmuPB015416;BmuPB003551;BmuPB009820;BmuPB015314;BmuPB009924;BmuPB019570;BmuPB002020;BmuPB020942;BmuPB006319;BmuPB006739;BmuPB009386;BmuPB006610;BmuPB018568;BmuPB015202;BmuPB007486;BmuPB007757;BmuPB012134;BmuPB007287;BmuPB015646;BmuPB003603;BmuPB021263;BmuPB013747;
		map04071	122	43	25.4183	1.6917	0.0050019	0.0263143	Sphingolipid_signaling_pathway	BmuPB003982;BmuPB006210;BmuPB016092;BmuPB006483;BmuPB012037;BmuPB002387;BmuPB009609;BmuPB014802;BmuPB008755;BmuPB008402;BmuPB009820;BmuPB019701;BmuPB010082;BmuPB016562;BmuPB002020;BmuPB003089;BmuPB009386;BmuPB019277;BmuPB001973;BmuPB012182;BmuPB007757;BmuPB000064;BmuPB002171;BmuPB011937;BmuPB016426;BmuPB015646;BmuPB019110;BmuPB016558;BmuPB004884;BmuPB003551;BmuPB009924;BmuPB017868;BmuPB014755;Bmu…
		map04014	280	84	58.337	1.43991	0.00515211	0.0263411	Ras_signaling_pathway	BmuPB007980;BmuPB012794;BmuPB014802;BmuPB013267;BmuPB009815;BmuPB008755;BmuPB010201;BmuPB003089;BmuPB007910;BmuPB009120;BmuPB004589;BmuPB007757;BmuPB015340;BmuPB003916;BmuPB003323;BmuPB015802;BmuPB004988;BmuPB002916;BmuPB006465;BmuPB014409;BmuPB008947;BmuPB008440;BmuPB010270;BmuPB006800;BmuPB003982;BmuPB009556;BmuPB018175;BmuPB005615;BmuPB010569;BmuPB019273;BmuPB012692;BmuPB007257;BmuPB007287;Bmu…
		map04213	65	27	13.5425	1.99372	0.00514476	0.0263411	Longevity_regulating_pathway_multiple_species	BmuPB003982;BmuPB012175;BmuPB002638;BmuPB006005;BmuPB009609;BmuPB009556;BmuPB006590;BmuPB010201;BmuPB009820;BmuPB015380;BmuPB002020;BmuPB007029;BmuPB010998;BmuPB007757;BmuPB011975;BmuPB015646;BmuPB008630;BmuPB001395;BmuPB003551;BmuPB011011;BmuPB020942;BmuPB006610;BmuPB021054;BmuPB000045;BmuPB015098;BmuPB012853;BmuPB012920;
		map04917	81	31	16.8761	1.83692	0.00559316	0.0281989	Prolactin_signaling_pathway	BmuPB003982;BmuPB016092;BmuPB012175;BmuPB000256;BmuPB009609;BmuPB020597;BmuPB014802;BmuPB009858;BmuPB015416;BmuPB015785;BmuPB008755;BmuPB009820;BmuPB020598;BmuPB002020;BmuPB009386;BmuPB018568;BmuPB018415;BmuPB007757;BmuPB007287;BmuPB015646;BmuPB000465;BmuPB003551;BmuPB004988;BmuPB009924;BmuPB017868;BmuPB020942;BmuPB011720;BmuPB006610;BmuPB007491;BmuPB015800;BmuPB004947;
		map04211	90	34	18.7512	1.81322	0.0057336	0.0285109	Longevity_regulating_pathway	BmuPB003982;BmuPB012175;BmuPB002665;BmuPB002638;BmuPB006005;BmuPB009609;BmuPB009556;BmuPB013500;BmuPB006590;BmuPB010201;BmuPB009820;BmuPB015380;BmuPB002020;BmuPB018433;BmuPB007029;BmuPB010998;BmuPB007757;BmuPB011975;BmuPB015646;BmuPB016388;BmuPB001395;BmuPB003551;BmuPB011011;BmuPB020942;BmuPB021054;BmuPB006610;BmuPB010769;BmuPB000167;BmuPB000045;BmuPB016274;BmuPB015098;BmuPB009097;BmuPB012853;Bmu…
		map04024	246	75	51.2532	1.46332	0.00587804	0.0288342	cAMP_signaling_pathway	BmuPB005327;BmuPB009609;BmuPB014802;BmuPB015321;BmuPB015998;BmuPB008755;BmuPB008402;BmuPB010201;BmuPB015380;BmuPB003089;BmuPB002020;BmuPB011050;BmuPB010998;BmuPB020156;BmuPB009332;BmuPB006500;BmuPB017900;BmuPB016356;BmuPB013505;BmuPB012122;BmuPB018866;BmuPB003551;BmuPB004075;BmuPB014422;BmuPB011011;BmuPB016047;BmuPB016394;BmuPB006610;BmuPB004158;BmuPB011771;BmuPB015098;BmuPB006960;BmuPB011581;Bmu…
		map04611	118	41	24.5849	1.66769	0.00616563	0.0298416	Platelet_activation	BmuPB016092;BmuPB015244;BmuPB002387;BmuPB018114;BmuPB009609;BmuPB018175;BmuPB008402;BmuPB020769;BmuPB010201;BmuPB009820;BmuPB015380;BmuPB003684;BmuPB002020;BmuPB010569;BmuPB010998;BmuPB019277;BmuPB012407;BmuPB009332;BmuPB002171;BmuPB015378;BmuPB015646;BmuPB007908;BmuPB007750;BmuPB009864;BmuPB009268;BmuPB008943;BmuPB003309;BmuPB001395;BmuPB000465;BmuPB016558;BmuPB003551;BmuPB005383;BmuPB011011;Bmu…
		map04260	86	32	17.9178	1.78594	0.00697349	0.0333076	Cardiac_muscle_contraction	BmuPB016563;BmuPB005327;BmuPB001477;BmuPB017967;BmuPB011543;BmuPB016979;BmuPB009477;BmuPB011655;BmuPB020156;BmuPB019838;BmuPB016564;BmuPB002139;BmuPB003382;BmuPB013505;BmuPB001731;BmuPB006342;BmuPB011777;BmuPB001571;BmuPB000358;BmuPB014393;BmuPB014422;BmuPB004390;BmuPB005079;BmuPB016184;BmuPB007129;BmuPB016249;BmuPB005229;BmuPB013074;BmuPB019503;BmuPB010836;BmuPB011771;BmuPB005906;
		map04931	104	37	21.668	1.70759	0.00709685	0.0334566	Insulin_resistance	BmuPB002638;BmuPB006005;BmuPB009609;BmuPB014802;BmuPB015416;BmuPB006590;BmuPB008755;BmuPB009820;BmuPB020598;BmuPB003684;BmuPB002020;BmuPB018433;BmuPB012704;BmuPB007029;BmuPB019784;BmuPB017852;BmuPB021535;BmuPB011767;BmuPB017900;BmuPB018214;BmuPB015646;BmuPB018438;BmuPB016388;BmuPB017304;BmuPB003551;BmuPB017987;BmuPB016445;BmuPB005860;BmuPB018561;BmuPB021054;BmuPB006610;BmuPB000167;BmuPB000045;Bmu…
		map04923	58	24	12.0841	1.98608	0.00765196	0.0351603	Regulation_of_lipolysis_in_adipocytes	BmuPB016356;BmuPB005430;BmuPB001395;BmuPB016882;BmuPB009609;BmuPB003551;BmuPB015321;BmuPB008402;BmuPB010201;BmuPB009820;BmuPB015380;BmuPB011011;BmuPB002020;BmuPB010568;BmuPB006610;BmuPB010998;BmuPB012407;BmuPB006500;BmuPB015646;BmuPB000045;BmuPB015098;BmuPB012920;BmuPB012853;BmuPB009268;
		map05220	80	30	16.6677	1.79989	0.00779586	0.0353737	Chronic_myeloid_leukemia	BmuPB012491;BmuPB003982;BmuPB016092;BmuPB009609;BmuPB020597;BmuPB016099;BmuPB009820;BmuPB002020;BmuPB009386;BmuPB018568;BmuPB018415;BmuPB009120;BmuPB007757;BmuPB012134;BmuPB007287;BmuPB015646;BmuPB005369;BmuPB003551;BmuPB018058;BmuPB017987;BmuPB004988;BmuPB009924;BmuPB020942;BmuPB006610;BmuPB002603;BmuPB014339;BmuPB015202;BmuPB007486;BmuPB007491;BmuPB010270;
		map04911	82	31	17.0844	1.81452	0.00822546	0.0368622	Insulin_secretion	BmuPB008690;BmuPB005327;BmuPB015244;BmuPB014426;BmuPB016671;BmuPB010201;BmuPB019270;BmuPB015380;BmuPB016562;BmuPB018433;BmuPB011050;BmuPB010998;BmuPB019277;BmuPB002171;BmuPB009822;BmuPB013505;BmuPB016388;BmuPB001395;BmuPB018866;BmuPB004560;BmuPB011011;BmuPB014422;BmuPB016394;BmuPB003171;BmuPB000167;BmuPB009894;BmuPB013074;BmuPB019503;BmuPB011771;BmuPB015098;BmuPB012853;
		map04070	101	36	21.043	1.71079	0.00868717	0.0384566	Phosphatidylinositol_signaling_system	BmuPB003374;BmuPB019935;BmuPB015244;BmuPB001895;BmuPB009609;BmuPB002807;BmuPB016282;BmuPB009820;BmuPB015945;BmuPB016562;BmuPB019277;BmuPB000945;BmuPB007859;BmuPB007135;BmuPB002776;BmuPB015646;BmuPB011660;BmuPB007750;BmuPB020293;BmuPB009401;BmuPB019219;BmuPB020294;BmuPB000756;BmuPB012747;BmuPB018745;BmuPB007681;BmuPB013169;BmuPB016157;BmuPB003529;BmuPB009754;BmuPB006610;BmuPB005417;BmuPB019126;Bmu…
		map03018	78	29	16.251	1.7845	0.01007	0.0435169	RNA_degradation	BmuPB000418;BmuPB004311;BmuPB013502;BmuPB015619;BmuPB021124;BmuPB005053;BmuPB011083;BmuPB006127;BmuPB016006;BmuPB013919;BmuPB011585;BmuPB005544;BmuPB002650;BmuPB012389;BmuPB019840;BmuPB001561;BmuPB001396;BmuPB011769;BmuPB018859;BmuPB010670;BmuPB003083;BmuPB002693;BmuPB006977;BmuPB000829;BmuPB018258;BmuPB017595;BmuPB013582;BmuPB014041;BmuPB009877;
		map04924	72	27	15.0009	1.79989	0.0112786	0.0481662	Renin_secretion	BmuPB008690;BmuPB005430;BmuPB015244;BmuPB015321;BmuPB008402;BmuPB010201;BmuPB015380;BmuPB006885;BmuPB008666;BmuPB019277;BmuPB012407;BmuPB006500;BmuPB002171;BmuPB007750;BmuPB013505;BmuPB019238;BmuPB008943;BmuPB009401;BmuPB018866;BmuPB016012;BmuPB016544;BmuPB018868;BmuPB000167;BmuPB019503;BmuPB011771;BmuPB015098;BmuPB012853;
		map04310	142	46	29.5852	1.55483	0.0116665	0.0487029	Wnt_signaling_pathway	BmuPB000928;BmuPB014802;BmuPB019644;BmuPB011813;BmuPB008755;BmuPB010201;BmuPB015314;BmuPB019570;BmuPB016562;BmuPB006885;BmuPB011050;BmuPB019277;BmuPB010424;BmuPB005208;BmuPB004811;BmuPB007831;BmuPB001254;BmuPB006870;BmuPB009760;BmuPB015042;BmuPB004568;BmuPB006319;BmuPB006075;BmuPB012472;BmuPB021263;BmuPB017904;BmuPB006131;BmuPB021343;BmuPB015416;BmuPB002920;BmuPB018568;BmuPB008666;BmuPB011937;Bmu…
		map04218	179	56	37.294	1.50158	0.0116726	0.0487029	Cellular_senescence	BmuPB012491;BmuPB009393;BmuPB012175;BmuPB021357;BmuPB002638;BmuPB007980;BmuPB009609;BmuPB006590;BmuPB015651;BmuPB002020;BmuPB006885;BmuPB008654;BmuPB022193;BmuPB017522;BmuPB015757;BmuPB007757;BmuPB014216;BmuPB005247;BmuPB012134;BmuPB019693;BmuPB001254;BmuPB003551;BmuPB014010;BmuPB006610;BmuPB014339;BmuPB015202;BmuPB006075;BmuPB011771;BmuPB003982;BmuPB016092;BmuPB017477;BmuPB015244;BmuPB011005;Bmu…
cerebellum vs brainstem	GO	GO:0000976	185	15	2.43627	6.15696	1.03604e-07	3.67795e-05	molecular_function:transcription regulatory region sequence-specific DNA binding	BmuPB011527;BmuPB016371;BmuPB008764;BmuPB003343;BmuPB016398;BmuPB009217;BmuPB003341;BmuPB004937;BmuPB016373;BmuPB003342;BmuPB010704;BmuPB003344;BmuPB018774;BmuPB009135;BmuPB016372;
		GO:0004970	17	5	0.223873	22.3341	8.50503e-06	0.00100643	molecular_function:ionotropic glutamate receptor activity	BmuPB006299;BmuPB012088;BmuPB008949;BmuPB007815;BmuPB013658;
		GO:0005234	17	5	0.223873	22.3341	8.50503e-06	0.00100643	molecular_function:extracellular-glutamate-gated ion channel activity	BmuPB006299;BmuPB012088;BmuPB008949;BmuPB007815;BmuPB013658;
		GO:0043565	603	23	7.94092	2.89639	1.85124e-05	0.00164298	molecular_function:sequence-specific DNA binding	BmuPB011527;BmuPB008824;BmuPB008764;BmuPB000820;BmuPB001778;BmuPB018242;BmuPB003623;BmuPB009135;BmuPB009217;BmuPB004937;BmuPB018774;BmuPB003343;BmuPB003341;BmuPB016373;BmuPB006491;BmuPB012042;BmuPB003344;BmuPB016372;BmuPB013803;BmuPB016371;BmuPB016398;BmuPB003342;BmuPB010704;
		GO:0006811	380	17	5.00423	3.39713	3.20134e-05	0.00227295	biological_process:ion transport	BmuPB009576;BmuPB009654;BmuPB018236;BmuPB007605;BmuPB006542;BmuPB005176;BmuPB020276;BmuPB010814;BmuPB005116;BmuPB014400;BmuPB009305;BmuPB020593;BmuPB000668;BmuPB014682;BmuPB019330;BmuPB006825;BmuPB000404;
		GO:0005216	256	13	3.37127	3.85612	7.61986e-05	0.00450841	molecular_function:ion channel activity	BmuPB018236;BmuPB007605;BmuPB005176;BmuPB020276;BmuPB010814;BmuPB005116;BmuPB009305;BmuPB020593;BmuPB000668;BmuPB014682;BmuPB019330;BmuPB006825;BmuPB000404;
		GO:0005179	151	9	1.98852	4.52597	0.000302033	0.0134027	molecular_function:hormone activity	BmuPB005424;BmuPB016356;BmuPB005153;BmuPB018475;BmuPB003846;BmuPB003706;BmuPB009628;BmuPB006600;BmuPB007631;
		GO:0055085	419	16	5.51782	2.8997	0.000294242	0.0134027	biological_process:transmembrane transport	BmuPB007605;BmuPB005176;BmuPB010814;BmuPB003709;BmuPB012255;BmuPB008766;BmuPB009305;BmuPB020593;BmuPB016661;BmuPB000668;BmuPB014682;BmuPB019330;BmuPB007294;BmuPB006825;BmuPB000404;BmuPB016297;
		GO:0003700	986	28	12.9847	2.15639	0.000420586	0.0149308	molecular_function:transcription factor activity, sequence-specific DNA binding	BmuPB011527;BmuPB008824;BmuPB000856;BmuPB008764;BmuPB000820;BmuPB001778;BmuPB018242;BmuPB003623;BmuPB009135;BmuPB009217;BmuPB004937;BmuPB006661;BmuPB018774;BmuPB000390;BmuPB003343;BmuPB003341;BmuPB016373;BmuPB006491;BmuPB012042;BmuPB003344;BmuPB016372;BmuPB013803;BmuPB016371;BmuPB016398;BmuPB016463;BmuPB003342;BmuPB010704;BmuPB003191;
		GO:0005215	192	10	2.52845	3.95499	0.000398439	0.0149308	molecular_function:transporter activity	BmuPB013658;BmuPB018358;BmuPB007220;BmuPB007783;BmuPB006299;BmuPB007815;BmuPB012255;BmuPB004441;BmuPB010417;BmuPB012088;
		GO:0007214	53	5	0.697958	7.16376	0.000997131	0.0321801	biological_process:gamma-aminobutyric acid signaling pathway	BmuPB006542;BmuPB020276;BmuPB009576;BmuPB005475;BmuPB013471;
		GO:0004890	86	6	1.13254	5.29785	0.00139196	0.0380113	molecular_function:GABA-A receptor activity	BmuPB009576;BmuPB005116;BmuPB006542;BmuPB020276;BmuPB005475;BmuPB013471;
		GO:0006810	535	17	7.04542	2.41291	0.0019014	0.0449999	biological_process:transport	BmuPB016127;BmuPB012255;BmuPB004441;BmuPB012088;BmuPB013658;BmuPB018358;BmuPB007783;BmuPB006299;BmuPB002146;BmuPB009576;BmuPB006542;BmuPB020276;BmuPB003063;BmuPB005116;BmuPB010417;BmuPB016108;BmuPB007815;
	KEGG	map05031	65	12	0.855986	14.0189	4.88473e-10	8.1575e-08	Amphetamine_addiction	BmuPB020197;BmuPB018605;BmuPB018236;BmuPB019888;BmuPB000704;BmuPB013658;BmuPB011026;BmuPB006299;BmuPB004560;BmuPB007815;BmuPB012088;BmuPB008949;
		map05030	47	10	0.618944	16.1566	3.99954e-09	3.33961e-07	Cocaine_addiction	BmuPB018605;BmuPB006299;BmuPB002899;BmuPB007815;BmuPB008449;BmuPB018236;BmuPB012088;BmuPB008949;BmuPB000704;BmuPB013658;
		map05033	40	9	0.526761	17.0855	1.55392e-08	6.48764e-07	Nicotine_addiction	BmuPB016661;BmuPB006299;BmuPB020276;BmuPB009576;BmuPB007815;BmuPB012088;BmuPB008949;BmuPB005116;BmuPB013658;
		map04080	293	20	3.85852	5.18333	1.41957e-08	6.48764e-07	Neuroactive_ligandreceptor_interaction	BmuPB009576;BmuPB020044;BmuPB000643;BmuPB006542;BmuPB020276;BmuPB001831;BmuPB005116;BmuPB016539;BmuPB012088;BmuPB020451;BmuPB013658;BmuPB008540;BmuPB015800;BmuPB016951;BmuPB006543;BmuPB006299;BmuPB002077;BmuPB007815;BmuPB021062;BmuPB008949;
		map04725	113	10	1.4881	6.71998	6.22021e-06	0.000207755	Cholinergic_synapse	BmuPB020197;BmuPB016951;BmuPB000668;BmuPB011026;BmuPB008540;BmuPB012255;BmuPB008766;BmuPB014409;BmuPB013540;BmuPB008767;
		map04024	246	14	3.23958	4.32155	1.27754e-05	0.000304784	cAMP_signaling_pathway	BmuPB013658;BmuPB016356;BmuPB001831;BmuPB016394;BmuPB016951;BmuPB011026;BmuPB006299;BmuPB021148;BmuPB002077;BmuPB007815;BmuPB008449;BmuPB016539;BmuPB012088;BmuPB008949;
		map05014	51	7	0.67162	10.4226	1.13967e-05	0.000304784	Amyotrophic_lateral_sclerosis_ALS	BmuPB015864;BmuPB007815;BmuPB012088;BmuPB008949;BmuPB010819;BmuPB013658;BmuPB016189;
		map04020	238	13	3.13423	4.14776	3.78506e-05	0.000790132	Calcium_signaling_pathway	BmuPB020044;BmuPB013658;BmuPB007294;BmuPB015800;BmuPB020197;BmuPB015849;BmuPB018133;BmuPB016951;BmuPB021099;BmuPB011026;BmuPB006825;BmuPB012088;BmuPB021062;
		map04721	68	7	0.895493	7.81692	6.17886e-05	0.00114652	Synaptic_vesicle_cycle	BmuPB016661;BmuPB014916;BmuPB016049;BmuPB004101;BmuPB004560;BmuPB008766;BmuPB009318;
		map04724	121	8	1.59345	5.02055	0.000334326	0.00507567	Glutamatergic_synapse	BmuPB020197;BmuPB016661;BmuPB013658;BmuPB006299;BmuPB007815;BmuPB014409;BmuPB012088;BmuPB008949;
		map04720	64	6	0.842817	7.11898	0.000327548	0.00507567	Longterm_potentiation	BmuPB020197;BmuPB013658;BmuPB011026;BmuPB007815;BmuPB012088;BmuPB008949;
		map05032	94	7	1.23789	5.65479	0.000396887	0.00552334	Morphine_addiction	BmuPB020197;BmuPB009576;BmuPB015942;BmuPB005116;BmuPB020276;BmuPB002077;BmuPB014409;
		map04728	133	8	1.75148	4.56757	0.000603661	0.00748298	Dopaminergic_synapse	BmuPB018605;BmuPB018236;BmuPB013658;BmuPB014409;BmuPB020197;BmuPB011026;BmuPB007815;BmuPB008949;
		map04713	102	7	1.34324	5.21128	0.000627316	0.00748298	Circadian_entrainment	BmuPB020197;BmuPB013658;BmuPB011026;BmuPB007815;BmuPB014409;BmuPB012088;BmuPB008949;
		map05034	224	10	2.94986	3.38999	0.00122214	0.0127561	Alcoholism	BmuPB018605;BmuPB018236;BmuPB013658;BmuPB016356;BmuPB014409;BmuPB000704;BmuPB006299;BmuPB007815;BmuPB008449;BmuPB012088;
		map04723	152	8	2.00169	3.99662	0.00136385	0.0133979	Retrograde_endocannabinoid_signaling	BmuPB016661;BmuPB009576;BmuPB020276;BmuPB014409;BmuPB020197;BmuPB005116;BmuPB004101;BmuPB008949;
		map04727	90	6	1.18521	5.06238	0.00173063	0.0160564	GABAergic_synapse	BmuPB020197;BmuPB009576;BmuPB005116;BmuPB020276;BmuPB002077;BmuPB014409;
cerebellum vs brain	GO	GO:0007018	75	6	0.463807	12.9364	1.34105e-05	0.00164949	biological_process:microtubule-based movement	BmuPB008887;BmuPB003154;BmuPB003210;BmuPB017266;BmuPB011750;BmuPB016529;
		GO:0003777	91	6	0.562753	10.6619	3.74085e-05	0.0030675	molecular_function:microtubule motor activity	BmuPB008887;BmuPB003154;BmuPB003210;BmuPB017266;BmuPB011750;BmuPB016529;
	KEGG	map05030	47	4	0.290653	13.7621	0.000301492	0.0328626	Cocaine_addiction	BmuPB018605;BmuPB018236;BmuPB000704;BmuPB007947;
brainstem vs brain	GO	GO:0005216	256	39	8.33706	4.67791	1.37735e-13	7.18976e-11	molecular_function:ion channel activity	BmuPB008452;BmuPB003930;BmuPB002995;BmuPB005176;BmuPB020276;BmuPB014422;BmuPB010775;BmuPB011169;BmuPB002325;BmuPB010814;BmuPB013563;BmuPB010641;BmuPB005116;BmuPB004099;BmuPB012456;BmuPB020516;BmuPB009305;BmuPB020593;BmuPB002646;BmuPB005113;BmuPB015921;BmuPB018397;BmuPB009750;BmuPB000668;BmuPB014682;BmuPB003952;BmuPB011011;BmuPB019330;BmuPB014699;BmuPB016052;BmuPB007002;BmuPB000398;BmuPB005233;Bmu…
		GO:0006811	380	44	12.3753	3.55546	1.84215e-11	4.80801e-09	biological_process:ion transport	BmuPB015848;BmuPB009576;BmuPB009654;BmuPB008452;BmuPB003930;BmuPB002995;BmuPB005176;BmuPB020276;BmuPB014422;BmuPB010775;BmuPB011169;BmuPB002325;BmuPB010814;BmuPB013563;BmuPB010641;BmuPB005116;BmuPB004099;BmuPB012456;BmuPB020516;BmuPB009305;BmuPB020593;BmuPB002646;BmuPB005113;BmuPB015921;BmuPB018397;BmuPB009750;BmuPB000668;BmuPB014682;BmuPB003952;BmuPB011011;BmuPB018420;BmuPB019330;BmuPB014699;Bmu…
		GO:0055085	419	40	13.6454	2.93139	2.00002e-08	3.48004e-06	biological_process:transmembrane transport	BmuPB008086;BmuPB008452;BmuPB003930;BmuPB005176;BmuPB014422;BmuPB017537;BmuPB010775;BmuPB011169;BmuPB010814;BmuPB003709;BmuPB013563;BmuPB010641;BmuPB004099;BmuPB020516;BmuPB012255;BmuPB008766;BmuPB009305;BmuPB020593;BmuPB002646;BmuPB016661;BmuPB016739;BmuPB018397;BmuPB000668;BmuPB014682;BmuPB003952;BmuPB014039;BmuPB009535;BmuPB019330;BmuPB007294;BmuPB014699;BmuPB010956;BmuPB014658;BmuPB007002;Bmu…
		GO:0005515	4194	207	136.584	1.51555	6.98802e-07	9.11936e-05	molecular_function:protein binding	BmuPB017753;BmuPB011100;BmuPB010623;BmuPB021123;BmuPB005056;BmuPB015170;BmuPB011673;BmuPB013902;BmuPB014106;BmuPB013016;BmuPB015050;BmuPB020197;BmuPB015162;BmuPB005204;BmuPB012503;BmuPB008452;BmuPB006123;BmuPB013062;BmuPB002461;BmuPB015249;BmuPB015777;BmuPB002033;BmuPB017847;BmuPB000438;BmuPB006116;BmuPB008410;BmuPB005233;BmuPB000067;BmuPB000404;BmuPB005901;BmuPB002995;BmuPB018164;BmuPB002325;Bmu…
		GO:0004713	415	36	13.5151	2.66368	1.06327e-06	0.000111006	molecular_function:protein tyrosine kinase activity	BmuPB017753;BmuPB020081;BmuPB004688;BmuPB012793;BmuPB015802;BmuPB018778;BmuPB015212;BmuPB000549;BmuPB011695;BmuPB011168;BmuPB015849;BmuPB019273;BmuPB015373;BmuPB015170;BmuPB006518;BmuPB000996;BmuPB002658;BmuPB015778;BmuPB013402;BmuPB008842;BmuPB018350;BmuPB003041;BmuPB004821;BmuPB015530;BmuPB000314;BmuPB017330;BmuPB018165;BmuPB020197;BmuPB020906;BmuPB020693;BmuPB009386;BmuPB007933;BmuPB011026;Bmu…
		GO:0004672	503	39	16.381	2.38081	3.73441e-06	0.000324894	molecular_function:protein kinase activity	BmuPB017753;BmuPB020081;BmuPB004688;BmuPB012793;BmuPB015802;BmuPB018778;BmuPB015212;BmuPB000549;BmuPB011695;BmuPB011168;BmuPB015849;BmuPB019273;BmuPB015373;BmuPB015170;BmuPB006518;BmuPB000996;BmuPB002658;BmuPB015778;BmuPB013402;BmuPB008842;BmuPB018350;BmuPB003041;BmuPB016661;BmuPB004821;BmuPB008804;BmuPB015530;BmuPB000314;BmuPB017330;BmuPB018165;BmuPB020197;BmuPB020906;BmuPB020693;BmuPB009386;Bmu…
		GO:0005388	4	4	0.130266	30.7064	6.33337e-05	0.00472289	molecular_function:calcium-transporting ATPase activity	BmuPB017563;BmuPB011581;BmuPB020909;BmuPB010664;
		GO:0051260	48	9	1.5632	5.75743	7.35116e-05	0.00479663	biological_process:protein homooligomerization	BmuPB014699;BmuPB005176;BmuPB003952;BmuPB009305;BmuPB019330;BmuPB008452;BmuPB006471;BmuPB003930;BmuPB005233;
		GO:0035556	259	22	8.43476	2.60826	0.000118823	0.00609902	biological_process:intracellular signal transduction	BmuPB000795;BmuPB019708;BmuPB016394;BmuPB009754;BmuPB008538;BmuPB004943;BmuPB018175;BmuPB014916;BmuPB007859;BmuPB002658;BmuPB015778;BmuPB003565;BmuPB014151;BmuPB013016;BmuPB011909;BmuPB008804;BmuPB017783;BmuPB011011;BmuPB011720;BmuPB007491;BmuPB020197;BmuPB006032;
		GO:0006468	688	44	22.4058	1.96377	0.000109203	0.00609902	biological_process:protein phosphorylation	BmuPB017753;BmuPB012793;BmuPB018778;BmuPB015212;BmuPB000549;BmuPB011695;BmuPB011168;BmuPB015849;BmuPB003787;BmuPB015373;BmuPB015170;BmuPB006518;BmuPB002658;BmuPB013402;BmuPB008842;BmuPB018350;BmuPB003041;BmuPB004821;BmuPB008804;BmuPB015530;BmuPB018165;BmuPB020197;BmuPB009386;BmuPB007933;BmuPB011026;BmuPB000465;BmuPB015162;BmuPB006963;BmuPB020081;BmuPB004688;BmuPB015802;BmuPB019273;BmuPB000996;Bmu…
		GO:0007156	199	18	6.48076	2.77745	0.00023066	0.0100337	biological_process:homophilic cell adhesion via plasma membrane adhesion molecules	BmuPB008915;BmuPB015435;BmuPB008086;BmuPB010379;BmuPB015633;BmuPB013206;BmuPB004868;BmuPB006431;BmuPB006986;BmuPB006447;BmuPB018750;BmuPB006458;BmuPB006443;BmuPB013402;BmuPB002549;BmuPB018230;BmuPB014661;BmuPB007080;
		GO:0048013	14	5	0.455933	10.9665	0.000254697	0.0102271	biological_process:ephrin receptor signaling pathway	BmuPB015162;BmuPB015170;BmuPB000067;BmuPB011168;BmuPB018778;
		GO:0000976	185	17	6.02482	2.82166	0.000285209	0.0106342	molecular_function:transcription regulatory region sequence-specific DNA binding	BmuPB011527;BmuPB016371;BmuPB008764;BmuPB003343;BmuPB016398;BmuPB009217;BmuPB003341;BmuPB007892;BmuPB016373;BmuPB003342;BmuPB010704;BmuPB003229;BmuPB003344;BmuPB007891;BmuPB018774;BmuPB007227;BmuPB016372;
		GO:0005509	711	43	23.1549	1.85706	0.000333192	0.0115951	molecular_function:calcium ion binding	BmuPB012653;BmuPB008086;BmuPB014418;BmuPB005562;BmuPB015633;BmuPB010623;BmuPB001965;BmuPB005561;BmuPB006133;BmuPB006443;BmuPB013402;BmuPB014661;BmuPB006864;BmuPB015435;BmuPB010379;BmuPB005217;BmuPB018116;BmuPB015050;BmuPB006431;BmuPB002538;BmuPB012406;BmuPB013258;BmuPB006447;BmuPB017959;BmuPB012200;BmuPB007080;BmuPB008915;BmuPB013206;BmuPB006068;BmuPB014422;BmuPB009754;BmuPB004868;BmuPB018175;Bmu…
		GO:0004970	17	5	0.553633	9.03125	0.000532726	0.0163578	molecular_function:ionotropic glutamate receptor activity	BmuPB012088;BmuPB008949;BmuPB018918;BmuPB007815;BmuPB013658;
		GO:0005234	17	5	0.553633	9.03125	0.000532726	0.0163578	molecular_function:extracellular-glutamate-gated ion channel activity	BmuPB012088;BmuPB008949;BmuPB018918;BmuPB007815;BmuPB013658;
		GO:0043565	603	37	19.6377	1.88413	0.000608483	0.017646	molecular_function:sequence-specific DNA binding	BmuPB011527;BmuPB008824;BmuPB008764;BmuPB001377;BmuPB007912;BmuPB001778;BmuPB010521;BmuPB002226;BmuPB018242;BmuPB003623;BmuPB007227;BmuPB002067;BmuPB009217;BmuPB015050;BmuPB018246;BmuPB016789;BmuPB007891;BmuPB018247;BmuPB018774;BmuPB005672;BmuPB003343;BmuPB003341;BmuPB003686;BmuPB007892;BmuPB016373;BmuPB006491;BmuPB001379;BmuPB006859;BmuPB003344;BmuPB016372;BmuPB012811;BmuPB009271;BmuPB016371;Bmu…
		GO:0004890	86	10	2.80073	3.5705	0.000965816	0.0265345	molecular_function:GABA-A receptor activity	BmuPB009576;BmuPB002325;BmuPB005113;BmuPB005114;BmuPB005116;BmuPB009750;BmuPB020276;BmuPB003008;BmuPB011011;BmuPB013471;
		GO:0051056	45	7	1.4655	4.77653	0.00122494	0.0313575	biological_process:regulation of small GTPase mediated signal transduction	BmuPB014981;BmuPB015249;BmuPB018175;BmuPB005096;BmuPB001642;BmuPB003008;BmuPB016394;
		GO:0005230	47	7	1.53063	4.57328	0.00153454	0.0364105	molecular_function:extracellular ligand-gated ion channel activity	BmuPB015848;BmuPB020276;BmuPB009576;BmuPB005113;BmuPB005114;BmuPB018420;BmuPB005116;
		GO:0004879	297	21	9.67229	2.17115	0.00184447	0.0401884	molecular_function:RNA polymerase II transcription factor activity, ligand-activated sequence-specific DNA binding	BmuPB008915;BmuPB016216;BmuPB004988;BmuPB017179;BmuPB009898;BmuPB009668;BmuPB016768;BmuPB009323;BmuPB002067;BmuPB016372;BmuPB013507;BmuPB017083;BmuPB007584;BmuPB001001;BmuPB018397;BmuPB012254;BmuPB018882;BmuPB021035;BmuPB008477;BmuPB017959;BmuPB008911;
	KEGG	map04725	113	20	3.68003	5.43474	1.01384e-08	9.02322e-07	Cholinergic_synapse	BmuPB020197;BmuPB014426;BmuPB000368;BmuPB016951;BmuPB007910;BmuPB009386;BmuPB010641;BmuPB005901;BmuPB004099;BmuPB000668;BmuPB011026;BmuPB008540;BmuPB011011;BmuPB012255;BmuPB008766;BmuPB018420;BmuPB014409;BmuPB013540;BmuPB008767;BmuPB020257;
		map04080	293	33	9.54202	3.45839	9.08662e-09	9.02322e-07	Neuroactive_ligandreceptor_interaction	BmuPB015848;BmuPB009576;BmuPB007690;BmuPB020044;BmuPB000643;BmuPB020276;BmuPB001831;BmuPB013571;BmuPB005116;BmuPB018918;BmuPB009321;BmuPB016539;BmuPB014132;BmuPB012088;BmuPB008729;BmuPB005113;BmuPB013658;BmuPB008540;BmuPB018420;BmuPB014426;BmuPB005114;BmuPB016951;BmuPB006543;BmuPB005129;BmuPB007633;BmuPB002077;BmuPB009333;BmuPB007815;BmuPB007031;BmuPB021062;BmuPB008949;BmuPB000297;BmuPB005672;
		map04724	121	20	3.94056	5.07542	2.78565e-08	1.69372e-06	Glutamatergic_synapse	BmuPB020197;BmuPB016615;BmuPB016661;BmuPB009350;BmuPB000368;BmuPB003109;BmuPB017847;BmuPB007690;BmuPB007910;BmuPB006885;BmuPB013658;BmuPB018122;BmuPB002405;BmuPB018578;BmuPB018918;BmuPB007815;BmuPB011011;BmuPB014409;BmuPB012088;BmuPB008949;
		map04360	175	24	5.69916	4.21115	3.17175e-08	1.69372e-06	Axon_guidance	BmuPB005701;BmuPB006885;BmuPB005901;BmuPB018181;BmuPB018778;BmuPB015530;BmuPB012472;BmuPB018165;BmuPB011168;BmuPB017426;BmuPB005595;BmuPB007185;BmuPB020693;BmuPB019273;BmuPB006133;BmuPB015170;BmuPB011026;BmuPB000067;BmuPB000465;BmuPB020516;BmuPB015162;BmuPB009943;BmuPB009446;BmuPB002646;
		map04020	238	28	7.75086	3.6125	4.83904e-08	2.15337e-06	Calcium_signaling_pathway	BmuPB016739;BmuPB006885;BmuPB020044;BmuPB013658;BmuPB020909;BmuPB014422;BmuPB011011;BmuPB007294;BmuPB011581;BmuPB020197;BmuPB015849;BmuPB014426;BmuPB018133;BmuPB016951;BmuPB013563;BmuPB010641;BmuPB008803;BmuPB011026;BmuPB005129;BmuPB006825;BmuPB018918;BmuPB009321;BmuPB010664;BmuPB014132;BmuPB012088;BmuPB021062;BmuPB000297;BmuPB017563;
		map05033	40	12	1.30266	9.21189	6.69328e-08	2.55301e-06	Nicotine_addiction	BmuPB016661;BmuPB020276;BmuPB009576;BmuPB018918;BmuPB005113;BmuPB007815;BmuPB005114;BmuPB018420;BmuPB012088;BmuPB008949;BmuPB005116;BmuPB013658;
		map04921	158	22	5.14553	4.27556	9.01567e-08	3.00898e-06	Oxytocin_signaling_pathway	BmuPB006885;BmuPB019708;BmuPB014422;BmuPB011011;BmuPB005072;BmuPB017330;BmuPB016563;BmuPB020197;BmuPB000368;BmuPB009386;BmuPB010641;BmuPB018122;BmuPB011026;BmuPB000465;BmuPB008842;BmuPB009446;BmuPB004390;BmuPB010568;BmuPB013540;BmuPB013076;BmuPB010836;BmuPB020195;
		map04713	102	17	3.3218	5.11771	2.62055e-07	7.77429e-06	Circadian_entrainment	BmuPB020197;BmuPB000368;BmuPB013016;BmuPB007910;BmuPB013563;BmuPB013658;BmuPB008803;BmuPB011026;BmuPB019708;BmuPB018918;BmuPB007815;BmuPB014422;BmuPB011011;BmuPB014409;BmuPB013076;BmuPB012088;BmuPB008949;
		map05014	51	12	1.6609	7.22501	6.23978e-07	1.66602e-05	Amyotrophic_lateral_sclerosis_ALS	BmuPB018918;BmuPB015864;BmuPB007815;BmuPB015212;BmuPB006885;BmuPB012088;BmuPB008949;BmuPB010819;BmuPB020257;BmuPB013658;BmuPB016189;BmuPB008803;
		map05032	94	15	3.06126	4.89994	2.07318e-06	5.03216e-05	Morphine_addiction	BmuPB020197;BmuPB009576;BmuPB000368;BmuPB005113;BmuPB005114;BmuPB007910;BmuPB015942;BmuPB005116;BmuPB020276;BmuPB002077;BmuPB009321;BmuPB011011;BmuPB014409;BmuPB013076;BmuPB009339;
		map04723	152	19	4.95013	3.83828	2.72983e-06	6.07386e-05	Retrograde_endocannabinoid_signaling	BmuPB004103;BmuPB016661;BmuPB014169;BmuPB009576;BmuPB005113;BmuPB007910;BmuPB020276;BmuPB011011;BmuPB015212;BmuPB014409;BmuPB020197;BmuPB000368;BmuPB005114;BmuPB010641;BmuPB005116;BmuPB004101;BmuPB010568;BmuPB013076;BmuPB008949;
		map05031	65	12	2.11683	5.66885	5.67491e-06	0.000110586	Amphetamine_addiction	BmuPB020197;BmuPB006885;BmuPB016789;BmuPB019888;BmuPB013658;BmuPB011026;BmuPB004560;BmuPB018918;BmuPB009321;BmuPB007815;BmuPB012088;BmuPB008949;
		map04727	90	14	2.931	4.77653	5.79852e-06	0.000110586	GABAergic_synapse	BmuPB020197;BmuPB000930;BmuPB009576;BmuPB005113;BmuPB005114;BmuPB007910;BmuPB020575;BmuPB010641;BmuPB005116;BmuPB000465;BmuPB020276;BmuPB002077;BmuPB011011;BmuPB014409;
		map04014	280	26	9.11866	2.8513	7.65765e-06	0.000136306	Ras_signaling_pathway	BmuPB007910;BmuPB005901;BmuPB012793;BmuPB015802;BmuPB004988;BmuPB014409;BmuPB018175;BmuPB019273;BmuPB018122;BmuPB005096;BmuPB018918;BmuPB018350;BmuPB018023;BmuPB014981;BmuPB015249;BmuPB001642;BmuPB008804;BmuPB013658;BmuPB015530;BmuPB007491;BmuPB018165;BmuPB020197;BmuPB020693;BmuPB009386;BmuPB021148;BmuPB007815;
		map04022	169	19	5.50376	3.45219	1.08395e-05	0.000180884	cGMPPKG_signaling_pathway	BmuPB016739;BmuPB006885;BmuPB018367;BmuPB020909;BmuPB019708;BmuPB011011;BmuPB005072;BmuPB007294;BmuPB011581;BmuPB009386;BmuPB010641;BmuPB015942;BmuPB005129;BmuPB020516;BmuPB015778;BmuPB010664;BmuPB009446;BmuPB016306;BmuPB017563;
		map04024	246	23	8.01139	2.87091	2.20375e-05	0.000346119	cAMP_signaling_pathway	BmuPB005901;BmuPB013658;BmuPB016356;BmuPB020909;BmuPB001831;BmuPB014422;BmuPB011011;BmuPB016394;BmuPB011581;BmuPB016951;BmuPB009386;BmuPB010641;BmuPB011026;BmuPB021148;BmuPB018918;BmuPB002077;BmuPB009321;BmuPB010664;BmuPB007815;BmuPB016539;BmuPB012088;BmuPB008949;BmuPB017563;
		map04925	95	13	3.09383	4.20191	4.11372e-05	0.000610202	Aldosterone_synthesis_and_secretion	BmuPB011581;BmuPB020197;BmuPB003727;BmuPB013563;BmuPB010641;BmuPB015942;BmuPB011026;BmuPB020909;BmuPB015778;BmuPB010664;BmuPB011011;BmuPB017330;BmuPB017563;
		map05030	47	9	1.53063	5.87993	6.3705e-05	0.000895223	Cocaine_addiction	BmuPB018918;BmuPB009321;BmuPB002899;BmuPB003109;BmuPB007815;BmuPB016789;BmuPB012088;BmuPB008949;BmuPB013658;
		map04261	152	16	4.95013	3.23224	0.000103464	0.00138124	Adrenergic_signaling_in_cardiomyocytes	BmuPB020909;BmuPB014422;BmuPB011011;BmuPB015212;BmuPB016394;BmuPB016563;BmuPB011581;BmuPB010641;BmuPB011026;BmuPB005129;BmuPB010664;BmuPB004390;BmuPB020257;BmuPB010836;BmuPB017563;BmuPB020195;
		map04010	310	25	10.0957	2.47631	0.0001096	0.00139349	MAPK_signaling_pathway	BmuPB006885;BmuPB012793;BmuPB015802;BmuPB015212;BmuPB005072;BmuPB020977;BmuPB016563;BmuPB017179;BmuPB018175;BmuPB013563;BmuPB010641;BmuPB018122;BmuPB005096;BmuPB018350;BmuPB020195;BmuPB018023;BmuPB001642;BmuPB005568;BmuPB016303;BmuPB015530;BmuPB020197;BmuPB009386;BmuPB006825;BmuPB004390;BmuPB010836;
		map04720	64	10	2.08426	4.79786	0.000115874	0.00140629	Longterm_potentiation	BmuPB020197;BmuPB006885;BmuPB009386;BmuPB013658;BmuPB011026;BmuPB018918;BmuPB007815;BmuPB011011;BmuPB012088;BmuPB008949;
		map04721	68	10	2.21453	4.51563	0.000180812	0.00209899	Synaptic_vesicle_cycle	BmuPB004103;BmuPB016661;BmuPB014916;BmuPB009190;BmuPB016049;BmuPB004101;BmuPB004560;BmuPB008766;BmuPB014329;BmuPB009318;
		map04750	103	12	3.35436	3.57743	0.000311335	0.00346361	Inflammatory_mediator_regulation_of_TRP_channels	BmuPB020197;BmuPB005901;BmuPB018122;BmuPB011026;BmuPB000465;BmuPB015778;BmuPB009333;BmuPB011011;BmuPB015212;BmuPB007031;BmuPB021062;BmuPB018350;
		map04726	126	13	4.10339	3.16811	0.000521077	0.0055651	Serotonergic_synapse	BmuPB020197;BmuPB000368;BmuPB007910;BmuPB009386;BmuPB010641;BmuPB005116;BmuPB018122;BmuPB020647;BmuPB010568;BmuPB014409;BmuPB013076;BmuPB021062;BmuPB000297;
		map04911	82	10	2.67046	3.74467	0.000692455	0.00711098	Insulin_secretion	BmuPB020197;BmuPB014426;BmuPB010641;BmuPB008410;BmuPB011026;BmuPB004560;BmuPB011011;BmuPB014422;BmuPB016306;BmuPB016394;
		map04728	133	13	4.33136	3.00137	0.000827029	0.00800061	Dopaminergic_synapse	BmuPB014158;BmuPB007910;BmuPB006885;BmuPB013658;BmuPB015212;BmuPB014409;BmuPB020197;BmuPB000368;BmuPB011026;BmuPB009321;BmuPB007815;BmuPB013076;BmuPB008949;
		map04970	100	11	3.25666	3.37769	0.000839015	0.00800061	Salivary_secretion	BmuPB011581;BmuPB020197;BmuPB014426;BmuPB011169;BmuPB008803;BmuPB020909;BmuPB005129;BmuPB019708;BmuPB010664;BmuPB011011;BmuPB017563;
		map04370	56	8	1.82373	4.38661	0.000924766	0.00851422	VEGF_signaling_pathway	BmuPB020197;BmuPB000465;BmuPB015212;BmuPB010568;BmuPB006885;BmuPB009386;BmuPB005901;BmuPB018122;
		map04915	137	13	4.46163	2.91373	0.0010612	0.00944468	Estrogen_signaling_pathway	BmuPB010738;BmuPB005901;BmuPB011011;BmuPB004988;BmuPB007491;BmuPB020567;BmuPB000368;BmuPB009386;BmuPB000465;BmuPB002077;BmuPB003420;BmuPB013076;BmuPB020257;
		map04012	88	10	2.86586	3.48935	0.00113242	0.00975341	ErbB_signaling_pathway	BmuPB018165;BmuPB020197;BmuPB020693;BmuPB009386;BmuPB019273;BmuPB005901;BmuPB011026;BmuPB000465;BmuPB004988;BmuPB007491;
		map04072	162	14	5.27579	2.65363	0.00159124	0.0132769	Phospholipase_D_signaling_pathway	BmuPB007690;BmuPB005901;BmuPB012793;BmuPB011011;BmuPB004988;BmuPB016394;BmuPB009754;BmuPB007491;BmuPB008538;BmuPB015849;BmuPB009386;BmuPB007859;BmuPB018122;BmuPB014132;
		map05412	75	8	2.4425	3.27534	0.00484979	0.0392392	Arrhythmogenic_right_ventricular_cardiomyopathy_ARVC	BmuPB016563;BmuPB014418;BmuPB010641;BmuPB008221;BmuPB014422;BmuPB004390;BmuPB010836;BmuPB020195;
		map04912	93	9	3.0287	2.97158	0.00521902	0.0409846	GnRH_signaling_pathway	BmuPB015849;BmuPB009386;BmuPB010641;BmuPB018122;BmuPB011026;BmuPB000465;BmuPB006393;BmuPB011011;BmuPB015212;
		map04510	205	15	6.67616	2.2468	0.0056068	0.0427719	Focal_adhesion	BmuPB001642;BmuPB005901;BmuPB008019;BmuPB004988;BmuPB015530;BmuPB007491;BmuPB008382;BmuPB018165;BmuPB020197;BmuPB020693;BmuPB009386;BmuPB019273;BmuPB000465;BmuPB011673;BmuPB020257;
		map04270	133	11	4.33136	2.53962	0.00642085	0.0463342	Vascular_smooth_muscle_contraction	BmuPB007213;BmuPB019708;BmuPB011011;BmuPB020197;BmuPB009386;BmuPB010641;BmuPB018122;BmuPB005129;BmuPB015778;BmuPB016306;BmuPB014132;
		map04371	152	12	4.95013	2.42418	0.00637639	0.0463342	Apelin_signaling_pathway	BmuPB016739;BmuPB007910;BmuPB018367;BmuPB006393;BmuPB014422;BmuPB011011;BmuPB014409;BmuPB005072;BmuPB007294;BmuPB009386;BmuPB008803;BmuPB015778;
