# Supplementary material for: Genome-Wide DNA Methylation and Hydroxymethylation Changes Revealed Epigenetic Regulation of Neuromodulation and Myelination in Yak Hypothalamus
Source: Front Genet. 2021 Sep 27;12:592135. doi: 10.3389/fgene.2021.592135 (PMC8503545; doi:10.3389/fgene.2021.592135)
Supplement: Supplementary file 12 [file Table_11.XLSX]

## Sheet: Table S11
Supplymentary table 11. mRNA levels of DEGs related to DMRs or DhMRs in yak hypothalamus when compared with the other brain regions
gene id	brain	brainstem	cerebellum	hypothalamus	difference of RPKM between hypothalamus and other brain regions	GO	Interpro	KEGG	Swissprot	Trembl
BmuPB018932	7662.1	10024.1	7713.45	36806.4	29092.9	GO:0031409; pigment binding; Molecular Function GO:0036094; small molecule binding; Molecular Function	IPR000566; Lipocalin/cytosolic fatty-acid binding domain IPR002345; Lipocalin IPR003057; Invertebrate colouration protein	K01830 prostaglandin-H2 D-isomerase [EC:5.3.99.2] | (RefSeq) PTGDS; prostaglandin D2 synthase	sp|O02853|PTGDS_BOVIN	tr|B1H0W7|B1H0W7_BOVIN
BmuPB013429	380.28	416.61	367.6	2515.53	2147.93	GO:0000785; chromatin; Cellular Component GO:0003677; DNA binding; Molecular Function GO:0005634; nucleus; Cellular Component GO:0006355; regulation of transcription, DNA-dependent; Biological Process	IPR000116; High mobility group, HMG-I/HMG-Y IPR004931; Prothymosin/parathymosin	no KO assigned | (RefSeq) PTMS; parathymosin	sp|P20962|PTMS_HUMAN	tr|A6QPM9|A6QPM9_BOVIN
BmuPB001966	210.69	251.38	383.27	1773.79	1390.52	GO:0004930; G-protein coupled receptor activity; Molecular Function GO:0007186; G-protein coupled receptor signaling pathway; Biological Process GO:0016021; integral to membrane; Cellular Component	IPR022335; G protein-coupled receptor 153	no KO assigned | (RefSeq) proline-rich receptor-like protein kinase PERK8	-	tr|A1A4H5|A1A4H5_BOVIN
BmuPB009968	238.23	288.95	249.72	1578.67	1328.95	GO:0004190; aspartic-type endopeptidase activity; Molecular Function GO:0006508; proteolysis; Biological Process GO:0016020; membrane; Cellular Component	IPR001872; Peptidase A8, signal peptidase II IPR003397; Mitochondrial inner membrane translocase subunit Tim17/Tim22/Tim23/peroxisomal protein PMP24	K03956 NADH dehydrogenase (ubiquinone) 1 alpha subcomplex subunit 11 | (RefSeq) NDUFA11, b14.7; NADH:ubiquinone oxidoreductase subunit A11	sp|Q8HXG6|NDUAB_BOVIN	tr|L8I783|L8I783_BOSMU
BmuPB000751	215.41	58.88	111.78	1156.93	1045.15	GO:0000785; chromatin; Cellular Component GO:0003677; DNA binding; Molecular Function GO:0005634; nucleus; Cellular Component GO:0006355; regulation of transcription, DNA-dependent; Biological Process GO:0030141; secretory granule; Cellular Component	IPR000116; High mobility group, HMG-I/HMG-Y IPR001819; Chromogranin A/B IPR001990; Chromogranin/secretogranin IPR020478; AT hook-like	K19991 chromogranin-B | (RefSeq) CHGB; chromogranin B	sp|P23389|SCG1_BOVIN	tr|L8IWM4|L8IWM4_BOSMU
BmuPB009181	188.37	150.48	189.57	1085.37	895.8	GO:0004674; protein serine/threonine kinase activity; Molecular Function GO:0005524; ATP binding; Molecular Function GO:0006139; nucleobase-containing compound metabolic process; Biological Process GO:0006468; protein phosphorylation; Biological Process GO:0019205; nucleobase-containing compound kinase activity; Molecular Function	IPR000850; Adenylate kinase IPR003547; Serine/threonine protein kinase, yersinia-type	K00939 adenylate kinase [EC:2.7.4.3] | (RefSeq) AK1; adenylate kinase 1	sp|P00570|KAD1_BOVIN	tr|D2H129|D2H129_AILME
BmuPB001864	253.57	152.44	171.13	885.9	714.77	GO:0016301; kinase activity; Molecular Function GO:0016772; transferase activity, transferring phosphorus-containing groups; Molecular Function	IPR000749; ATP:guanido phosphotransferase IPR003066; Salmonella invasion protein InvJ IPR022413; ATP:guanido phosphotransferase, N-terminal IPR022414; ATP:guanido phosphotransferase, catalytic domain	K00933 creatine kinase [EC:2.7.3.2] | (RefSeq) CKMT1B, CKMT1; creatine kinase, mitochondrial 1B	sp|Q9TTK8|KCRU_BOVIN	tr|F1SI77|F1SI77_PIG
BmuPB013690	194.45	256.2	190.84	871.65	680.81	GO:0004392; heme oxygenase (decyclizing) activity; Molecular Function GO:0006788; heme oxidation; Biological Process GO:0055114; oxidation-reduction process; Biological Process	IPR000533; Tropomyosin IPR002051; Haem oxygenase IPR016053; Haem oxygenase-like	K21418 heme oxygenase 2 [EC:1.14.14.18] | (RefSeq) HMOX2; heme oxygenase 2	sp|P30519|HMOX2_HUMAN	tr|F1MTY9|F1MTY9_BOVIN
BmuPB013880	75.34	59.79	69	739.93	670.93	GO:0005249; voltage-gated potassium channel activity; Molecular Function GO:0006813; potassium ion transport; Biological Process GO:0008076; voltage-gated potassium channel complex; Cellular Component	IPR004052; Potassium channel, voltage dependent, Kv1.5 IPR026307; Transmembrane protein 132	K17599 transmembrane protein 132 | (RefSeq) TMEM132A; transmembrane protein 132A	sp|Q24JP5|T132A_HUMAN	tr|L8I782|L8I782_BOSMU
BmuPB006682	19.3	6.51	30.57	579.43	548.86	GO:0004890; GABA-A receptor activity; Molecular Function GO:0005230; extracellular ligand-gated ion channel activity; Molecular Function GO:0006810; transport; Biological Process GO:0006811; ion transport; Biological Process GO:0016020; membrane; Cellular Component GO:0016021; integral to membrane; Cellular Component	IPR006028; Gamma-aminobutyric acid A receptor IPR006029; Neurotransmitter-gated ion-channel transmembrane domain IPR006201; Neurotransmitter-gated ion-channel IPR006202; Neurotransmitter-gated ion-channel ligand-binding IPR008098; Gamma-aminobutyric-acid A receptor delta subunit	K05184 gamma-aminobutyric acid receptor subunit delta | (RefSeq) GABRD; gamma-aminobutyric acid type A receptor delta subunit	sp|O14764|GBRD_HUMAN	tr|A2VE38|A2VE38_BOVIN
BmuPB017068	110.36	98.41	133.68	645.15	511.47	GO:0004869; cysteine-type endopeptidase inhibitor activity; Molecular Function	IPR000010; Proteinase inhibitor I25, cystatin IPR023249; FAM153 IPR027214; Cystatin	K13902 cystatin-M | (RefSeq) CST6; cystatin E/M	sp|Q15828|CYTM_HUMAN	tr|Q5DPW9|Q5DPW9_BOVIN
BmuPB004969	34.05	44.76	32.54	518.23	485.69	GO:0005515; protein binding; Molecular Function GO:0007186; G-protein coupled receptor signaling pathway; Biological Process GO:0016021; integral to membrane; Cellular Component GO:0038036; sphingosine-1-phosphate receptor activity; Molecular Function	IPR000980; SH2 domain IPR004063; EDG-5 sphingosine 1-phosphate receptor	no KO assigned | (RefSeq) SHF; Src homology 2 domain containing F	sp|Q7M4L6|SHF_HUMAN	tr|F6RFU1|F6RFU1_BOVIN
BmuPB004452	27.82	49.68	38.6	514.41	475.81	-	IPR000533; Tropomyosin	K14973 PAXIP1-associated protein 1 | (RefSeq) PAGR1; PAXIP1 associated glutamate rich protein 1	sp|Q1LZ80|PAGR1_BOVIN	tr|L8J1B4|L8J1B4_BOSMU
BmuPB020736	88.58	173.32	206.56	666.76	460.2	-	IPR009114; Angiomotin	no KO assigned | (RefSeq) uncharacterized LOC102270147	-	tr|A4IFS0|A4IFS0_BOVIN
BmuPB020965	54.21	96.96	87.91	531.15	443.24	GO:0016021; integral to membrane; Cellular Component	IPR000301; Tetraspanin IPR018499; Tetraspanin/Peripherin	K17294 tetraspanin-4 | (RefSeq) TSPAN4; tetraspanin 4	sp|Q5RAP3|TSN4_PONAB	tr|A6QR37|A6QR37_BOVIN
BmuPB020954	133.61	116.21	116.78	555.47	438.69	GO:0005524; ATP binding; Molecular Function GO:0005737; cytoplasm; Cellular Component GO:0008152; metabolic process; Biological Process GO:0016301; kinase activity; Molecular Function GO:0016773; phosphotransferase activity, alcohol group as acceptor; Molecular Function	IPR002818; ThiJ/PfpI IPR006206; Mevalonate/galactokinase	no KO assigned | (RefSeq) PDDC1; Parkinson disease 7 domain containing 1	sp|Q29RZ1|PDDC1_BOVIN	tr|L8IJX2|L8IJX2_BOSMU
BmuPB021531	120.4	153.79	135.97	564.2	428.23	GO:0005506; iron ion binding; Molecular Function GO:0005833; hemoglobin complex; Cellular Component GO:0015031; protein transport; Biological Process GO:0015671; oxygen transport; Biological Process GO:0019825; oxygen binding; Molecular Function GO:0020037; heme binding; Molecular Function	IPR002340; Haemoglobin, zeta IPR005024; Snf7	K12191 charged multivesicular body protein 2A | (RefSeq) CHMP2A; charged multivesicular body protein 2A	sp|Q9DB34|CHM2A_MOUSE	tr|L5L6Y2|L5L6Y2_PTEAL
BmuPB013595	0.79	0	2.09	420.04	417.95	GO:0005351; sugar:hydrogen symporter activity; Molecular Function GO:0005922; connexon complex; Cellular Component GO:0007154; cell communication; Biological Process GO:0009401; phosphoenolpyruvate-dependent sugar phosphotransferase system; Biological Process	IPR002266; Gap junction alpha-8 protein (Cx50) IPR005698; Phosphotransferase system, phosphocarrier HPr protein	no KO assigned | (RefSeq) SHISA8; shisa family member 8	sp|B8ZZ34|SHSA8_HUMAN	tr|J9P3N8|J9P3N8_CANFA
BmuPB010157	113.42	145.94	133.52	523.03	389.51	GO:0005198; structural molecule activity; Molecular Function GO:0019028; viral capsid; Cellular Component	IPR001399; VP6 blue-tongue virus inner capsid protein	no KO assigned | (RefSeq) C7H19orf43; chromosome 7 C19orf43 homolog	sp|Q9BQ61|CS043_HUMAN	tr|F1MHW3|F1MHW3_BOVIN
BmuPB008028	23.07	22.96	20.35	384.54	364.19	-	IPR008378; Ubiquitous surface protein IPR013847; POU domain	no KO assigned | (RefSeq) FAM207A; family with sequence similarity 207 member A	sp|Q9NSI2|F207A_HUMAN	tr|Q2KHU1|Q2KHU1_BOVIN
BmuPB004403	87.98	133.16	124.53	488.01	363.48	GO:0005515; protein binding; Molecular Function GO:0006281; DNA repair; Biological Process GO:0006520; cellular amino acid metabolic process; Biological Process GO:0008270; zinc ion binding; Molecular Function GO:0030915; Smc5-Smc6 complex; Cellular Component GO:0035556; intracellular signal transduction; Biological Process	IPR001841; Zinc finger, RING-type IPR002219; Protein kinase C-like, phorbol ester/diacylglycerol binding IPR006034; Asparaginase/glutaminase IPR011513; Non-structural maintenance of chromosomes element 1 IPR014857; Zinc finger, RING-like IPR020454; Diacylglycerol/phorbol-ester binding	no KO assigned | (RefSeq) NSMCE1; NSE1 homolog, SMC5-SMC6 complex component	sp|Q3T0X7|NSE1_BOVIN	tr|G1DFX6|G1DFX6_CAPHI
BmuPB020940	81.33	127.81	118.89	478.63	359.74	GO:0004980; melanocyte-stimulating hormone receptor activity; Molecular Function GO:0005515; protein binding; Molecular Function GO:0007186; G-protein coupled receptor signaling pathway; Biological Process GO:0016021; integral to membrane; Cellular Component	IPR000761; Melanocyte-stimulating hormone receptor IPR001611; Leucine-rich repeat IPR003590; Leucine-rich repeat, ribonuclease inhibitor subtype IPR006553; Leucine-rich repeat, cysteine-containing subtype IPR025875; Leucine rich repeat 4	K16634 ribonuclease inhibitor | (RefSeq) RNH1; ribonuclease/angiogenin inhibitor 1	sp|P10775|RINI_PIG	tr|L8IJY3|L8IJY3_BOSMU
BmuPB009924	119.12	140.52	124.83	465.93	341.1	GO:0004672; protein kinase activity; Molecular Function GO:0004713; protein tyrosine kinase activity; Molecular Function GO:0005524; ATP binding; Molecular Function GO:0006468; protein phosphorylation; Biological Process	IPR000719; Protein kinase domain IPR001245; Serine-threonine/tyrosine-protein kinase catalytic domain IPR002290; Serine/threonine- / dual specificity protein kinase, catalytic domain IPR020635; Tyrosine-protein kinase, catalytic domain	K04369 mitogen-activated protein kinase kinase 2 [EC:2.7.12.2] | (RefSeq) MAP2K2; mitogen-activated protein kinase kinase 2	sp|Q1HG70|MP2K2_CANFA	tr|Q17QH2|Q17QH2_BOVIN
BmuPB019029	83.85	18.95	75.76	402.44	326.68	GO:0005515; protein binding; Molecular Function	IPR003599; Immunoglobulin subtype IPR007110; Immunoglobulin-like domain IPR013106; Immunoglobulin V-set domain	no KO assigned | (RefSeq) IGSF21; immunoglobin superfamily member 21	sp|Q96ID5|IGS21_HUMAN	tr|F7HVI8|F7HVI8_CALJA
BmuPB016105	89.55	125.11	114.48	434.93	320.45	GO:0004252; serine-type endopeptidase activity; Molecular Function GO:0005509; calcium ion binding; Molecular Function GO:0006508; proteolysis; Biological Process GO:0007596; blood coagulation; Biological Process	IPR001163; Ribonucleoprotein LSM domain IPR003966; Prothrombin/thrombin IPR006649; Ribonucleoprotein LSM domain, eukaryotic/archaea-type IPR027141; U6 snRNA-associated Sm-like protein LSm4/Small nuclear ribonucleoprotein Sm D1/D3	K11088 small nuclear ribonucleoprotein D3 | (RefSeq) SNRPD3; small nuclear ribonucleoprotein D3 polypeptide	sp|P62323|SMD3_XENLA	tr|M3XUW0|M3XUW0_MUSPF
BmuPB019638	107.85	107.27	113.17	430.61	317.44	GO:0000786; nucleosome; Cellular Component GO:0001505; regulation of neurotransmitter levels; Biological Process GO:0003677; DNA binding; Molecular Function GO:0004969; histamine receptor activity; Molecular Function GO:0005634; nucleus; Cellular Component GO:0006334; nucleosome assembly; Biological Process GO:0007186; G-protein coupled receptor signaling pathway; Biological Process GO:0016021; i…	IPR003980; Histamine H3 receptor IPR005818; Linker histone H1/H5, domain H15 IPR020478; AT hook-like	K11275 histone H1/5 | (RefSeq) uncharacterized LOC102272053	sp|Q92522|H1X_HUMAN	tr|L8HU37|L8HU37_BOSMU
BmuPB013515	17.21	28.73	20.73	335.31	314.58	GO:0003924; GTPase activity; Molecular Function GO:0005525; GTP binding; Molecular Function GO:0005737; cytoplasm; Cellular Component GO:0005874; microtubule; Cellular Component GO:0006184; GTP catabolic process; Biological Process GO:0007017; microtubule-based process; Biological Process GO:0043234; protein complex; Cellular Component GO:0051258; protein polymerization; Biological Process	IPR000158; Cell division protein FtsZ IPR000217; Tubulin IPR003008; Tubulin/FtsZ, GTPase domain IPR018316; Tubulin/FtsZ, 2-layer sandwich domain	K07374 tubulin alpha | (RefSeq) TUBA8; tubulin alpha 8	sp|Q2HJB8|TBA8_BOVIN	tr|F6SAA0|F6SAA0_MACMU
BmuPB011550	90.25	86.66	89.82	374.94	285.12	GO:0030100; regulation of endocytosis; Biological Process	IPR003023; Amphiphysin, isoform 2 IPR007741; Ribosomal protein/NADH dehydrogenase domain	K17404 small subunit ribosomal protein S25 | (RefSeq) MRPS25, S25mt; mitochondrial ribosomal protein S25	sp|P82669|RT25_BOVIN	tr|L8IFB5|L8IFB5_BOSMU
BmuPB013696	70.47	89.74	51.6	330.38	278.78	GO:0005160; transforming growth factor beta receptor binding; Molecular Function GO:0005744; mitochondrial inner membrane presequence translocase complex; Cellular Component GO:0016049; cell growth; Biological Process GO:0030150; protein import into mitochondrial matrix; Biological Process	IPR003940; Transforming growth factor, beta 2 IPR005341; Mitochondrial import inner membrane translocase subunit Tim16	K17805 mitochondrial import inner membrane translocase subunit TIM16 | (RefSeq) PAM16; presequence translocase associated motor 16 homolog	sp|Q9CQV1|TIM16_MOUSE	tr|L8I884|L8I884_BOSMU
BmuPB005615	32.13	34.72	34.88	308.98	274.1	GO:0004672; protein kinase activity; Molecular Function GO:0004713; protein tyrosine kinase activity; Molecular Function GO:0005515; protein binding; Molecular Function GO:0005524; ATP binding; Molecular Function GO:0006468; protein phosphorylation; Biological Process GO:0009405; pathogenesis; Biological Process GO:0016791; phosphatase activity; Molecular Function	IPR000719; Protein kinase domain IPR001245; Serine-threonine/tyrosine-protein kinase catalytic domain IPR002290; Serine/threonine- / dual specificity protein kinase, catalytic domain IPR003598; Immunoglobulin subtype 2 IPR003599; Immunoglobulin subtype IPR007110; Immunoglobulin-like domain IPR008108; Phosphatase IpgD/SopB IPR013098; Immunoglobulin I-set IPR020635; Tyrosine-protein kinase, catalyt…	K04362 fibroblast growth factor receptor 1 [EC:2.7.10.1] | (RefSeq) FGFR1; fibroblast growth factor receptor 1	sp|P11362|FGFR1_HUMAN	tr|L8IRD4|L8IRD4_BOSMU
BmuPB003244	32.55	10.37	20.38	285.95	265.57	GO:0003924; GTPase activity; Molecular Function GO:0005525; GTP binding; Molecular Function	IPR000839; Porin, Oms28 type IPR015894; Guanylate-binding protein, N-terminal	no KO assigned | (RefSeq) RNF112; ring finger protein 112	sp|Q08DF2|RN112_BOVIN	tr|E2RPK0|E2RPK0_CANFA
BmuPB018617	16.82	29.64	11.25	269.65	258.4	GO:0006935; chemotaxis; Biological Process GO:0006955; immune response; Biological Process GO:0007186; G-protein coupled receptor signaling pathway; Biological Process GO:0009607; response to biotic stimulus; Biological Process GO:0016021; integral to membrane; Cellular Component GO:0016494; C-X-C chemokine receptor activity; Molecular Function GO:0042113; B cell activation; Biological Process GO…	IPR001053; CXC chemokine receptor 5 IPR007593; CD225/Dispanin family	K06566 interferon induced transmembrane protein | (RefSeq) IFITM10; interferon induced transmembrane protein 10	sp|Q8BR26|IFM10_MOUSE	tr|L8I3G4|L8I3G4_BOSMU
BmuPB018611	54.72	90.04	66.39	311.04	244.65	-	-	K02892 large subunit ribosomal protein L23 | (RefSeq) MRPL23; mitochondrial ribosomal protein L23	sp|Q16540|RM23_HUMAN	tr|G1L5V5|G1L5V5_AILME
BmuPB017625	65.61	76.5	96.18	323.04	226.86	GO:0004993; serotonin receptor activity; Molecular Function GO:0005515; protein binding; Molecular Function GO:0005887; integral to plasma membrane; Cellular Component GO:0007186; G-protein coupled receptor signaling pathway; Biological Process GO:0007268; synaptic transmission; Biological Process GO:0032098; regulation of appetite; Biological Process	IPR001520; 5-Hydroxytryptamine 4 receptor IPR001611; Leucine-rich repeat IPR003591; Leucine-rich repeat, typical subtype IPR003603; U2A'/phosphoprotein 32 family A, C-terminal IPR025875; Leucine rich repeat 4 IPR027733; Protein phosphatase 1 regulatory subunit 7	K17550 protein phosphatase 1 regulatory subunit 7 | (RefSeq) PPP1R7; protein phosphatase 1 regulatory subunit 7	sp|Q3T0W4|PP1R7_BOVIN	tr|L8I7S8|L8I7S8_BOSMU
BmuPB013786	48.03	52.76	51.14	272.36	221.22	GO:0005515; protein binding; Molecular Function GO:0007186; G-protein coupled receptor signaling pathway; Biological Process GO:0016021; integral to membrane; Cellular Component GO:0035556; intracellular signal transduction; Biological Process	IPR001496; SOCS protein, C-terminal IPR001870; B30.2/SPRY domain IPR003877; SPla/RYanodine receptor SPRY IPR003879; Butyrophylin-like IPR009126; Cholecystokinin receptor IPR018355; SPla/RYanodine receptor subgroup	K10345 SPRY domain-containing SOCS box protein 3 | (RefSeq) SPSB3; splA/ryanodine receptor domain and SOCS box containing 3	sp|Q3MHZ2|SPSB3_BOVIN	tr|M5FHR0|M5FHR0_BOVIN
BmuPB008567	22.08	4.87	17.19	238.2	221.01	GO:0007186; G-protein coupled receptor signaling pathway; Biological Process GO:0008188; neuropeptide receptor activity; Molecular Function GO:0016021; integral to membrane; Cellular Component	IPR001073; Complement C1q protein IPR005396; Neuropeptide FF receptor, type 1	no KO assigned | (RefSeq) C1QTNF4; C1q and tumor necrosis factor related protein 4	sp|Q8R066|C1QT4_MOUSE	tr|F1SIF0|F1SIF0_PIG
BmuPB004447	38.23	38.39	43.47	256.57	213.1	GO:0001505; regulation of neurotransmitter levels; Biological Process GO:0004969; histamine receptor activity; Molecular Function GO:0007186; G-protein coupled receptor signaling pathway; Biological Process GO:0016021; integral to membrane; Cellular Component GO:0018193; peptidyl-amino acid modification; Biological Process	IPR003980; Histamine H3 receptor IPR007803; Aspartyl/Asparaginyl beta-hydroxylase	no KO assigned | (RefSeq) ASPHD1; aspartate beta-hydroxylase domain containing 1	sp|A1L515|ASPH1_BOVIN	tr|L8J1C0|L8J1C0_BOSMU
BmuPB013833	65.84	67.53	64.11	275.77	211.66	-	-	no KO assigned | (RefSeq) MCRIP2, FAM195A; MAPK regulated corepressor interacting protein 2	sp|Q0II70|F195A_BOVIN	tr|L8J3V3|L8J3V3_BOSMU
BmuPB019694	42.72	61.68	47.92	252.42	204.5	GO:0005000; vasopressin receptor activity; Molecular Function GO:0007186; G-protein coupled receptor signaling pathway; Biological Process GO:0016021; integral to membrane; Cellular Component	IPR001224; Vasopressin V1A receptor IPR015321; Interleukin-6 receptor alpha chain, binding IPR020478; AT hook-like	K04737 interleukin 3 receptor alpha | (RefSeq) IL3RA; interleukin 3 receptor subunit alpha	sp|P26951|IL3RA_HUMAN	tr|L8ILE0|L8ILE0_BOSMU
BmuPB005675	53.57	62.91	76.39	280.75	204.36	GO:0003924; GTPase activity; Molecular Function GO:0005525; GTP binding; Molecular Function GO:0006184; GTP catabolic process; Biological Process GO:0007165; signal transduction; Biological Process GO:0007264; small GTPase mediated signal transduction; Biological Process GO:0015031; protein transport; Biological Process GO:0016020; membrane; Cellular Component	IPR001806; Small GTPase superfamily IPR003579; Small GTPase superfamily, Rab type IPR006073; GTP binding domain IPR020849; Small GTPase superfamily, Ras type	K17197 NF-kappa-B inhibitor-interacting Ras-like protein | (RefSeq) NKIRAS1; NFKB inhibitor interacting Ras like 1	sp|Q9BH04|KBRS1_MACFA	tr|L8IKM2|L8IKM2_BOSMU
BmuPB019695	46.19	12.14	31.22	234.52	203.3	GO:0004197; cysteine-type endopeptidase activity; Molecular Function GO:0006508; proteolysis; Biological Process	IPR000855; Peptidase C5, adenain	-	-	-
BmuPB013426	60.88	28.03	50.07	252.91	202.84	GO:0004930; G-protein coupled receptor activity; Molecular Function GO:0007186; G-protein coupled receptor signaling pathway; Biological Process GO:0016020; membrane; Cellular Component GO:0016021; integral to membrane; Cellular Component	IPR000276; G protein-coupled receptor, rhodopsin-like IPR002229; Blood group Rhesus C/E/D polypeptide IPR017452; GPCR, rhodopsin-like, 7TM	K08440 G protein-coupled receptor 162 | (RefSeq) GPR162; G protein-coupled receptor 162	sp|Q16538|GP162_HUMAN	tr|Q0VD40|Q0VD40_BOVIN
BmuPB000805	23.56	13.6	11.68	213.11	201.43	GO:0005452; inorganic anion exchanger activity; Molecular Function GO:0006820; anion transport; Biological Process GO:0009607; response to biotic stimulus; Biological Process GO:0016020; membrane; Cellular Component GO:0016021; integral to membrane; Cellular Component	IPR003024; Sodium bicarbonate cotransporter IPR007593; CD225/Dispanin family	no KO assigned | (RefSeq) SYNDIG1, DSPC2, TMEM90B; synapse differentiation inducing 1	sp|Q08DM6|SYNG1_BOVIN	tr|L8I8X2|L8I8X2_BOSMU
BmuPB020542	28.4	56.08	54.39	241.76	187.37	GO:0003676; nucleic acid binding; Molecular Function GO:0005622; intracellular; Cellular Component GO:0006355; regulation of transcription, DNA-dependent; Biological Process GO:0007186; G-protein coupled receptor signaling pathway; Biological Process GO:0008188; neuropeptide receptor activity; Molecular Function GO:0016021; integral to membrane; Cellular Component GO:0046872; metal ion binding; M…	IPR001909; Krueppel-associated box IPR005396; Neuropeptide FF receptor, type 1 IPR007087; Zinc finger, C2H2 IPR015880; Zinc finger, C2H2-like	K09228 KRAB domain-containing zinc finger protein | (RefSeq) zinc finger protein 347-like	sp|Q6ZNA1|ZN836_HUMAN	tr|L8HTT6|L8HTT6_BOSMU
BmuPB013757	41.76	40.99	30.8	210.73	179.93	GO:0003824; catalytic activity; Molecular Function GO:0008152; metabolic process; Biological Process	IPR001073; Complement C1q protein IPR001753; Crotonase superfamily IPR004058; Zeta tubulin	K13238 3,2-trans-enoyl-CoA isomerase, mitochondrial [EC:5.3.3.8] | (RefSeq) ECI1, DCI; enoyl-CoA delta isomerase 1	sp|P42126|ECI1_HUMAN	tr|Q2NL38|Q2NL38_BOVIN
BmuPB011940	47.51	56.83	56.13	227.62	171.49	GO:0004994; somatostatin receptor activity; Molecular Function GO:0005515; protein binding; Molecular Function GO:0007186; G-protein coupled receptor signaling pathway; Biological Process GO:0016021; integral to membrane; Cellular Component	IPR001012; UBX IPR001184; Somatostatin receptor 5	K15627 tether containing UBX domain for GLUT4 | (RefSeq) ASPSCR1; ASPSCR1, UBX domain containing tether for SLC2A4	sp|Q8VBT9|ASPC1_MOUSE	tr|A5PK76|A5PK76_BOVIN
BmuPB011454	28.38	58.6	38.58	209.48	170.9	GO:0003824; catalytic activity; Molecular Function GO:0004994; somatostatin receptor activity; Molecular Function GO:0006281; DNA repair; Biological Process GO:0007186; G-protein coupled receptor signaling pathway; Biological Process GO:0016021; integral to membrane; Cellular Component	IPR001184; Somatostatin receptor 5 IPR014048; Methylated-DNA-[protein]-cysteine S-methyltransferase, DNA binding	K00567 methylated-DNA-[protein]-cysteine S-methyltransferase [EC:2.1.1.63] | (RefSeq) MGMT; O-6-methylguanine-DNA methyltransferase	sp|P26187|MGMT_MOUSE	tr|L8I425|L8I425_BOSMU
BmuPB009292	58.1	56.19	48.95	194.99	146.04	GO:0004417; hydroxyethylthiazole kinase activity; Molecular Function GO:0006629; lipid metabolic process; Biological Process GO:0009228; thiamine biosynthetic process; Biological Process GO:0016788; hydrolase activity, acting on ester bonds; Molecular Function	IPR000417; Hydroxyethylthiazole kinase IPR001087; Lipase, GDSL	no KO assigned | (RefSeq) IAH1; isoamyl acetate-hydrolyzing esterase 1 homolog	sp|Q3SZ16|IAH1_BOVIN	tr|L8I1T8|L8I1T8_BOSMU
BmuPB018910	57.35	52.52	52.26	193.48	141.22	GO:0005515; protein binding; Molecular Function GO:0008270; zinc ion binding; Molecular Function GO:0016021; integral to membrane; Cellular Component	IPR001151; G protein-coupled receptor 6 IPR001841; Zinc finger, RING-type	no KO assigned | (RefSeq) RNF208; ring finger protein 208	sp|Q8K0W3|RN208_MOUSE	tr|L8HV70|L8HV70_BOSMU
BmuPB011242	31.22	31.2	30.67	166.35	135.68	GO:0005452; inorganic anion exchanger activity; Molecular Function GO:0005515; protein binding; Molecular Function GO:0006820; anion transport; Biological Process GO:0016020; membrane; Cellular Component	IPR001611; Leucine-rich repeat IPR003024; Sodium bicarbonate cotransporter IPR025875; Leucine rich repeat 4	no KO assigned | (RefSeq) LRRC61; leucine rich repeat containing 61	sp|Q2T9T5|LRC61_BOVIN	tr|L8I0B1|L8I0B1_BOSMU
BmuPB008020	13.02	16.79	8.73	142.19	133.46	GO:0003723; RNA binding; Molecular Function	IPR004087; K Homology domain IPR004088; K Homology domain, type 1	K21444 poly(rC)-binding protein 3/4 | (RefSeq) PCBP3; poly(rC) binding protein 3	sp|P57722|PCBP3_MOUSE	tr|L8HV28|L8HV28_BOSMU
BmuPB018050	32.15	20.52	32.41	165.6	133.19	GO:0005136; interleukin-4 receptor binding; Molecular Function GO:0005576; extracellular region; Cellular Component GO:0006955; immune response; Biological Process GO:0008083; growth factor activity; Molecular Function	IPR002354; Interleukin-4 IPR013892; Cytochrome c oxidase biogenesis protein Cmc1-like	K18171 COX assembly mitochondrial protein 1 | (RefSeq) CMC1; C-X9-C motif containing 1	sp|Q3SZM6|COXM1_BOVIN	tr|L8IXE9|L8IXE9_BOSMU
BmuPB018915	49.75	47.3	51.45	183.16	131.71	GO:0005524; ATP binding; Molecular Function GO:0006511; ubiquitin-dependent protein catabolic process; Biological Process GO:0015197; peptide transporter activity; Molecular Function GO:0015833; peptide transport; Biological Process GO:0016020; membrane; Cellular Component GO:0031461; cullin-RING ubiquitin ligase complex; Cellular Component GO:0031625; ubiquitin protein ligase binding; Molecular …	IPR001373; Cullin, N-terminal IPR013305; ABC transporter, ABCB2 IPR014786; Anaphase-promoting complex subunit 2, C-terminal IPR016158; Cullin homology	K03349 anaphase-promoting complex subunit 2 | (RefSeq) ANAPC2; anaphase promoting complex subunit 2	sp|Q9UJX6|ANC2_HUMAN	tr|L8HV73|L8HV73_BOSMU
BmuPB021489	30.18	22.47	40.73	172.12	131.39	GO:0005245; voltage-gated calcium channel activity; Molecular Function GO:0005891; voltage-gated calcium channel complex; Cellular Component GO:0070588; calcium ion transmembrane transport; Biological Process	IPR000584; Voltage-dependent calcium channel, L-type, beta subunit IPR024332; MOZART2 family	K16574 mitotic-spindle organizing protein 2A/2B | (RefSeq) MZT2B; mitotic spindle organizing protein 2B	sp|Q6NZ67|MZT2B_HUMAN	tr|L8I318|L8I318_BOSMU
BmuPB016981	20.94	31.39	27.19	157.86	130.67	GO:0005179; hormone activity; Molecular Function GO:0005576; extracellular region; Cellular Component	IPR002408; Natriuretic peptide, brain type IPR002589; Appr-1-p processing	no KO assigned | (RefSeq) MACROD1; MACRO domain containing 1	sp|Q2KHU5|MACD1_BOVIN	tr|L8IN84|L8IN84_BOSMU
BmuPB003190	40.39	47.7	36.36	166.81	130.45	GO:0004618; phosphoglycerate kinase activity; Molecular Function GO:0005515; protein binding; Molecular Function GO:0006096; glycolysis; Biological Process	IPR000727; Target SNARE coiled-coil domain IPR001576; Phosphoglycerate kinase IPR015640; Syntaxin 8	K08501 syntaxin 8 | (RefSeq) STX8; syntaxin 8	sp|Q3T075|STX8_BOVIN	tr|L8HXJ9|L8HXJ9_BOSMU
BmuPB008801	35.72	14.56	10.48	137.16	126.68	GO:0000785; chromatin; Cellular Component GO:0005509; calcium ion binding; Molecular Function GO:0005634; nucleus; Cellular Component GO:0031492; nucleosomal DNA binding; Molecular Function	IPR000079; High mobility group nucleosome-binding domain-containing family IPR002048; EF-hand domain	K17612 calcineurin B homologous protein 3 | (RefSeq) TESC; tescalcin	sp|Q96BS2|CHP3_HUMAN	tr|M3VYV3|M3VYV3_FELCA
BmuPB019091	20.22	31.66	31.89	157.81	125.92	GO:0005515; protein binding; Molecular Function GO:0005543; phospholipid binding; Molecular Function	IPR000839; Porin, Oms28 type IPR001849; Pleckstrin homology domain	no KO assigned | (RefSeq) PLEKHO1; pleckstrin homology domain containing O1	sp|A4IFK0|PKHO1_BOVIN	tr|L8IP66|L8IP66_BOSMU
BmuPB019644	28.78	29.7	41.14	165.76	124.62	GO:0000166; nucleotide binding; Molecular Function GO:0003678; DNA helicase activity; Molecular Function GO:0005524; ATP binding; Molecular Function GO:0017111; nucleoside-triphosphatase activity; Molecular Function GO:0043141; ATP-dependent 5'-3' DNA helicase activity; Molecular Function	IPR000533; Tropomyosin IPR003593; AAA+ ATPase domain IPR010339; TIP49, C-terminal IPR027238; RuvB-like	K04499 RuvB-like protein 1 (pontin 52) | (RefSeq) RUVBL1; RuvB like AAA ATPase 1	sp|P60123|RUVB1_RAT	tr|A7MBG8|A7MBG8_BOVIN
BmuPB002840	13.43	5.33	7.01	130.34	123.33	GO:0004089; carbonate dehydratase activity; Molecular Function GO:0005886; plasma membrane; Cellular Component GO:0006935; chemotaxis; Biological Process GO:0006955; immune response; Biological Process GO:0007186; G-protein coupled receptor signaling pathway; Biological Process GO:0008270; zinc ion binding; Molecular Function GO:0016021; integral to membrane; Cellular Component GO:0016493; C-C ch…	IPR001148; Alpha carbonic anhydrase IPR004067; CC chemokine receptor 6 IPR018343; Carbonic anhydrase, CA-IV IPR023561; Carbonic anhydrase, alpha-class	K18246 carbonic anhydrase 4 [EC:4.2.1.1] | (RefSeq) CA4; carbonic anhydrase 4	sp|Q95323|CAH4_BOVIN	tr|L8IQJ1|L8IQJ1_BOSMU
BmuPB010716	17.47	27.68	24.31	144.68	120.37	GO:0004995; tachykinin receptor activity; Molecular Function GO:0005886; plasma membrane; Cellular Component GO:0007186; G-protein coupled receptor signaling pathway; Biological Process GO:0016021; integral to membrane; Cellular Component	IPR000913; Neurokinin NK2 receptor IPR014720; Double-stranded RNA-binding domain	K18420 RISC-loading complex subunit TARBP2 | (RefSeq) TARBP2; TARBP2, RISC loading complex RNA binding subunit	sp|Q0IIG6|TRBP2_BOVIN	tr|K9IJW3|K9IJW3_DESRO
BmuPB019649	31.17	45.42	37.24	156.1	118.86	GO:0003700; sequence-specific DNA binding transcription factor activity; Molecular Function GO:0005515; protein binding; Molecular Function GO:0006355; regulation of transcription, DNA-dependent; Biological Process GO:0006508; proteolysis; Biological Process GO:0008234; cysteine-type peptidase activity; Molecular Function GO:0043565; sequence-specific DNA binding; Molecular Function	IPR000210; BTB/POZ-like IPR000418; Ets domain IPR001730; Potyvirus NIa protease (NIa-pro) domain IPR002110; Ankyrin repeat IPR013069; BTB/POZ IPR020683; Ankyrin repeat-containing domain	K10520 ankyrin repeat and BTB/POZ domain-containing protein 1 | (RefSeq) ABTB1; ankyrin repeat and BTB domain containing 1	sp|Q969K4|ABTB1_HUMAN	tr|A4FV83|A4FV83_BOVIN
BmuPB000687	35.04	49.87	47.54	164.06	116.52	GO:0004849; uridine kinase activity; Molecular Function GO:0005524; ATP binding; Molecular Function GO:0008152; metabolic process; Biological Process GO:0016301; kinase activity; Molecular Function GO:0016773; phosphotransferase activity, alcohol group as acceptor; Molecular Function	IPR000764; Uridine kinase IPR006083; Phosphoribulokinase/uridine kinase	K00876 uridine kinase [EC:2.7.1.48] | (RefSeq) UCKL1; uridine-cytidine kinase 1 like 1	sp|Q9NWZ5|UCKL1_HUMAN	tr|E1BP85|E1BP85_BOVIN
BmuPB013761	37.42	31.79	32.46	148.25	115.79	GO:0005515; protein binding; Molecular Function	IPR001632; G-protein, beta subunit IPR001680; WD40 repeat IPR017986; WD40-repeat-containing domain IPR020472; G-protein beta WD-40 repeat	K08266 target of rapamycin complex subunit LST8 | (RefSeq) MLST8; MTOR associated protein, LST8 homolog	sp|Q17QU5|LST8_BOVIN	tr|K9J295|K9J295_DESRO
BmuPB017921	41.66	44.01	42.01	157.14	115.13	GO:0004601; peroxidase activity; Molecular Function GO:0006979; response to oxidative stress; Biological Process GO:0019867; outer membrane; Cellular Component GO:0020037; heme binding; Molecular Function GO:0055114; oxidation-reduction process; Biological Process	IPR000184; Bacterial surface antigen (D15) IPR001621; Fungal ligninase	K07277 outer membrane protein insertion porin family | (RefSeq) SAMM50; SAMM50 sorting and assembly machinery component	sp|Q2HJ55|SAM50_BOVIN	tr|M3W7J9|M3W7J9_FELCA
BmuPB000667	44.76	12.93	35.54	150.23	114.69	GO:0007155; cell adhesion; Biological Process GO:0016491; oxidoreductase activity; Molecular Function GO:0046872; metal ion binding; Molecular Function GO:0055114; oxidation-reduction process; Biological Process	IPR006129; Adhesin B IPR008335; Eukaryotic molybdopterin oxidoreductase IPR020478; AT hook-like	-	-	-
BmuPB002959	15.08	20.81	12.78	126.82	114.04	GO:0005515; protein binding; Molecular Function GO:0005886; plasma membrane; Cellular Component GO:0006813; potassium ion transport; Biological Process GO:0015079; potassium ion transmembrane transporter activity; Molecular Function	IPR001680; WD40 repeat IPR006036; Potassium uptake protein TrkA IPR015048; Domain of unknown function DUF1899 IPR015049; Domain of unknown function DUF1900 IPR015505; Coronin IPR017986; WD40-repeat-containing domain IPR020472; G-protein beta WD-40 repeat IPR027337; Coronin 6	K13886 coronin-1B/1C/6 | (RefSeq) CORO6; coronin 6	sp|Q6QEF8|CORO6_HUMAN	tr|F7BAP5|F7BAP5_HORSE
BmuPB006324	0.98	0.79	1.96	107.65	105.69	GO:0004672; protein kinase activity; Molecular Function GO:0004713; protein tyrosine kinase activity; Molecular Function GO:0004980; melanocyte-stimulating hormone receptor activity; Molecular Function GO:0005515; protein binding; Molecular Function GO:0005524; ATP binding; Molecular Function GO:0006468; protein phosphorylation; Biological Process GO:0007186; G-protein coupled receptor signaling …	IPR000719; Protein kinase domain IPR000761; Melanocyte-stimulating hormone receptor IPR000959; POLO box duplicated domain IPR001245; Serine-threonine/tyrosine-protein kinase catalytic domain IPR002290; Serine/threonine- / dual specificity protein kinase, catalytic domain IPR020635; Tyrosine-protein kinase, catalytic domain	K19596 inactive serine/threonine-protein kinase PLK5 | (RefSeq) PLK5; polo like kinase 5	sp|Q4FZD7|PLK5_MOUSE	tr|E1BI47|E1BI47_BOVIN
BmuPB015239	4.87	2.52	1.21	106.59	105.38	GO:0004674; protein serine/threonine kinase activity; Molecular Function GO:0004930; G-protein coupled receptor activity; Molecular Function GO:0006468; protein phosphorylation; Biological Process GO:0007186; G-protein coupled receptor signaling pathway; Biological Process GO:0016021; integral to membrane; Cellular Component	IPR001828; Extracellular ligand-binding receptor IPR003547; Serine/threonine protein kinase, yersinia-type IPR011500; GPCR, family 3, nine cysteines domain IPR017978; GPCR, family 3, C-terminal	K04607 metabotropic glutamate receptor 4 | (RefSeq) GRM4; glutamate metabotropic receptor 4	sp|Q14833|GRM4_HUMAN	tr|F1RZ33|F1RZ33_PIG
BmuPB004592	32.29	20.1	35.89	138	102.11	GO:0005000; vasopressin receptor activity; Molecular Function GO:0007186; G-protein coupled receptor signaling pathway; Biological Process GO:0016021; integral to membrane; Cellular Component GO:0016491; oxidoreductase activity; Molecular Function GO:0016706; oxidoreductase activity, acting on paired donors, with incorporation or reduction of molecular oxygen, 2-oxoglutarate as one donor, and inc…	IPR000628; Vasopressin V1B receptor IPR005123; Oxoglutarate/iron-dependent dioxygenase	K10766 alkylated DNA repair protein alkB homolog 4 [EC:1.14.11.-] | (RefSeq) ALKBH4; alkB homolog 4, lysine demethylase	sp|Q9NXW9|ALKB4_HUMAN	tr|F1MV12|F1MV12_BOVIN
BmuPB017942	27.31	22.3	23.15	122.06	98.91	GO:0004222; metalloendopeptidase activity; Molecular Function GO:0006508; proteolysis; Biological Process GO:0009405; pathogenesis; Biological Process	IPR000395; Clostridial neurotoxin zinc protease IPR016030; Adenosylcobalamin biosynthesis, ATP:cob(I)alamin adenosyltransferase-like	K00798 cob(I)alamin adenosyltransferase [EC:2.5.1.17] | (RefSeq) MMAB, ATR; methylmalonic aciduria (cobalamin deficiency) cblB type	sp|Q58D49|MMAB_BOVIN	tr|F7DX52|F7DX52_HORSE
BmuPB003390	34.47	1.79	18.91	116.86	97.95	GO:0000785; chromatin; Cellular Component GO:0003677; DNA binding; Molecular Function GO:0005634; nucleus; Cellular Component GO:0006355; regulation of transcription, DNA-dependent; Biological Process GO:0046983; protein dimerization activity; Molecular Function	IPR000116; High mobility group, HMG-I/HMG-Y IPR011598; Myc-type, basic helix-loop-helix (bHLH) domain IPR022575; Neurogenic differentiation factor, domain of unknown function	K09078 neurogenic differentiation factor 2 | (RefSeq) NEUROD2; neuronal differentiation 2	sp|Q62414|NDF2_MOUSE	tr|E1BLE3|E1BLE3_BOVIN
BmuPB016157	6.95	5.21	5.64	103.07	97.43	GO:0004601; peroxidase activity; Molecular Function GO:0006979; response to oxidative stress; Biological Process GO:0020037; heme binding; Molecular Function GO:0046856; phosphatidylinositol dephosphorylation; Biological Process GO:0055114; oxidation-reduction process; Biological Process	IPR000300; Inositol polyphosphate-related phosphatase IPR001621; Fungal ligninase IPR005135; Endonuclease/exonuclease/phosphatase	K01106 inositol-1,4,5-trisphosphate 5-phosphatase [EC:3.1.3.56] | (RefSeq) INPP5J; inositol polyphosphate-5-phosphatase J	sp|Q15735|PI5PA_HUMAN	tr|E1BLB5|E1BLB5_BOVIN
BmuPB004835	24.69	23.84	33.76	129.11	95.35	GO:0001604; urotensin II receptor activity; Molecular Function GO:0003735; structural constituent of ribosome; Molecular Function GO:0005840; ribosome; Cellular Component GO:0006412; translation; Biological Process GO:0007186; G-protein coupled receptor signaling pathway; Biological Process GO:0008217; regulation of blood pressure; Biological Process GO:0016021; integral to membrane; Cellular Com…	IPR000670; Urotensin II receptor IPR001848; Ribosomal protein S10	K02969 small subunit ribosomal protein S20e | (RefSeq) RPS20; 40S ribosomal protein S20	sp|A1XQU9|RS20_PIG	tr|F6QKX9|F6QKX9_MACMU
BmuPB021460	29.56	34.55	29.22	122.92	93.7	GO:0005125; cytokine activity; Molecular Function GO:0005576; extracellular region; Cellular Component GO:0008283; cell proliferation; Biological Process GO:0046907; intracellular transport; Biological Process	IPR000156; Ran binding domain IPR003978; Thrombopoeitin	K15306 Ran-binding protein 1 | (RefSeq) RANBP1; RAN binding protein 1	sp|Q3T0M7|RANG_BOVIN	tr|L8I462|L8I462_BOSMU
BmuPB006695	15.07	21.55	14.44	108.05	93.61	GO:0000976; transcription regulatory region sequence-specific DNA binding; Molecular Function GO:0004974; leukotriene receptor activity; Molecular Function GO:0007186; G-protein coupled receptor signaling pathway; Biological Process GO:0016021; integral to membrane; Cellular Component	IPR000047; Helix-turn-helix motif IPR003983; Leukotriene B4 type 1 receptor	no KO assigned | (RefSeq) TMEM240; transmembrane protein 240	sp|Q5SV17|TM240_HUMAN	tr|G1M557|G1M557_AILME
BmuPB011660	32.12	37.89	39.86	133.25	93.39	GO:0006935; chemotaxis; Biological Process GO:0007186; G-protein coupled receptor signaling pathway; Biological Process GO:0008440; inositol-1,4,5-trisphosphate 3-kinase activity; Molecular Function GO:0016021; integral to membrane; Cellular Component GO:0016494; C-X-C chemokine receptor activity; Molecular Function	IPR000174; CXC chemokine receptor 1/2 IPR005522; Inositol polyphosphate kinase	K07756 inositol-hexakisphosphate 5-kinase [EC:2.7.4.21] | (RefSeq) Ip6k2; inositol hexakisphosphate kinase 2	sp|Q80V72|IP6K2_MOUSE	tr|L8HQ02|L8HQ02_BOSMU
BmuPB007098	30.1	37.18	32.4	122.41	90.01	GO:0003735; structural constituent of ribosome; Molecular Function GO:0005840; ribosome; Cellular Component GO:0006412; translation; Biological Process GO:0007218; neuropeptide signaling pathway; Biological Process	IPR000703; Proenkephalin A IPR000851; Ribosomal protein S5 IPR005324; Ribosomal protein S5, C-terminal	K02988 small subunit ribosomal protein S5 | (RefSeq) MRPS5; mitochondrial ribosomal protein S5	sp|Q2KID9|RT05_BOVIN	tr|L8ITG4|L8ITG4_BOSMU
BmuPB015940	13.93	18.23	19.2	107.11	87.91	GO:0005249; voltage-gated potassium channel activity; Molecular Function GO:0006813; potassium ion transport; Biological Process GO:0016021; integral to membrane; Cellular Component	IPR002913; START domain IPR004350; Potassium channel, voltage dependent, Kv2.1	no KO assigned | (RefSeq) STARD10; StAR related lipid transfer domain containing 10	sp|Q9Y365|PCTL_HUMAN	tr|L8INL2|L8INL2_BOSMU
BmuPB019823	16.05	23.32	25.04	111.13	86.09	GO:0005149; interleukin-1 receptor binding; Molecular Function GO:0005576; extracellular region; Cellular Component GO:0006954; inflammatory response; Biological Process GO:0006955; immune response; Biological Process	IPR003296; Interleukin-1, beta IL1B IPR004147; UbiB domain	K08869 aarF domain-containing kinase | (RefSeq) ADCK5; aarF domain containing kinase 5	sp|Q3MIX3|ADCK5_HUMAN	tr|G8F6A3|G8F6A3_MACFA
BmuPB005852	10.84	6.55	10.59	93.84	83.25	GO:0004672; protein kinase activity; Molecular Function GO:0004713; protein tyrosine kinase activity; Molecular Function GO:0005515; protein binding; Molecular Function GO:0005524; ATP binding; Molecular Function GO:0006468; protein phosphorylation; Biological Process	IPR000719; Protein kinase domain IPR000742; Epidermal growth factor-like domain IPR001245; Serine-threonine/tyrosine-protein kinase catalytic domain IPR003599; Immunoglobulin subtype IPR003961; Fibronectin, type III IPR013032; EGF-like, conserved site IPR020635; Tyrosine-protein kinase, catalytic domain	K05120 tyrosine kinase receptor 1 [EC:2.7.10.1] | (RefSeq) TIE1; tyrosine kinase with immunoglobulin like and EGF like domains 1	sp|Q06805|TIE1_BOVIN	tr|F1MX81|F1MX81_BOVIN
BmuPB009934	28.06	31.72	29.16	112.33	83.17	GO:0005515; protein binding; Molecular Function	IPR000533; Tropomyosin IPR000555; JAB1/Mov34/MPN/PAD-1	no KO assigned | (RefSeq) MPND; MPN domain containing	sp|Q3TV65|MPND_MOUSE	tr|F1MYW5|F1MYW5_BOVIN
BmuPB016194	29.25	34.86	36.57	118.24	81.67	GO:0001505; regulation of neurotransmitter levels; Biological Process GO:0004252; serine-type endopeptidase activity; Molecular Function GO:0004969; histamine receptor activity; Molecular Function GO:0007186; G-protein coupled receptor signaling pathway; Biological Process GO:0016021; integral to membrane; Cellular Component	IPR003980; Histamine H3 receptor IPR022764; Peptidase S54, rhomboid domain	no KO assigned | (RefSeq) RHBDD3; rhomboid domain containing 3	sp|Q9Y3P4|RHBD3_HUMAN	tr|L8J130|L8J130_BOSMU
BmuPB014648	28.61	22.44	30.3	111.25	80.95	GO:0005515; protein binding; Molecular Function GO:0007154; cell communication; Biological Process GO:0008152; metabolic process; Biological Process GO:0016491; oxidoreductase activity; Molecular Function GO:0035091; phosphatidylinositol binding; Molecular Function	IPR001683; Phox homologous domain IPR003042; Aromatic-ring hydroxylase-like	K17932 sorting nexin-21 | (RefSeq) SNX21; sorting nexin family member 21	sp|Q969T3|SNX21_HUMAN	tr|L8IHT5|L8IHT5_BOSMU
BmuPB020950	27.85	18.3	24.88	102.25	77.37	GO:0003677; DNA binding; Molecular Function GO:0004190; aspartic-type endopeptidase activity; Molecular Function GO:0005794; Golgi apparatus; Cellular Component GO:0006509; membrane protein ectodomain proteolysis; Biological Process	IPR000770; SAND domain IPR002893; Zinc finger, MYND-type IPR009121; Peptidase A1, beta-site APP cleaving enzyme 2, BACE 2 IPR024119; Transcription factor DEAF-1	no KO assigned | (RefSeq) DEAF1; DEAF1, transcription factor	sp|O88450|DEAF1_RAT	tr|G3ULR0|G3ULR0_LOXAF
BmuPB016705	8.49	13.11	6.96	81.52	74.56	GO:0008146; sulfotransferase activity; Molecular Function	IPR000863; Sulfotransferase domain	K01015 alcohol sulfotransferase [EC:2.8.2.2] | (RefSeq) SULT2B1; sulfotransferase family 2B member 1	sp|O00204|ST2B1_HUMAN	tr|A1A4N6|A1A4N6_BOVIN
BmuPB016210	22.67	10.94	14.51	88.11	73.6	GO:0000785; chromatin; Cellular Component GO:0003677; DNA binding; Molecular Function GO:0005634; nucleus; Cellular Component GO:0006355; regulation of transcription, DNA-dependent; Biological Process GO:0016491; oxidoreductase activity; Molecular Function GO:0046872; metal ion binding; Molecular Function GO:0055114; oxidation-reduction process; Biological Process	IPR000116; High mobility group, HMG-I/HMG-Y IPR001064; Beta/gamma crystallin IPR008335; Eukaryotic molybdopterin oxidoreductase	no KO assigned | (RefSeq) CRYBB1; crystallin beta B1	sp|P07318|CRBB1_BOVIN	tr|E2R5F6|E2R5F6_CANFA
BmuPB021148	10.2	1.67	12.05	83.51	71.46	GO:0005057; receptor signaling protein activity; Molecular Function GO:0005089; Rho guanyl-nucleotide exchange factor activity; Molecular Function GO:0005249; voltage-gated potassium channel activity; Molecular Function GO:0005515; protein binding; Molecular Function GO:0005543; phospholipid binding; Molecular Function GO:0006813; potassium ion transport; Biological Process GO:0007165; signal tra…	IPR000219; Dbl homology (DH) domain IPR001478; PDZ domain IPR001849; Pleckstrin homology domain IPR003116; Raf-like Ras-binding IPR003950; Potassium channel, voltage-dependent, ELK	K05731 T-lymphoma invasion and metastasis-inducing protein 1 | (RefSeq) TIAM1; T-cell lymphoma invasion and metastasis 1	sp|Q60610|TIAM1_MOUSE	tr|G3W061|G3W061_SARHA
BmuPB012883	13.56	24.14	24.34	94.67	70.33	GO:0005509; calcium ion binding; Molecular Function GO:0005515; protein binding; Molecular Function	IPR000742; Epidermal growth factor-like domain IPR001791; Laminin G domain IPR001881; EGF-like calcium-binding domain	K05464 growth arrest-specific 6 | (RefSeq) GAS6; growth arrest specific 6	sp|Q63772|GAS6_RAT	tr|F1MZ40|F1MZ40_BOVIN
BmuPB016525	0.74	3.76	3.83	73.84	70.01	GO:0004930; G-protein coupled receptor activity; Molecular Function GO:0005216; ion channel activity; Molecular Function GO:0006811; ion transport; Biological Process GO:0007186; G-protein coupled receptor signaling pathway; Biological Process GO:0016020; membrane; Cellular Component GO:0016021; integral to membrane; Cellular Component	IPR001425; Rhodopsin, archaeal/bacterial/fungal IPR017978; GPCR, family 3, C-terminal	K04620 G protein-coupled receptor family C group 5 member C | (RefSeq) GPRC5C; G protein-coupled receptor class C group 5 member C	sp|Q2YDG0|GPC5C_BOVIN	tr|L8HPB0|L8HPB0_BOSMU
BmuPB017906	13.82	6.64	6.95	76.17	69.22	GO:0005509; calcium ion binding; Molecular Function GO:0005515; protein binding; Molecular Function GO:0005576; extracellular region; Cellular Component GO:0006954; inflammatory response; Biological Process GO:0006956; complement activation; Biological Process GO:0009289; pilus; Cellular Component GO:0009405; pathogenesis; Biological Process	IPR000020; Anaphylatoxin/fibulin IPR000742; Epidermal growth factor-like domain IPR001840; Anaphylotoxin, complement system domain IPR001881; EGF-like calcium-binding domain IPR005430; P pili tip fibrillum PapF protein IPR026823; Complement Clr-like EGF domain	K17307 fibulin 1/2 | (RefSeq) FBLN1; fibulin 1	sp|P23142|FBLN1_HUMAN	tr|F1MYN5|F1MYN5_BOVIN
BmuPB001547	20.4	16.25	15.77	84.22	68.45	GO:0005515; protein binding; Molecular Function GO:0007186; G-protein coupled receptor signaling pathway; Biological Process GO:0016021; integral to membrane; Cellular Component	IPR001256; GPCR, family 3, metabotropic glutamate receptor 1 IPR001452; Src homology-3 domain IPR014928; Serine rich protein interaction IPR021901; CAS family, DUF3513	K05726 breast cancer anti-estrogen resistance 1 | (RefSeq) BCAR1; BCAR1, Cas family scaffolding protein	sp|P56945|BCAR1_HUMAN	tr|L8ILH5|L8ILH5_BOSMU
BmuPB004591	9.35	11.46	12.57	79.61	67.04	GO:0005506; iron ion binding; Molecular Function GO:0005515; protein binding; Molecular Function GO:0016712; oxidoreductase activity, acting on paired donors, with incorporation or reduction of molecular oxygen, reduced flavin or flavoprotein as one donor, and incorporation of one atom of oxygen; Molecular Function GO:0020037; heme binding; Molecular Function GO:0055114; oxidation-reduction proce…	IPR001611; Leucine-rich repeat IPR001680; WD40 repeat IPR003591; Leucine-rich repeat, typical subtype IPR008071; Cytochrome P450, E-class, group I, CYP2J-like IPR017986; WD40-repeat-containing domain IPR020478; AT hook-like IPR025875; Leucine rich repeat 4	no KO assigned | (RefSeq) LRWD1; leucine rich repeats and WD repeat domain containing 1	sp|Q9UFC0|LRWD1_HUMAN	tr|F1N397|F1N397_BOVIN
BmuPB013793	9.51	19.93	14.29	80.23	65.94	GO:0006816; calcium ion transport; Biological Process GO:0016020; membrane; Cellular Component GO:0016021; integral to membrane; Cellular Component	IPR008368; Voltage-dependent calcium channel, gamma subunit IPR010761; Clc protein-like	no KO assigned | (RefSeq) TMEM204, CLP24; transmembrane protein 204	sp|Q0IIE5|TM204_BOVIN	tr|M5FHU3|M5FHU3_BOVIN
BmuPB002979	12.54	8.43	25.97	91.55	65.58	GO:0005515; protein binding; Molecular Function GO:0008934; inositol monophosphate 1-phosphatase activity; Molecular Function GO:0046855; inositol phosphate dephosphorylation; Biological Process	IPR000008; C2 calcium-dependent membrane targeting IPR018029; C2 membrane targeting protein IPR020477; C2 domain IPR022337; Inositol monophosphatase, SuhB	K19917 double C2-like domain-containing protein beta | (RefSeq) DOC2B; double C2 domain beta	sp|P70610|DOC2B_RAT	tr|L8J0Y1|L8J0Y1_BOSMU
BmuPB010052	19.56	11.67	21.44	86.51	65.07	GO:0003677; DNA binding; Molecular Function GO:0046872; metal ion binding; Molecular Function	IPR007087; Zinc finger, C2H2 IPR015880; Zinc finger, C2H2-like IPR017956; AT hook, DNA-binding motif	no KO assigned | (RefSeq) ZNF653; zinc finger protein 653	sp|Q96CK0|ZN653_HUMAN	tr|E1B9B2|E1B9B2_BOVIN
BmuPB011585	6.5	7.61	15.15	80.06	64.91	-	IPR001247; Exoribonuclease, phosphorolytic domain 1 IPR015847; Exoribonuclease, phosphorolytic domain 2	K12589 exosome complex component RRP42 | (RefSeq) EXOSC7; exosome component 7	sp|Q15024|EXOS7_HUMAN	tr|E1BEW6|E1BEW6_BOVIN
BmuPB013849	13.48	19.59	20.41	85.17	64.76	GO:0004222; metalloendopeptidase activity; Molecular Function GO:0004871; signal transducer activity; Molecular Function GO:0005834; heterotrimeric G-protein complex; Cellular Component GO:0006508; proteolysis; Biological Process GO:0006807; nitrogen compound metabolic process; Biological Process GO:0007186; G-protein coupled receptor signaling pathway; Biological Process GO:0035556; intracellula…	IPR000342; Regulator of G protein signalling IPR000591; DEP domain IPR005483; Carbamoyl-phosphate synthase large subunit, CPSase domain IPR015898; G-protein gamma-like domain IPR018497; Peptidase M13, C-terminal domain	K16449 regulator of G-protein signaling | (RefSeq) RGS11; regulator of G-protein signaling 11	sp|O94810|RGS11_HUMAN	tr|F1MMH1|F1MMH1_BOVIN
BmuPB001701	3.15	0	2.32	66.95	64.63	GO:0004871; signal transducer activity; Molecular Function GO:0007165; signal transduction; Biological Process	IPR002211; Lymphocyte-specific protein	no KO assigned | (RefSeq) TMEM266; transmembrane protein 266	sp|Q2M3C6|CO027_HUMAN	tr|F1MXC7|F1MXC7_BOVIN
BmuPB009782	11.1	9.92	7.22	71.2	63.98	-	IPR013694; VIT domain	no KO assigned | (RefSeq) VWA5B2; von Willebrand factor A domain containing 5B2	sp|Q8N398|VW5B2_HUMAN	tr|E1BD12|E1BD12_BOVIN
BmuPB021186	19.36	22.51	23.43	86.18	62.75	GO:0003677; DNA binding; Molecular Function GO:0004879; ligand-activated sequence-specific DNA binding RNA polymerase II transcription factor activity; Molecular Function GO:0005634; nucleus; Cellular Component GO:0006355; regulation of transcription, DNA-dependent; Biological Process	IPR003071; Orphan nuclear receptor, HMR type IPR013961; RAI1-like	K14845 RAT1-interacting protein | (RefSeq) DXO; decapping exoribonuclease	sp|Q5E9Y5|DOM3Z_BOVIN	tr|G3N048|G3N048_BOVIN
BmuPB010072	0.87	0.35	0.33	62.14	61.81	GO:0006813; potassium ion transport; Biological Process GO:0015269; calcium-activated potassium channel activity; Molecular Function GO:0016020; membrane; Cellular Component	IPR003929; Potassium channel, calcium-activated, BK, alpha subunit	no KO assigned | (RefSeq) C7H19orf38; chromosome 7 open reading frame, human C19orf38	sp|A8MVS5|HIDE1_HUMAN	tr|E1BKF5|E1BKF5_BOVIN
BmuPB004426	14.98	8.61	12.43	73.14	60.71	GO:0000785; chromatin; Cellular Component GO:0005634; nucleus; Cellular Component GO:0031492; nucleosomal DNA binding; Molecular Function	IPR000079; High mobility group nucleosome-binding domain-containing family IPR018792; Nuclear phosphoprotein p8, DNA binding	K15626 nuclear protein, 1 | (RefSeq) NUPR1; nuclear protein 1, transcriptional regulator	sp|O60356|NUPR1_HUMAN	tr|Q3SZ17|Q3SZ17_BOVIN
BmuPB001275	18.05	9.59	10.14	68.78	58.64	GO:0004499; N,N-dimethylaniline monooxygenase activity; Molecular Function GO:0055114; oxidation-reduction process; Biological Process	IPR002253; Flavin monooxygenase (FMO) 1 IPR003590; Leucine-rich repeat, ribonuclease inhibitor subtype	K20493 leucine-rich repeat-containing protein 16 | (RefSeq) CARMIL2, RLTPR; capping protein regulator and myosin 1 linker 2	sp|Q6F5E8|LR16C_HUMAN	tr|F1MTM9|F1MTM9_BOVIN
BmuPB006263	19.43	21.39	20.73	77.34	56.61	GO:0005245; voltage-gated calcium channel activity; Molecular Function GO:0005891; voltage-gated calcium channel complex; Cellular Component GO:0046872; metal ion binding; Molecular Function GO:0070588; calcium ion transmembrane transport; Biological Process	IPR005448; Voltage-dependent calcium channel, P/Q-type, alpha-1 subunit IPR007087; Zinc finger, C2H2 IPR015880; Zinc finger, C2H2-like	no KO assigned | (RefSeq) ZNF692; zinc finger protein 692	sp|A0JNJ4|ZN692_BOVIN	tr|L8IQB3|L8IQB3_BOSMU
BmuPB013425	5.67	9.93	8.42	63.94	55.52	GO:0005506; iron ion binding; Molecular Function GO:0005524; ATP binding; Molecular Function GO:0015197; peptide transporter activity; Molecular Function GO:0015833; peptide transport; Biological Process GO:0016020; membrane; Cellular Component GO:0016491; oxidoreductase activity; Molecular Function GO:0016705; oxidoreductase activity, acting on paired donors, with incorporation or reduction of m…	IPR005123; Oxoglutarate/iron-dependent dioxygenase IPR006620; Prolyl 4-hydroxylase, alpha subunit IPR013305; ABC transporter, ABCB2	no KO assigned | (RefSeq) P3H3, LEPREL2; prolyl 3-hydroxylase 3	sp|Q8IVL6|P3H3_HUMAN	tr|H2NG99|H2NG99_PONAB
BmuPB001442	0	0.34	0.31	55	54.69	GO:0005509; calcium ion binding; Molecular Function GO:0006814; sodium ion transport; Biological Process GO:0006885; regulation of pH; Biological Process GO:0007156; homophilic cell adhesion; Biological Process GO:0015385; sodium:hydrogen antiporter activity; Molecular Function GO:0016020; membrane; Cellular Component GO:0016021; integral to membrane; Cellular Component GO:0055085; transmembrane …	IPR002126; Cadherin IPR004709; Na+/H+ exchanger IPR020478; AT hook-like	K06809 cadherin 15, M-cadherin | (RefSeq) CDH15; cadherin 15	sp|P55291|CAD15_HUMAN	tr|A6QP71|A6QP71_BOVIN
BmuPB019935	23.29	19.98	21.78	75.03	53.25	GO:0004674; protein serine/threonine kinase activity; Molecular Function GO:0006468; protein phosphorylation; Biological Process GO:0046856; phosphatidylinositol dephosphorylation; Biological Process	IPR000300; Inositol polyphosphate-related phosphatase IPR003547; Serine/threonine protein kinase, yersinia-type IPR005135; Endonuclease/exonuclease/phosphatase	K01106 inositol-1,4,5-trisphosphate 5-phosphatase [EC:3.1.3.56] | (RefSeq) INPP5A; inositol polyphosphate-5-phosphatase A	sp|Q14642|I5P1_HUMAN	tr|H9FU21|H9FU21_MACMU
BmuPB008065	8.71	6.88	8.33	61.16	52.83	GO:0003824; catalytic activity; Molecular Function GO:0004114; 3',5'-cyclic-nucleotide phosphodiesterase activity; Molecular Function GO:0004871; signal transducer activity; Molecular Function GO:0007165; signal transduction; Biological Process	IPR002073; 3'5'-cyclic nucleotide phosphodiesterase, catalytic domain IPR002211; Lymphocyte-specific protein IPR003607; HD/PDEase domain	K13761 high affinity cGMP-specific 3',5'-cyclic phosphodiesterase 9 [EC:3.1.4.35] | (RefSeq) PDE9A; phosphodiesterase 9A	sp|O70628|PDE9A_MOUSE	tr|F1MH30|F1MH30_BOVIN
BmuPB020975	12.81	13.69	12.03	64	51.97	GO:0005737; cytoplasm; Cellular Component GO:0008157; protein phosphatase 1 binding; Molecular Function GO:0008599; protein phosphatase type 1 regulator activity; Molecular Function	IPR005301; Mob1/phocein IPR026241; GLC7-interacting protein 4	no KO assigned | (RefSeq) MOB2; MOB kinase activator 2	sp|Q8VI63|MOB2_MOUSE	tr|L8INY3|L8INY3_BOSMU
BmuPB014884	0.27	0.16	0.15	51.17	51.02	GO:0005515; protein binding; Molecular Function GO:0006935; chemotaxis; Biological Process GO:0007186; G-protein coupled receptor signaling pathway; Biological Process GO:0016021; integral to membrane; Cellular Component GO:0016494; C-X-C chemokine receptor activity; Molecular Function GO:0042119; neutrophil activation; Biological Process	IPR001277; CXC chemokine receptor 4 IPR003961; Fibronectin, type III IPR007110; Immunoglobulin-like domain IPR015152; Growth hormone/erythropoietin receptor, ligand binding	no KO assigned | (RefSeq) CRLF1; cytokine receptor like factor 1	sp|Q9JM58|CRLF1_MOUSE	tr|F1ML91|F1ML91_BOVIN
BmuPB003322	8.53	6.9	1.46	52.29	50.83	GO:0000785; chromatin; Cellular Component GO:0003677; DNA binding; Molecular Function GO:0005634; nucleus; Cellular Component GO:0006355; regulation of transcription, DNA-dependent; Biological Process	IPR000116; High mobility group, HMG-I/HMG-Y IPR010450; Neurexophilin IPR020478; AT hook-like IPR026845; Neurexophilin/NXPE	K16658 neurexophilin-3 | (RefSeq) NXPH3; neurexophilin 3	sp|O95157|NXPH3_HUMAN	tr|L8IWE8|L8IWE8_BOSMU
BmuPB011246	11.75	17.61	15.57	66.04	50.47	GO:0001614; purinergic nucleotide receptor activity; Molecular Function GO:0005216; ion channel activity; Molecular Function GO:0005524; ATP binding; Molecular Function GO:0006811; ion transport; Biological Process GO:0016020; membrane; Cellular Component GO:0046872; metal ion binding; Molecular Function	IPR001429; P2X purinoreceptor IPR007087; Zinc finger, C2H2 IPR015880; Zinc finger, C2H2-like	no KO assigned | (RefSeq) zinc finger and SCAN domain-containing protein 2-like	sp|P51523|ZNF84_HUMAN	tr|H0XHG7|H0XHG7_OTOGA
BmuPB012088	0.27	3.36	0.36	50.77	50.41	GO:0004970; ionotropic glutamate receptor activity; Molecular Function GO:0005215; transporter activity; Molecular Function GO:0005234; extracellular-glutamate-gated ion channel activity; Molecular Function GO:0006810; transport; Biological Process GO:0016020; membrane; Cellular Component	IPR001320; Ionotropic glutamate receptor IPR001638; Extracellular solute-binding protein, family 3 IPR001828; Extracellular ligand-binding receptor IPR018884; Glutamate [NMDA] receptor, epsilon subunit, C-terminal IPR019594; Glutamate receptor, L-glutamate/glycine-binding IPR020478; AT hook-like	K05211 glutamate receptor ionotropic, NMDA 2C | (RefSeq) GRIN2C; glutamate ionotropic receptor NMDA type subunit 2C	sp|Q14957|NMDE3_HUMAN	tr|F1MP46|F1MP46_BOVIN
BmuPB005683	13.62	10.44	11.92	62.31	50.39	GO:0003676; nucleic acid binding; Molecular Function GO:0005922; connexon complex; Cellular Component GO:0007154; cell communication; Biological Process GO:0008270; zinc ion binding; Molecular Function	IPR002266; Gap junction alpha-8 protein (Cx50) IPR003604; Zinc finger, U1-type IPR015880; Zinc finger, C2H2-like	no KO assigned | (RefSeq) ZNF385D; zinc finger protein 385D	sp|Q9H6B1|Z385D_HUMAN	tr|L8IFP3|L8IFP3_BOSMU
BmuPB011971	13.87	14.13	15.89	64.84	48.95	GO:0004674; protein serine/threonine kinase activity; Molecular Function GO:0006468; protein phosphorylation; Biological Process	IPR003547; Serine/threonine protein kinase, yersinia-type	K16540 5-azacytidine-induced protein 1 | (RefSeq) CEP131, AZI1; centrosomal protein 131	sp|Q9UPN4|AZI1_HUMAN	tr|E1BH47|E1BH47_BOVIN
BmuPB007681	13.9	19.89	16.62	65.38	48.76	GO:0005506; iron ion binding; Molecular Function GO:0005515; protein binding; Molecular Function GO:0010181; FMN binding; Molecular Function GO:0055114; oxidation-reduction process; Biological Process	IPR000008; C2 calcium-dependent membrane targeting IPR001094; Flavodoxin IPR010734; Copine IPR018029; C2 membrane targeting protein IPR020477; C2 domain	K18086 myotubularin-related protein 14 [EC:3.1.3.64 3.1.3.95] | (RefSeq) MTMR14; myotubularin related protein 14	sp|Q8NCE2|MTMRE_HUMAN	tr|L9KQR5|L9KQR5_TUPCH
BmuPB011621	5.12	3.8	7.69	56.34	48.65	GO:0004871; signal transducer activity; Molecular Function GO:0005515; protein binding; Molecular Function GO:0007165; signal transduction; Biological Process	IPR000488; Death domain IPR002211; Lymphocyte-specific protein	no KO assigned | (RefSeq) death domain-containing membrane protein NRADD	sp|Q8K5A9|NRADD_RAT	tr|L8HQJ5|L8HQJ5_BOSMU
BmuPB017637	10.4	11.46	16.35	64.64	48.29	GO:0004198; calcium-dependent cysteine-type endopeptidase activity; Molecular Function GO:0004933; mating-type a-factor pheromone receptor activity; Molecular Function GO:0005515; protein binding; Molecular Function GO:0005622; intracellular; Cellular Component GO:0006508; proteolysis; Biological Process GO:0007186; G-protein coupled receptor signaling pathway; Biological Process GO:0016020; memb…	IPR000980; SH2 domain IPR001300; Peptidase C2, calpain, catalytic domain IPR001546; GPCR fungal pheromone A receptor IPR022682; Peptidase C2, calpain, large subunit, domain III IPR022683; Peptidase C2, calpain, domain III	K08579 calpain-10 [EC:3.4.22.-] | (RefSeq) CAPN10; calpain 10	sp|Q9HC96|CAN10_HUMAN	tr|F1MBN8|F1MBN8_BOVIN
BmuPB009192	12.47	17.6	15.73	63.54	47.81	GO:0005515; protein binding; Molecular Function GO:0008270; zinc ion binding; Molecular Function GO:0051225; spindle assembly; Biological Process GO:0051297; centrosome organization; Biological Process GO:0070652; HAUS complex; Cellular Component	IPR001611; Leucine-rich repeat IPR001623; DnaJ domain IPR001660; Sterile alpha motif domain IPR001841; Zinc finger, RING-type IPR003591; Leucine-rich repeat, typical subtype IPR011510; Sterile alpha motif, type 2 IPR025875; Leucine rich repeat 4 IPR026242; HAUS augmin-like complex subunit 2	K10641 E3 ubiquitin-protein ligase LRSAM1 [EC:2.3.2.27] | (RefSeq) LRSAM1; leucine rich repeat and sterile alpha motif containing 1	sp|Q6UWE0|LRSM1_HUMAN	tr|Q08E63|Q08E63_BOVIN
BmuPB009966	1.98	2	2.98	49.88	46.9	GO:0008083; growth factor activity; Molecular Function	IPR001839; Transforming growth factor-beta, C-terminal	no KO assigned | (RefSeq) NRTN; neurturin	sp|Q99748|NRTN_HUMAN	tr|E1BKU1|E1BKU1_BOVIN
BmuPB019868	7.07	5.8	9.95	56.84	46.89	GO:0004308; exo-alpha-sialidase activity; Molecular Function GO:0005515; protein binding; Molecular Function GO:0009405; pathogenesis; Biological Process GO:0046872; metal ion binding; Molecular Function	IPR000980; SH2 domain IPR007087; Zinc finger, C2H2 IPR008377; Trypanosome sialidase IPR015880; Zinc finger, C2H2-like IPR020478; AT hook-like	no KO assigned | (RefSeq) ZNF696; zinc finger protein 696	sp|Q9H7X3|ZN696_HUMAN	tr|F1SEV3|F1SEV3_PIG
BmuPB017102	1.24	1.13	1.4	46.38	44.98	GO:0003924; GTPase activity; Molecular Function GO:0005525; GTP binding; Molecular Function GO:0005622; intracellular; Cellular Component GO:0006184; GTP catabolic process; Biological Process GO:0006886; intracellular protein transport; Biological Process GO:0006913; nucleocytoplasmic transport; Biological Process GO:0007165; signal transduction; Biological Process GO:0007264; small GTPase mediat…	IPR001806; Small GTPase superfamily IPR002041; Ran GTPase IPR003578; Small GTPase superfamily, Rho type IPR003579; Small GTPase superfamily, Rab type IPR020849; Small GTPase superfamily, Ras type IPR026249; GATS-like family	K07530 Ras homolog gene family, member D | (RefSeq) RHOD; ras homolog family member D	sp|O00212|RHOD_HUMAN	tr|L8I579|L8I579_BOSMU
BmuPB003283	1.65	1.28	2.38	47.09	44.71	GO:0005242; inward rectifier potassium channel activity; Molecular Function GO:0005249; voltage-gated potassium channel activity; Molecular Function GO:0006813; potassium ion transport; Biological Process GO:0008076; voltage-gated potassium channel complex; Cellular Component GO:0015467; G-protein activated inward rectifier potassium channel activity; Molecular Function GO:0016020; membrane; Cell…	IPR003091; Voltage-dependent potassium channel IPR003272; Potassium channel, inwardly rectifying, Kir2.2 IPR003276; Potassium channel, inwardly rectifying, Kir3.3 IPR013673; Potassium channel, inwardly rectifying, Kir, N-terminal IPR016449; Potassium channel, inwardly rectifying, Kir	K05005 potassium inwardly-rectifying channel subfamily J member 12 | (RefSeq) KCNJ12; potassium voltage-gated channel subfamily J member 12	sp|Q4TZY1|IRK12_BOVIN	tr|M0QSS3|M0QSS3_BOSMU
BmuPB004551	6.49	6.2	5.21	49.52	44.31	GO:0005524; ATP binding; Molecular Function GO:0005737; cytoplasm; Cellular Component GO:0008152; metabolic process; Biological Process GO:0016301; kinase activity; Molecular Function GO:0016773; phosphotransferase activity, alcohol group as acceptor; Molecular Function	IPR006206; Mevalonate/galactokinase	K14211 elastin | (RefSeq) ELN; elastin	sp|P04985|ELN_BOVIN	tr|L8IPH2|L8IPH2_BOSMU
BmuPB016117	5.95	6.69	8.77	50.62	41.85	GO:0005245; voltage-gated calcium channel activity; Molecular Function GO:0005891; voltage-gated calcium channel complex; Cellular Component GO:0016021; integral to membrane; Cellular Component GO:0022857; transmembrane transporter activity; Molecular Function GO:0055085; transmembrane transport; Biological Process GO:0070588; calcium ion transmembrane transport; Biological Process	IPR005446; Voltage-dependent calcium channel, L-type, alpha-1 subunit IPR005828; General substrate transporter IPR020846; Major facilitator superfamily domain	K08148 MFS transporter, SP family, solute carrier family 2 (facilitated glucose transporter), member 11 | (RefSeq) SLC2A11; solute carrier family 2 member 11	sp|Q9BYW1|GTR11_HUMAN	tr|F1MRS7|F1MRS7_BOVIN
BmuPB019628	8.64	15.08	12.94	54.28	41.34	GO:0003677; DNA binding; Molecular Function GO:0003707; steroid hormone receptor activity; Molecular Function GO:0003995; acyl-CoA dehydrogenase activity; Molecular Function GO:0005634; nucleus; Cellular Component GO:0006355; regulation of transcription, DNA-dependent; Biological Process GO:0016627; oxidoreductase activity, acting on the CH-CH group of donors; Molecular Function GO:0055114; oxida…	IPR001723; Steroid hormone receptor IPR006091; Acyl-CoA oxidase/dehydrogenase, central domain IPR006092; Acyl-CoA dehydrogenase, N-terminal IPR009075; Acyl-CoA dehydrogenase/oxidase C-terminal	K15980 acyl-CoA dehydrogenase family member 9 [EC:1.3.99.-] | (RefSeq) ACAD9; acyl-CoA dehydrogenase family member 9	sp|Q9H845|ACAD9_HUMAN	tr|L8HSR9|L8HSR9_BOSMU
BmuPB011845	14.63	4.01	8.33	49.66	41.33	GO:0004888; transmembrane signaling receptor activity; Molecular Function GO:0004930; G-protein coupled receptor activity; Molecular Function GO:0007166; cell surface receptor signaling pathway; Biological Process GO:0007186; G-protein coupled receptor signaling pathway; Biological Process GO:0008036; diuretic hormone receptor activity; Molecular Function GO:0016020; membrane; Cellular Component …	IPR000832; GPCR, family 2, secretin-like IPR001879; GPCR, family 2, extracellular hormone receptor domain IPR002001; GPCR, family 2, diuretic hormone receptor IPR017981; GPCR, family 2-like	K04578 corticotropin releasing hormone receptor 1 | (RefSeq) CRHR1; corticotropin releasing hormone receptor 1	sp|Q76LL8|CRFR1_MACMU	tr|F1RRS6|F1RRS6_PIG
BmuPB007286	0.31	0.76	0.09	40.28	40.19	GO:0005089; Rho guanyl-nucleotide exchange factor activity; Molecular Function GO:0035023; regulation of Rho protein signal transduction; Biological Process	IPR000219; Dbl homology (DH) domain IPR000533; Tropomyosin	no KO assigned | (RefSeq) ARHGEF33; Rho guanine nucleotide exchange factor 33	sp|A8MVX0|ARG33_HUMAN	tr|E1BLA5|E1BLA5_BOVIN
BmuPB016159	9.42	9.56	4.4	44.53	40.13	GO:0004980; melanocyte-stimulating hormone receptor activity; Molecular Function GO:0005515; protein binding; Molecular Function GO:0007186; G-protein coupled receptor signaling pathway; Biological Process GO:0016021; integral to membrane; Cellular Component	IPR000761; Melanocyte-stimulating hormone receptor IPR001715; Calponin homology domain IPR022189; Smoothelin cytoskeleton protein	no KO assigned | (RefSeq) SMTN; smoothelin	sp|P53814|SMTN_HUMAN	tr|L8HT36|L8HT36_BOSMU
BmuPB010033	13.42	7.35	10.18	49.25	39.07	GO:0008017; microtubule binding; Molecular Function	IPR000533; Tropomyosin IPR014797; CKK domain IPR022613; Calmodulin-regulated spectrin-associated protein, CH domain	K17493 calmodulin-regulated spectrin-associated protein | (RefSeq) CAMSAP3; calmodulin regulated spectrin associated protein family member 3	sp|Q80VC9|CAMP3_MOUSE	tr|E1BPZ9|E1BPZ9_BOVIN
BmuPB008464	12.49	11.14	9.04	47.08	38.04	GO:0003677; DNA binding; Molecular Function GO:0003700; sequence-specific DNA binding transcription factor activity; Molecular Function GO:0006355; regulation of transcription, DNA-dependent; Biological Process GO:0043565; sequence-specific DNA binding; Molecular Function	IPR001356; Homeobox domain IPR001523; Paired domain	K08031 paired box protein 6 | (RefSeq) PAX6; paired box 6	sp|Q1LZF1|PAX6_BOVIN	tr|A4UHF5|A4UHF5_CANFA
BmuPB003297	9.93	4.98	6.78	43.13	36.35	GO:0005216; ion channel activity; Molecular Function GO:0005245; voltage-gated calcium channel activity; Molecular Function GO:0005891; voltage-gated calcium channel complex; Cellular Component GO:0006807; nitrogen compound metabolic process; Biological Process GO:0006811; ion transport; Biological Process GO:0016020; membrane; Cellular Component GO:0055085; transmembrane transport; Biological Pr…	IPR002077; Voltage-dependent calcium channel, alpha-1 subunit IPR005445; Voltage-dependent calcium channel, T-type, alpha-1 subunit IPR005483; Carbamoyl-phosphate synthase large subunit, CPSase domain IPR005821; Ion transport domain	K04854 voltage-dependent calcium channel T type alpha-1G | (RefSeq) CACNA1G; calcium voltage-gated channel subunit alpha1 G	sp|O43497|CAC1G_HUMAN	tr|F1MR37|F1MR37_BOVIN
BmuPB003313	0.46	2.55	2.33	38.64	36.31	GO:0006935; chemotaxis; Biological Process GO:0006954; inflammatory response; Biological Process GO:0006955; immune response; Biological Process GO:0007186; G-protein coupled receptor signaling pathway; Biological Process GO:0016021; integral to membrane; Cellular Component GO:0016493; C-C chemokine receptor activity; Molecular Function	IPR001718; CC chemokine receptor 7 IPR013519; Integrin alpha beta-propellor IPR013649; Integrin alpha-2	K06482 integrin alpha 3 | (RefSeq) ITGA3; integrin subunit alpha 3	sp|F1MMS9|ITA3_BOVIN	tr|L8IV55|L8IV55_BOSMU
BmuPB009870	3.07	2.07	1.66	37.13	35.47	GO:0008083; growth factor activity; Molecular Function GO:0008406; gonad development; Biological Process	IPR001839; Transforming growth factor-beta, C-terminal IPR006799; Anti-Mullerian hormone, N-terminal IPR021203; Muellerian-inhibiting factor	K04665 anti-mullerian hormone | (RefSeq) AMH; anti-Mullerian hormone	sp|P03972|MIS_BOVIN	tr|F1MZL1|F1MZL1_BOVIN
BmuPB001657	0.05	0.98	0.54	34.89	34.35	GO:0005198; structural molecule activity; Molecular Function GO:0005515; protein binding; Molecular Function GO:0007155; cell adhesion; Biological Process GO:0015629; actin cytoskeleton; Cellular Component GO:0045296; cadherin binding; Molecular Function	IPR001033; Alpha-catenin IPR001478; PDZ domain	no KO assigned | (RefSeq) IL16; interleukin 16	sp|Q14005|IL16_HUMAN	tr|L8IZV2|L8IZV2_BOSMU
BmuPB011135	7.73	8.17	8.09	42.29	34.2	-	IPR000533; Tropomyosin	no KO assigned | (RefSeq) CCDC136; coiled-coil domain containing 136	sp|Q96JN2|CC136_HUMAN	tr|L8I1F5|L8I1F5_BOSMU
BmuPB013798	13.58	12.31	12.86	46.49	33.63	-	IPR000533; Tropomyosin	no KO assigned | (RefSeq) CCDC154; coiled-coil domain containing 154	sp|A6NI56|CC154_HUMAN	tr|F1MS01|F1MS01_BOVIN
BmuPB016805	0	1.14	0.61	33.56	32.95	GO:0046872; metal ion binding; Molecular Function	IPR007087; Zinc finger, C2H2 IPR009148; Streptococcal non-M secreted SibA IPR015880; Zinc finger, C2H2-like	no KO assigned | (RefSeq) ZNF296, ZNF342; zinc finger protein 296	sp|Q8WUU4|ZN296_HUMAN	tr|E1BA69|E1BA69_BOVIN
BmuPB020609	10.07	9.31	8.46	41.13	32.67	GO:0005515; protein binding; Molecular Function GO:0005543; phospholipid binding; Molecular Function GO:0005856; cytoskeleton; Cellular Component GO:0007165; signal transduction; Biological Process	IPR000159; Ras-association IPR000299; FERM domain IPR000857; MyTH4 domain IPR001849; Pleckstrin homology domain IPR019749; Band 4.1 domain	no KO assigned | (RefSeq) PLEKHH3; pleckstrin homology, MyTH4 and FERM domain containing H3	sp|Q7Z736|PKHH3_HUMAN	tr|E1B7G7|E1B7G7_BOVIN
BmuPB001552	8.34	10.89	10.99	43.17	32.18	GO:0003824; catalytic activity; Molecular Function GO:0008762; UDP-N-acetylmuramate dehydrogenase activity; Molecular Function GO:0016020; membrane; Cellular Component GO:0016491; oxidoreductase activity; Molecular Function GO:0016614; oxidoreductase activity, acting on CH-OH group of donors; Molecular Function GO:0050660; flavin adenine dinucleotide binding; Molecular Function GO:0055114; oxidat…	IPR002229; Blood group Rhesus C/E/D polypeptide IPR004113; FAD-linked oxidase, C-terminal IPR006094; FAD linked oxidase, N-terminal IPR016166; FAD-binding, type 2	K00102 D-lactate dehydrogenase (cytochrome) [EC:1.1.2.4] | (RefSeq) LDHD; lactate dehydrogenase D	sp|Q86WU2|LDHD_HUMAN	tr|Q148K4|Q148K4_BOVIN
BmuPB004626	10.13	10.36	7.34	39.29	31.95	GO:0005515; protein binding; Molecular Function GO:0007218; neuropeptide signaling pathway; Biological Process GO:0016021; integral to membrane; Cellular Component GO:0030273; melanin-concentrating hormone receptor activity; Molecular Function	IPR000859; CUB domain IPR001134; Netrin domain IPR004047; Melanin-concentrating hormone 1 receptor IPR018933; Netrin module, non-TIMP type	no KO assigned | (RefSeq) PCOLCE; procollagen C-endopeptidase enhancer	sp|Q15113|PCOC1_HUMAN	tr|Q2HJB6|Q2HJB6_BOVIN
BmuPB021463	7.3	4.14	9.99	41.57	31.58	GO:0005515; protein binding; Molecular Function	IPR000225; Armadillo	no KO assigned | (RefSeq) ARVCF; armadillo repeat gene deleted in velocardiofacial syndrome	sp|O00192|ARVC_HUMAN	tr|E1BPV1|E1BPV1_BOVIN
BmuPB006302	6.66	9.76	5.47	37	31.53	GO:0000166; nucleotide binding; Molecular Function GO:0005524; ATP binding; Molecular Function GO:0016020; membrane; Cellular Component GO:0016887; ATPase activity; Molecular Function GO:0017111; nucleoside-triphosphatase activity; Molecular Function	IPR002229; Blood group Rhesus C/E/D polypeptide IPR003439; ABC transporter-like IPR003593; AAA+ ATPase domain IPR026082; ABC transporter A, ABCA	K05645 ATP-binding cassette, subfamily A (ABC1), member 7 | (RefSeq) ABCA7; ATP binding cassette subfamily A member 7	sp|Q8IZY2|ABCA7_HUMAN	tr|E1BCG1|E1BCG1_BOVIN
BmuPB002688	11.07	3.49	4.72	35.78	31.06	GO:0005262; calcium channel activity; Molecular Function GO:0006816; calcium ion transport; Biological Process GO:0016021; integral to membrane; Cellular Component	IPR008344; Transient receptor potential channel, vanilloid 5/6	no KO assigned | (RefSeq) MTUS2; microtubule associated tumor suppressor candidate 2	sp|Q5JR59|MTUS2_HUMAN	tr|Q2HJ29|Q2HJ29_BOVIN
BmuPB006647	2.89	3.27	3.76	34.8	31.04	GO:0004930; G-protein coupled receptor activity; Molecular Function GO:0005737; cytoplasm; Cellular Component GO:0007186; G-protein coupled receptor signaling pathway; Biological Process GO:0008157; protein phosphatase 1 binding; Molecular Function GO:0008599; protein phosphatase type 1 regulator activity; Molecular Function GO:0016021; integral to membrane; Cellular Component	IPR000276; G protein-coupled receptor, rhodopsin-like IPR017452; GPCR, rhodopsin-like, 7TM IPR026241; GLC7-interacting protein 4	K08437 G protein-coupled receptor 153 | (RefSeq) GPR153; G protein-coupled receptor 153	sp|Q8K0Z9|GP153_MOUSE	tr|F1MBV0|F1MBV0_BOVIN
BmuPB017026	6.54	9.92	10.14	40.55	30.41	GO:0004974; leukotriene receptor activity; Molecular Function GO:0007186; G-protein coupled receptor signaling pathway; Biological Process GO:0016021; integral to membrane; Cellular Component	IPR003983; Leukotriene B4 type 1 receptor IPR007529; Zinc finger, HIT-type	no KO assigned | (RefSeq) ZNHIT2; zinc finger HIT-type containing 2	sp|Q2TBW5|ZNHI2_BOVIN	tr|F1RQU8|F1RQU8_PIG
BmuPB002948	5.71	9.03	9.56	39.79	30.23	GO:0008152; metabolic process; Biological Process GO:0016491; oxidoreductase activity; Molecular Function	IPR002198; Short-chain dehydrogenase/reductase SDR	K11169 dehydrogenase/reductase SDR family member 13 [EC:1.1.-.-] | (RefSeq) DHRS13; dehydrogenase/reductase 13	sp|Q17QU7|DHR13_BOVIN	tr|L5JR83|L5JR83_PTEAL
BmuPB019632	0.79	3.89	3	32.19	29.19	GO:0005249; voltage-gated potassium channel activity; Molecular Function GO:0006813; potassium ion transport; Biological Process GO:0008076; voltage-gated potassium channel complex; Cellular Component	IPR004052; Potassium channel, voltage dependent, Kv1.5	no KO assigned | (RefSeq) EFCC1, CCDC48; EF-hand and coiled-coil domain containing 1	sp|P0CG25|EFCC1_BOVIN	tr|L8HWB3|L8HWB3_BOSMU
BmuPB009383	6.39	4.1	2.33	31.3	28.97	GO:0005215; transporter activity; Molecular Function GO:0005515; protein binding; Molecular Function GO:0006811; ion transport; Biological Process GO:0016020; membrane; Cellular Component	IPR000742; Epidermal growth factor-like domain IPR002049; EGF-like, laminin IPR002445; Na/K/Cl co-transporter 2 IPR011489; EMI domain IPR013032; EGF-like, conserved site	no KO assigned | (RefSeq) MEGF11; multiple EGF like domains 11	sp|A6BM72|MEG11_HUMAN	tr|F1PK98|F1PK98_CANFA
BmuPB019835	5.06	8.78	6.82	35.45	28.63	GO:0005515; protein binding; Molecular Function GO:0006814; sodium ion transport; Biological Process GO:0006885; regulation of pH; Biological Process GO:0015385; sodium:hydrogen antiporter activity; Molecular Function GO:0016021; integral to membrane; Cellular Component	IPR001680; WD40 repeat IPR017986; WD40-repeat-containing domain IPR018410; Na+/H+ exchanger, isoforms 3/5 IPR020472; G-protein beta WD-40 repeat	no KO assigned | (RefSeq) WD repeat-containing protein KIAA1875-like	sp|A6NE52|K1875_HUMAN	tr|F1MRY3|F1MRY3_BOVIN
BmuPB021535	4.92	5.63	9.6	37.77	28.17	GO:0003824; catalytic activity; Molecular Function GO:0008152; metabolic process; Biological Process	IPR000873; AMP-dependent synthetase/ligase IPR015500; Peptidase S8, subtilisin-related IPR020459; AMP-binding IPR025110; AMP-binding enzyme C-terminal domain	K08748 solute carrier family 27 (fatty acid transporter), member 5 [EC:6.2.1.7] | (RefSeq) SLC27A5; solute carrier family 27 member 5	sp|Q9Y2P5|S27A5_HUMAN	tr|A6QM10|A6QM10_BOVIN
BmuPB015224	7.79	9.17	5.51	33.42	27.91	GO:0000785; chromatin; Cellular Component GO:0003677; DNA binding; Molecular Function GO:0005634; nucleus; Cellular Component GO:0006355; regulation of transcription, DNA-dependent; Biological Process	IPR000116; High mobility group, HMG-I/HMG-Y IPR021025; Fanconi Anaemia group E protein, C-terminal	K10892 fanconi anemia group E protein | (RefSeq) FANCE; Fanconi anemia complementation group E	sp|Q9HB96|FANCE_HUMAN	tr|F1N3Y8|F1N3Y8_BOVIN
BmuPB004493	2.5	6.49	6.03	33.94	27.91	GO:0004252; serine-type endopeptidase activity; Molecular Function GO:0005886; plasma membrane; Cellular Component GO:0006508; proteolysis; Biological Process GO:0006813; potassium ion transport; Biological Process GO:0015079; potassium ion transmembrane transporter activity; Molecular Function	IPR001254; Peptidase S1 IPR006036; Potassium uptake protein TrkA	no KO assigned | (RefSeq) PRSS53; protease, serine 53	sp|Q2L4Q9|PRS53_HUMAN	tr|L8J272|L8J272_BOSMU
BmuPB014513	1.86	7.54	3.48	30.92	27.44	GO:0005201; extracellular matrix structural constituent; Molecular Function GO:0005581; collagen; Cellular Component GO:0006814; sodium ion transport; Biological Process GO:0006885; regulation of pH; Biological Process GO:0015385; sodium:hydrogen antiporter activity; Molecular Function GO:0016021; integral to membrane; Cellular Component	IPR000885; Fibrillar collagen, C-terminal IPR001791; Laminin G domain IPR001953; Na+/H+ exchanger, isoform 2 (NHE2) IPR008160; Collagen triple helix repeat	K19721 collagen, type V/XI/XXIV/XXVII, alpha | (RefSeq) COL27A1; collagen type XXVII alpha 1 chain	sp|Q8IZC6|CORA1_HUMAN	tr|G1M2C1|G1M2C1_AILME
BmuPB000422	0.78	3.16	1.76	28.52	26.76	GO:0001558; regulation of cell growth; Biological Process GO:0004867; serine-type endopeptidase inhibitor activity; Molecular Function GO:0005515; protein binding; Molecular Function GO:0005520; insulin-like growth factor binding; Molecular Function GO:0005576; extracellular region; Cellular Component GO:0031929; TOR signaling cascade; Biological Process GO:0031931; TORC1 complex; Cellular Compon…	IPR000867; Insulin-like growth factor-binding protein, IGFBP IPR000884; Thrombospondin, type 1 repeat IPR001007; von Willebrand factor, type C IPR002223; Proteinase inhibitor I2, Kunitz metazoa IPR004083; Regulatory associated protein of TOR	no KO assigned | (RefSeq) WISP2; WNT1 inducible signaling pathway protein 2	sp|Q9Z0G4|WISP2_MOUSE	tr|L8I5Z9|L8I5Z9_BOSMU
BmuPB006665	2.23	2.81	0.94	25.19	24.25	GO:0005089; Rho guanyl-nucleotide exchange factor activity; Molecular Function GO:0005515; protein binding; Molecular Function GO:0005543; phospholipid binding; Molecular Function GO:0007186; G-protein coupled receptor signaling pathway; Biological Process GO:0008188; neuropeptide receptor activity; Molecular Function GO:0016021; integral to membrane; Cellular Component GO:0035023; regulation of …	IPR000219; Dbl homology (DH) domain IPR001452; Src homology-3 domain IPR001849; Pleckstrin homology domain IPR005396; Neuropeptide FF receptor, type 1	K20688 Rho guanine nucleotide exchange factor 16 | (RefSeq) ARHGEF16; Rho guanine nucleotide exchange factor 16	sp|Q5VV41|ARHGG_HUMAN	tr|L8IXH3|L8IXH3_BOSMU
BmuPB003300	4.64	6.31	6.51	30.35	23.84	GO:0003824; catalytic activity; Molecular Function GO:0005164; tumor necrosis factor receptor binding; Molecular Function GO:0006955; immune response; Biological Process GO:0008152; metabolic process; Biological Process GO:0016020; membrane; Cellular Component GO:0051536; iron-sulfur cluster binding; Molecular Function	IPR000873; AMP-dependent synthetase/ligase IPR002961; Tumour necrosis factor c/lymphotoxin-beta IPR006638; Elongator protein 3/MiaB/NifB IPR007197; Radical SAM IPR025110; AMP-binding enzyme C-terminal domain	no KO assigned | (RefSeq) MYCBPAP; MYCBP associated protein	sp|Q8TBZ2|MYBPP_HUMAN	tr|L8IWD2|L8IWD2_BOSMU
BmuPB008890	5.43	2.93	1.36	24.22	22.86	GO:0004601; peroxidase activity; Molecular Function GO:0006979; response to oxidative stress; Biological Process GO:0020037; heme binding; Molecular Function GO:0055114; oxidation-reduction process; Biological Process	IPR001621; Fungal ligninase	no KO assigned | (RefSeq) RFLNA, FAM101A; refilin A	sp|Q6ZTI6|F101A_HUMAN	tr|L8I053|L8I053_BOSMU
BmuPB013454	0	0	0	22.08	22.08	GO:0003677; DNA binding; Molecular Function GO:0005102; receptor binding; Molecular Function GO:0005165; neurotrophin receptor binding; Molecular Function GO:0006355; regulation of transcription, DNA-dependent; Biological Process	IPR002072; Nerve growth factor-related IPR006197; Peptidase S24, LexA-like IPR015500; Peptidase S8, subtilisin-related IPR015578; Neurotrophin-3 IPR020408; Nerve growth factor-like	K04356 neurotrophin 3 | (RefSeq) NTF3; neurotrophin 3	sp|Q08DT3|NTF3_BOVIN	tr|L8IE95|L8IE95_BOSMU
BmuPB013832	2.46	5.84	5.46	27.51	22.05	GO:0005515; protein binding; Molecular Function	IPR001632; G-protein, beta subunit IPR001680; WD40 repeat IPR007714; Protein of unknown function DUF667 IPR017986; WD40-repeat-containing domain IPR020472; G-protein beta WD-40 repeat	no KO assigned | (RefSeq) WDR90; WD repeat domain 90	sp|Q6ZPG2|WDR90_MOUSE	tr|F1MAX5|F1MAX5_BOVIN
BmuPB002846	4.89	4.73	5.83	27.8	21.97	GO:0000976; transcription regulatory region sequence-specific DNA binding; Molecular Function GO:0001505; regulation of neurotransmitter levels; Biological Process GO:0003700; sequence-specific DNA binding transcription factor activity; Molecular Function GO:0004969; histamine receptor activity; Molecular Function GO:0005634; nucleus; Cellular Component GO:0006355; regulation of transcription, DN…	IPR000047; Helix-turn-helix motif IPR001356; Homeobox domain IPR001781; Zinc finger, LIM-type IPR003980; Histamine H3 receptor IPR012617; Apoptosis-antagonizing transcription factor, C-terminal IPR013847; POU domain IPR025160; AATF leucine zipper-containing domain	K14782 protein AATF/BFR2 | (RefSeq) AATF; apoptosis antagonizing transcription factor	sp|Q9NY61|AATF_HUMAN	tr|E1BDL9|E1BDL9_BOVIN
BmuPB011469	5.74	3.1	3.89	25.53	21.64	GO:0003677; DNA binding; Molecular Function	IPR003957; Transcription factor, CBFA/NFYB, DNA topoisomerase	no KO assigned | (RefSeq) EDRF1, C26H10orf137; erythroid differentiation regulatory factor 1	sp|Q6GQV7|EDRF1_MOUSE	tr|L8I541|L8I541_BOSMU
BmuPB006724	0.3	1.21	1.35	22.76	21.41	GO:0000785; chromatin; Cellular Component GO:0003677; DNA binding; Molecular Function GO:0005515; protein binding; Molecular Function GO:0005543; phospholipid binding; Molecular Function GO:0005634; nucleus; Cellular Component GO:0006355; regulation of transcription, DNA-dependent; Biological Process	IPR000116; High mobility group, HMG-I/HMG-Y IPR001849; Pleckstrin homology domain	no KO assigned | (RefSeq) PLEKHN1; pleckstrin homology domain containing N1	sp|Q494U1|PKHN1_HUMAN	tr|E1BMJ2|E1BMJ2_BOVIN
BmuPB021243	3.05	4.04	3.98	25.24	21.26	GO:0004871; signal transducer activity; Molecular Function GO:0005515; protein binding; Molecular Function GO:0007165; signal transduction; Biological Process	IPR000372; Leucine-rich repeat-containing N-terminal IPR001611; Leucine-rich repeat IPR002211; Lymphocyte-specific protein IPR003591; Leucine-rich repeat, typical subtype	K08399 leucine-rich repeat-containing G protein-coupled receptor 6 | (RefSeq) LGR6; leucine rich repeat containing G protein-coupled receptor 6	sp|Q9HBX8|LGR6_HUMAN	tr|G3X6G8|G3X6G8_BOVIN
BmuPB006538	0.09	0.02	0	20.63	20.63	GO:0004948; calcitonin receptor activity; Molecular Function GO:0005509; calcium ion binding; Molecular Function GO:0005515; protein binding; Molecular Function GO:0007156; homophilic cell adhesion; Biological Process GO:0016020; membrane; Cellular Component	IPR000742; Epidermal growth factor-like domain IPR001688; GPCR, family 2, calcitonin receptor IPR001791; Laminin G domain IPR001881; EGF-like calcium-binding domain IPR002126; Cadherin	K16506 protocadherin Fat 1/2/3 | (RefSeq) FAT2; FAT atypical cadherin 2	sp|Q9NYQ8|FAT2_HUMAN	tr|L8IHR1|L8IHR1_BOSMU
BmuPB011720	4.94	0.24	1	21.48	20.48	GO:0004999; vasoactive intestinal polypeptide receptor activity; Molecular Function GO:0005515; protein binding; Molecular Function GO:0007186; G-protein coupled receptor signaling pathway; Biological Process GO:0016020; membrane; Cellular Component GO:0035556; intracellular signal transduction; Biological Process	IPR000980; SH2 domain IPR001496; SOCS protein, C-terminal IPR001771; GPCR, family 2, vasoactive intestinal peptide receptor 1	K04701 cytokine inducible SH2-containing protein | (RefSeq) CISH; cytokine inducible SH2 containing protein	sp|Q2HJ53|CISH_BOVIN	tr|L8IW98|L8IW98_BOSMU
BmuPB009186	5.08	7.15	7.1	27.01	19.91	GO:0004993; serotonin receptor activity; Molecular Function GO:0005524; ATP binding; Molecular Function GO:0007186; G-protein coupled receptor signaling pathway; Biological Process GO:0016021; integral to membrane; Cellular Component GO:0051085; chaperone mediated protein folding requiring cofactor; Biological Process	IPR002232; 5-Hydroxytryptamine 6 receptor IPR010448; Torsin	no KO assigned | (RefSeq) TOR2A, Prosalusin, Torsin-2A; torsin family 2 member A	sp|A4FUH1|TOR2A_BOVIN	tr|L8I9T8|L8I9T8_BOSMU
BmuPB016015	2.43	2.36	1.46	21.31	19.85	GO:0005515; protein binding; Molecular Function GO:0005543; phospholipid binding; Molecular Function GO:0007165; signal transduction; Biological Process GO:0030100; regulation of endocytosis; Biological Process	IPR000198; Rho GTPase-activating protein domain IPR001452; Src homology-3 domain IPR001849; Pleckstrin homology domain IPR003023; Amphiphysin, isoform 2	K13736 Rho GTPase-activating protein 10 | (RefSeq) ARHGAP10; Rho GTPase activating protein 10	sp|Q08DP6|RHG10_BOVIN	tr|F6XBS8|F6XBS8_HORSE
BmuPB005741	4.53	5.77	3.06	22.89	19.83	-	-	no KO assigned | (RefSeq) EVA1B, FAM176B; eva-1 homolog B	sp|Q9NVM1|EVA1B_HUMAN	tr|A6QLY9|A6QLY9_BOVIN
BmuPB006082	0.84	4.41	2.05	21.88	19.83	GO:0005515; protein binding; Molecular Function GO:0008836; diaminopimelate decarboxylase activity; Molecular Function GO:0009089; lysine biosynthetic process via diaminopimelate; Biological Process	IPR001478; PDZ domain IPR002986; Diaminopimelate decarboxylase, LysA	no KO assigned | (RefSeq) PDZD7; PDZ domain-containing protein 7	sp|Q9H5P4|PDZD7_HUMAN	tr|Q0IIL8|Q0IIL8_BOVIN
BmuPB021684	6.08	6.3	6.85	25.49	18.64	GO:0005515; protein binding; Molecular Function GO:0006814; sodium ion transport; Biological Process GO:0007186; G-protein coupled receptor signaling pathway; Biological Process GO:0015655; alanine:sodium symporter activity; Molecular Function GO:0016020; membrane; Cellular Component GO:0016021; integral to membrane; Cellular Component GO:0016503; pheromone receptor activity; Molecular Function G…	IPR001463; Sodium:alanine symporter IPR003598; Immunoglobulin subtype 2 IPR003599; Immunoglobulin subtype IPR004072; Vomeronasal receptor, type 1 IPR007110; Immunoglobulin-like domain IPR017452; GPCR, rhodopsin-like, 7TM	K04614 vomeronasal1 receptor | (RefSeq) vomeronasal type-1 receptor 4-like	sp|B6A8C7|TARM1_HUMAN	tr|E1BFK1|E1BFK1_BOVIN
BmuPB004568	2.4	4.61	5.86	24.11	18.25	GO:0004888; transmembrane signaling receptor activity; Molecular Function GO:0007166; cell surface receptor signaling pathway; Biological Process GO:0016020; membrane; Cellular Component GO:0016055; Wnt receptor signaling pathway; Biological Process GO:0042813; Wnt-activated receptor activity; Molecular Function	IPR000539; Frizzled protein IPR002229; Blood group Rhesus C/E/D polypeptide IPR015526; Frizzled/secreted frizzled-related protein IPR017981; GPCR, family 2-like IPR026546; Frizzled-9	K02842 frizzled 9/10 | (RefSeq) FZD9, Frizzled-9; frizzled class receptor 9	sp|Q9R216|FZD9_MOUSE	tr|L8IQ47|L8IQ47_BOSMU
BmuPB013224	7.11	5.97	5.88	24.05	18.17	GO:0000785; chromatin; Cellular Component GO:0003677; DNA binding; Molecular Function GO:0004221; ubiquitin thiolesterase activity; Molecular Function GO:0005634; nucleus; Cellular Component GO:0006355; regulation of transcription, DNA-dependent; Biological Process GO:0006511; ubiquitin-dependent protein catabolic process; Biological Process GO:0008270; zinc ion binding; Molecular Function	IPR000116; High mobility group, HMG-I/HMG-Y IPR001394; Ubiquitin carboxyl-terminal hydrolases family 2 IPR001607; Zinc finger, UBP-type IPR020478; AT hook-like	K11834 ubiquitin carboxyl-terminal hydrolase 44/49 [EC:3.4.19.12] | (RefSeq) USP49; ubiquitin specific peptidase 49	sp|Q70CQ1|UBP49_HUMAN	tr|E1BGQ9|E1BGQ9_BOVIN
BmuPB013721	0	0	0	16.88	16.88	GO:0004197; cysteine-type endopeptidase activity; Molecular Function GO:0006508; proteolysis; Biological Process GO:0006915; apoptotic process; Biological Process GO:0008234; cysteine-type peptidase activity; Molecular Function	IPR001309; Peptidase C14, ICE, catalytic subunit p20 IPR002138; Peptidase C14, caspase non-catalytic subunit p10 IPR002398; Peptidase C14, caspase precursor p45 IPR011600; Peptidase C14, caspase domain IPR015917; Peptidase C14A, caspase precursor p45, core	no KO assigned | (RefSeq) uncharacterized LOC102268844	sp|P0CB46|CASPG_HUMAN	tr|L5MDK7|L5MDK7_MYODS
BmuPB020896	0	0	0	16.61	16.61	GO:0004930; G-protein coupled receptor activity; Molecular Function GO:0007186; G-protein coupled receptor signaling pathway; Biological Process GO:0016021; integral to membrane; Cellular Component	IPR000276; G protein-coupled receptor, rhodopsin-like IPR017452; GPCR, rhodopsin-like, 7TM	K04228 arginine vasopressin receptor 2 | (RefSeq) AVPR2; arginine vasopressin receptor 2	sp|P48044|V2R_BOVIN	tr|C5HF06|C5HF06_BOVIN
BmuPB017011	0.17	0.82	0.47	17.04	16.57	GO:0004672; protein kinase activity; Molecular Function GO:0004674; protein serine/threonine kinase activity; Molecular Function GO:0004713; protein tyrosine kinase activity; Molecular Function GO:0005083; small GTPase regulator activity; Molecular Function GO:0005515; protein binding; Molecular Function GO:0005524; ATP binding; Molecular Function GO:0005543; phospholipid binding; Molecular Funct…	IPR000095; PAK-box/P21-Rho-binding IPR000533; Tropomyosin IPR000719; Protein kinase domain IPR000961; AGC-kinase, C-terminal IPR001180; Citron-like IPR001245; Serine-threonine/tyrosine-protein kinase catalytic domain IPR001849; Pleckstrin homology domain IPR002219; Protein kinase C-like, phorbol ester/diacylglycerol binding IPR002290; Serine/threonine- / dual specificity protein kinase, catalytic…	K16307 serine/threonine-protein kinase MRCK [EC:2.7.11.1] | (RefSeq) CDC42BPG; CDC42 binding protein kinase gamma	sp|Q6DT37|MRCKG_HUMAN	tr|E1B8W0|E1B8W0_BOVIN
BmuPB021260	0.4	1.08	0	15.67	15.67	GO:0005861; troponin complex; Cellular Component GO:0006814; sodium ion transport; Biological Process GO:0006885; regulation of pH; Biological Process GO:0006937; regulation of muscle contraction; Biological Process GO:0015385; sodium:hydrogen antiporter activity; Molecular Function GO:0016021; integral to membrane; Cellular Component	IPR001953; Na+/H+ exchanger, isoform 2 (NHE2) IPR001978; Troponin IPR027707; Troponin T	no KO assigned | (RefSeq) LAD1; ladinin 1	sp|O00515|LAD1_HUMAN	tr|Q0VCZ7|Q0VCZ7_BOVIN
BmuPB006028	0.57	0.16	0.3	15.74	15.44	-	IPR008160; Collagen triple helix repeat	K07603 collagen, type XVII, alpha | (RefSeq) COL17A1, BP180, BPAG2; collagen type XVII alpha 1 chain	sp|A6QPB3|COHA1_BOVIN	tr|M3W1Y6|M3W1Y6_FELCA
BmuPB016625	5.74	4.25	6.14	20.67	14.53	GO:0000166; nucleotide binding; Molecular Function GO:0003676; nucleic acid binding; Molecular Function GO:0003677; DNA binding; Molecular Function GO:0003887; DNA-directed DNA polymerase activity; Molecular Function GO:0006139; nucleobase-containing compound metabolic process; Biological Process GO:0006260; DNA replication; Biological Process	IPR006133; DNA-directed DNA polymerase, family B, exonuclease domain IPR006134; DNA-directed DNA polymerase, family B, multifunctional domain IPR006172; DNA-directed DNA polymerase, family B IPR025687; C4-type zinc-finger of DNA polymerase delta	K02327 DNA polymerase delta subunit 1 [EC:2.7.7.7] | (RefSeq) POLD1; DNA polymerase delta 1, catalytic subunit	sp|P28339|DPOD1_BOVIN	tr|F1RH32|F1RH32_PIG
BmuPB019182	1.34	2.44	0.75	15.15	14.4	GO:0004413; homoserine kinase activity; Molecular Function GO:0005524; ATP binding; Molecular Function GO:0006566; threonine metabolic process; Biological Process	IPR000870; Homoserine kinase	-	-	-
BmuPB011455	1.03	3.2	5.12	19.5	14.38	GO:0003908; methylated-DNA-[protein]-cysteine S-methyltransferase activity; Molecular Function GO:0005245; voltage-gated calcium channel activity; Molecular Function GO:0005891; voltage-gated calcium channel complex; Cellular Component GO:0006281; DNA repair; Biological Process GO:0070588; calcium ion transmembrane transport; Biological Process	IPR005451; Voltage-dependent calcium channel, L-type, alpha-1C subunit IPR008332; Methylguanine DNA methyltransferase, ribonuclease-like	K00567 methylated-DNA-[protein]-cysteine S-methyltransferase [EC:2.1.1.63] | (RefSeq) MGMT; O-6-methylguanine-DNA methyltransferase	sp|P26187|MGMT_MOUSE	tr|G1L9I0|G1L9I0_AILME
BmuPB012536	3.3	2.23	2.27	16.39	14.12	GO:0001539; ciliary or flagellar motility; Biological Process GO:0003774; motor activity; Molecular Function GO:0005515; protein binding; Molecular Function GO:0005543; phospholipid binding; Molecular Function GO:0009288; bacterial-type flagellum; Cellular Component	IPR000563; Flagellar assembly protein FliH IPR001478; PDZ domain IPR001660; Sterile alpha motif domain IPR001849; Pleckstrin homology domain IPR017874; CRIC domain IPR019555; CRIC domain, Chordata IPR021129; Sterile alpha motif, type 1	no KO assigned | (RefSeq) CNKSR1; connector enhancer of kinase suppressor of Ras 1	sp|Q969H4|CNKR1_HUMAN	tr|L8IIA2|L8IIA2_BOSMU
BmuPB009299	2.34	1.89	3.07	16.72	13.65	GO:0003677; DNA binding; Molecular Function GO:0005524; ATP binding; Molecular Function GO:0006260; DNA replication; Biological Process	IPR001208; Mini-chromosome maintenance, DNA-dependent ATPase IPR020478; AT hook-like	-	-	-
BmuPB009678	0	0	0	13.52	13.52	GO:0000786; nucleosome; Cellular Component GO:0000976; transcription regulatory region sequence-specific DNA binding; Molecular Function GO:0003677; DNA binding; Molecular Function GO:0003700; sequence-specific DNA binding transcription factor activity; Molecular Function GO:0006334; nucleosome assembly; Biological Process GO:0006355; regulation of transcription, DNA-dependent; Biological Process…	IPR000047; Helix-turn-helix motif IPR001356; Homeobox domain IPR005819; Histone H5 IPR013847; POU domain IPR020479; Homeodomain, metazoa	K15607 T-cell leukemia homeobox protein 3 | (RefSeq) TLX3; T-cell leukemia homeobox 3	sp|O43711|TLX3_HUMAN	tr|F1MTI8|F1MTI8_BOVIN
BmuPB000075	3.92	3.28	4.57	17.94	13.37	GO:0004930; G-protein coupled receptor activity; Molecular Function GO:0005272; sodium channel activity; Molecular Function GO:0006814; sodium ion transport; Biological Process GO:0007186; G-protein coupled receptor signaling pathway; Biological Process GO:0016020; membrane; Cellular Component GO:0016021; integral to membrane; Cellular Component	IPR001873; Na+ channel, amiloride-sensitive IPR022335; G protein-coupled receptor 153	K04831 acid-sensing ion channel 4 | (RefSeq) ASIC4; acid sensing ion channel subunit family member 4	sp|Q7TNS7|ASIC4_MOUSE	tr|F6RVZ0|F6RVZ0_CALJA
BmuPB013448	2.15	2.7	3.35	16.23	12.88	GO:0005089; Rho guanyl-nucleotide exchange factor activity; Molecular Function GO:0035023; regulation of Rho protein signal transduction; Biological Process GO:0045735; nutrient reservoir activity; Molecular Function	IPR000219; Dbl homology (DH) domain IPR001376; Gliadin, alpha/beta IPR015721; Rho GTP exchange factor	no KO assigned | (RefSeq) PLEKHG6; pleckstrin homology and RhoGEF domain containing G6	sp|Q3KR16|PKHG6_HUMAN	tr|L8HV92|L8HV92_BOSMU
BmuPB012908	0	0.54	0	12.86	12.86	-	-	no KO assigned | (RefSeq) TEX29; testis expressed 29	sp|Q3SZT4|TEX29_BOVIN	tr|L8I067|L8I067_BOSMU
BmuPB018310	4.26	0.48	2.85	15.65	12.8	GO:0004601; peroxidase activity; Molecular Function GO:0005158; insulin receptor binding; Molecular Function GO:0006979; response to oxidative stress; Biological Process GO:0020037; heme binding; Molecular Function GO:0055114; oxidation-reduction process; Biological Process	IPR001621; Fungal ligninase IPR002404; Insulin receptor substrate-1, PTB	no KO assigned | (RefSeq) DOK7; docking protein 7	sp|Q18PE0|DOK7_MOUSE	tr|F1N754|F1N754_BOVIN
BmuPB018298	3.17	3.46	4.11	16.89	12.78	-	IPR000533; Tropomyosin IPR022008; TSG101 and ALIX binding domain of CEP55	no KO assigned | (RefSeq) TNIP2; TNFAIP3 interacting protein 2	sp|Q8NFZ5|TNIP2_HUMAN	tr|A6QPQ6|A6QPQ6_BOVIN
BmuPB019867	0	0.63	0.59	12.94	12.35	GO:0003677; DNA binding; Molecular Function GO:0003918; DNA topoisomerase type II (ATP-hydrolyzing) activity; Molecular Function GO:0006265; DNA topological change; Biological Process GO:0007155; cell adhesion; Biological Process	IPR003992; Pertactin IPR013500; DNA topoisomerase I, catalytic core, eukaryotic-type	K03163 DNA topoisomerase I [EC:5.99.1.2] | (RefSeq) TOP1MT; topoisomerase (DNA) I, mitochondrial	sp|A9Q1D5|TOP1M_PANTR	tr|L8IY17|L8IY17_BOSMU
BmuPB017841	2.48	2.76	1.63	13.48	11.85	GO:0001607; neuromedin U receptor activity; Molecular Function GO:0007186; G-protein coupled receptor signaling pathway; Biological Process GO:0008083; growth factor activity; Molecular Function GO:0016021; integral to membrane; Cellular Component	IPR000762; Midkine heparin-binding growth factor IPR005392; Neuromedin U receptor, type 2 IPR020089; Pleiotrophin/Midkine heparin-binding growth factor, N-terminal domain IPR020090; Pleiotrophin/Midkine heparin-binding growth factor, C-terminal domain	K06828 midkine | (RefSeq) midkine	sp|P21741|MK_HUMAN	tr|Q9N0E6|Q9N0E6_BOVIN
BmuPB016794	3.75	2.51	3.5	15.22	11.72	GO:0004930; G-protein coupled receptor activity; Molecular Function GO:0005515; protein binding; Molecular Function GO:0016020; membrane; Cellular Component	IPR001440; Tetratricopeptide TPR-1 IPR003051; GPCR, family 2, corticotropin releasing factor receptor IPR013026; Tetratricopeptide repeat-containing domain IPR015390; Rabaptin, GTPase-Rab5 binding domain IPR019734; Tetratricopeptide repeat	K10407 kinesin light chain | (RefSeq) KLC3; kinesin light chain 3	sp|Q2TBQ9|KLC3_BOVIN	tr|F1MM11|F1MM11_BOVIN
BmuPB018074	2.51	0.79	1.82	13.23	11.41	GO:0005245; voltage-gated calcium channel activity; Molecular Function GO:0005891; voltage-gated calcium channel complex; Cellular Component GO:0070588; calcium ion transmembrane transport; Biological Process	IPR005444; Voltage-dependent calcium channel, L-type, beta-2 subunit IPR019003; Uncharacterised protein family FAM123	no KO assigned | (RefSeq) AMER3; APC membrane recruitment protein 3	sp|Q8N944|AMER3_HUMAN	tr|F1MRJ5|F1MRJ5_BOVIN
BmuPB016835	1.08	1.3	1.21	12.55	11.34	GO:0005525; GTP binding; Molecular Function GO:0016020; membrane; Cellular Component GO:0016817; hydrolase activity, acting on acid anhydrides; Molecular Function	IPR007743; Interferon-inducible GTPase	no KO assigned | (RefSeq) immunity-related GTPase family, cinema-like	sp|Q6AYF9|IIGP5_RAT	tr|F1MQM5|F1MQM5_BOVIN
BmuPB016900	0	0	0.19	11.47	11.28	GO:0004190; aspartic-type endopeptidase activity; Molecular Function GO:0005794; Golgi apparatus; Cellular Component GO:0006508; proteolysis; Biological Process GO:0006509; membrane protein ectodomain proteolysis; Biological Process	IPR001461; Peptidase A1 IPR009121; Peptidase A1, beta-site APP cleaving enzyme 2, BACE 2 IPR012848; Propeptide, peptidase A1	K06002 pepsin A [EC:3.4.23.1] | (RefSeq) pepsin A	sp|P00792|PEPA_BOVIN	tr|L8HR36|L8HR36_BOSMU
BmuPB013424	0.96	1.86	1.08	12.22	11.14	GO:0005515; protein binding; Molecular Function	IPR001680; WD40 repeat IPR008378; Ubiquitous surface protein IPR017986; WD40-repeat-containing domain IPR020472; G-protein beta WD-40 repeat	K07825 guanine nucleotide-binding protein G(I)/G(S)/G(T) subunit beta-3 | (RefSeq) GNB3; G protein subunit beta 3	sp|P52287|GBB3_RAT	tr|L8HU84|L8HU84_BOSMU
BmuPB018566	0	0.23	0.21	11.33	11.12	GO:0004930; G-protein coupled receptor activity; Molecular Function GO:0004942; anaphylatoxin receptor activity; Molecular Function GO:0006935; chemotaxis; Biological Process GO:0007186; G-protein coupled receptor signaling pathway; Biological Process GO:0016021; integral to membrane; Cellular Component	IPR000276; G protein-coupled receptor, rhodopsin-like IPR002234; Anaphylatoxin chemotactic receptor family IPR017452; GPCR, rhodopsin-like, 7TM IPR026228; Mas-related G protein-coupled receptor F IPR026234; Mas-related G protein-coupled receptor family	K08394 Mas-related G protein-coupled receptor member F | (RefSeq) MRGPRF; MAS related GPR family member F	sp|Q96AM1|MRGRF_HUMAN	tr|Q17QL0|Q17QL0_BOVIN
BmuPB020587	1.37	1.67	0.49	11.51	11.02	GO:0003676; nucleic acid binding; Molecular Function GO:0004957; prostaglandin E receptor activity; Molecular Function GO:0007186; G-protein coupled receptor signaling pathway; Biological Process GO:0008270; zinc ion binding; Molecular Function GO:0016021; integral to membrane; Cellular Component	IPR000708; Prostanoid EP1 receptor IPR003604; Zinc finger, U1-type IPR015880; Zinc finger, C2H2-like IPR020478; AT hook-like	no KO assigned | (RefSeq) uncharacterized LOC102326291	sp|Q66K41|Z385C_HUMAN	tr|J9NS58|J9NS58_CANFA
BmuPB006684	0.04	0.39	2.47	13.39	10.92	-	IPR000533; Tropomyosin	no KO assigned | (RefSeq) CFAP74; cilia and flagella associated protein 74	sp|Q3UY96|K1751_MOUSE	tr|E1BMY4|E1BMY4_BOVIN
BmuPB020936	2.59	2.31	1.84	12.65	10.81	GO:0005515; protein binding; Molecular Function GO:0007155; cell adhesion; Biological Process GO:0007165; signal transduction; Biological Process GO:0019058; viral infectious cycle; Biological Process GO:0019062; viral attachment to host cell; Biological Process	IPR000157; Toll/interleukin-1 receptor homology (TIR) domain IPR000931; Adenovirus fibre protein IPR007110; Immunoglobulin-like domain IPR015621; Interleukin-1 receptor family	K05169 single Ig IL-1R-related molecule | (RefSeq) SIGIRR; single Ig and TIR domain containing	sp|Q6IA17|SIGIR_HUMAN	tr|L8INX9|L8INX9_BOSMU
BmuPB001752	1.68	1.85	0.34	10.98	10.64	GO:0005515; protein binding; Molecular Function	IPR000372; Leucine-rich repeat-containing N-terminal IPR000483; Cysteine-rich flanking region, C-terminal IPR001611; Leucine-rich repeat IPR003591; Leucine-rich repeat, typical subtype IPR003598; Immunoglobulin subtype 2 IPR007110; Immunoglobulin-like domain IPR013098; Immunoglobulin I-set	no KO assigned | (RefSeq) ISLR; immunoglobulin superfamily containing leucine rich repeat	sp|A4IFA6|ISLR_BOVIN	tr|D2HKZ6|D2HKZ6_AILME
BmuPB018438	1.93	2.69	2.94	13.36	10.42	GO:0003824; catalytic activity; Molecular Function GO:0008152; metabolic process; Biological Process	IPR000873; AMP-dependent synthetase/ligase IPR020459; AMP-binding IPR023277; Aquaporin 8 IPR025110; AMP-binding enzyme C-terminal domain	K08772 solute carrier family 27 (fatty acid transporter), member 3 [EC:6.2.1.-] | (RefSeq) SLC27A3; solute carrier family 27 member 3	sp|Q5K4L6|S27A3_HUMAN	tr|F1MIU7|F1MIU7_BOVIN
BmuPB016664	1.04	0.42	1.3	11.65	10.35	GO:0001539; ciliary or flagellar motility; Biological Process GO:0003774; motor activity; Molecular Function GO:0006470; protein dephosphorylation; Biological Process GO:0006935; chemotaxis; Biological Process GO:0008138; protein tyrosine/serine/threonine phosphatase activity; Molecular Function GO:0009288; bacterial-type flagellum; Cellular Component GO:0016020; membrane; Cellular Component	IPR018006; Flagellar FliJ, proteobacteria IPR024950; Dual specificity phosphatase	no KO assigned | (RefSeq) CCDC155; coiled-coil domain containing 155	sp|Q2T9R2|KASH5_BOVIN	tr|L8I1Z3|L8I1Z3_BOSMU
BmuPB018907	2.49	2.47	3.06	13.3	10.24	GO:0015321; sodium-dependent phosphate transmembrane transporter activity; Molecular Function GO:0016020; membrane; Cellular Component GO:0044341; sodium-dependent phosphate transport; Biological Process	IPR002229; Blood group Rhesus C/E/D polypeptide IPR003841; Sodium-dependent phosphate transport protein	K14683 solute carrier family 34 (sodium-dependent phosphate cotransporter) | (RefSeq) SLC34A3; solute carrier family 34 member 3	sp|Q8N130|NPT2C_HUMAN	tr|G3MXY5|G3MXY5_BOVIN
BmuPB009967	1.31	0	0	10.22	10.22	GO:0005102; receptor binding; Molecular Function GO:0005515; protein binding; Molecular Function GO:0005576; extracellular region; Cellular Component GO:0006486; protein glycosylation; Biological Process GO:0007275; multicellular organismal development; Biological Process GO:0008417; fucosyltransferase activity; Molecular Function GO:0016020; membrane; Cellular Component GO:0016055; Wnt receptor …	IPR001487; Bromodomain IPR001503; Glycosyl transferase, family 10 IPR009139; Wnt-1 protein	K07633 galactoside alpha-1,3-fucosyltransferase 5 [EC:2.4.1.65] | (RefSeq) FUT6, FUT3; fucosyltransferase 6	sp|Q11126|FUT3_BOVIN	tr|L8IA50|L8IA50_BOSMU
BmuPB020264	2.06	0.79	1.46	11.4	9.94	-	IPR008354; Glucose-fructose oxidoreductase, bacterial	-	-	-
BmuPB011282	0.35	1.71	0.79	10.72	9.93	GO:0005249; voltage-gated potassium channel activity; Molecular Function GO:0005515; protein binding; Molecular Function GO:0006813; potassium ion transport; Biological Process GO:0008076; voltage-gated potassium channel complex; Cellular Component	IPR001680; WD40 repeat IPR004053; Potassium channel, voltage dependent, Kv1.6 IPR017986; WD40-repeat-containing domain IPR020472; G-protein beta WD-40 repeat	no KO assigned | (RefSeq) WDR86; WD repeat domain 86	sp|Q86TI4|WDR86_HUMAN	tr|F1MMY3|F1MMY3_BOVIN
BmuPB011817	1.37	0.99	2.26	11.99	9.73	GO:0003676; nucleic acid binding; Molecular Function GO:0004601; peroxidase activity; Molecular Function GO:0006979; response to oxidative stress; Biological Process GO:0008270; zinc ion binding; Molecular Function GO:0020037; heme binding; Molecular Function GO:0055114; oxidation-reduction process; Biological Process	IPR001621; Fungal ligninase IPR006572; Zinc finger, DBF-type	no KO assigned | (RefSeq) DBF4B; DBF4 zinc finger B	sp|Q8NFT6|DBF4B_HUMAN	tr|F1N3K7|F1N3K7_BOVIN
BmuPB020174	3.57	2.85	2.83	12.35	9.52	GO:0004930; G-protein coupled receptor activity; Molecular Function GO:0007186; G-protein coupled receptor signaling pathway; Biological Process GO:0016021; integral to membrane; Cellular Component GO:0046872; metal ion binding; Molecular Function	IPR007087; Zinc finger, C2H2 IPR015880; Zinc finger, C2H2-like IPR022335; G protein-coupled receptor 153	no KO assigned | (RefSeq) ZNF628; zinc finger protein 628	sp|Q5EBL2|ZN628_HUMAN	tr|L9KPP2|L9KPP2_TUPCH
BmuPB012891	0.55	2.01	1.87	11.23	9.36	GO:0016779; nucleotidyltransferase activity; Molecular Function	IPR005502; ADP-ribosylation/Crystallin J1 IPR022312; DNA polymerase family X	no KO assigned | (RefSeq) ADPRHL1; ADP-ribosylhydrolase like 1	sp|Q3ZBM1|ARHL1_BOVIN	tr|L8I651|L8I651_BOSMU
BmuPB004639	1.15	0.35	0.32	9.14	8.82	GO:0005452; inorganic anion exchanger activity; Molecular Function GO:0006820; anion transport; Biological Process GO:0016020; membrane; Cellular Component	IPR003024; Sodium bicarbonate cotransporter	no KO assigned | (RefSeq) PVRIG; poliovirus receptor related immunoglobulin domain containing	sp|Q6DKI7|PVRIG_HUMAN	tr|L8ISZ0|L8ISZ0_BOSMU
BmuPB005394	1.19	0.36	0.52	8.9	8.38	GO:0005198; structural molecule activity; Molecular Function GO:0005515; protein binding; Molecular Function GO:0007155; cell adhesion; Biological Process GO:0015629; actin cytoskeleton; Cellular Component GO:0045296; cadherin binding; Molecular Function	IPR001033; Alpha-catenin IPR001452; Src homology-3 domain IPR003599; Immunoglobulin subtype IPR007110; Immunoglobulin-like domain IPR013078; Histidine phosphatase superfamily, clade-1 IPR013106; Immunoglobulin V-set domain IPR013162; CD80-like, immunoglobulin C2-set	K18993 ubiquitin-associated and SH3 domain-containing protein [EC:3.1.3.48] | (RefSeq) UBASH3B; ubiquitin associated and SH3 domain containing B	sp|Q8TF42|UBS3B_HUMAN	tr|K9IVM6|K9IVM6_PIG
BmuPB009085	0.19	0	0.22	8.6	8.38	GO:0003677; DNA binding; Molecular Function GO:0004879; ligand-activated sequence-specific DNA binding RNA polymerase II transcription factor activity; Molecular Function GO:0005634; nucleus; Cellular Component GO:0006355; regulation of transcription, DNA-dependent; Biological Process GO:0046983; protein dimerization activity; Molecular Function	IPR003071; Orphan nuclear receptor, HMR type IPR011598; Myc-type, basic helix-loop-helix (bHLH) domain IPR020478; AT hook-like	no KO assigned | (RefSeq) SOHLH1; spermatogenesis and oogenesis specific basic helix-loop-helix 1	sp|Q5JUK2|SOLH1_HUMAN	tr|L8IYX8|L8IYX8_BOSMU
BmuPB012534	1.18	1.43	1.33	9.55	8.22	GO:0005578; proteinaceous extracellular matrix; Cellular Component GO:0008237; metallopeptidase activity; Molecular Function GO:0008270; zinc ion binding; Molecular Function	IPR013274; Peptidase M12B, ADAM-TS1 IPR020478; AT hook-like IPR025739; Centrosome-associated, FAM110, N-terminal domain IPR025740; FAM110 IPR025741; Centrosome-associated, FAM110, C-terminal domain	no KO assigned | (RefSeq) FAM110D; family with sequence similarity 110 member D	sp|Q8TAY7|F110D_HUMAN	tr|L8IJI5|L8IJI5_BOSMU
BmuPB011304	0	0.75	0.35	8.16	7.81	GO:0003824; catalytic activity; Molecular Function GO:0008152; metabolic process; Biological Process	IPR005810; Succinyl-CoA ligase, alpha subunit IPR021852; Domain of unknown function DUF3456	no KO assigned | (RefSeq) CNPY1; canopy FGF signaling regulator 1	sp|Q3B7I2|CNPY1_HUMAN	tr|L9L3M3|L9L3M3_TUPCH
BmuPB017003	0	0.17	0	7.24	7.24	GO:0016021; integral to membrane; Cellular Component GO:0022857; transmembrane transporter activity; Molecular Function GO:0055085; transmembrane transport; Biological Process	IPR005828; General substrate transporter IPR008378; Ubiquitous surface protein	K08207 MFS transporter, OCT family, solute carrier family 22 (organic anion/cation transporter), member 11 | (RefSeq) SLC22A11; solute carrier family 22 member 11	sp|Q9NSA0|S22AB_HUMAN	tr|E1BJ33|E1BJ33_BOVIN
BmuPB006751	0.67	1.23	1.14	7.94	6.8	-	IPR000372; Leucine-rich repeat-containing N-terminal IPR000483; Cysteine-rich flanking region, C-terminal IPR003591; Leucine-rich repeat, typical subtype IPR020575; Heat shock protein Hsp90, N-terminal	no KO assigned | (RefSeq) LRRC38; leucine rich repeat containing 38	sp|A2VDH3|LRC38_MOUSE	tr|F1MWX1|F1MWX1_BOVIN
BmuPB009102	0.12	0	0.92	7.11	6.19	GO:0000976; transcription regulatory region sequence-specific DNA binding; Molecular Function GO:0003700; sequence-specific DNA binding transcription factor activity; Molecular Function GO:0004938; alpha2-adrenergic receptor activity; Molecular Function GO:0006355; regulation of transcription, DNA-dependent; Biological Process GO:0006940; regulation of smooth muscle contraction; Biological Proces…	IPR000047; Helix-turn-helix motif IPR000735; Alpha 2C adrenoceptor IPR001356; Homeobox domain IPR013847; POU domain IPR020479; Homeodomain, metazoa	no KO assigned | (RefSeq) CFAP77, C11H9orf171; cilia and flagella associated protein 77	sp|Q9BZE3|BARH1_HUMAN	tr|E2QSL7|E2QSL7_CANFA
BmuPB017064	0	0	0.13	6.23	6.1	GO:0000785; chromatin; Cellular Component GO:0003677; DNA binding; Molecular Function GO:0005634; nucleus; Cellular Component GO:0006355; regulation of transcription, DNA-dependent; Biological Process	IPR000116; High mobility group, HMG-I/HMG-Y	no KO assigned | (RefSeq) TSGA10IP; testis specific 10 interacting protein	sp|A5D7I0|T10IP_BOVIN	tr|L8INB0|L8INB0_BOSMU
BmuPB004424	1.86	1.01	1.66	7.62	5.96	GO:0000785; chromatin; Cellular Component GO:0003677; DNA binding; Molecular Function GO:0005634; nucleus; Cellular Component GO:0006355; regulation of transcription, DNA-dependent; Biological Process GO:0006869; lipid transport; Biological Process GO:0030228; lipoprotein particle receptor activity; Molecular Function	IPR000116; High mobility group, HMG-I/HMG-Y IPR026158; Apolipoprotein B receptor	no KO assigned | (RefSeq) APOBR; apolipoprotein B receptor	sp|Q8VBT6|APOBR_MOUSE	tr|L8INZ9|L8INZ9_BOSMU
BmuPB014647	0	0	0	5.74	5.74	GO:0005509; calcium ion binding; Molecular Function	IPR002048; EF-hand domain IPR011992; EF-hand domain pair	K12042 troponin C, skeletal muscle | (RefSeq) TNNC2, STNC; troponin C2, fast skeletal type	sp|P02586|TNNC2_RABIT	tr|Q148C2|Q148C2_BOVIN
BmuPB011239	1.22	0.61	0.69	6.07	5.38	GO:0005515; protein binding; Molecular Function GO:0007186; G-protein coupled receptor signaling pathway; Biological Process GO:0016021; integral to membrane; Cellular Component	IPR000884; Thrombospondin, type 1 repeat IPR001007; von Willebrand factor, type C IPR001256; GPCR, family 3, metabotropic glutamate receptor 1 IPR002172; Low-density lipoprotein (LDL) receptor class A repeat IPR002919; Trypsin Inhibitor-like, cysteine rich domain IPR006207; Cystine knot, C-terminal	no KO assigned | (RefSeq) SCO-spondin-like	sp|P98167|SSPO_BOVIN	tr|Q9XSV8|Q9XSV8_BOVIN
BmuPB009451	0.15	0.37	0.78	5.56	4.78	GO:0003810; protein-glutamine gamma-glutamyltransferase activity; Molecular Function GO:0009306; protein secretion; Biological Process GO:0018149; peptide cross-linking; Biological Process	IPR001102; Transglutaminase, N-terminal IPR002931; Transglutaminase-like IPR003282; Type III secretion system lipoprotein HrcJ/YscJ IPR008958; Transglutaminase, C-terminal IPR023608; Protein-glutamine gamma-glutamyltransferase, eukaryota	K05619 transglutaminase 1 [EC:2.3.2.13] | (RefSeq) TGM1; transglutaminase 1	sp|Q9GLK0|TGM1_CANFA	tr|Q6TNF3|Q6TNF3_BOVIN
BmuPB017730	0.08	0.1	0.19	3.95	3.76	-	IPR000108; Neutrophil cytosol factor 2 p67phox	no KO assigned | (RefSeq) uncharacterized LOC103549922	sp|Q5R4W3|DPOE3_PONAB	tr|L9L6T9|L9L6T9_TUPCH
BmuPB001441	0.53	0.32	0.3	3.83	3.53	GO:0015232; heme transporter activity; Molecular Function GO:0015886; heme transport; Biological Process GO:0016020; membrane; Cellular Component GO:0016021; integral to membrane; Cellular Component GO:0017004; cytochrome complex assembly; Biological Process GO:0055085; transmembrane transport; Biological Process	IPR003568; Cytochrome c-type biogenesis protein CcmF IPR011701; Major facilitator superfamily	no KO assigned | (RefSeq) SLC22A31; solute carrier family 22 member 31	sp|A6NKX4|S22AV_HUMAN	tr|A6QPP1|A6QPP1_BOVIN
BmuPB001683	0.12	0.09	0.17	3.59	3.42	GO:0004222; metalloendopeptidase activity; Molecular Function GO:0005249; voltage-gated potassium channel activity; Molecular Function GO:0006508; proteolysis; Biological Process GO:0006813; potassium ion transport; Biological Process GO:0008076; voltage-gated potassium channel complex; Cellular Component GO:0008233; peptidase activity; Molecular Function GO:0008270; zinc ion binding; Molecular F…	IPR000884; Thrombospondin, type 1 repeat IPR001590; Peptidase M12B, ADAM/reprolysin IPR002870; Peptidase M12B, propeptide IPR004049; Potassium channel, voltage dependent, Kv1.2 IPR010294; ADAM-TS Spacer 1 IPR010909; PLAC	K08622 a disintegrin and metalloproteinase with thrombospondin motifs 7 [EC:3.4.24.-] | (RefSeq) ADAMTS7; ADAM metallopeptidase with thrombospondin type 1 motif 7	sp|Q9UKP4|ATS7_HUMAN	tr|F1N2M2|F1N2M2_BOVIN
BmuPB000995	0.44	0.41	1.1	4.38	3.28	GO:0005515; protein binding; Molecular Function GO:0030100; regulation of endocytosis; Biological Process	IPR001478; PDZ domain IPR003023; Amphiphysin, isoform 2	no KO assigned | (RefSeq) PRX; periaxin	sp|Q9BXM0|PRAX_HUMAN	tr|L8IXG4|L8IXG4_BOSMU
BmuPB009857	0.08	0.41	0.76	3.98	3.22	GO:0000785; chromatin; Cellular Component GO:0003677; DNA binding; Molecular Function GO:0005634; nucleus; Cellular Component GO:0006355; regulation of transcription, DNA-dependent; Biological Process	IPR000116; High mobility group, HMG-I/HMG-Y IPR020478; AT hook-like	no KO assigned | (RefSeq) uncharacterized LOC107132617	-	-
BmuPB012955	0.27	0.33	0	3.16	3.16	GO:0004871; signal transducer activity; Molecular Function GO:0007165; signal transduction; Biological Process	IPR002211; Lymphocyte-specific protein	-	-	-
BmuPB017902	0.07	0.27	0.42	3.58	3.16	GO:0005249; voltage-gated potassium channel activity; Molecular Function GO:0006813; potassium ion transport; Biological Process GO:0008076; voltage-gated potassium channel complex; Cellular Component	IPR004053; Potassium channel, voltage dependent, Kv1.6	-	-	-
BmuPB019034	0	0.12	0	2.99	2.99	GO:0004668; protein-arginine deiminase activity; Molecular Function GO:0005509; calcium ion binding; Molecular Function GO:0005737; cytoplasm; Cellular Component GO:0006464; cellular protein modification process; Biological Process GO:0016175; superoxide-generating NADPH oxidase activity; Molecular Function GO:0018101; peptidyl-citrulline biosynthetic process from peptidyl-arginine; Biological Pr…	IPR001655; Neutrophil cytosol factor 1 IPR004303; Protein-arginine deiminase IPR013530; Protein-arginine deiminase, C-terminal IPR013732; Protein-arginine deiminase (PAD) N-terminal IPR013733; Protein-arginine deiminase (PAD), central domain	K01481 protein-arginine deiminase [EC:3.5.3.15] | (RefSeq) PADI4; peptidyl arginine deiminase 4	sp|Q9UM07|PADI4_HUMAN	tr|E1BCN3|E1BCN3_BOVIN
BmuPB003203	0	0.41	0.08	3.03	2.95	GO:0003774; motor activity; Molecular Function GO:0005515; protein binding; Molecular Function GO:0005524; ATP binding; Molecular Function GO:0015232; heme transporter activity; Molecular Function GO:0015886; heme transport; Biological Process GO:0016020; membrane; Cellular Component GO:0016459; myosin complex; Cellular Component GO:0017004; cytochrome complex assembly; Biological Process	IPR000048; IQ motif, EF-hand binding site IPR001609; Myosin head, motor domain IPR002928; Myosin tail IPR003569; Cytochrome c-type biogenesis protein CcbS IPR004009; Myosin, N-terminal, SH3-like IPR015650; Myosin class 1/2/3/4/7/8/13/15	K10352 myosin heavy chain | (RefSeq) MYH3; myosin-3	sp|P11055|MYH3_HUMAN	tr|A6QPA6|A6QPA6_BOVIN
BmuPB010639	0.17	0.67	0.35	3.01	2.66	GO:0004190; aspartic-type endopeptidase activity; Molecular Function GO:0006508; proteolysis; Biological Process	IPR009120; Peptidase A1, beta-site APP cleaving enzyme 1, BACE 1 IPR020478; AT hook-like IPR021774; Protein of unknown function DUF3338	no KO assigned | (RefSeq) maestro heat-like repeat-containing protein family member 7	sp|Q3KP66|CA106_HUMAN	tr|M3WUC6|M3WUC6_FELCA
BmuPB013945	0.48	0.06	0.11	2.55	2.44	GO:0004994; somatostatin receptor activity; Molecular Function GO:0005515; protein binding; Molecular Function GO:0007186; G-protein coupled receptor signaling pathway; Biological Process GO:0008285; negative regulation of cell proliferation; Biological Process GO:0016021; integral to membrane; Cellular Component	IPR001116; Somatostatin receptor 1 IPR003596; Immunoglobulin V-set, subgroup IPR003598; Immunoglobulin subtype 2 IPR003599; Immunoglobulin subtype IPR003961; Fibronectin, type III IPR007110; Immunoglobulin-like domain IPR013098; Immunoglobulin I-set	K06755 roundabout, axon guidance receptor 3 | (RefSeq) ROBO3; roundabout guidance receptor 3	sp|Q96MS0|ROBO3_HUMAN	tr|E1BE71|E1BE71_BOVIN
BmuPB000154	0.12	0	0.13	2.47	2.34	GO:0004888; transmembrane signaling receptor activity; Molecular Function GO:0004930; G-protein coupled receptor activity; Molecular Function GO:0006814; sodium ion transport; Biological Process GO:0007166; cell surface receptor signaling pathway; Biological Process GO:0007186; G-protein coupled receptor signaling pathway; Biological Process GO:0015655; alanine:sodium symporter activity; Molecula…	IPR000832; GPCR, family 2, secretin-like IPR001463; Sodium:alanine symporter IPR001879; GPCR, family 2, extracellular hormone receptor domain IPR017981; GPCR, family 2-like	K04586 parathyroid hormone receptor 2 | (RefSeq) PTH2R; parathyroid hormone 2 receptor	sp|P49190|PTH2R_HUMAN	tr|L8J1I6|L8J1I6_BOSMU
BmuPB012734	0	0.03	0	1.03	1.03	GO:0003677; DNA binding; Molecular Function GO:0004879; ligand-activated sequence-specific DNA binding RNA polymerase II transcription factor activity; Molecular Function GO:0005515; protein binding; Molecular Function GO:0005634; nucleus; Cellular Component GO:0006355; regulation of transcription, DNA-dependent; Biological Process	IPR003071; Orphan nuclear receptor, HMR type IPR003961; Fibronectin, type III	no KO assigned | (RefSeq) FNDC1; fibronectin type III domain containing 1	sp|Q4ZHG4|FNDC1_HUMAN	tr|F6SW70|F6SW70_CALJA
BmuPB006433	1.07	1.31	0.86	0.16	-0.7	GO:0005509; calcium ion binding; Molecular Function GO:0006835; dicarboxylic acid transport; Biological Process GO:0007156; homophilic cell adhesion; Biological Process GO:0016020; membrane; Cellular Component GO:0017153; sodium:dicarboxylate symporter activity; Molecular Function	IPR001991; Sodium:dicarboxylate symporter IPR002126; Cadherin IPR013164; Cadherin, N-terminal	K16493 protocadherin alpha | (RefSeq) protocadherin-16-like	sp|Q5DRE2|PCDC1_PANTR	tr|D2GUN0|D2GUN0_AILME
BmuPB008073	0.75	1.55	0.93	0	-0.93	GO:0003677; DNA binding; Molecular Function GO:0004879; ligand-activated sequence-specific DNA binding RNA polymerase II transcription factor activity; Molecular Function GO:0005515; protein binding; Molecular Function GO:0005634; nucleus; Cellular Component GO:0006355; regulation of transcription, DNA-dependent; Biological Process GO:0046872; metal ion binding; Molecular Function	IPR000210; BTB/POZ-like IPR003071; Orphan nuclear receptor, HMR type IPR007087; Zinc finger, C2H2 IPR013069; BTB/POZ IPR015880; Zinc finger, C2H2-like	no KO assigned | (RefSeq) ZBTB21; zinc finger and BTB domain containing 21	sp|Q9ULJ3|ZBT21_HUMAN	tr|L5MG55|L5MG55_MYODS
BmuPB008642	0.43	0.96	0.93	0	-0.93	GO:0005164; tumor necrosis factor receptor binding; Molecular Function GO:0005509; calcium ion binding; Molecular Function GO:0006955; immune response; Biological Process GO:0007156; homophilic cell adhesion; Biological Process GO:0016020; membrane; Cellular Component	IPR002126; Cadherin IPR002961; Tumour necrosis factor c/lymphotoxin-beta	K06813 cadherin 23 | (RefSeq) CDH23; cadherin related 23	sp|P58365|CAD23_RAT	tr|F1MXP9|F1MXP9_BOVIN
BmuPB019847	1.29	4.47	1.51	0.3	-1.21	GO:0005856; cytoskeleton; Cellular Component GO:0005886; plasma membrane; Cellular Component GO:0006813; potassium ion transport; Biological Process GO:0015079; potassium ion transmembrane transporter activity; Molecular Function	IPR001101; Plectin repeat IPR006036; Potassium uptake protein TrkA	no KO assigned | (RefSeq) EPPK1; epiplakin 1	sp|P58107|EPIPL_HUMAN	tr|L5KK33|L5KK33_PTEAL
BmuPB020114	2.81	3.33	1.75	0.25	-1.5	GO:0005267; potassium channel activity; Molecular Function GO:0016021; integral to membrane; Cellular Component GO:0071805; potassium ion transmembrane transport; Biological Process	IPR005410; Two pore domain potassium channel, THIK IPR026785; Constitutive coactivator of PPAR-gamma-like protein 2	no KO assigned | (RefSeq) FAM120C; family with sequence similarity 120C	sp|Q9NX05|F120C_HUMAN	tr|L5JWG6|L5JWG6_PTEAL
BmuPB004144	2.92	2.13	1.68	0.17	-1.51	GO:0007186; G-protein coupled receptor signaling pathway; Biological Process GO:0016021; integral to membrane; Cellular Component	IPR000202; GPCR, family 3, metabotropic glutamate receptor 5 IPR000436; Sushi/SCR/CCP IPR000859; CUB domain	K17495 CUB and sushi domain-containing protein | (RefSeq) CSMD1; CUB and Sushi multiple domains 1	sp|Q96PZ7|CSMD1_HUMAN	tr|F6PJL8|F6PJL8_HORSE
BmuPB021010	2.63	4.31	1.66	0.05	-1.61	GO:0000902; cell morphogenesis; Biological Process GO:0005160; transforming growth factor beta receptor binding; Molecular Function GO:0005515; protein binding; Molecular Function GO:0005737; cytoplasm; Cellular Component GO:0016049; cell growth; Biological Process GO:0032401; establishment of melanosome localization; Biological Process GO:0045176; apical protein localization; Biological Process …	IPR001478; PDZ domain IPR014799; Apx/shroom, ASD2 IPR014800; Apx/shroom, ASD1 IPR015618; Transforming growth factor beta 3 IPR027685; Shroom family IPR027686; Shroom2	K18625 protein Shroom | (RefSeq) SHROOM2; shroom family member 2	sp|Q13796|SHRM2_HUMAN	tr|L8HZT0|L8HZT0_BOSMU
BmuPB014020	2.76	1.87	1.81	0.14	-1.67	GO:0000785; chromatin; Cellular Component GO:0003677; DNA binding; Molecular Function GO:0005634; nucleus; Cellular Component GO:0006355; regulation of transcription, DNA-dependent; Biological Process	IPR000116; High mobility group, HMG-I/HMG-Y IPR024606; Protein of unknown function DUF3827	no KO assigned | (RefSeq) KIAA1549 ortholog	sp|Q9HCM3|K1549_HUMAN	tr|L8IBC6|L8IBC6_BOSMU
BmuPB014939	2.23	1.72	1.84	0.15	-1.69	GO:0003677; DNA binding; Molecular Function GO:0004866; endopeptidase inhibitor activity; Molecular Function GO:0005515; protein binding; Molecular Function GO:0005576; extracellular region; Cellular Component GO:0005615; extracellular space; Cellular Component GO:0006355; regulation of transcription, DNA-dependent; Biological Process GO:0030100; regulation of endocytosis; Biological Process	IPR001599; Alpha-2-macroglobulin IPR002350; Kazal domain IPR002890; Alpha-2-macroglobulin, N-terminal IPR003023; Amphiphysin, isoform 2 IPR006197; Peptidase S24, LexA-like IPR009048; Alpha-macroglobulin, receptor-binding IPR011625; Alpha-2-macroglobulin, N-terminal 2 IPR011626; A-macroglobulin complement component IPR019565; Alpha-2-macroglobulin, thiol-ester bond-forming IPR022041; Farnesoic aci…	no KO assigned | (RefSeq) CPAMD8; C3 and PZP like, alpha-2-macroglobulin domain containing 8	sp|Q8IZJ3|CPMD8_HUMAN	tr|L8HQA6|L8HQA6_BOSMU
BmuPB018061	2.67	1.9	1.87	0.13	-1.74	GO:0005337; nucleoside transmembrane transporter activity; Molecular Function GO:0005515; protein binding; Molecular Function GO:0005543; phospholipid binding; Molecular Function GO:0006810; transport; Biological Process GO:0016021; integral to membrane; Cellular Component	IPR000648; Oxysterol-binding protein IPR001849; Pleckstrin homology domain IPR002259; Equilibrative nucleoside transporter	K20465 oxysterol-binding protein-related protein 9/10/11 | (RefSeq) OSBPL10; oxysterol binding protein like 10	sp|Q9BXB5|OSB10_HUMAN	tr|E2RH08|E2RH08_CANFA
BmuPB012184	2.98	2.7	2.24	0.47	-1.77	GO:0005515; protein binding; Molecular Function GO:0005524; ATP binding; Molecular Function GO:0006139; nucleobase-containing compound metabolic process; Biological Process GO:0019205; nucleobase-containing compound kinase activity; Molecular Function GO:0046872; metal ion binding; Molecular Function	IPR000210; BTB/POZ-like IPR000533; Tropomyosin IPR000850; Adenylate kinase IPR007087; Zinc finger, C2H2 IPR013069; BTB/POZ IPR015880; Zinc finger, C2H2-like	K10503 zinc finger and BTB domain-containing protein 24 | (RefSeq) ZBTB24; zinc finger and BTB domain containing 24	sp|O43167|ZBT24_HUMAN	tr|G3N2T5|G3N2T5_BOVIN
BmuPB002919	3.09	1.78	2	0.21	-1.79	GO:0004517; nitric-oxide synthase activity; Molecular Function GO:0004930; G-protein coupled receptor activity; Molecular Function GO:0006809; nitric oxide biosynthetic process; Biological Process GO:0007186; G-protein coupled receptor signaling pathway; Biological Process GO:0010181; FMN binding; Molecular Function GO:0016021; integral to membrane; Cellular Component GO:0016491; oxidoreductase a…	IPR001433; Oxidoreductase FAD/NAD(P)-binding IPR003097; FAD-binding, type 1 IPR004030; Nitric oxide synthase, oxygenase domain IPR006142; Intein IPR008011; Complex 1 LYR protein IPR008254; Flavodoxin/nitric oxide synthase IPR017927; Ferredoxin reductase-type FAD-binding domain IPR022335; G protein-coupled receptor 153 IPR026009; Nitric-oxide synthase	K13241 nitric-oxide synthase, inducible [EC:1.14.13.39] | (RefSeq) NOS2; nitric oxide synthase 2	sp|Q27995|NOS2_BOVIN	tr|L8IGT3|L8IGT3_BOSMU
BmuPB008950	1.72	2.08	1.93	0	-1.93	-	IPR013847; POU domain IPR023264; ABC transporter, acetoin utilisation, predicted permease Ytrc/YtrD	no KO assigned | (RefSeq) FAM198B; family with sequence similarity 198 member B	sp|Q6UWH4|F198B_HUMAN	tr|L8HQH6|L8HQH6_BOSMU
BmuPB011463	2.4	3.08	2.13	0.2	-1.93	-	IPR024949; Bet v I type allergen	K16773 fragile-site associated tumor suppressor | (RefSeq) chromosome unknown open reading frame, human C10orf90	sp|Q96M02|CJ090_HUMAN	tr|L8HPT3|L8HPT3_BOSMU
BmuPB005343	3.87	2.88	2.38	0.37	-2.01	GO:0000785; chromatin; Cellular Component GO:0003677; DNA binding; Molecular Function GO:0005515; protein binding; Molecular Function GO:0005634; nucleus; Cellular Component GO:0006355; regulation of transcription, DNA-dependent; Biological Process GO:0008270; zinc ion binding; Molecular Function	IPR000116; High mobility group, HMG-I/HMG-Y IPR001214; SET domain IPR001487; Bromodomain IPR001965; Zinc finger, PHD-type IPR002857; Zinc finger, CXXC-type IPR003616; Post-SET domain IPR003888; FY-rich, N-terminal IPR003889; FY-rich, C-terminal IPR019787; Zinc finger, PHD-finger IPR020478; AT hook-like	K09186 histone-lysine N-methyltransferase MLL1 [EC:2.1.1.43] | (RefSeq) KMT2A; lysine methyltransferase 2A	sp|Q03164|MLL1_HUMAN	tr|L8IIQ0|L8IIQ0_BOSMU
BmuPB009534	2.55	3	2.22	0.2	-2.02	GO:0005089; Rho guanyl-nucleotide exchange factor activity; Molecular Function GO:0005515; protein binding; Molecular Function GO:0005543; phospholipid binding; Molecular Function GO:0006813; potassium ion transport; Biological Process GO:0015269; calcium-activated potassium channel activity; Molecular Function GO:0016020; membrane; Cellular Component GO:0035023; regulation of Rho protein signal …	IPR000219; Dbl homology (DH) domain IPR001849; Pleckstrin homology domain IPR002219; Protein kinase C-like, phorbol ester/diacylglycerol binding IPR003929; Potassium channel, calcium-activated, BK, alpha subunit IPR015721; Rho GTP exchange factor	K16529 A-kinase anchor protein 13 | (RefSeq) AKAP13; A-kinase anchoring protein 13	sp|Q12802|AKP13_HUMAN	tr|L8HXI4|L8HXI4_BOSMU
BmuPB003045	2.38	2.62	2.48	0.4	-2.08	GO:0004999; vasoactive intestinal polypeptide receptor activity; Molecular Function GO:0005509; calcium ion binding; Molecular Function GO:0007186; G-protein coupled receptor signaling pathway; Biological Process GO:0008270; zinc ion binding; Molecular Function GO:0016020; membrane; Cellular Component	IPR000433; Zinc finger, ZZ-type IPR001571; GPCR, family 2, vasoactive intestinal peptide receptor IPR002048; EF-hand domain IPR004939; Anaphase-promoting complex, subunit 10/DOC domain	no KO assigned | (RefSeq) ZZEF1; zinc finger ZZ-type and EF-hand domain containing 1	sp|O43149|ZZEF1_HUMAN	tr|E1BNA9|E1BNA9_BOVIN
BmuPB010580	5.05	3.13	2.25	0.16	-2.09	GO:0005779; integral to peroxisomal membrane; Cellular Component GO:0016021; integral to membrane; Cellular Component GO:0045033; peroxisome inheritance; Biological Process GO:0055085; transmembrane transport; Biological Process	IPR011701; Major facilitator superfamily IPR020846; Major facilitator superfamily domain IPR026235; Inheritance of peroxisomes protein 2	K08220 MFS transporter, FLVCR family, feline leukemia virus subgroup C receptor-related protein | (RefSeq) FLVCR1; feline leukemia virus subgroup C cellular receptor 1	sp|Q9Y5Y0|FLVC1_HUMAN	tr|E1B7A6|E1B7A6_BOVIN
BmuPB019680	0.81	1.42	2.13	0	-2.13	GO:0005215; transporter activity; Molecular Function GO:0005515; protein binding; Molecular Function GO:0005886; plasma membrane; Cellular Component	IPR000372; Leucine-rich repeat-containing N-terminal IPR000483; Cysteine-rich flanking region, C-terminal IPR001958; Tetracycline resistance protein, TetA/multidrug resistance protein MdtG IPR003591; Leucine-rich repeat, typical subtype IPR003598; Immunoglobulin subtype 2 IPR003599; Immunoglobulin subtype IPR007110; Immunoglobulin-like domain IPR013098; Immunoglobulin I-set	no KO assigned | (RefSeq) MXRA5; matrix remodeling associated 5	sp|Q9NR99|MXRA5_HUMAN	tr|E1B882|E1B882_BOVIN
BmuPB002175	3.44	5.67	2.66	0.49	-2.17	GO:0004674; protein serine/threonine kinase activity; Molecular Function GO:0005509; calcium ion binding; Molecular Function GO:0006468; protein phosphorylation; Biological Process GO:0007156; homophilic cell adhesion; Biological Process GO:0016020; membrane; Cellular Component GO:0016491; oxidoreductase activity; Molecular Function GO:0046872; metal ion binding; Molecular Function GO:0055114; ox…	IPR001251; CRAL-TRIO domain IPR002126; Cadherin IPR003547; Serine/threonine protein kinase, yersinia-type IPR008335; Eukaryotic molybdopterin oxidoreductase IPR022181; Bcl2-/adenovirus E1B 19kDa-interacting protein 2	K18449 prune homolog 2 | (RefSeq) PRUNE2; prune homolog 2	sp|Q8WUY3|PRUN2_HUMAN	tr|F1MFL0|F1MFL0_BOVIN
BmuPB001195	3.6	2.08	2.19	0	-2.19	GO:0003723; RNA binding; Molecular Function GO:0003964; RNA-directed DNA polymerase activity; Molecular Function GO:0005267; potassium channel activity; Molecular Function GO:0006278; RNA-dependent DNA replication; Biological Process GO:0016021; integral to membrane; Cellular Component GO:0046872; metal ion binding; Molecular Function GO:0071805; potassium ion transmembrane transport; Biological …	IPR000477; Reverse transcriptase IPR005410; Two pore domain potassium channel, THIK IPR007087; Zinc finger, C2H2 IPR015880; Zinc finger, C2H2-like	no KO assigned | (RefSeq) ZNF536; zinc finger protein 536	sp|O15090|ZN536_HUMAN	tr|L8HYN5|L8HYN5_BOSMU
BmuPB013497	3.27	2.19	2.56	0.32	-2.24	-	IPR000533; Tropomyosin IPR019018; Rab-binding domain FIP-RBD IPR019323; CAZ complex, RIM-binding protein	K16072 ELKS/RAB6-interacting/CAST family member 1 | (RefSeq) ERC1; ELKS/RAB6-interacting/CAST family member 1	sp|Q99MI1|RB6I2_MOUSE	tr|E1BPW2|E1BPW2_BOVIN
BmuPB009345	3.77	5.1	2.45	0.2	-2.25	GO:0004993; serotonin receptor activity; Molecular Function GO:0006939; smooth muscle contraction; Biological Process GO:0007186; G-protein coupled receptor signaling pathway; Biological Process GO:0007268; synaptic transmission; Biological Process GO:0007623; circadian rhythm; Biological Process GO:0016021; integral to membrane; Cellular Component GO:0042310; vasoconstriction; Biological Process	IPR001069; 5-Hydroxytryptamine 7 receptor IPR019372; Lipoma HMGIC fusion partner-like protein	no KO assigned | (RefSeq) uncharacterized LOC108636663	sp|Q6ZUX7|LHPL2_HUMAN	tr|L8IBF6|L8IBF6_BOSMU
BmuPB017662	4.76	3.74	2.78	0.47	-2.31	GO:0005249; voltage-gated potassium channel activity; Molecular Function GO:0006813; potassium ion transport; Biological Process GO:0016021; integral to membrane; Cellular Component	IPR000286; Histone deacetylase superfamily IPR004350; Potassium channel, voltage dependent, Kv2.1 IPR023801; Histone deacetylase domain IPR024643; Histone deacetylase, glutamine rich N-terminal domain	K11406 histone deacetylase 4/5 [EC:3.5.1.98] | (RefSeq) HDAC4; histone deacetylase 4	sp|P56524|HDAC4_HUMAN	tr|L8HXE5|L8HXE5_BOSMU
BmuPB005392	7.1	3.91	2.6	0.13	-2.47	GO:0006814; sodium ion transport; Biological Process GO:0006885; regulation of pH; Biological Process GO:0015385; sodium:hydrogen antiporter activity; Molecular Function GO:0016021; integral to membrane; Cellular Component GO:0016491; oxidoreductase activity; Molecular Function GO:0046872; metal ion binding; Molecular Function GO:0055114; oxidation-reduction process; Biological Process	IPR002090; Na+/H+ exchanger, isoform 6 (NHE6) IPR006581; VPS10 IPR008335; Eukaryotic molybdopterin oxidoreductase	no KO assigned | (RefSeq) SORL1; sortilin related receptor 1	sp|Q92673|SORL_HUMAN	tr|I3L8K1|I3L8K1_PIG
BmuPB010599	3.18	5.46	2.69	0.18	-2.51	GO:0016020; membrane; Cellular Component	IPR002229; Blood group Rhesus C/E/D polypeptide IPR004299; Membrane bound O-acyl transferase, MBOAT	no KO assigned | (RefSeq) HHAT; hedgehog acyltransferase	sp|Q5VTY9|HHAT_HUMAN	tr|F1S2U1|F1S2U1_PIG
BmuPB006960	5.05	1.36	2.53	0	-2.53	GO:0004114; 3',5'-cyclic-nucleotide phosphodiesterase activity; Molecular Function GO:0004674; protein serine/threonine kinase activity; Molecular Function GO:0006468; protein phosphorylation; Biological Process GO:0007165; signal transduction; Biological Process	IPR002073; 3'5'-cyclic nucleotide phosphodiesterase, catalytic domain IPR003547; Serine/threonine protein kinase, yersinia-type	K13293 cAMP-specific phosphodiesterase 4 [EC:3.1.4.53] | (RefSeq) PDE4D; phosphodiesterase 4D	sp|Q08499|PDE4D_HUMAN	tr|L8J1B6|L8J1B6_BOSMU
BmuPB016204	3.51	3.19	2.63	0.05	-2.58	GO:0005515; protein binding; Molecular Function	IPR001440; Tetratricopeptide TPR-1 IPR013026; Tetratricopeptide repeat-containing domain IPR013105; Tetratricopeptide TPR2 IPR019734; Tetratricopeptide repeat IPR024983; CHAT domain IPR026237; Probable serine/threonine-protein kinase GDT family	no KO assigned | (RefSeq) TTC28; tetratricopeptide repeat domain 28	sp|Q96AY4|TTC28_HUMAN	tr|F1MF87|F1MF87_BOVIN
BmuPB006297	2.24	2.08	2.69	0.1	-2.59	GO:0003677; DNA binding; Molecular Function GO:0004930; G-protein coupled receptor activity; Molecular Function GO:0005622; intracellular; Cellular Component GO:0007186; G-protein coupled receptor signaling pathway; Biological Process GO:0016021; integral to membrane; Cellular Component	IPR000276; G protein-coupled receptor, rhodopsin-like IPR001606; ARID/BRIGHT DNA-binding domain IPR017452; GPCR, rhodopsin-like, 7TM IPR022335; G protein-coupled receptor 153 IPR023334; REKLES domain	no KO assigned | (RefSeq) ARID3A; AT-rich interaction domain 3A	sp|Q99856|ARI3A_HUMAN	tr|L5LVC2|L5LVC2_MYODS
BmuPB000199	3.1	3.98	2.67	0	-2.67	GO:0004888; transmembrane signaling receptor activity; Molecular Function GO:0005515; protein binding; Molecular Function GO:0006814; sodium ion transport; Biological Process GO:0007166; cell surface receptor signaling pathway; Biological Process GO:0015655; alanine:sodium symporter activity; Molecular Function GO:0016020; membrane; Cellular Component GO:0016055; Wnt receptor signaling pathway; B…	IPR000539; Frizzled protein IPR001463; Sodium:alanine symporter IPR015526; Frizzled/secreted frizzled-related protein IPR017981; GPCR, family 2-like IPR020067; Frizzled domain IPR026552; Frizzled-7	K02432 frizzled 1/7 | (RefSeq) FZD7; frizzled class receptor 7	sp|Q61090|FZD7_MOUSE	tr|F7A659|F7A659_MONDO
BmuPB001796	3.01	3.66	2.73	0	-2.73	GO:0004871; signal transducer activity; Molecular Function GO:0004930; G-protein coupled receptor activity; Molecular Function GO:0005515; protein binding; Molecular Function GO:0007165; signal transduction; Biological Process GO:0007186; G-protein coupled receptor signaling pathway; Biological Process GO:0016021; integral to membrane; Cellular Component	IPR000014; PAS domain IPR013655; PAS fold-3 IPR022335; G protein-coupled receptor 153	K09098 neuronal PAS domain-containing protein 1/3 | (RefSeq) NPAS3; neuronal PAS domain protein 3	sp|Q8IXF0|NPAS3_HUMAN	tr|G1PVU0|G1PVU0_MYOLU
BmuPB007654	6.17	4.4	3.08	0.35	-2.73	GO:0003676; nucleic acid binding; Molecular Function GO:0003700; sequence-specific DNA binding transcription factor activity; Molecular Function GO:0004963; follicle-stimulating hormone receptor activity; Molecular Function GO:0005622; intracellular; Cellular Component GO:0005634; nucleus; Cellular Component GO:0006355; regulation of transcription, DNA-dependent; Biological Process GO:0007186; G-…	IPR001909; Krueppel-associated box IPR002272; Follicle-stimulating hormone receptor IPR003309; Transcription regulator SCAN IPR007087; Zinc finger, C2H2 IPR015880; Zinc finger, C2H2-like	K09229 KRAB and SCAN domains-containing zinc finger protein | (RefSeq) ZNF445; zinc finger protein 445	sp|P59923|ZN445_HUMAN	tr|L8HUW7|L8HUW7_BOSMU
BmuPB017217	2.14	3.99	2.74	0	-2.74	GO:0003677; DNA binding; Molecular Function GO:0005164; tumor necrosis factor receptor binding; Molecular Function GO:0006355; regulation of transcription, DNA-dependent; Biological Process GO:0006955; immune response; Biological Process GO:0016020; membrane; Cellular Component	IPR001523; Paired domain IPR002961; Tumour necrosis factor c/lymphotoxin-beta IPR022130; Paired-box protein 2 C-terminal	K09293 paired box protein 8 | (RefSeq) PAX8; paired box 8	sp|Q00288|PAX8_MOUSE	tr|G3TS19|G3TS19_LOXAF
BmuPB004714	4.28	2.49	3.24	0.49	-2.75	GO:0005249; voltage-gated potassium channel activity; Molecular Function GO:0006813; potassium ion transport; Biological Process GO:0008076; voltage-gated potassium channel complex; Cellular Component	IPR003971; Potassium channel, voltage dependent, Kv9	K11976 TRIAD3; E3 ubiquitin-protein ligase RNF216 [EC:2.3.2.27] | (RefSeq) RNF216; ring finger protein 216	sp|Q9NWF9|RN216_HUMAN	tr|L8J0W7|L8J0W7_BOSMU
BmuPB002777	2.8	4.77	3.15	0.29	-2.86	GO:0005198; structural molecule activity; Molecular Function GO:0005515; protein binding; Molecular Function GO:0007155; cell adhesion; Biological Process GO:0008270; zinc ion binding; Molecular Function GO:0015629; actin cytoskeleton; Cellular Component GO:0045296; cadherin binding; Molecular Function GO:0046872; metal ion binding; Molecular Function	IPR001033; Alpha-catenin IPR001841; Zinc finger, RING-type IPR001870; B30.2/SPRY domain IPR003877; SPla/RYanodine receptor SPRY IPR003879; Butyrophylin-like IPR006574; SPRY-associated IPR018355; SPla/RYanodine receptor subgroup IPR018957; Zinc finger, C3HC4 RING-type	K10652 tripartite motif-containing protein 25 [EC:2.3.2.27] | (RefSeq) TRIM25; tripartite motif containing 25	sp|Q14258|TRI25_HUMAN	tr|A6QLA8|A6QLA8_BOVIN
BmuPB012466	4.1	4.69	3.51	0.62	-2.89	GO:0005509; calcium ion binding; Molecular Function GO:0005515; protein binding; Molecular Function	IPR000034; Laminin B type IV IPR000742; Epidermal growth factor-like domain IPR001791; Laminin G domain IPR001881; EGF-like calcium-binding domain IPR002049; EGF-like, laminin IPR003596; Immunoglobulin V-set, subgroup IPR003598; Immunoglobulin subtype 2 IPR003599; Immunoglobulin subtype IPR007110; Immunoglobulin-like domain IPR013032; EGF-like, conserved site IPR013098; Immunoglobulin I-set IPR01…	K06255 heparan sulfate proteoglycan 2 (perlecan) | (RefSeq) HSPG2; heparan sulfate proteoglycan 2	sp|P98160|PGBM_HUMAN	tr|F1MER7|F1MER7_BOVIN
BmuPB012307	4.34	3.35	2.89	0	-2.89	GO:0005515; protein binding; Molecular Function	IPR000742; Epidermal growth factor-like domain IPR001791; Laminin G domain IPR026250; Inositol 1,4,5-trisphosphate receptor-interacting protein	K07377 neurexin | (RefSeq) neurexin-1-like	sp|Q28146|NRX1A_BOVIN	tr|E1B9N2|E1B9N2_BOVIN
BmuPB005230	4.71	4.4	3.87	0.92	-2.95	GO:0000785; chromatin; Cellular Component GO:0003677; DNA binding; Molecular Function GO:0005634; nucleus; Cellular Component GO:0006355; regulation of transcription, DNA-dependent; Biological Process	IPR000116; High mobility group, HMG-I/HMG-Y IPR015412; Autophagy-related, C-terminal IPR026847; Vacuolar protein sorting-associated protein 13 IPR026854; Vacuolar protein sorting-associated protein 13A N-terminal domain	K19526 vacuolar protein sorting-associated protein 13B | (RefSeq) VPS13B; vacuolar protein sorting 13 homolog B	sp|Q7Z7G8|VP13B_HUMAN	tr|D2GY40|D2GY40_AILME
BmuPB002516	7.69	5.55	3.09	0.13	-2.96	GO:0003723; RNA binding; Molecular Function GO:0003964; RNA-directed DNA polymerase activity; Molecular Function GO:0004871; signal transducer activity; Molecular Function GO:0006278; RNA-dependent DNA replication; Biological Process GO:0007165; signal transduction; Biological Process	IPR000477; Reverse transcriptase IPR002211; Lymphocyte-specific protein IPR020478; AT hook-like	no KO assigned | (RefSeq) WDR7; WD repeat domain 7	sp|Q9Y4E6|WDR7_HUMAN	tr|L8IJ73|L8IJ73_BOSMU
BmuPB019621	3.85	5	3.8	0.79	-3.01	-	IPR012430; Transmembrane protein 43 family IPR016013; Binary exotoxin A, clostridial type	no KO assigned | (RefSeq) TMEM43; transmembrane protein 43	sp|Q5XIP9|TMM43_RAT	tr|A6QQR5|A6QQR5_BOVIN
BmuPB005563	6.26	3.94	3.53	0.42	-3.11	GO:0004995; tachykinin receptor activity; Molecular Function GO:0005515; protein binding; Molecular Function GO:0005886; plasma membrane; Cellular Component GO:0007186; G-protein coupled receptor signaling pathway; Biological Process GO:0016021; integral to membrane; Cellular Component	IPR001013; Neurokinin NK3 receptor IPR001611; Leucine-rich repeat IPR003591; Leucine-rich repeat, typical subtype IPR020859; ROC GTPase	no KO assigned | (RefSeq) MFHAS1; malignant fibrous histiocytoma amplified sequence 1	sp|Q9Y4C4|MFHA1_HUMAN	tr|L8I072|L8I072_BOSMU
BmuPB004025	4.6	4.49	3.13	0	-3.13	GO:0005509; calcium ion binding; Molecular Function GO:0005515; protein binding; Molecular Function GO:0007219; Notch signaling pathway; Biological Process GO:0007275; multicellular organismal development; Biological Process GO:0016020; membrane; Cellular Component GO:0016021; integral to membrane; Cellular Component GO:0030154; cell differentiation; Biological Process	IPR000742; Epidermal growth factor-like domain IPR000800; Notch domain IPR001881; EGF-like calcium-binding domain IPR002110; Ankyrin repeat IPR010660; Notch, NOD domain IPR011656; Notch, NODP domain IPR020683; Ankyrin repeat-containing domain IPR022331; Neurogenic locus Notch 3 IPR024600; Domain of unknown function DUF3454, notch	K20994 Notch 2 | (RefSeq) NOTCH2; notch 2	sp|Q04721|NOTC2_HUMAN	tr|L8IK78|L8IK78_BOSMU
BmuPB009313	5.72	4.18	3.34	0.19	-3.15	-	IPR007651; Lipin, N-terminal IPR013209; LNS2, Lipin/Ned1/Smp2 IPR026058; LIPIN family	K15728 phosphatidate phosphatase LPIN [EC:3.1.3.4] | (RefSeq) LPIN1; lipin 1	sp|Q91ZP3|LPIN1_MOUSE	tr|L8I5Y7|L8I5Y7_BOSMU
BmuPB005989	2.54	6.81	3.34	0.15	-3.19	GO:0004930; G-protein coupled receptor activity; Molecular Function GO:0007165; signal transduction; Biological Process GO:0016020; membrane; Cellular Component	IPR002913; START domain IPR006683; Thioesterase superfamily IPR008112; Relaxin receptor	K12417 acyl-CoA thioesteraes 11 [EC:3.1.2.-] | (RefSeq) ACOT11; acyl-CoA thioesterase 11	sp|Q8VHQ9|ACO11_MOUSE	tr|E1BMF5|E1BMF5_BOVIN
BmuPB017672	3.25	4.57	3.73	0.54	-3.19	GO:0005515; protein binding; Molecular Function	IPR002110; Ankyrin repeat IPR020683; Ankyrin repeat-containing domain	no KO assigned | (RefSeq) ESPNL; espin-like	sp|Q6ZVH7|ESPNL_HUMAN	tr|G3MXK5|G3MXK5_BOVIN
BmuPB014058	6.52	1.92	3.5	0.29	-3.21	GO:0005515; protein binding; Molecular Function GO:0016020; membrane; Cellular Component	IPR000533; Tropomyosin IPR001627; Sema domain IPR002165; Plexin IPR002909; IPT domain IPR003659; Plexin/semaphorin/integrin IPR013548; Plexin, cytoplasmic RasGAP domain	K06820 plexin A | (RefSeq) PLXNA4, PLEX2; plexin A4	sp|Q9HCM2|PLXA4_HUMAN	tr|F1N2P7|F1N2P7_BOVIN
BmuPB012981	1.69	5.22	3.23	0	-3.23	GO:0007186; G-protein coupled receptor signaling pathway; Biological Process GO:0016020; membrane; Cellular Component GO:0016519; gastric inhibitory peptide receptor activity; Molecular Function	IPR001749; GPCR, family 2, gastric inhibitory polypeptide receptor	K18615 CapZ-interacting protein | (RefSeq) RCSD1; RCSD domain containing 1	sp|Q3ZBT0|CPZIP_BOVIN	tr|F1MMB8|F1MMB8_BOVIN
BmuPB009568	1.49	3.98	3.47	0.22	-3.25	GO:0004672; protein kinase activity; Molecular Function GO:0004713; protein tyrosine kinase activity; Molecular Function GO:0005515; protein binding; Molecular Function GO:0005524; ATP binding; Molecular Function GO:0005525; GTP binding; Molecular Function GO:0005622; intracellular; Cellular Component GO:0006468; protein phosphorylation; Biological Process GO:0007218; neuropeptide signaling pathw…	IPR000719; Protein kinase domain IPR001245; Serine-threonine/tyrosine-protein kinase catalytic domain IPR001611; Leucine-rich repeat IPR002110; Ankyrin repeat IPR002290; Serine/threonine- / dual specificity protein kinase, catalytic domain IPR003591; Leucine-rich repeat, typical subtype IPR004047; Melanin-concentrating hormone 1 receptor IPR013684; Mitochondrial Rho-like IPR020635; Tyrosine-prote…	K08843 leucine-rich repeat kinase 1 [EC:2.7.11.1] | (RefSeq) LRRK1; leucine rich repeat kinase 1	sp|Q38SD2|LRRK1_HUMAN	tr|L8J1K0|L8J1K0_BOSMU
BmuPB003730	2.75	0.64	3.32	0	-3.32	GO:0004312; fatty acid synthase activity; Molecular Function GO:0005515; protein binding; Molecular Function GO:0005835; fatty acid synthase complex; Cellular Component GO:0006633; fatty acid biosynthetic process; Biological Process GO:0016021; integral to membrane; Cellular Component GO:0055114; oxidation-reduction process; Biological Process	IPR000008; C2 calcium-dependent membrane targeting IPR003965; Fatty acid synthase IPR012561; Ferlin B-domain IPR012968; FerIin domain IPR018029; C2 membrane targeting protein IPR020477; C2 domain IPR020478; AT hook-like	K19949 otoferlin | (RefSeq) OTOF; otoferlin	sp|Q9ERC5|OTOF_RAT	tr|L8IIN3|L8IIN3_BOSMU
BmuPB015106	3.51	3.44	3.38	0	-3.38	GO:0003735; structural constituent of ribosome; Molecular Function GO:0004553; hydrolase activity, hydrolyzing O-glycosyl compounds; Molecular Function GO:0004559; alpha-mannosidase activity; Molecular Function GO:0005622; intracellular; Cellular Component GO:0005840; ribosome; Cellular Component GO:0005975; carbohydrate metabolic process; Biological Process GO:0006013; mannose metabolic process;…	IPR000602; Glycoside hydrolase family 38, N-terminal domain IPR001865; Ribosomal protein S2 IPR011682; Glycosyl hydrolase family 38, C-terminal IPR015341; Glycoside hydrolase, family 38, central domain	K01231 alpha-mannosidase II [EC:3.2.1.114] | (RefSeq) man2a1; mannosidase alpha class 2A member 1	sp|Q16706|MA2A1_HUMAN	tr|F1N7T2|F1N7T2_BOVIN
BmuPB020742	3.83	5.67	3.98	0.58	-3.4	GO:0003676; nucleic acid binding; Molecular Function GO:0004944; C5a anaphylatoxin receptor activity; Molecular Function GO:0005622; intracellular; Cellular Component GO:0006355; regulation of transcription, DNA-dependent; Biological Process GO:0006935; chemotaxis; Biological Process GO:0007186; G-protein coupled receptor signaling pathway; Biological Process GO:0016021; integral to membrane; Cel…	IPR001274; C5a1/C5a2 anaphylatoxin chemotactic receptor IPR001909; Krueppel-associated box IPR007087; Zinc finger, C2H2 IPR015880; Zinc finger, C2H2-like	K09228 KRAB domain-containing zinc finger protein | (RefSeq) ZFP28; ZFP28 zinc finger protein	sp|Q8NHY6|ZFP28_HUMAN	tr|G5E5J3|G5E5J3_BOVIN
BmuPB013792	5.19	4.68	4.08	0.66	-3.42	GO:0003682; chromatin binding; Molecular Function GO:0004930; G-protein coupled receptor activity; Molecular Function GO:0007186; G-protein coupled receptor signaling pathway; Biological Process GO:0016021; integral to membrane; Cellular Component	IPR001005; SANT/Myb domain IPR017884; SANT domain IPR022335; G protein-coupled receptor 153	no KO assigned | (RefSeq) CRAMP1, CRAMP1L; cramped chromatin regulator homolog 1	sp|Q96RY5|CRML_HUMAN	tr|L8J5I9|L8J5I9_BOSMU
BmuPB014102	3.44	2.64	3.64	0.21	-3.43	GO:0005515; protein binding; Molecular Function GO:0005727; extrachromosomal circular DNA; Cellular Component GO:0009405; pathogenesis; Biological Process	IPR001194; DENN domain IPR001680; WD40 repeat IPR005112; dDENN domain IPR005113; uDENN domain IPR017986; WD40-repeat-containing domain IPR024575; Cloacin colicin family	K20162 DENN domain-containing protein 3 | (RefSeq) DENND3; DENN domain containing 3	sp|A2RT67|DEND3_MOUSE	tr|L8HRB9|L8HRB9_BOSMU
BmuPB015628	6.2	4.91	3.63	0.17	-3.46	GO:0000786; nucleosome; Cellular Component GO:0003677; DNA binding; Molecular Function GO:0005515; protein binding; Molecular Function GO:0006334; nucleosome assembly; Biological Process GO:0046872; metal ion binding; Molecular Function	IPR000210; BTB/POZ-like IPR005819; Histone H5 IPR007087; Zinc finger, C2H2 IPR013069; BTB/POZ IPR015880; Zinc finger, C2H2-like	K10510 zinc finger and BTB domain-containing protein 38 | (RefSeq) ZBTB38; zinc finger and BTB domain containing 38	sp|Q8NAP3|ZBT38_HUMAN	tr|L8IXR3|L8IXR3_BOSMU
BmuPB014444	4.1	1.72	3.75	0.23	-3.52	GO:0003677; DNA binding; Molecular Function GO:0005515; protein binding; Molecular Function GO:0006281; DNA repair; Biological Process GO:0007165; signal transduction; Biological Process GO:0016021; integral to membrane; Cellular Component	IPR000742; Epidermal growth factor-like domain IPR002008; DNA polymerase, family X, beta-like IPR009471; Teneurin intracellular, N-terminal IPR027689; Teneurin-3	no KO assigned | (RefSeq) TENM3; teneurin transmembrane protein 3	sp|Q9WTS6|TEN3_MOUSE	tr|G3R6U9|G3R6U9_GORGO
BmuPB019442	6.76	4.33	3.74	0.18	-3.56	GO:0019905; syntaxin binding; Molecular Function	IPR000533; Tropomyosin IPR026183; Taxilin family	no KO assigned | (RefSeq) TXLNG, CXHXORF15; taxilin gamma	sp|Q9NUQ3|TXLNG_HUMAN	tr|G3X6A9|G3X6A9_BOVIN
BmuPB008855	3.77	2.4	3.57	0	-3.57	GO:0000785; chromatin; Cellular Component GO:0003677; DNA binding; Molecular Function GO:0005634; nucleus; Cellular Component GO:0006355; regulation of transcription, DNA-dependent; Biological Process	IPR000116; High mobility group, HMG-I/HMG-Y IPR006804; BCL7 IPR020478; AT hook-like	no KO assigned | (RefSeq) BCL7A; BCL tumor suppressor 7A	sp|Q4VC05|BCL7A_HUMAN	tr|L8I0X3|L8I0X3_BOSMU
BmuPB002719	2.67	2.61	3.58	0	-3.58	GO:0005515; protein binding; Molecular Function	IPR001368; TNFR/NGFR cysteine-rich region IPR003004; GspF/PilC family	K05155 tumor necrosis factor receptor superfamily member 19 | (RefSeq) TNFRSF19; TNF receptor superfamily member 19	sp|Q9NS68|TNR19_HUMAN	tr|L8J1F6|L8J1F6_BOSMU
BmuPB012602	6.6	3.35	4.08	0.5	-3.58	GO:0004725; protein tyrosine phosphatase activity; Molecular Function GO:0005515; protein binding; Molecular Function GO:0005524; ATP binding; Molecular Function GO:0005737; cytoplasm; Cellular Component GO:0006470; protein dephosphorylation; Biological Process GO:0008152; metabolic process; Biological Process GO:0016020; membrane; Cellular Component GO:0016301; kinase activity; Molecular Functio…	IPR000242; Protein-tyrosine phosphatase, receptor/non-receptor type IPR000387; Protein-tyrosine/Dual specificity phosphatase IPR000998; MAM domain IPR003595; Protein-tyrosine phosphatase, catalytic IPR003599; Immunoglobulin subtype IPR003961; Fibronectin, type III IPR006206; Mevalonate/galactokinase	K16662 receptor-type tyrosine-protein phosphatase U [EC:3.1.3.48] | (RefSeq) PTPRU; protein tyrosine phosphatase, receptor type U	sp|Q92729|PTPRU_HUMAN	tr|F1MD22|F1MD22_BOVIN
BmuPB002011	3.76	1.72	3.97	0.37	-3.6	GO:0003777; microtubule motor activity; Molecular Function GO:0005249; voltage-gated potassium channel activity; Molecular Function GO:0005524; ATP binding; Molecular Function GO:0005871; kinesin complex; Cellular Component GO:0006813; potassium ion transport; Biological Process GO:0007018; microtubule-based movement; Biological Process GO:0008017; microtubule binding; Molecular Function GO:00080…	IPR001752; Kinesin, motor domain IPR004052; Potassium channel, voltage dependent, Kv1.5 IPR020478; AT hook-like IPR027640; Kinesin-like protein	K10404 kinesin family member 26 | (RefSeq) kinesin-like protein KIF26A	sp|Q52KG5|KI26A_MOUSE	tr|F7AA44|F7AA44_HORSE
BmuPB018652	4.79	4.26	3.6	0	-3.6	GO:0005515; protein binding; Molecular Function GO:0008152; metabolic process; Biological Process GO:0016407; acetyltransferase activity; Molecular Function	IPR001447; Arylamine N-acetyltransferase IPR001715; Calponin homology domain	no KO assigned | (RefSeq) DST; dystonin	sp|Q03001|DYST_HUMAN	tr|L5JMM3|L5JMM3_PTEAL
BmuPB009606	5.91	5.71	4.33	0.71	-3.62	GO:0000287; magnesium ion binding; Molecular Function GO:0004672; protein kinase activity; Molecular Function GO:0004674; protein serine/threonine kinase activity; Molecular Function GO:0004713; protein tyrosine kinase activity; Molecular Function GO:0005245; voltage-gated calcium channel activity; Molecular Function GO:0005515; protein binding; Molecular Function GO:0005524; ATP binding; Molecul…	IPR000719; Protein kinase domain IPR000961; AGC-kinase, C-terminal IPR001245; Serine-threonine/tyrosine-protein kinase catalytic domain IPR001478; PDZ domain IPR002290; Serine/threonine- / dual specificity protein kinase, catalytic domain IPR005423; Voltage-dependent calcium channel, gamma-4 subunit IPR015022; Microtubule-associated serine/threonine-protein kinase, domain IPR020635; Tyrosine-prot…	K08789 microtubule-associated serine/threonine kinase [EC:2.7.11.1] | (RefSeq) MAST4; microtubule associated serine/threonine kinase family member 4	sp|O15021|MAST4_HUMAN	tr|G3MXU2|G3MXU2_BOVIN
BmuPB009127	7.31	5.73	4.36	0.71	-3.65	GO:0004499; N,N-dimethylaniline monooxygenase activity; Molecular Function GO:0055114; oxidation-reduction process; Biological Process	IPR002253; Flavin monooxygenase (FMO) 1	no KO assigned | (RefSeq) uncharacterized LOC102268495	-	-
BmuPB001216	4.78	7.18	4.57	0.9	-3.67	GO:0003723; RNA binding; Molecular Function GO:0005515; protein binding; Molecular Function GO:0005886; plasma membrane; Cellular Component GO:0006813; potassium ion transport; Biological Process GO:0015079; potassium ion transmembrane transporter activity; Molecular Function	IPR003652; Ataxin, AXH domain IPR006036; Potassium uptake protein TrkA IPR013723; Ataxin-1/HBP1 module (AXH)	no KO assigned | (RefSeq) ATXN1L; ataxin 1 like	sp|P0C7T5|ATX1L_HUMAN	tr|G3N319|G3N319_BOVIN
BmuPB015587	2.21	2.42	3.98	0.29	-3.69	GO:0007155; cell adhesion; Biological Process GO:0019058; viral infectious cycle; Biological Process GO:0019062; viral attachment to host cell; Biological Process GO:0046872; metal ion binding; Molecular Function	IPR000931; Adenovirus fibre protein IPR007087; Zinc finger, C2H2 IPR015880; Zinc finger, C2H2-like	no KO assigned | (RefSeq) ZNF236; zinc finger protein 236	sp|Q9UL36|ZN236_HUMAN	tr|F1N0E1|F1N0E1_BOVIN
BmuPB020685	4.92	2.07	4.05	0.26	-3.79	-	-	no KO assigned | (RefSeq) FOXRED2; FAD dependent oxidoreductase domain containing 2	sp|Q8IWF2|FXRD2_HUMAN	tr|L8J0L6|L8J0L6_BOSMU
BmuPB012678	6.26	7.37	4.93	1.11	-3.82	GO:0005198; structural molecule activity; Molecular Function GO:0005634; nucleus; Cellular Component GO:0007155; cell adhesion; Biological Process GO:0015629; actin cytoskeleton; Cellular Component GO:0045296; cadherin binding; Molecular Function	IPR001033; Alpha-catenin IPR026784; Constitutive coactivator of PPAR-gamma	no KO assigned | (RefSeq) FAM120B; family with sequence similarity 120B	sp|A6QNT4|F120B_BOVIN	tr|F7A3S8|F7A3S8_HORSE
BmuPB018231	3.8	5.34	4.69	0.84	-3.85	GO:0006810; transport; Biological Process GO:0006814; sodium ion transport; Biological Process GO:0015655; alanine:sodium symporter activity; Molecular Function GO:0016020; membrane; Cellular Component GO:0032328; alanine transport; Biological Process GO:0055085; transmembrane transport; Biological Process	IPR001463; Sodium:alanine symporter IPR004841; Amino acid permease/ SLC12A domain	K13627 solute carrier family 12 (potassium/chloride transporter), member 7 | (RefSeq) SLC12A7; solute carrier family 12 member 7	sp|Q9WVL3|S12A7_MOUSE	tr|L8INL8|L8INL8_BOSMU
BmuPB002687	7.48	8.69	4.33	0.43	-3.9	GO:0003333; amino acid transmembrane transport; Biological Process GO:0006814; sodium ion transport; Biological Process GO:0015171; amino acid transmembrane transporter activity; Molecular Function GO:0015655; alanine:sodium symporter activity; Molecular Function GO:0016020; membrane; Cellular Component GO:0032328; alanine transport; Biological Process	IPR001463; Sodium:alanine symporter IPR002293; Amino acid/polyamine transporter I IPR015606; Cationic amino acid transporter	K13863 solute carrier family 7 (cationic amino acid transporter), member 1 | (RefSeq) SLC7A1; solute carrier family 7 member 1	sp|P30825|CTR1_HUMAN	tr|L8I6J8|L8I6J8_BOSMU
BmuPB016748	6.67	5.12	4.59	0.68	-3.91	GO:0000087; M phase of mitotic cell cycle; Biological Process GO:0004725; protein tyrosine phosphatase activity; Molecular Function GO:0005622; intracellular; Cellular Component GO:0006470; protein dephosphorylation; Biological Process GO:0046872; metal ion binding; Molecular Function	IPR000571; Zinc finger, CCCH-type IPR000751; M-phase inducer phosphatase IPR020478; AT hook-like	no KO assigned | (RefSeq) ZC3H4; zinc finger CCCH-type containing 4	sp|Q9UPT8|ZC3H4_HUMAN	tr|L8IBT3|L8IBT3_BOSMU
BmuPB018062	6.69	6.76	4.19	0.26	-3.93	GO:0004367; glycerol-3-phosphate dehydrogenase [NAD+] activity; Molecular Function GO:0005737; cytoplasm; Cellular Component GO:0005886; plasma membrane; Cellular Component GO:0005975; carbohydrate metabolic process; Biological Process GO:0006072; glycerol-3-phosphate metabolic process; Biological Process GO:0006813; potassium ion transport; Biological Process GO:0009331; glycerol-3-phosphate deh…	IPR006036; Potassium uptake protein TrkA IPR006109; Glycerol-3-phosphate dehydrogenase, NAD-dependent, C-terminal IPR006168; Glycerol-3-phosphate dehydrogenase, NAD-dependent IPR011128; Glycerol-3-phosphate dehydrogenase, NAD-dependent, N-terminal	K00006 glycerol-3-phosphate dehydrogenase (NAD+) [EC:1.1.1.8] | (RefSeq) GPD1L; glycerol-3-phosphate dehydrogenase 1-like	sp|Q8N335|GPD1L_HUMAN	tr|A6QQR7|A6QQR7_BOVIN
BmuPB016001	4.99	4.58	4.4	0.44	-3.96	GO:0007186; G-protein coupled receptor signaling pathway; Biological Process GO:0016021; integral to membrane; Cellular Component	IPR001256; GPCR, family 3, metabotropic glutamate receptor 1 IPR003323; Ovarian tumour, otubain	K13718 OTU domain-containing protein 4 [EC:3.4.19.12] | (RefSeq) OTUD4; OTU deubiquitinase 4	sp|Q01804|OTUD4_HUMAN	tr|L9L4G9|L9L4G9_TUPCH
BmuPB006571	4.69	5.35	4.33	0.2	-4.13	GO:0005031; tumor necrosis factor-activated receptor activity; Molecular Function GO:0005515; protein binding; Molecular Function GO:0016020; membrane; Cellular Component	IPR001368; TNFR/NGFR cysteine-rich region IPR020411; Tumour necrosis factor receptor 1B	K05141 tumor necrosis factor receptor superfamily member 1B | (RefSeq) TNFRSF1B, TNF-RII/TNFRSF1B; TNF receptor superfamily member 1B	sp|P20333|TNR1B_HUMAN	tr|Q3MHI9|Q3MHI9_BOVIN
BmuPB018321	2.87	2.7	4.3	0.11	-4.19	GO:0005515; protein binding; Molecular Function GO:0005543; phospholipid binding; Molecular Function	IPR000533; Tropomyosin IPR001849; Pleckstrin homology domain	K18616 actin filament associated protein 1 | (RefSeq) AFAP1; actin filament associated protein 1	sp|Q80YS6|AFAP1_MOUSE	tr|E1BJV9|E1BJV9_BOVIN
BmuPB004572	9.03	8.09	5.82	1.56	-4.26	GO:0007186; G-protein coupled receptor signaling pathway; Biological Process GO:0016021; integral to membrane; Cellular Component	IPR000202; GPCR, family 3, metabotropic glutamate receptor 5 IPR026054; Nuclear pore complex protein IPR026090; Nuclear pore protein POM121	K14316 nuclear pore complex protein Nup121 | (RefSeq) POM121C, POM121; POM121 transmembrane nucleoporin C	sp|A8CG34|P121C_HUMAN	tr|E1BG57|E1BG57_BOVIN
BmuPB007467	8.76	8.82	4.84	0.54	-4.3	GO:0005794; Golgi apparatus; Cellular Component GO:0006810; transport; Biological Process	IPR018477; Bicaudal-D protein, microtubule-associated	K18739 protein bicaudal D | (RefSeq) BICD2; BICD cargo adaptor 2	sp|Q8TD16|BICD2_HUMAN	tr|G3N3P0|G3N3P0_BOVIN
BmuPB017925	7.55	6.37	5.19	0.89	-4.3	GO:0005031; tumor necrosis factor-activated receptor activity; Molecular Function GO:0005515; protein binding; Molecular Function GO:0016020; membrane; Cellular Component	IPR003812; Fido domain IPR013026; Tetratricopeptide repeat-containing domain IPR020411; Tumour necrosis factor receptor 1B	no KO assigned | (RefSeq) FICD; FIC domain containing	sp|Q9BVA6|FICD_HUMAN	tr|E1BIR0|E1BIR0_BOVIN
BmuPB014916	17.26	0.3	6.1	1.79	-4.31	GO:0005515; protein binding; Molecular Function GO:0007268; synaptic transmission; Biological Process GO:0016082; synaptic vesicle priming; Biological Process GO:0016188; synaptic vesicle maturation; Biological Process GO:0016491; oxidoreductase activity; Molecular Function GO:0019992; diacylglycerol binding; Molecular Function GO:0035249; synaptic transmission, glutamatergic; Biological Process …	IPR000008; C2 calcium-dependent membrane targeting IPR002219; Protein kinase C-like, phorbol ester/diacylglycerol binding IPR008335; Eukaryotic molybdopterin oxidoreductase IPR010439; Calcium-dependent secretion activator IPR014770; Munc13 homology 1 IPR014772; Mammalian uncoordinated homology 13, domain 2 IPR018029; C2 membrane targeting protein IPR019558; Mammalian uncoordinated homology 13, su…	K15293 protein unc-13 A/B/C | (RefSeq) UNC13A; unc-13 homolog A	sp|Q9UPW8|UN13A_HUMAN	tr|L8IF51|L8IF51_BOSMU
BmuPB009951	3.92	4.07	4.6	0.22	-4.38	GO:0005245; voltage-gated calcium channel activity; Molecular Function GO:0005515; protein binding; Molecular Function GO:0005891; voltage-gated calcium channel complex; Cellular Component GO:0008270; zinc ion binding; Molecular Function GO:0042393; histone binding; Molecular Function GO:0070588; calcium ion transmembrane transport; Biological Process	IPR000626; Ubiquitin domain IPR001841; Zinc finger, RING-type IPR001965; Zinc finger, PHD-type IPR003105; SRA-YDG IPR005448; Voltage-dependent calcium channel, P/Q-type, alpha-1 subunit IPR019787; Zinc finger, PHD-finger IPR019955; Ubiquitin supergroup IPR021991; Domain of unknown function DUF3590	K10638 E3 ubiquitin-protein ligase UHRF1 [EC:2.3.2.27] | (RefSeq) UHRF1; ubiquitin like with PHD and ring finger domains 1	sp|A7E320|UHRF1_BOVIN	tr|L8HQS5|L8HQS5_BOSMU
BmuPB015827	6.13	8.66	4.54	0.13	-4.41	GO:0004553; hydrolase activity, hydrolyzing O-glycosyl compounds; Molecular Function GO:0005515; protein binding; Molecular Function GO:0005975; carbohydrate metabolic process; Biological Process GO:0007155; cell adhesion; Biological Process GO:0019058; viral infectious cycle; Biological Process GO:0019062; viral attachment to host cell; Biological Process	IPR000322; Glycoside hydrolase, family 31 IPR000931; Adenovirus fibre protein IPR000980; SH2 domain	no KO assigned | (RefSeq) KIAA1161 ortholog	sp|Q6NSJ0|K1161_HUMAN	tr|M3WY70|M3WY70_FELCA
BmuPB018561	6.42	8.61	4.76	0.35	-4.41	GO:0005245; voltage-gated calcium channel activity; Molecular Function GO:0005891; voltage-gated calcium channel complex; Cellular Component GO:0016746; transferase activity, transferring acyl groups; Molecular Function GO:0070588; calcium ion transmembrane transport; Biological Process	IPR000542; Acyltransferase ChoActase/COT/CPT IPR005446; Voltage-dependent calcium channel, L-type, alpha-1 subunit	K08765 carnitine O-palmitoyltransferase 1, liver isoform [EC:2.3.1.21] | (RefSeq) CPT1A; carnitine palmitoyltransferase 1A	sp|P50416|CPT1A_HUMAN	tr|E1BKY3|E1BKY3_BOVIN
BmuPB009097	7.3	5.86	5.13	0.7	-4.43	GO:0000786; nucleosome; Cellular Component GO:0003677; DNA binding; Molecular Function GO:0006334; nucleosome assembly; Biological Process	IPR005819; Histone H5 IPR007483; Hamartin	K07206 tuberous sclerosis 1 | (RefSeq) TSC1, Hamartin; tuberous sclerosis 1	sp|Q92574|TSC1_HUMAN	tr|L8I489|L8I489_BOSMU
BmuPB019461	6.36	13.31	4.72	0.2	-4.52	GO:0003735; structural constituent of ribosome; Molecular Function GO:0005198; structural molecule activity; Molecular Function GO:0005622; intracellular; Cellular Component GO:0005840; ribosome; Cellular Component GO:0006412; translation; Biological Process	IPR000535; MSP domain IPR001251; CRAL-TRIO domain IPR001911; Ribosomal protein S21 IPR020478; AT hook-like	no KO assigned | (RefSeq) MOSPD2; motile sperm domain containing 2	sp|Q8NHP6|MSPD2_HUMAN	tr|L8I493|L8I493_BOSMU
BmuPB006792	7.03	5.61	4.67	0.13	-4.54	GO:0005332; gamma-aminobutyric acid:sodium symporter activity; Molecular Function GO:0005515; protein binding; Molecular Function GO:0005887; integral to plasma membrane; Cellular Component GO:0006836; neurotransmitter transport; Biological Process GO:0016020; membrane; Cellular Component	IPR000742; Epidermal growth factor-like domain IPR002181; Fibrinogen, alpha/beta/gamma chain, C-terminal globular domain IPR002980; Sodium:neurotransmitter symporter, GABA, GAT-1 IPR003961; Fibronectin, type III IPR013111; EGF-like domain, extracellular	K06252 tenascin | (RefSeq) TNR; tenascin R	sp|Q92752|TENR_HUMAN	tr|E1BKN2|E1BKN2_BOVIN
BmuPB011862	9.75	3.93	4.79	0.23	-4.56	GO:0005515; protein binding; Molecular Function GO:0007155; cell adhesion; Biological Process GO:0019058; viral infectious cycle; Biological Process GO:0019062; viral attachment to host cell; Biological Process	IPR000931; Adenovirus fibre protein IPR002110; Ankyrin repeat IPR013026; Tetratricopeptide repeat-containing domain IPR019734; Tetratricopeptide repeat IPR020683; Ankyrin repeat-containing domain	no KO assigned | (RefSeq) TANC2; tetratricopeptide repeat, ankyrin repeat and coiled-coil containing 2	sp|Q9HCD6|TANC2_HUMAN	tr|F1MSK0|F1MSK0_BOVIN
BmuPB011777	7.72	4.43	5.33	0.75	-4.58	GO:0005249; voltage-gated potassium channel activity; Molecular Function GO:0006813; potassium ion transport; Biological Process GO:0008076; voltage-gated potassium channel complex; Cellular Component	IPR002035; von Willebrand factor, type A IPR004010; Cache domain IPR004053; Potassium channel, voltage dependent, Kv1.6 IPR013608; VWA N-terminal	K04860 voltage-dependent calcium channel alpha-2/delta-3 | (RefSeq) CACNA2D3; calcium voltage-gated channel auxiliary subunit alpha2delta 3	sp|Q8IZS8|CA2D3_HUMAN	tr|G1PML6|G1PML6_MYOLU
BmuPB008261	7.83	5.51	5.63	1.02	-4.61	GO:0003677; DNA binding; Molecular Function GO:0005245; voltage-gated calcium channel activity; Molecular Function GO:0005515; protein binding; Molecular Function GO:0005622; intracellular; Cellular Component GO:0005634; nucleus; Cellular Component GO:0005891; voltage-gated calcium channel complex; Cellular Component GO:0070588; calcium ion transmembrane transport; Biological Process	IPR001606; ARID/BRIGHT DNA-binding domain IPR003347; JmjC domain IPR003349; Transcription factor jumonji, JmjN IPR004198; Zinc finger, C5HC2-type IPR005444; Voltage-dependent calcium channel, L-type, beta-2 subunit	K11478 protein Jumonji | (RefSeq) JARID2; jumonji and AT-rich interaction domain containing 2	sp|Q92833|JARD2_HUMAN	tr|F1MH56|F1MH56_BOVIN
BmuPB005641	7.62	6.87	5.79	1.17	-4.62	GO:0000786; nucleosome; Cellular Component GO:0003677; DNA binding; Molecular Function GO:0005515; protein binding; Molecular Function GO:0005634; nucleus; Cellular Component GO:0006334; nucleosome assembly; Biological Process GO:0006355; regulation of transcription, DNA-dependent; Biological Process GO:0008270; zinc ion binding; Molecular Function GO:0016747; transferase activity, transferring a…	IPR000533; Tropomyosin IPR001965; Zinc finger, PHD-type IPR002717; MOZ/SAS-like protein IPR005818; Linker histone H1/H5, domain H15 IPR019787; Zinc finger, PHD-finger	K11305 histone acetyltransferase MYST3 [EC:2.3.1.48] | (RefSeq) KAT6A; lysine acetyltransferase 6A	sp|Q92794|KAT6A_HUMAN	tr|E1BEB3|E1BEB3_BOVIN
BmuPB019266	7.54	3.05	4.89	0.25	-4.64	GO:0003824; catalytic activity; Molecular Function GO:0004488; methylenetetrahydrofolate dehydrogenase (NADP+) activity; Molecular Function GO:0005515; protein binding; Molecular Function GO:0005856; cytoskeleton; Cellular Component GO:0009396; folic acid-containing compound biosynthetic process; Biological Process GO:0055114; oxidation-reduction process; Biological Process	IPR000299; FERM domain IPR000672; Tetrahydrofolate dehydrogenase/cyclohydrolase IPR001478; PDZ domain IPR019748; FERM central domain IPR019749; Band 4.1 domain	no KO assigned | (RefSeq) FRMPD3; FERM and PDZ domain containing 3	sp|Q5JV73|FRPD3_HUMAN	tr|L8I5U7|L8I5U7_BOSMU
BmuPB020088	3.36	2.04	4.74	0	-4.74	GO:0007165; signal transduction; Biological Process	IPR000698; Arrestin	no KO assigned | (RefSeq) FAM199X; family with sequence similarity 199, X-linked	sp|Q6PEV8|F199X_HUMAN	tr|L8IBN1|L8IBN1_BOSMU
BmuPB001558	3.57	4.69	5.28	0.52	-4.76	GO:0004047; aminomethyltransferase activity; Molecular Function GO:0005737; cytoplasm; Cellular Component GO:0006546; glycine catabolic process; Biological Process GO:0016491; oxidoreductase activity; Molecular Function GO:0016620; oxidoreductase activity, acting on the aldehyde or oxo group of donors, NAD or NADP as acceptor; Molecular Function GO:0055114; oxidation-reduction process; Biological…	IPR006076; FAD dependent oxidoreductase IPR006222; Glycine cleavage T-protein, N-terminal IPR013977; Glycine cleavage T-protein, C-terminal barrel IPR020831; Glyceraldehyde/Erythrose phosphate dehydrogenase family	K17509 pyruvate dehydrogenase phosphatase regulatory subunit | (RefSeq) PDPR; pyruvate dehydrogenase phosphatase regulatory subunit	sp|O46504|PDPR_BOVIN	tr|F1N4M3|F1N4M3_BOVIN
BmuPB008050	7.85	6.01	5.7	0.93	-4.77	GO:0003697; single-stranded DNA binding; Molecular Function GO:0004519; endonuclease activity; Molecular Function GO:0005634; nucleus; Cellular Component GO:0006289; nucleotide-excision repair; Biological Process	IPR001044; XPG/Rad2 endonuclease, eukaryotes IPR021773; Foie gras liver health family 1 IPR022233; TRAPP II complex, TRAPPC10	K20307 trafficking protein particle complex subunit 10 | (RefSeq) TRAPPC10; trafficking protein particle complex 10	sp|P48553|TPC10_HUMAN	tr|L8HWP5|L8HWP5_BOSMU
BmuPB008908	9.08	2.12	4.78	0	-4.78	GO:0001505; regulation of neurotransmitter levels; Biological Process GO:0004969; histamine receptor activity; Molecular Function GO:0005515; protein binding; Molecular Function GO:0007186; G-protein coupled receptor signaling pathway; Biological Process GO:0016021; integral to membrane; Cellular Component GO:0035556; intracellular signal transduction; Biological Process	IPR001452; Src homology-3 domain IPR003961; Fibronectin, type III IPR003980; Histamine H3 receptor IPR006019; Phosphotyrosine interaction (PID/PI) IPR011511; Variant SH3 domain	K17591 RIMS-binding protein 2 | (RefSeq) RIMBP2; RIMS binding protein 2	sp|Q8QFX1|RIMB2_CHICK	tr|L8IXY7|L8IXY7_BOSMU
BmuPB008796	8.17	6.57	5.97	1.15	-4.82	GO:0001104; RNA polymerase II transcription cofactor activity; Molecular Function GO:0001505; regulation of neurotransmitter levels; Biological Process GO:0004969; histamine receptor activity; Molecular Function GO:0006357; regulation of transcription from RNA polymerase II promoter; Biological Process GO:0007186; G-protein coupled receptor signaling pathway; Biological Process GO:0016021; integr…	IPR003980; Histamine H3 receptor IPR009401; Mediator complex, subunit Med13 IPR021643; Mediator complex, subunit Med13, N-terminal, metazoa/fungi	K15164 mediator of RNA polymerase II transcription subunit 13 | (RefSeq) MED13L; mediator complex subunit 13 like	sp|Q71F56|MD13L_HUMAN	tr|F1N4I1|F1N4I1_BOVIN
BmuPB007710	5.71	3.67	5.3	0.35	-4.95	GO:0005515; protein binding; Molecular Function	IPR000533; Tropomyosin IPR001478; PDZ domain	K15682 ligand of Numb protein X 3/4 [EC:2.3.2.27] | (RefSeq) PDZRN3; PDZ domain containing ring finger 3	sp|Q9UPQ7|PZRN3_HUMAN	tr|F1MRX7|F1MRX7_BOVIN
BmuPB015279	6.7	7.02	5.2	0.18	-5.02	GO:0004357; glutamate-cysteine ligase activity; Molecular Function GO:0004806; triglyceride lipase activity; Molecular Function GO:0006629; lipid metabolic process; Biological Process GO:0006750; glutathione biosynthetic process; Biological Process GO:0006955; immune response; Biological Process GO:0016020; membrane; Cellular Component GO:0019882; antigen processing and presentation; Biological P…	IPR000353; MHC class II, beta chain, N-terminal IPR002333; Hepatic lipase IPR004308; Glutamate-cysteine ligase catalytic subunit	K11204 glutamate--cysteine ligase catalytic subunit [EC:6.3.2.2] | (RefSeq) GCLC; glutamate-cysteine ligase catalytic subunit	sp|P48506|GSH1_HUMAN	tr|L8IVL6|L8IVL6_BOSMU
BmuPB008783	7.3	4.88	5.39	0.35	-5.04	GO:0007186; G-protein coupled receptor signaling pathway; Biological Process GO:0008502; melatonin receptor activity; Molecular Function GO:0016021; integral to membrane; Cellular Component	IPR002278; Melatonin receptor 1A	no KO assigned | (RefSeq) TMEM72; transmembrane protein 72	sp|A0PK05|TMM72_HUMAN	tr|F1N0K2|F1N0K2_BOVIN
BmuPB017904	10.72	5.16	5.83	0.77	-5.06	GO:0004983; neuropeptide Y receptor activity; Molecular Function GO:0005102; receptor binding; Molecular Function GO:0005576; extracellular region; Cellular Component GO:0007186; G-protein coupled receptor signaling pathway; Biological Process GO:0007275; multicellular organismal development; Biological Process GO:0016021; integral to membrane; Cellular Component GO:0016055; Wnt receptor signalin…	IPR001358; Neuropeptide Y2 receptor IPR005817; Wnt IPR013300; Wnt-7 protein	K00572 wingless-type MMTV integration site family, member 7 | (RefSeq) WNT7B; Wnt family member 7B	sp|P56706|WNT7B_HUMAN	tr|L5K8A3|L5K8A3_PTEAL
BmuPB009128	8.34	6.55	5.56	0.49	-5.07	GO:0003700; sequence-specific DNA binding transcription factor activity; Molecular Function GO:0006355; regulation of transcription, DNA-dependent; Biological Process GO:0016020; membrane; Cellular Component GO:0016021; integral to membrane; Cellular Component GO:0043565; sequence-specific DNA binding; Molecular Function	IPR000418; Ets domain IPR002229; Blood group Rhesus C/E/D polypeptide IPR009637; Transmembrane receptor, eukaryota	no KO assigned | (RefSeq) GPR107; G protein-coupled receptor 107	sp|Q5VW38|GP107_HUMAN	tr|A6H778|A6H778_BOVIN
BmuPB001930	6.56	6.91	6.07	0.98	-5.09	GO:0003676; nucleic acid binding; Molecular Function GO:0003723; RNA binding; Molecular Function GO:0004386; helicase activity; Molecular Function GO:0004525; ribonuclease III activity; Molecular Function GO:0005515; protein binding; Molecular Function GO:0005524; ATP binding; Molecular Function GO:0005737; cytoplasm; Cellular Component GO:0006396; RNA processing; Biological Process GO:0008157; p…	IPR000999; Ribonuclease III domain IPR001650; Helicase, C-terminal IPR003100; Argonaute/Dicer protein, PAZ IPR005034; Dicer dimerisation domain IPR014001; Helicase, superfamily 1/2, ATP-binding domain IPR014720; Double-stranded RNA-binding domain IPR026241; GLC7-interacting protein 4	K11592 endoribonuclease Dicer [EC:3.1.26.-] | (RefSeq) DICER1, Dicer; dicer 1, ribonuclease III	sp|Q6TUI4|DICER_BOVIN	tr|F1MCQ5|F1MCQ5_BOVIN
BmuPB018952	9.11	5.9	6.3	1.16	-5.14	GO:0004864; protein phosphatase inhibitor activity; Molecular Function GO:0005249; voltage-gated potassium channel activity; Molecular Function GO:0006813; potassium ion transport; Biological Process GO:0008076; voltage-gated potassium channel complex; Cellular Component GO:0010923; negative regulation of phosphatase activity; Biological Process	IPR004053; Potassium channel, voltage dependent, Kv1.6 IPR026130; Protein phosphatase 1 regulatory subunit 26	K17565 protein phosphatase 1 regulatory subunit 26 | (RefSeq) PPP1R26; protein phosphatase 1 regulatory subunit 26	sp|Q5T8A7|PPR26_HUMAN	tr|F1N1P8|F1N1P8_BOVIN
BmuPB018258	10	8.33	6.65	1.5	-5.15	GO:0004930; G-protein coupled receptor activity; Molecular Function GO:0016020; membrane; Cellular Component GO:0016779; nucleotidyltransferase activity; Molecular Function	IPR002058; PAP/25A-associated IPR002934; Nucleotidyl transferase domain IPR003051; GPCR, family 2, corticotropin releasing factor receptor	K03514 non-canonical poly(A) RNA polymerase PAPD5/7 [EC:2.7.7.19] | (RefSeq) PAPD7; poly(A) RNA polymerase D7, non-canonical	sp|Q5XG87|PAPD7_HUMAN	tr|L8IG89|L8IG89_BOSMU
BmuPB001987	7.67	5.31	6.07	0.88	-5.19	GO:0001817; regulation of cytokine production; Biological Process GO:0005515; protein binding; Molecular Function GO:0008063; Toll signaling pathway; Biological Process GO:0008270; zinc ion binding; Molecular Function GO:0032088; negative regulation of NF-kappaB transcription factor activity; Biological Process GO:0033209; tumor necrosis factor-mediated signaling pathway; Biological Process GO:00…	IPR000533; Tropomyosin IPR001293; Zinc finger, TRAF-type IPR001841; Zinc finger, RING-type IPR002083; MATH IPR027128; TNF receptor-associated factor 3	K03174 TNF receptor-associated factor 3 | (RefSeq) TRAF3; TNF receptor associated factor 3	sp|Q60803|TRAF3_MOUSE	tr|E1BBH2|E1BBH2_BOVIN
BmuPB007827	8.94	8.63	6.64	1.41	-5.23	GO:0006470; protein dephosphorylation; Biological Process GO:0007186; G-protein coupled receptor signaling pathway; Biological Process GO:0008138; protein tyrosine/serine/threonine phosphatase activity; Molecular Function GO:0016020; membrane; Cellular Component GO:0016311; dephosphorylation; Biological Process GO:0016519; gastric inhibitory peptide receptor activity; Molecular Function GO:001679…	IPR000340; Dual specificity phosphatase, catalytic domain IPR000387; Protein-tyrosine/Dual specificity phosphatase IPR001749; GPCR, family 2, gastric inhibitory polypeptide receptor IPR001763; Rhodanese-like domain IPR020422; Dual specificity phosphatase, subgroup, catalytic domain IPR024950; Dual specificity phosphatase	K04459 dual specificity MAP kinase phosphatase [EC:3.1.3.16 3.1.3.48] | (RefSeq) DUSP16; dual specificity phosphatase 16	sp|Q9BY84|DUS16_HUMAN	tr|E1BAA9|E1BAA9_BOVIN
BmuPB012175	10.89	6.49	5.92	0.67	-5.25	GO:0003700; sequence-specific DNA binding transcription factor activity; Molecular Function GO:0006355; regulation of transcription, DNA-dependent; Biological Process GO:0043565; sequence-specific DNA binding; Molecular Function	IPR001766; Transcription factor, fork head	K09408 forkhead box protein O3 | (RefSeq) FOXO3; forkhead box O3	sp|O43524|FOXO3_HUMAN	tr|I0B559|I0B559_SHEEP
BmuPB017666	6.84	6.45	6.74	1.45	-5.29	GO:0008017; microtubule binding; Molecular Function	IPR000533; Tropomyosin IPR018799; TRAF3-interacting protein 1	K19680 TRAF3-interacting protein 1 | (RefSeq) TRAF3IP1; TRAF3 interacting protein 1	sp|Q8TDR0|MIPT3_HUMAN	tr|L8HXM6|L8HXM6_BOSMU
BmuPB016075	5.48	5.21	6.23	0.89	-5.34	GO:0005112; Notch binding; Molecular Function GO:0005509; calcium ion binding; Molecular Function GO:0005515; protein binding; Molecular Function GO:0007154; cell communication; Biological Process GO:0007219; Notch signaling pathway; Biological Process GO:0007275; multicellular organismal development; Biological Process GO:0016020; membrane; Cellular Component GO:0016021; integral to membrane; Ce…	IPR000742; Epidermal growth factor-like domain IPR001007; von Willebrand factor, type C IPR001774; Delta/Serrate/lag-2 (DSL) protein IPR001881; EGF-like calcium-binding domain IPR011651; Notch ligand, N-terminal IPR026219; Jagged/Serrate protein	K06052 jagged | (RefSeq) JAG1; jagged 1	sp|P78504|JAG1_HUMAN	tr|E1BDN7|E1BDN7_BOVIN
BmuPB010424	7.63	2.29	5.56	0.2	-5.36	GO:0006807; nitrogen compound metabolic process; Biological Process GO:0008270; zinc ion binding; Molecular Function GO:0009405; pathogenesis; Biological Process	IPR001781; Zinc finger, LIM-type IPR005427; Salmonella/Shigella invasin protein C IPR005483; Carbamoyl-phosphate synthase large subunit, CPSase domain IPR010442; PET domain	K04511 prickle | (RefSeq) PRICKLE2; prickle planar cell polarity protein 2	sp|Q7Z3G6|PRIC2_HUMAN	tr|F1MHI6|F1MHI6_BOVIN
BmuPB020295	7.33	6.98	5.64	0.28	-5.36	-	IPR026131; Mastermind-like domain-containing protein 1	K19512 mastermind-like domain-containing protein 1 | (RefSeq) MAMLD1; mastermind like domain containing 1	sp|Q13495|MAMD1_HUMAN	tr|L8IZ14|L8IZ14_BOSMU
BmuPB002313	10.88	7.45	6.97	1.58	-5.39	GO:0005198; structural molecule activity; Molecular Function GO:0007015; actin filament organization; Biological Process GO:0019028; viral capsid; Cellular Component	IPR001399; VP6 blue-tongue virus inner capsid protein IPR014768; Formin, GTPase-binding and FH3 domain IPR015425; Formin, FH2 domain IPR027651; FH1/FH2 domain-containing protein 1/3	no KO assigned | (RefSeq) FHOD3; formin homology 2 domain containing 3	sp|Q76LL6|FHOD3_MOUSE	tr|H0WXZ6|H0WXZ6_OTOGA
BmuPB000441	4.27	4.66	6.25	0.83	-5.42	GO:0005245; voltage-gated calcium channel activity; Molecular Function GO:0005515; protein binding; Molecular Function GO:0005891; voltage-gated calcium channel complex; Cellular Component GO:0070588; calcium ion transmembrane transport; Biological Process	IPR005444; Voltage-dependent calcium channel, L-type, beta-2 subunit IPR011489; EMI domain IPR020478; AT hook-like	no KO assigned | (RefSeq) EMILIN3; elastin microfibril interfacer 3	sp|Q9NT22|EMIL3_HUMAN	tr|F1N2E4|F1N2E4_BOVIN
BmuPB006667	5.72	2.82	5.44	0	-5.44	GO:0004601; peroxidase activity; Molecular Function GO:0005351; sugar:hydrogen symporter activity; Molecular Function GO:0006979; response to oxidative stress; Biological Process GO:0009401; phosphoenolpyruvate-dependent sugar phosphotransferase system; Biological Process GO:0020037; heme binding; Molecular Function GO:0055114; oxidation-reduction process; Biological Process	IPR001621; Fungal ligninase IPR005698; Phosphotransferase system, phosphocarrier HPr protein	-	-	-
BmuPB014060	7.51	16.78	5.79	0.27	-5.52	-	IPR013836; CD34/Podocalyxin	K06817 podocalyxin-like | (RefSeq) PODXL; podocalyxin like	sp|Q52S86|PODXL_CANFA	tr|L8I679|L8I679_BOSMU
BmuPB003411	12.89	5.81	6.97	1.33	-5.64	GO:0000166; nucleotide binding; Molecular Function GO:0001505; regulation of neurotransmitter levels; Biological Process GO:0003779; actin binding; Molecular Function GO:0004969; histamine receptor activity; Molecular Function GO:0005085; guanyl-nucleotide exchange factor activity; Molecular Function GO:0005622; intracellular; Cellular Component GO:0007186; G-protein coupled receptor signaling pa…	IPR001895; Guanine-nucleotide dissociation stimulator CDC25 IPR003124; WH2 domain IPR003593; AAA+ ATPase domain IPR003980; Histamine H3 receptor IPR008937; Ras guanine nucleotide exchange factor IPR015163; CDC6, C-terminal domain	no KO assigned | (RefSeq) RAPGEFL1; Rap guanine nucleotide exchange factor like 1	sp|Q9UHV5|RPGFL_HUMAN	tr|L5JQB1|L5JQB1_PTEAL
BmuPB015894	6.45	3.17	5.79	0.13	-5.66	GO:0005509; calcium ion binding; Molecular Function GO:0005515; protein binding; Molecular Function GO:0005576; extracellular region; Cellular Component GO:0010508; positive regulation of autophagy; Biological Process	IPR000008; C2 calcium-dependent membrane targeting IPR000294; Gamma-carboxyglutamic acid-rich (GLA) domain IPR018791; UV radiation resistance protein/autophagy-related protein 14 IPR023249; FAM153	K21249 UV radiation resistance-associated gene protein | (RefSeq) UVRAG; UV radiation resistance associated	sp|Q9P2Y5|UVRAG_HUMAN	tr|F1N3U6|F1N3U6_BOVIN
BmuPB020787	7.87	5.68	6.27	0.56	-5.71	GO:0005515; protein binding; Molecular Function GO:0016491; oxidoreductase activity; Molecular Function GO:0055114; oxidation-reduction process; Biological Process	IPR001452; Src homology-3 domain IPR001709; Flavoprotein pyridine nucleotide cytochrome reductase IPR011511; Variant SH3 domain	K20066 SH3 domain-binding protein 4 | (RefSeq) SH3BP4; SH3 domain binding protein 4	sp|Q9P0V3|SH3B4_HUMAN	tr|L8HP30|L8HP30_BOSMU
BmuPB011929	1.98	4.47	5.74	0	-5.74	GO:0005337; nucleoside transmembrane transporter activity; Molecular Function GO:0006810; transport; Biological Process GO:0016021; integral to membrane; Cellular Component GO:0055085; transmembrane transport; Biological Process	IPR002259; Equilibrative nucleoside transporter IPR011701; Major facilitator superfamily IPR020846; Major facilitator superfamily domain	K08180 MFS transporter, MCP family, solute carrier family 16 (monocarboxylic acid transporters), member 3 | (RefSeq) SLC16A3, MCT4; solute carrier family 16 member 3	sp|O35910|MOT4_RAT	tr|F1MXZ2|F1MXZ2_BOVIN
BmuPB015936	9.35	13.65	7.22	1.44	-5.78	GO:0004930; G-protein coupled receptor activity; Molecular Function GO:0007186; G-protein coupled receptor signaling pathway; Biological Process GO:0007200; phospholipase C-activating G-protein coupled receptor signaling pathway; Biological Process GO:0016021; integral to membrane; Cellular Component GO:0042312; regulation of vasodilation; Biological Process GO:0045028; G-protein coupled purinerg…	IPR000276; G protein-coupled receptor, rhodopsin-like IPR000356; P2Y2 purinoceptor IPR017452; GPCR, rhodopsin-like, 7TM	K04269 purinergic receptor P2Y, G protein-coupled, 2 | (RefSeq) P2RY2; purinergic receptor P2Y2	sp|P41231|P2RY2_HUMAN	tr|L8IR14|L8IR14_BOSMU
BmuPB007261	12.19	6.13	6.76	0.96	-5.8	GO:0001558; regulation of cell growth; Biological Process GO:0004339; glucan 1,4-alpha-glucosidase activity; Molecular Function GO:0004867; serine-type endopeptidase inhibitor activity; Molecular Function GO:0005515; protein binding; Molecular Function GO:0005520; insulin-like growth factor binding; Molecular Function GO:0005576; extracellular region; Cellular Component GO:0005976; polysaccharide…	IPR000165; Glucoamylase IPR000867; Insulin-like growth factor-binding protein, IGFBP IPR001007; von Willebrand factor, type C IPR004094; Proteinase inhibitor I15, antistasin-like IPR006552; VWC out	no KO assigned | (RefSeq) CRIM1; cysteine rich transmembrane BMP regulator 1	sp|Q9JLL0|CRIM1_MOUSE	tr|F1MW38|F1MW38_BOVIN
BmuPB005613	10.77	10.36	7.37	1.51	-5.86	GO:0000786; nucleosome; Cellular Component GO:0003677; DNA binding; Molecular Function GO:0005515; protein binding; Molecular Function GO:0005634; nucleus; Cellular Component GO:0006334; nucleosome assembly; Biological Process GO:0008270; zinc ion binding; Molecular Function GO:0018024; histone-lysine N-methyltransferase activity; Molecular Function	IPR000313; PWWP domain IPR001214; SET domain IPR001965; Zinc finger, PHD-type IPR003616; Post-SET domain IPR005819; Histone H5 IPR006560; AWS IPR019787; Zinc finger, PHD-finger	K11425 histone-lysine N-methyltransferase NSD3 [EC:2.1.1.43] | (RefSeq) NSD3, WHSC1L1; nuclear receptor binding SET domain protein 3	sp|Q9BZ95|NSD3_HUMAN	tr|L8IQA6|L8IQA6_BOSMU
BmuPB007986	11.1	9.92	7.05	1.16	-5.89	GO:0004672; protein kinase activity; Molecular Function GO:0004707; MAP kinase activity; Molecular Function GO:0004713; protein tyrosine kinase activity; Molecular Function GO:0005524; ATP binding; Molecular Function GO:0006468; protein phosphorylation; Biological Process	IPR000719; Protein kinase domain IPR001245; Serine-threonine/tyrosine-protein kinase catalytic domain IPR002290; Serine/threonine- / dual specificity protein kinase, catalytic domain IPR008351; Mitogen-activated protein (MAP) kinase, JNK IPR020635; Tyrosine-protein kinase, catalytic domain	K08825 dual specificity tyrosine-phosphorylation-regulated kinase 1 [EC:2.7.12.1] | (RefSeq) DYRK1A; dual specificity tyrosine phosphorylation regulated kinase 1A	sp|Q13627|DYR1A_HUMAN	tr|L8IEU9|L8IEU9_BOSMU
BmuPB002916	7.88	10.06	7.6	1.69	-5.91	GO:0004672; protein kinase activity; Molecular Function GO:0004713; protein tyrosine kinase activity; Molecular Function GO:0005524; ATP binding; Molecular Function GO:0006468; protein phosphorylation; Biological Process GO:0035556; intracellular signal transduction; Biological Process GO:0045735; nutrient reservoir activity; Molecular Function	IPR000719; Protein kinase domain IPR001245; Serine-threonine/tyrosine-protein kinase catalytic domain IPR001376; Gliadin, alpha/beta IPR002219; Protein kinase C-like, phorbol ester/diacylglycerol binding IPR002290; Serine/threonine- / dual specificity protein kinase, catalytic domain IPR020635; Tyrosine-protein kinase, catalytic domain	K14958 kinase suppressor of Ras 1 | (RefSeq) KSR1; kinase suppressor of ras 1	sp|Q8IVT5|KSR1_HUMAN	tr|E1BFS2|E1BFS2_BOVIN
BmuPB002692	11.64	11.26	8.13	2.2	-5.93	GO:0004672; protein kinase activity; Molecular Function GO:0004713; protein tyrosine kinase activity; Molecular Function GO:0004995; tachykinin receptor activity; Molecular Function GO:0005515; protein binding; Molecular Function GO:0005524; ATP binding; Molecular Function GO:0005886; plasma membrane; Cellular Component GO:0006468; protein phosphorylation; Biological Process GO:0007186; G-protein…	IPR000719; Protein kinase domain IPR000913; Neurokinin NK2 receptor IPR001245; Serine-threonine/tyrosine-protein kinase catalytic domain IPR002290; Serine/threonine- / dual specificity protein kinase, catalytic domain IPR003596; Immunoglobulin V-set, subgroup IPR003598; Immunoglobulin subtype 2 IPR003599; Immunoglobulin subtype IPR007110; Immunoglobulin-like domain IPR013098; Immunoglobulin I-set…	K05096 FMS-like tyrosine kinase 1 [EC:2.7.10.1] | (RefSeq) FLT1; fms related tyrosine kinase 1	sp|P17948|VGFR1_HUMAN	tr|F1MDD9|F1MDD9_BOVIN
BmuPB011288	7.26	8.11	6.85	0.88	-5.97	GO:0005515; protein binding; Molecular Function GO:0005634; nucleus; Cellular Component GO:0006814; sodium ion transport; Biological Process GO:0006885; regulation of pH; Biological Process GO:0008270; zinc ion binding; Molecular Function GO:0015385; sodium:hydrogen antiporter activity; Molecular Function GO:0016021; integral to membrane; Cellular Component	IPR001214; SET domain IPR001953; Na+/H+ exchanger, isoform 2 (NHE2) IPR001965; Zinc finger, PHD-type IPR003616; Post-SET domain IPR003888; FY-rich, N-terminal IPR003889; FY-rich, C-terminal IPR019787; Zinc finger, PHD-finger	K09188 histone-lysine N-methyltransferase MLL3 [EC:2.1.1.43] | (RefSeq) KMT2C; lysine methyltransferase 2C	sp|Q8NEZ4|MLL3_HUMAN	tr|L8HVD1|L8HVD1_BOSMU
BmuPB013913	4.52	10.39	5.97	0	-5.97	GO:0001539; ciliary or flagellar motility; Biological Process GO:0003700; sequence-specific DNA binding transcription factor activity; Molecular Function GO:0003774; motor activity; Molecular Function GO:0005634; nucleus; Cellular Component GO:0006355; regulation of transcription, DNA-dependent; Biological Process GO:0006935; chemotaxis; Biological Process GO:0009288; bacterial-type flagellum; Ce…	IPR000418; Ets domain IPR003118; Pointed domain IPR018006; Flagellar FliJ, proteobacteria	K09436 friend leukemia integration 1 transcription factor | (RefSeq) FLI1; Fli-1 proto-oncogene, ETS transcription factor	sp|Q29RS8|FLI1_BOVIN	tr|F1MGF9|F1MGF9_BOVIN
BmuPB014412	4.96	7.77	6.05	0.08	-5.97	GO:0005509; calcium ion binding; Molecular Function GO:0005515; protein binding; Molecular Function GO:0007160; cell-matrix adhesion; Biological Process	IPR000033; LDLR class B repeat IPR000716; Thyroglobulin type-1 IPR000742; Epidermal growth factor-like domain IPR001436; Alpha crystallin/Heat shock protein IPR001881; EGF-like calcium-binding domain IPR003886; Nidogen, extracellular domain IPR006605; G2 nidogen/fibulin G2F IPR024731; EGF domain, merozoite surface protein 1-like IPR026823; Complement Clr-like EGF domain	K06826 nidogen (entactin) | (RefSeq) NID1; nidogen 1	sp|P14543|NID1_HUMAN	tr|A6QNS6|A6QNS6_BOVIN
BmuPB013747	15.16	4.18	6.66	0.68	-5.98	GO:0004672; protein kinase activity; Molecular Function GO:0004713; protein tyrosine kinase activity; Molecular Function GO:0005524; ATP binding; Molecular Function GO:0006468; protein phosphorylation; Biological Process GO:0007155; cell adhesion; Biological Process	IPR000719; Protein kinase domain IPR001245; Serine-threonine/tyrosine-protein kinase catalytic domain IPR002290; Serine/threonine- / dual specificity protein kinase, catalytic domain IPR006129; Adhesin B IPR020635; Tyrosine-protein kinase, catalytic domain	K06276 3-phosphoinositide dependent protein kinase-1 [EC:2.7.11.1] | (RefSeq) PDPK1; 3-phosphoinositide dependent protein kinase 1	sp|O55173|PDPK1_RAT	tr|F1MQJ7|F1MQJ7_BOVIN
BmuPB009393	5.4	3.46	6.26	0.21	-6.05	GO:0003700; sequence-specific DNA binding transcription factor activity; Molecular Function GO:0005622; intracellular; Cellular Component GO:0005667; transcription factor complex; Cellular Component GO:0006355; regulation of transcription, DNA-dependent; Biological Process GO:0007179; transforming growth factor beta receptor signaling pathway; Biological Process	IPR001132; SMAD domain, Dwarfin-type IPR003619; MAD homology 1, Dwarfin-type IPR013019; MAD homology, MH1 IPR013790; Dwarfin	K04500 mothers against decapentaplegic homolog 2/3 | (RefSeq) SMAD3; SMAD family member 3	sp|P84025|SMAD3_RAT	tr|G1RRB2|G1RRB2_NOMLE
BmuPB010224	12.68	5.35	6.24	0.19	-6.05	GO:0001505; regulation of neurotransmitter levels; Biological Process GO:0004930; G-protein coupled receptor activity; Molecular Function GO:0004969; histamine receptor activity; Molecular Function GO:0007186; G-protein coupled receptor signaling pathway; Biological Process GO:0016021; integral to membrane; Cellular Component	IPR001828; Extracellular ligand-binding receptor IPR003980; Histamine H3 receptor IPR011500; GPCR, family 3, nine cysteines domain IPR017978; GPCR, family 3, C-terminal	K04604 metabotropic glutamate receptor 5 | (RefSeq) Grm5; glutamate metabotropic receptor 5	sp|P31424|GRM5_RAT	tr|F7CG74|F7CG74_CALJA
BmuPB001880	3.13	2.62	6.29	0.22	-6.07	GO:0016055; Wnt receptor signaling pathway; Biological Process	IPR000533; Tropomyosin IPR008636; Hook-related protein family IPR027719; Protein Daple	no KO assigned | (RefSeq) CCDC88C; coiled-coil domain containing 88C	sp|Q9P219|DAPLE_HUMAN	tr|E1BCQ3|E1BCQ3_BOVIN
BmuPB000121	8.39	14.14	6.95	0.83	-6.12	GO:0004930; G-protein coupled receptor activity; Molecular Function GO:0005515; protein binding; Molecular Function GO:0007186; G-protein coupled receptor signaling pathway; Biological Process GO:0016021; integral to membrane; Cellular Component	IPR000980; SH2 domain IPR003595; Protein-tyrosine phosphatase, catalytic IPR006020; Phosphotyrosine interaction domain IPR013625; Tensin phosphotyrosine-binding domain IPR014019; Phosphatase tensin type IPR014020; Tensin phosphatase, C2 domain IPR022335; G protein-coupled receptor 153	K18080 tensin | (RefSeq) TNS1; tensin 1	sp|Q9GLM4|TENS1_BOVIN	tr|L8IZG4|L8IZG4_BOSMU
BmuPB012474	7.15	5.97	7.22	1.03	-6.19	GO:0005515; protein binding; Molecular Function GO:0006355; regulation of transcription, DNA-dependent; Biological Process GO:0009584; detection of visible light; Biological Process GO:0046872; metal ion binding; Molecular Function	IPR000210; BTB/POZ-like IPR001294; Phytochrome IPR007087; Zinc finger, C2H2 IPR013069; BTB/POZ IPR015880; Zinc finger, C2H2-like	K10512 zinc finger and BTB domain-containing protein 40 | (RefSeq) ZBTB40; zinc finger and BTB domain containing 40	sp|Q9NUA8|ZBT40_HUMAN	tr|L8I015|L8I015_BOSMU
BmuPB008955	9.19	6.66	6.53	0.09	-6.44	GO:0004994; somatostatin receptor activity; Molecular Function GO:0007186; G-protein coupled receptor signaling pathway; Biological Process GO:0008285; negative regulation of cell proliferation; Biological Process GO:0016021; integral to membrane; Cellular Component	IPR001116; Somatostatin receptor 1 IPR026156; Folliculin-interacting protein family	K20401 folliculin-interacting protein 2 | (RefSeq) FNIP2; folliculin interacting protein 2	sp|Q9P278|FNIP2_HUMAN	tr|L8IG84|L8IG84_BOSMU
BmuPB000179	5.2	5.62	6.49	0	-6.49	GO:0001525; angiogenesis; Biological Process GO:0005021; vascular endothelial growth factor-activated receptor activity; Molecular Function GO:0007155; cell adhesion; Biological Process GO:0007186; G-protein coupled receptor signaling pathway; Biological Process GO:0007411; axon guidance; Biological Process GO:0016020; membrane; Cellular Component GO:0016021; integral to membrane; Cellular Compon…	IPR000421; Coagulation factor 5/8 C-terminal type domain IPR000859; CUB domain IPR000998; MAM domain IPR001234; GPCR, family 3, metabotropic glutamate receptor 3 IPR022579; Neuropilin-1, C-terminal IPR027143; Neuropilin-2	K06819 neuropilin 2 | (RefSeq) NRP2; neuropilin 2	sp|O60462|NRP2_HUMAN	tr|L8I0U2|L8I0U2_BOSMU
BmuPB007991	9.36	11.64	8.38	1.88	-6.5	GO:0003824; catalytic activity; Molecular Function GO:0004077; biotin-[acetyl-CoA-carboxylase] ligase activity; Molecular Function GO:0005576; extracellular region; Cellular Component GO:0006464; cellular protein modification process; Biological Process GO:0006955; immune response; Biological Process GO:0008009; chemokine activity; Molecular Function GO:0016020; membrane; Cellular Component	IPR003142; Biotin protein ligase, C-terminal IPR004143; Biotin/lipoate A/B protein ligase IPR004408; Biotin--acetyl-CoA-carboxylase ligase IPR008097; CX3C chemokine ligand 1	K01942 biotin--protein ligase [EC:6.3.4.9 6.3.4.10 6.3.4.11 6.3.4.15] | (RefSeq) HLCS; holocarboxylase synthetase	sp|P50747|BPL1_HUMAN	tr|A8E662|A8E662_BOVIN
BmuPB004327	9.22	3.86	7.49	0.98	-6.51	GO:0006024; glycosaminoglycan biosynthetic process; Biological Process GO:0008375; acetylglucosaminyltransferase activity; Molecular Function GO:0016020; membrane; Cellular Component GO:0030158; protein xylosyltransferase activity; Molecular Function	IPR000533; Tropomyosin IPR003406; Glycosyl transferase, family 14 IPR024448; Xylosyltransferase	K00771 protein xylosyltransferase [EC:2.4.2.26] | (RefSeq) XYLT1; xylosyltransferase I	sp|Q86Y38|XYLT1_HUMAN	tr|F1N211|F1N211_BOVIN
BmuPB001681	8.21	5.91	7.22	0.67	-6.55	GO:0003677; DNA binding; Molecular Function GO:0005506; iron ion binding; Molecular Function GO:0008270; zinc ion binding; Molecular Function GO:0010181; FMN binding; Molecular Function GO:0055114; oxidation-reduction process; Biological Process	IPR001094; Flavodoxin IPR002653; Zinc finger, A20-type IPR003323; Ovarian tumour, otubain	K11860 OTU domain-containing protein 7 [EC:3.4.19.12] | (RefSeq) OTUD7A; OTU deubiquitinase 7A	sp|Q8TE49|OTU7A_HUMAN	tr|F1MZ13|F1MZ13_BOVIN
BmuPB006147	12.23	11.77	8.16	1.59	-6.57	GO:0005515; protein binding; Molecular Function GO:0008270; zinc ion binding; Molecular Function	IPR001452; Src homology-3 domain IPR001781; Zinc finger, LIM-type IPR003127; Sorbin-like IPR006643; ZASP IPR011511; Variant SH3 domain	K06086 sorbin and SH3 domain containing 1 | (RefSeq) SORBS1; sorbin and SH3 domain containing 1	sp|Q62417|SRBS1_MOUSE	tr|G1PH67|G1PH67_MYOLU
BmuPB021256	5.85	5.32	6.59	0	-6.59	GO:0007218; neuropeptide signaling pathway; Biological Process	IPR000703; Proenkephalin A	K16776 neuron navigator 1 | (RefSeq) neuron navigator 1	sp|Q8CH77|NAV1_MOUSE	tr|H2RDF1|H2RDF1_PANTR
BmuPB010446	11.16	2.98	7.14	0.39	-6.75	GO:0003700; sequence-specific DNA binding transcription factor activity; Molecular Function GO:0005634; nucleus; Cellular Component GO:0006355; regulation of transcription, DNA-dependent; Biological Process GO:0043565; sequence-specific DNA binding; Molecular Function	IPR000972; Octamer-binding transcription factor IPR001766; Transcription factor, fork head	K09409 forkhead box protein P | (RefSeq) FOXP1; forkhead box P1	sp|A4IFD2|FOXP1_BOVIN	tr|M3YZY5|M3YZY5_MUSPF
BmuPB019929	8.53	5.62	6.96	0.2	-6.76	GO:0008017; microtubule binding; Molecular Function GO:0019900; kinase binding; Molecular Function	IPR000533; Tropomyosin IPR024836; Janus kinase and microtubule-interacting protein	no KO assigned | (RefSeq) JAKMIP3; Janus kinase and microtubule interacting protein 3	sp|Q5VZ66|JKIP3_HUMAN	tr|F1N3S7|F1N3S7_BOVIN
BmuPB012919	9.25	9.6	9.23	2.39	-6.84	GO:0004601; peroxidase activity; Molecular Function GO:0005201; extracellular matrix structural constituent; Molecular Function GO:0005581; collagen; Cellular Component GO:0006979; response to oxidative stress; Biological Process GO:0020037; heme binding; Molecular Function GO:0055114; oxidation-reduction process; Biological Process	IPR001442; Collagen IV, non-collagenous IPR001621; Fungal ligninase IPR008160; Collagen triple helix repeat	K06237 collagen, type IV, alpha | (RefSeq) COL4A1; collagen type IV alpha 1 chain	sp|P02463|CO4A1_MOUSE	tr|G1K238|G1K238_BOVIN
BmuPB014915	13.06	7.51	8.15	1.27	-6.88	GO:0000226; microtubule cytoskeleton organization; Biological Process GO:0001578; microtubule bundle formation; Biological Process GO:0004930; G-protein coupled receptor activity; Molecular Function GO:0005874; microtubule; Cellular Component GO:0006915; apoptotic process; Biological Process GO:0007186; G-protein coupled receptor signaling pathway; Biological Process GO:0008017; microtubule bindi…	IPR022335; G protein-coupled receptor 153 IPR026074; Microtubule associated protein 1 IPR027322; Microtubule-associated protein 1S	K10429 microtubule-associated protein 1 | (RefSeq) MAP1S; microtubule associated protein 1S	sp|A6QQ70|MAP1S_BOVIN	tr|F1N1H2|F1N1H2_BOVIN
BmuPB013910	16.49	4.53	7.66	0.67	-6.99	GO:0003677; DNA binding; Molecular Function GO:0005524; ATP binding; Molecular Function GO:0006260; DNA replication; Biological Process GO:0007165; signal transduction; Biological Process	IPR000198; Rho GTPase-activating protein domain IPR001208; Mini-chromosome maintenance, DNA-dependent ATPase	K20647 Rho GTPase-activating protein 32 | (RefSeq) ARHGAP32; Rho GTPase activating protein 32	sp|Q811P8|RHG32_MOUSE	tr|F1N7Q8|F1N7Q8_BOVIN
BmuPB009195	12.17	9.07	8.55	1.55	-7	GO:0005085; guanyl-nucleotide exchange factor activity; Molecular Function GO:0005515; protein binding; Molecular Function GO:0005543; phospholipid binding; Molecular Function GO:0005622; intracellular; Cellular Component GO:0007186; G-protein coupled receptor signaling pathway; Biological Process GO:0007264; small GTPase mediated signal transduction; Biological Process GO:0016021; integral to me…	IPR001849; Pleckstrin homology domain IPR001895; Guanine-nucleotide dissociation stimulator CDC25 IPR002277; Lysophosphatidic acid receptor EDG-2 IPR008937; Ras guanine nucleotide exchange factor	no KO assigned | (RefSeq) RALGPS1; Ral GEF with PH domain and SH3 binding motif 1	sp|A2AR50|RGPS1_MOUSE	tr|J9P7P9|J9P7P9_CANFA
BmuPB001395	4.51	10.58	7.19	0.16	-7.03	GO:0004016; adenylate cyclase activity; Molecular Function GO:0005215; transporter activity; Molecular Function GO:0005886; plasma membrane; Cellular Component GO:0009190; cyclic nucleotide biosynthetic process; Biological Process GO:0016021; integral to membrane; Cellular Component GO:0016849; phosphorus-oxygen lyase activity; Molecular Function GO:0035556; intracellular signal transduction; Bio…	IPR001054; Adenylyl cyclase class-3/4/guanylyl cyclase IPR001958; Tetracycline resistance protein, TetA/multidrug resistance protein MdtG IPR009398; Adenylate cyclase-like	K08047 adenylate cyclase 7 [EC:4.6.1.1] | (RefSeq) ADCY7; adenylate cyclase 7	sp|Q29450|ADCY7_BOVIN	tr|L8I816|L8I816_BOSMU
BmuPB002716	6.68	9.85	7.47	0.41	-7.06	GO:0005089; Rho guanyl-nucleotide exchange factor activity; Molecular Function GO:0005515; protein binding; Molecular Function GO:0005543; phospholipid binding; Molecular Function GO:0035023; regulation of Rho protein signal transduction; Biological Process	IPR000219; Dbl homology (DH) domain IPR001452; Src homology-3 domain IPR001849; Pleckstrin homology domain IPR020478; AT hook-like	K05769 Rho guanine nucleotide exchange factor 4/29 | (RefSeq) SPATA13; spermatogenesis associated 13	sp|Q5DU57|SPT13_MOUSE	tr|F1N657|F1N657_BOVIN
BmuPB015314	7.05	8.8	7.47	0.29	-7.18	GO:0006814; sodium ion transport; Biological Process GO:0006885; regulation of pH; Biological Process GO:0015385; sodium:hydrogen antiporter activity; Molecular Function GO:0016021; integral to membrane; Cellular Component GO:0016055; Wnt receptor signaling pathway; Biological Process	IPR001953; Na+/H+ exchanger, isoform 2 (NHE2) IPR009071; High mobility group box domain IPR013558; CTNNB1 binding, N-teminal IPR024940; Transcription factor TCF/LEF	K04491 transcription factor 7-like 2 | (RefSeq) TCF7L2; transcription factor 7 like 2	sp|Q9NQB0|TF7L2_HUMAN	tr|K9ILR6|K9ILR6_DESRO
BmuPB008693	8.35	9.31	8.94	1.75	-7.19	GO:0005515; protein binding; Molecular Function GO:0005622; intracellular; Cellular Component GO:0042981; regulation of apoptotic process; Biological Process	IPR000839; Porin, Oms28 type IPR001315; CARD domain IPR001452; Src homology-3 domain IPR001478; PDZ domain	no KO assigned | (RefSeq) DLG5; discs large MAGUK scaffold protein 5	sp|Q8TDM6|DLG5_HUMAN	tr|L8IMM2|L8IMM2_BOSMU
BmuPB002476	18.18	9.77	8.59	1.36	-7.23	GO:0003677; DNA binding; Molecular Function GO:0003723; RNA binding; Molecular Function GO:0005515; protein binding; Molecular Function GO:0006807; nitrogen compound metabolic process; Biological Process GO:0007155; cell adhesion; Biological Process GO:0019058; viral infectious cycle; Biological Process GO:0019062; viral attachment to host cell; Biological Process	IPR000931; Adenovirus fibre protein IPR003890; MIF4G-like, type 3 IPR005483; Carbamoyl-phosphate synthase large subunit, CPSase domain	no KO assigned | (RefSeq) CTIF; cap binding complex dependent translation initiation factor	sp|O43310|CTIF_HUMAN	tr|E1BGJ9|E1BGJ9_BOVIN
BmuPB017726	11.31	8.8	8.73	1.48	-7.25	GO:0015012; heparan sulfate proteoglycan biosynthetic process; Biological Process GO:0016021; integral to membrane; Cellular Component GO:0016758; transferase activity, transferring hexosyl groups; Molecular Function GO:0031227; intrinsic to endoplasmic reticulum membrane; Cellular Component	IPR004263; Exostosin-like IPR015338; EXTL2, alpha-1,4-N-acetylhexosaminyltransferase IPR027674; Exostosin 3/Exostosin-like 3	K02370 alpha-1,4-N-acetylglucosaminyltransferase EXTL3 [EC:2.4.1.223 2.4.1.224] | (RefSeq) EXTL3; exostosin like glycosyltransferase 3	sp|O43909|EXTL3_HUMAN	tr|A2VE26|A2VE26_BOVIN
BmuPB008456	10.65	9.95	8.5	1.23	-7.27	GO:0004553; hydrolase activity, hydrolyzing O-glycosyl compounds; Molecular Function GO:0016787; hydrolase activity; Molecular Function GO:0030245; cellulose catabolic process; Biological Process	IPR004843; Phosphoesterase domain IPR016288; 1, 4-beta cellobiohydrolase	no KO assigned | (RefSeq) MPPED2; metallophosphoesterase domain containing 2	sp|Q5REB1|MPPD2_PONAB	tr|M3YIJ1|M3YIJ1_MUSPF
BmuPB014488	9.74	11.55	9.15	1.84	-7.31	GO:0005515; protein binding; Molecular Function GO:0005737; cytoplasm; Cellular Component GO:0007154; cell communication; Biological Process GO:0035091; phosphatidylinositol binding; Molecular Function	IPR000839; Porin, Oms28 type IPR001683; Phox homologous domain IPR004148; BAR domain	K17921 sorting nexin-7/30 | (RefSeq) SNX30; sorting nexin family member 30	sp|Q5VWJ9|SNX30_HUMAN	tr|M3Y8M5|M3Y8M5_MUSPF
BmuPB014121	4.16	6.39	7.81	0.38	-7.43	GO:0005249; voltage-gated potassium channel activity; Molecular Function GO:0006813; potassium ion transport; Biological Process GO:0007165; signal transduction; Biological Process GO:0016020; membrane; Cellular Component	IPR000159; Ras-association IPR005425; Potassium channel, voltage-dependent, beta subunit, KCNE2 IPR011524; SARAH domain	K09852 Ras association domain-containing protein 3 | (RefSeq) RASSF3; Ras association domain family member 3	sp|Q86WH2|RASF3_HUMAN	tr|L8I4N3|L8I4N3_BOSMU
BmuPB004724	9.25	11.68	9.56	2.11	-7.45	GO:0016021; integral to membrane; Cellular Component	IPR003004; GspF/PilC family IPR004254; Hly-III-related	K11064 monocyte to macrophage differentiation protein | (RefSeq) monocyte to macrophage differentiation factor 2-like	sp|Q8R189|PAQRA_MOUSE	tr|F1RI48|F1RI48_PIG
BmuPB021107	7.88	9.4	7.85	0.36	-7.49	GO:0004519; endonuclease activity; Molecular Function GO:0005102; receptor binding; Molecular Function GO:0009405; pathogenesis; Biological Process GO:0009617; response to bacterium; Biological Process GO:0019835; cytolysis; Biological Process	IPR003060; Pyocin S killer protein	no KO assigned | (RefSeq) chromosome unknown open reading frame, human C14orf80	sp|Q3UK37|CN080_MOUSE	tr|K7ZPV0|K7ZPV0_PIG
BmuPB013697	9.6	6.8	8.71	1.21	-7.5	GO:0001505; regulation of neurotransmitter levels; Biological Process GO:0004969; histamine receptor activity; Molecular Function GO:0007186; G-protein coupled receptor signaling pathway; Biological Process GO:0016021; integral to membrane; Cellular Component GO:0046872; metal ion binding; Molecular Function	IPR003980; Histamine H3 receptor IPR007087; Zinc finger, C2H2 IPR015880; Zinc finger, C2H2-like	K09233 zinc finger protein GLIS2 | (RefSeq) GLIS2; GLIS family zinc finger 2	sp|Q9BZE0|GLIS2_HUMAN	tr|E1BKE4|E1BKE4_BOVIN
BmuPB005059	8.79	9.71	8.13	0.43	-7.7	GO:0015846; polyamine transport; Biological Process GO:0019808; polyamine binding; Molecular Function GO:0042597; periplasmic space; Cellular Component	IPR001188; Bacterial periplasmic spermidine/putrescine-binding protein IPR019154; Arb2 domain	no KO assigned | (RefSeq) FAM172A; family with sequence similarity 172 member A	sp|Q8WUF8|F172A_HUMAN	tr|G1LJR1|G1LJR1_AILME
BmuPB015215	16.46	12.4	10.02	2.27	-7.75	GO:0004672; protein kinase activity; Molecular Function GO:0005524; ATP binding; Molecular Function GO:0006468; protein phosphorylation; Biological Process	IPR000719; Protein kinase domain	K15409 serine/threonine-protein kinase SRPK1 [EC:2.7.11.1] | (RefSeq) SRPK1; SRSF protein kinase 1	sp|Q96SB4|SRPK1_HUMAN	tr|E1BNV4|E1BNV4_BOVIN
BmuPB007954	11.07	9.15	9.61	1.82	-7.79	GO:0005097; Rab GTPase activator activity; Molecular Function GO:0005737; cytoplasm; Cellular Component GO:0008157; protein phosphatase 1 binding; Molecular Function GO:0008599; protein phosphatase type 1 regulator activity; Molecular Function GO:0032313; regulation of Rab GTPase activity; Biological Process	IPR000195; Rab-GTPase-TBC domain IPR026241; GLC7-interacting protein 4	K18469 TBC1 domain family member 5 | (RefSeq) TBC1D5; TBC1 domain family member 5	sp|Q92609|TBCD5_HUMAN	tr|F1N3C5|F1N3C5_BOVIN
BmuPB000067	22.21	3.06	7.99	0.09	-7.9	GO:0004672; protein kinase activity; Molecular Function GO:0004713; protein tyrosine kinase activity; Molecular Function GO:0005515; protein binding; Molecular Function GO:0005524; ATP binding; Molecular Function GO:0006468; protein phosphorylation; Biological Process GO:0048013; ephrin receptor signaling pathway; Biological Process	IPR000719; Protein kinase domain IPR001090; Ephrin receptor ligand binding domain IPR001245; Serine-threonine/tyrosine-protein kinase catalytic domain IPR001660; Sterile alpha motif domain IPR003961; Fibronectin, type III IPR011510; Sterile alpha motif, type 2 IPR020635; Tyrosine-protein kinase, catalytic domain	K05105 Eph receptor A4 [EC:2.7.10.1] | (RefSeq) EPHA4; EPH receptor A4	sp|Q03137|EPHA4_MOUSE	tr|E1BER5|E1BER5_BOVIN
BmuPB002638	9.29	8.3	8.26	0.27	-7.99	GO:0003700; sequence-specific DNA binding transcription factor activity; Molecular Function GO:0006355; regulation of transcription, DNA-dependent; Biological Process GO:0043565; sequence-specific DNA binding; Molecular Function	IPR001766; Transcription factor, fork head	K07201 forkhead box protein O1 | (RefSeq) FOXO1, FOXO1A; forkhead box O1	sp|E1BPQ1|FOXO1_BOVIN	tr|F1RME6|F1RME6_PIG
BmuPB004317	11.56	9.07	9.64	1.6	-8.04	GO:0016831; carboxy-lyase activity; Molecular Function GO:0019752; carboxylic acid metabolic process; Biological Process GO:0030170; pyridoxal phosphate binding; Molecular Function	IPR002129; Pyridoxal phosphate-dependent decarboxylase IPR008107; Mycoplasma P48 major surface lipoprotein	no KO assigned | (RefSeq) PDXDC1; pyridoxal dependent decarboxylase domain containing 1	sp|A7MBC2|PDXD1_BOVIN	tr|L8HZ89|L8HZ89_BOSMU
BmuPB009686	2.97	8.09	8.32	0.28	-8.04	GO:0005515; protein binding; Molecular Function GO:0005737; cytoplasm; Cellular Component GO:0016175; superoxide-generating NADPH oxidase activity; Molecular Function	IPR000980; SH2 domain IPR001655; Neutrophil cytosol factor 1 IPR001660; Sterile alpha motif domain IPR011510; Sterile alpha motif, type 2	K07361 lymphocyte cytosolic protein 2 | (RefSeq) LCP2; lymphocyte cytosolic protein 2	sp|Q13094|LCP2_HUMAN	tr|Q08DS6|Q08DS6_BOVIN
BmuPB016218	9.63	10.49	9.96	1.9	-8.06	GO:0004672; protein kinase activity; Molecular Function GO:0004674; protein serine/threonine kinase activity; Molecular Function GO:0004713; protein tyrosine kinase activity; Molecular Function GO:0005515; protein binding; Molecular Function GO:0005524; ATP binding; Molecular Function GO:0005543; phospholipid binding; Molecular Function GO:0006468; protein phosphorylation; Biological Process GO:0…	IPR000342; Regulator of G protein signalling IPR000719; Protein kinase domain IPR000931; Adenovirus fibre protein IPR000961; AGC-kinase, C-terminal IPR001245; Serine-threonine/tyrosine-protein kinase catalytic domain IPR001849; Pleckstrin homology domain IPR002290; Serine/threonine- / dual specificity protein kinase, catalytic domain IPR020635; Tyrosine-protein kinase, catalytic domain	K00910 beta-adrenergic-receptor kinase [EC:2.7.11.15] | (RefSeq) GRK3, ADRBK2; G protein-coupled receptor kinase 3	sp|P26818|ARBK2_BOVIN	tr|L8IVM8|L8IVM8_BOSMU
BmuPB010902	7.65	11.3	8.23	0.1	-8.13	GO:0003735; structural constituent of ribosome; Molecular Function GO:0004725; protein tyrosine phosphatase activity; Molecular Function GO:0005198; structural molecule activity; Molecular Function GO:0005622; intracellular; Cellular Component GO:0005840; ribosome; Cellular Component GO:0005856; cytoskeleton; Cellular Component GO:0006412; translation; Biological Process GO:0006470; protein depho…	IPR000242; Protein-tyrosine phosphatase, receptor/non-receptor type IPR000299; FERM domain IPR000387; Protein-tyrosine/Dual specificity phosphatase IPR001648; Ribosomal protein S18 IPR003595; Protein-tyrosine phosphatase, catalytic IPR004080; Foot-and-mouth disease virus VP1 coat IPR018979; FERM, N-terminal IPR018980; FERM, C-terminal PH-like domain IPR019748; FERM central domain IPR019749; Band …	K18025 tyrosine-protein phosphatase non-receptor type 14/21 [EC:3.1.3.48] | (RefSeq) PTPN21; protein tyrosine phosphatase, non-receptor type 21	sp|Q62728|PTN21_RAT	tr|L8IGV3|L8IGV3_BOSMU
BmuPB001388	11.75	19.32	11.16	2.98	-8.18	GO:0001505; regulation of neurotransmitter levels; Biological Process GO:0004969; histamine receptor activity; Molecular Function GO:0007186; G-protein coupled receptor signaling pathway; Biological Process GO:0016021; integral to membrane; Cellular Component GO:0046872; metal ion binding; Molecular Function	IPR003980; Histamine H3 receptor IPR007087; Zinc finger, C2H2 IPR015880; Zinc finger, C2H2-like	K19871 sal-like protein | (RefSeq) SALL1; spalt like transcription factor 1	sp|Q9NSC2|SALL1_HUMAN	tr|E1BIR3|E1BIR3_BOVIN
BmuPB002588	12.19	13.76	11.7	3.51	-8.19	GO:0046872; metal ion binding; Molecular Function	IPR000533; Tropomyosin IPR000571; Zinc finger, CCCH-type	no KO assigned | (RefSeq) ZC3H13; zinc finger CCCH-type containing 13	sp|Q5T200|ZC3HD_HUMAN	tr|G1T8W8|G1T8W8_RABIT
BmuPB006988	6.49	14.96	9.35	1.14	-8.21	GO:0005515; protein binding; Molecular Function GO:0006814; sodium ion transport; Biological Process GO:0006885; regulation of pH; Biological Process GO:0007154; cell communication; Biological Process GO:0015385; sodium:hydrogen antiporter activity; Molecular Function GO:0016021; integral to membrane; Cellular Component GO:0035091; phosphatidylinositol binding; Molecular Function	IPR001683; Phox homologous domain IPR001953; Na+/H+ exchanger, isoform 2 (NHE2) IPR019497; Sorting nexin protein, WASP-binding domain	K17923 sorting nexin-9/18/33 | (RefSeq) SNX18, SNAG1; sorting nexin 18	sp|Q96RF0|SNX18_HUMAN	tr|A4IFN6|A4IFN6_BOVIN
BmuPB018986	8.8	14.46	9.57	1.29	-8.28	GO:0005509; calcium ion binding; Molecular Function GO:0005515; protein binding; Molecular Function GO:0007219; Notch signaling pathway; Biological Process GO:0007275; multicellular organismal development; Biological Process GO:0016020; membrane; Cellular Component GO:0016021; integral to membrane; Cellular Component GO:0030154; cell differentiation; Biological Process	IPR000742; Epidermal growth factor-like domain IPR000800; Notch domain IPR001881; EGF-like calcium-binding domain IPR002110; Ankyrin repeat IPR010660; Notch, NOD domain IPR011656; Notch, NODP domain IPR013032; EGF-like, conserved site IPR020683; Ankyrin repeat-containing domain IPR022355; Neurogenic locus Notch 4 IPR024600; Domain of unknown function DUF3454, notch	K02599 Notch 1 | (RefSeq) NOTCH1; notch 1	sp|P46531|NOTC1_HUMAN	tr|F1MSM3|F1MSM3_BOVIN
BmuPB009543	11.9	10.49	10.59	2.28	-8.31	GO:0003676; nucleic acid binding; Molecular Function GO:0003677; DNA binding; Molecular Function GO:0004386; helicase activity; Molecular Function GO:0005524; ATP binding; Molecular Function	IPR000330; SNF2-related IPR000533; Tropomyosin IPR000953; Chromo domain/shadow IPR001650; Helicase, C-terminal IPR014001; Helicase, superfamily 1/2, ATP-binding domain IPR017984; Chromo domain subgroup IPR023780; Chromo domain IPR025260; Domain of unknown function DUF4208	K20091 chromodomain-helicase-DNA-binding protein 2 [EC:3.6.4.12] | (RefSeq) CHD2; chromodomain helicase DNA binding protein 2	sp|O14647|CHD2_HUMAN	tr|G3MXX3|G3MXX3_BOVIN
BmuPB004701	7.45	11.74	9.65	1.3	-8.35	GO:0004806; triglyceride lipase activity; Molecular Function GO:0006629; lipid metabolic process; Biological Process GO:0006814; sodium ion transport; Biological Process GO:0015655; alanine:sodium symporter activity; Molecular Function GO:0016020; membrane; Cellular Component GO:0032328; alanine transport; Biological Process	IPR001463; Sodium:alanine symporter IPR002921; Lipase, class 3	K13806 sn1-specific diacylglycerol lipase [EC:3.1.1.-] | (RefSeq) DAGLB; diacylglycerol lipase beta	sp|Q8NCG7|DGLB_HUMAN	tr|A3KMV4|A3KMV4_BOVIN
BmuPB011225	34.47	6.5	9.05	0.7	-8.35	GO:0005515; protein binding; Molecular Function	IPR000742; Epidermal growth factor-like domain IPR001791; Laminin G domain IPR003004; GspF/PilC family IPR003585; Neurexin/syndecan/glycophorin C	K07380 contactin associated protein-like 2 | (RefSeq) CNTNAP2; contactin associated protein-like 2	sp|Q9UHC6|CNTP2_HUMAN	tr|L8HMK2|L8HMK2_BOSMU
BmuPB009558	8.47	18.41	9.38	0.95	-8.43	GO:0004519; endonuclease activity; Molecular Function GO:0005102; receptor binding; Molecular Function GO:0005198; structural molecule activity; Molecular Function GO:0005882; intermediate filament; Cellular Component GO:0008307; structural constituent of muscle; Molecular Function GO:0009405; pathogenesis; Biological Process GO:0009617; response to bacterium; Biological Process GO:0019835; cytol…	IPR001664; Intermediate filament protein IPR003060; Pyocin S killer protein IPR027693; Synemin	K10376 desmuslin | (RefSeq) SYNM, DMN; synemin	sp|O15061|SYNEM_HUMAN	tr|E1BIS6|E1BIS6_BOVIN
BmuPB008931	8.25	7.64	10.34	1.8	-8.54	GO:0005515; protein binding; Molecular Function GO:0008270; zinc ion binding; Molecular Function GO:0009306; protein secretion; Biological Process	IPR000253; Forkhead-associated (FHA) domain IPR001841; Zinc finger, RING-type IPR003065; Invasion protein B	K10644 E3 ubiquitin-protein ligase CHFR [EC:2.3.2.27] | (RefSeq) CHFR; checkpoint with forkhead and ring finger domains	sp|Q96EP1|CHFR_HUMAN	tr|E1BBP0|E1BBP0_BOVIN
BmuPB005673	17.92	12.12	9.8	1.26	-8.54	GO:0003677; DNA binding; Molecular Function GO:0003700; sequence-specific DNA binding transcription factor activity; Molecular Function GO:0003707; steroid hormone receptor activity; Molecular Function GO:0004879; ligand-activated sequence-specific DNA binding RNA polymerase II transcription factor activity; Molecular Function GO:0005634; nucleus; Cellular Component GO:0006355; regulation of tran…	IPR000536; Nuclear hormone receptor, ligand-binding, core IPR001628; Zinc finger, nuclear hormone receptor-type IPR001723; Steroid hormone receptor IPR003079; Nuclear receptor ROR	K08531 nuclear receptor subfamily 1 group D member 2 | (RefSeq) NR1D2; nuclear receptor subfamily 1 group D member 2	sp|Q14995|NR1D2_HUMAN	tr|L8IGN3|L8IGN3_BOSMU
BmuPB002847	13.94	11.55	11.35	2.62	-8.73	GO:0003824; catalytic activity; Molecular Function GO:0003989; acetyl-CoA carboxylase activity; Molecular Function GO:0004075; biotin carboxylase activity; Molecular Function GO:0005509; calcium ion binding; Molecular Function GO:0005524; ATP binding; Molecular Function GO:0006633; fatty acid biosynthetic process; Biological Process GO:0007156; homophilic cell adhesion; Biological Process GO:0007…	IPR000022; Carboxyl transferase IPR000089; Biotin/lipoyl attachment IPR001234; GPCR, family 3, metabotropic glutamate receptor 3 IPR002126; Cadherin IPR005479; Carbamoyl-phosphate synthetase large subunit-like, ATP-binding domain IPR005481; Carbamoyl-phosphate synthase, large subunit, N-terminal IPR005482; Biotin carboxylase, C-terminal IPR011761; ATP-grasp fold IPR011762; Acetyl-coenzyme A carbo…	K11262 acetyl-CoA carboxylase / biotin carboxylase 1 [EC:6.4.1.2 6.3.4.14] | (RefSeq) ACACA; acetyl-CoA carboxylase alpha	sp|Q9TTS3|ACACA_BOVIN	tr|M3YUC2|M3YUC2_MUSPF
BmuPB017985	14.98	7.82	9.65	0.89	-8.76	GO:0004842; ubiquitin-protein ligase activity; Molecular Function GO:0030141; secretory granule; Cellular Component	IPR000569; HECT IPR001819; Chromogranin A/B	K17849 E3 ubiquitin-protein ligase HECTD4 [EC:2.3.2.26] | (RefSeq) HECTD4; HECT domain E3 ubiquitin protein ligase 4	sp|Q9Y4D8|HECD4_HUMAN	tr|E2R0K6|E2R0K6_CANFA
BmuPB006689	19.82	10.56	9.44	0.67	-8.77	GO:0004930; G-protein coupled receptor activity; Molecular Function GO:0016020; membrane; Cellular Component	IPR000620; Drug/metabolite transporter IPR003051; GPCR, family 2, corticotropin releasing factor receptor IPR004853; Triose-phosphate transporter domain	K15284 solute carrier family 35, member E2 | (RefSeq) SLC35E2, SLC35E2B; solute carrier family 35, member E2	sp|Q8C811|S35E2_MOUSE	tr|L8IZG2|L8IZG2_BOSMU
BmuPB008401	14.81	12.65	9.18	0.39	-8.79	GO:0005515; protein binding; Molecular Function	IPR001202; WW domain IPR001478; PDZ domain IPR008144; Guanylate kinase-like IPR008145; Guanylate kinase/L-type calcium channel beta subunit IPR023249; FAM153	K05629 atrophin-1 interacting protein 1 | (RefSeq) MAGI2; membrane associated guanylate kinase, WW and PDZ domain containing 2	sp|Q86UL8|MAGI2_HUMAN	tr|L8IKY5|L8IKY5_BOSMU
BmuPB001631	9.16	9.34	9.44	0.46	-8.98	GO:0003723; RNA binding; Molecular Function GO:0004930; G-protein coupled receptor activity; Molecular Function GO:0005515; protein binding; Molecular Function GO:0007186; G-protein coupled receptor signaling pathway; Biological Process GO:0008270; zinc ion binding; Molecular Function GO:0016021; integral to membrane; Cellular Component	IPR001841; Zinc finger, RING-type IPR004087; K Homology domain IPR004088; K Homology domain, type 1 IPR022335; G protein-coupled receptor 153	K15686 RNA-binding protein MEX3 [EC:2.3.2.27] | (RefSeq) MEX3B; mex-3 RNA binding family member B	sp|Q6ZN04|MEX3B_HUMAN	tr|F7ACW6|F7ACW6_MACMU
BmuPB018331	14.68	9.54	10.09	1.1	-8.99	GO:0005245; voltage-gated calcium channel activity; Molecular Function GO:0005891; voltage-gated calcium channel complex; Cellular Component GO:0070588; calcium ion transmembrane transport; Biological Process	IPR005444; Voltage-dependent calcium channel, L-type, beta-2 subunit	no KO assigned | (RefSeq) KIAA0232 ortholog	sp|Q92628|K0232_HUMAN	tr|L8HXP2|L8HXP2_BOSMU
BmuPB001904	7.67	19.16	9.66	0.62	-9.04	GO:0004994; somatostatin receptor activity; Molecular Function GO:0007186; G-protein coupled receptor signaling pathway; Biological Process GO:0016021; integral to membrane; Cellular Component	IPR001184; Somatostatin receptor 5	no KO assigned | (RefSeq) PRIMA1; proline rich membrane anchor 1	sp|Q86XR5|PRIMA_HUMAN	tr|Q2T9N5|Q2T9N5_BOVIN
BmuPB005326	10.28	6.95	10.07	0.91	-9.16	GO:0003677; DNA binding; Molecular Function GO:0005515; protein binding; Molecular Function GO:0006281; DNA repair; Biological Process	IPR002008; DNA polymerase, family X, beta-like IPR003596; Immunoglobulin V-set, subgroup IPR003598; Immunoglobulin subtype 2 IPR003599; Immunoglobulin subtype IPR003961; Fibronectin, type III IPR007110; Immunoglobulin-like domain IPR013098; Immunoglobulin I-set	K06768 Down syndrome cell adhesion molecule-like protein 1 | (GenBank) unnamed protein product	sp|Q8TD84|DSCL1_HUMAN	tr|H9FJH3|H9FJH3_MACMU
BmuPB007684	15.94	8.95	9.85	0.66	-9.19	GO:0005515; protein binding; Molecular Function GO:0007165; signal transduction; Biological Process	IPR000198; Rho GTPase-activating protein domain IPR001060; FCH domain IPR001452; Src homology-3 domain	K07526 SLIT-ROBO Rho GTPase activating protein | (RefSeq) SRGAP3; SLIT-ROBO Rho GTPase activating protein 3	sp|O43295|SRGP3_HUMAN	tr|F1MJI3|F1MJI3_BOVIN
BmuPB015583	11.57	9.73	9.46	0.26	-9.2	GO:0004974; leukotriene receptor activity; Molecular Function GO:0007186; G-protein coupled receptor signaling pathway; Biological Process GO:0016021; integral to membrane; Cellular Component GO:0046872; metal ion binding; Molecular Function	IPR003983; Leukotriene B4 type 1 receptor IPR007087; Zinc finger, C2H2 IPR015880; Zinc finger, C2H2-like	K19871 sal-like protein | (RefSeq) SALL3; spalt like transcription factor 3	sp|Q9BXA9|SALL3_HUMAN	tr|L8HWL2|L8HWL2_BOSMU
BmuPB003916	11.06	18.61	10.72	1.48	-9.24	GO:0005125; cytokine activity; Molecular Function GO:0007218; neuropeptide signaling pathway; Biological Process GO:0008083; growth factor activity; Molecular Function GO:0016021; integral to membrane; Cellular Component	IPR000703; Proenkephalin A IPR008001; Macrophage colony stimulating factor-1	K05453 macrophage colony-stimulating factor 1 | (RefSeq) CSF1; colony stimulating factor 1	sp|P09603|CSF1_HUMAN	tr|L8IWK0|L8IWK0_BOSMU
BmuPB006844	12.37	10.76	11.28	2.03	-9.25	GO:0005085; guanyl-nucleotide exchange factor activity; Molecular Function GO:0005622; intracellular; Cellular Component GO:0005737; cytoplasm; Cellular Component GO:0007165; signal transduction; Biological Process GO:0007264; small GTPase mediated signal transduction; Biological Process GO:0008157; protein phosphatase 1 binding; Molecular Function GO:0008599; protein phosphatase type 1 regulator…	IPR000159; Ras-association IPR000651; Ras-like guanine nucleotide exchange factor, N-terminal IPR001895; Guanine-nucleotide dissociation stimulator CDC25 IPR008937; Ras guanine nucleotide exchange factor IPR026241; GLC7-interacting protein 4	K17635 ral guanine nucleotide dissociation stimulator-like 1 | (RefSeq) RGL1; ral guanine nucleotide dissociation stimulator like 1	sp|Q9NZL6|RGL1_HUMAN	tr|L8IQF1|L8IQF1_BOSMU
BmuPB011476	12.97	22.38	10.55	1.2	-9.35	-	IPR023249; FAM153	no KO assigned | (RefSeq) FAM53B; family with sequence similarity 53 member B	sp|Q8BGR5|FA53B_MOUSE	tr|L8I3X0|L8I3X0_BOSMU
BmuPB014286	22.01	14.72	10.23	0.82	-9.41	GO:0004672; protein kinase activity; Molecular Function GO:0005524; ATP binding; Molecular Function GO:0006468; protein phosphorylation; Biological Process	IPR000719; Protein kinase domain IPR002290; Serine/threonine- / dual specificity protein kinase, catalytic domain	K08800 NUAK family, SNF1-like kinase [EC:2.7.11.1] | (RefSeq) NUAK1; NUAK family kinase 1	sp|O60285|NUAK1_HUMAN	tr|E1B9B6|E1B9B6_BOVIN
BmuPB018058	4.34	7.34	9.91	0.47	-9.44	GO:0004672; protein kinase activity; Molecular Function GO:0004674; protein serine/threonine kinase activity; Molecular Function GO:0004702; receptor signaling protein serine/threonine kinase activity; Molecular Function GO:0004872; receptor activity; Molecular Function GO:0005026; transforming growth factor beta receptor activity, type II; Molecular Function GO:0005524; ATP binding; Molecular Fu…	IPR000333; Activin type II/Transforming growth factor-beta II receptor IPR000719; Protein kinase domain IPR015013; Transforming growth factor beta receptor 2 ectodomain IPR017194; Transforming growth factor-beta receptor, type II	K04388 TGF-beta receptor type-2 [EC:2.7.11.30] | (RefSeq) TGFBR2; transforming growth factor beta receptor 2	sp|P37173|TGFR2_HUMAN	tr|G3MZV8|G3MZV8_BOVIN
BmuPB017103	13.62	13.65	12.49	3.04	-9.45	GO:0003677; DNA binding; Molecular Function GO:0005245; voltage-gated calcium channel activity; Molecular Function GO:0005515; protein binding; Molecular Function GO:0005891; voltage-gated calcium channel complex; Cellular Component GO:0008270; zinc ion binding; Molecular Function GO:0070588; calcium ion transmembrane transport; Biological Process	IPR001810; F-box domain IPR001965; Zinc finger, PHD-type IPR002857; Zinc finger, CXXC-type IPR003347; JmjC domain IPR005446; Voltage-dependent calcium channel, L-type, alpha-1 subunit IPR006553; Leucine-rich repeat, cysteine-containing subtype IPR019787; Zinc finger, PHD-finger	K10276 F-box and leucine-rich repeat protein 10/11 [EC:1.14.11.27] | (RefSeq) KDM2A; lysine demethylase 2A	sp|Q9Y2K7|KDM2A_HUMAN	tr|C3RZA6|C3RZA6_PIG
BmuPB008484	7.89	16.44	11.26	1.76	-9.5	GO:0005515; protein binding; Molecular Function GO:0016020; membrane; Cellular Component	IPR000210; BTB/POZ-like IPR001414; Ocular albinism protein, type 1 IPR002110; Ankyrin repeat IPR013069; BTB/POZ IPR020683; Ankyrin repeat-containing domain	K10521 ankyrin repeat and BTB/POZ domain-containing protein 2 | (RefSeq) ABTB2; ankyrin repeat and BTB domain containing 2	sp|Q8N961|ABTB2_HUMAN	tr|E1BMN7|E1BMN7_BOVIN
BmuPB015699	11.31	13.43	10.98	1.4	-9.58	GO:0000976; transcription regulatory region sequence-specific DNA binding; Molecular Function GO:0003677; DNA binding; Molecular Function GO:0003700; sequence-specific DNA binding transcription factor activity; Molecular Function GO:0004879; ligand-activated sequence-specific DNA binding RNA polymerase II transcription factor activity; Molecular Function GO:0005634; nucleus; Cellular Component GO…	IPR000047; Helix-turn-helix motif IPR001356; Homeobox domain IPR003073; Orphan nuclear receptor, NURR type IPR007087; Zinc finger, C2H2 IPR015880; Zinc finger, C2H2-like	no KO assigned | (RefSeq) ZHX2; zinc fingers and homeoboxes 2	sp|Q9Y6X8|ZHX2_HUMAN	tr|L8ISQ7|L8ISQ7_BOSMU
BmuPB014937	12.9	23.37	13.69	4.07	-9.62	GO:0003677; DNA binding; Molecular Function GO:0003774; motor activity; Molecular Function GO:0004879; ligand-activated sequence-specific DNA binding RNA polymerase II transcription factor activity; Molecular Function GO:0005515; protein binding; Molecular Function GO:0005524; ATP binding; Molecular Function GO:0005634; nucleus; Cellular Component GO:0006355; regulation of transcription, DNA-depe…	IPR000048; IQ motif, EF-hand binding site IPR000159; Ras-association IPR000198; Rho GTPase-activating protein domain IPR001609; Myosin head, motor domain IPR002219; Protein kinase C-like, phorbol ester/diacylglycerol binding IPR003071; Orphan nuclear receptor, HMR type IPR006197; Peptidase S24, LexA-like	K10360 myosin IX | (RefSeq) MYO9B; myosin IXB	sp|Q13459|MYO9B_HUMAN	tr|E1BNV7|E1BNV7_BOVIN
BmuPB020734	17.37	9.45	11.54	1.85	-9.69	GO:0003700; sequence-specific DNA binding transcription factor activity; Molecular Function GO:0005634; nucleus; Cellular Component GO:0006351; transcription, DNA-dependent; Biological Process GO:0006355; regulation of transcription, DNA-dependent; Biological Process GO:0046872; metal ion binding; Molecular Function	IPR003309; Transcription regulator SCAN IPR007087; Zinc finger, C2H2 IPR015880; Zinc finger, C2H2-like IPR023249; FAM153 IPR027775; C2H2- zinc finger protein family	K09230 SCAN domain-containing zinc finger protein | (RefSeq) PEG3; paternally expressed 3	sp|Q6H236|PEG3_BOVIN	tr|F1MBU3|F1MBU3_BOVIN
BmuPB010627	9.92	4.61	9.75	0	-9.75	GO:0004672; protein kinase activity; Molecular Function GO:0004713; protein tyrosine kinase activity; Molecular Function GO:0005524; ATP binding; Molecular Function GO:0006468; protein phosphorylation; Biological Process GO:0007218; neuropeptide signaling pathway; Biological Process	IPR000703; Proenkephalin A IPR000719; Protein kinase domain IPR001245; Serine-threonine/tyrosine-protein kinase catalytic domain IPR002290; Serine/threonine- / dual specificity protein kinase, catalytic domain IPR020635; Tyrosine-protein kinase, catalytic domain	K20876 NIMA (never in mitosis gene a)-related kinase 7 [EC:2.7.11.1] | (RefSeq) NEK7; NIMA related kinase 7	sp|Q8TDX7|NEK7_HUMAN	tr|L8IFR0|L8IFR0_BOSMU
BmuPB004688	29.59	7.38	11.55	1.69	-9.86	GO:0003700; sequence-specific DNA binding transcription factor activity; Molecular Function GO:0004672; protein kinase activity; Molecular Function GO:0004713; protein tyrosine kinase activity; Molecular Function GO:0005524; ATP binding; Molecular Function GO:0005634; nucleus; Cellular Component GO:0006355; regulation of transcription, DNA-dependent; Biological Process GO:0006468; protein phospho…	IPR000719; Protein kinase domain IPR001245; Serine-threonine/tyrosine-protein kinase catalytic domain IPR002290; Serine/threonine- / dual specificity protein kinase, catalytic domain IPR002418; Transcription regulator Myc IPR011598; Myc-type, basic helix-loop-helix (bHLH) domain IPR020635; Tyrosine-protein kinase, catalytic domain	K08898 lemur tyrosine kinase 2 [EC:2.7.10.1] | (RefSeq) LMTK2; lemur tyrosine kinase 2	sp|Q8IWU2|LMTK2_HUMAN	tr|L8I7B4|L8I7B4_BOSMU
BmuPB008271	10.03	11.87	11.16	1.25	-9.91	GO:0003777; microtubule motor activity; Molecular Function GO:0005524; ATP binding; Molecular Function GO:0005871; kinesin complex; Cellular Component GO:0007018; microtubule-based movement; Biological Process GO:0008017; microtubule binding; Molecular Function GO:0008270; zinc ion binding; Molecular Function	IPR000533; Tropomyosin IPR001752; Kinesin, motor domain IPR001876; Zinc finger, RanBP2-type IPR013913; Nucleoporin, Nup153-like IPR018892; Retro-transposon transporting, conserved site IPR022140; Kinesin protein 1B IPR027640; Kinesin-like protein	K17914 kinesin family member 13 | (RefSeq) KIF13A; kinesin family member 13A	sp|Q9H1H9|KI13A_HUMAN	tr|F1MJK2|F1MJK2_BOVIN
BmuPB010611	12.84	19.7	12.37	2.36	-10.01	GO:0005337; nucleoside transmembrane transporter activity; Molecular Function GO:0006810; transport; Biological Process GO:0007155; cell adhesion; Biological Process GO:0016020; membrane; Cellular Component GO:0016021; integral to membrane; Cellular Component	IPR002259; Equilibrative nucleoside transporter IPR008083; CD34 antigen IPR013836; CD34/Podocalyxin	K06474 CD34 antigen | (RefSeq) CD34; CD34 molecule	sp|Q28270|CD34_CANFA	tr|L8HQK6|L8HQK6_BOSMU
BmuPB018568	10.91	12.74	11.15	1.12	-10.03	GO:0005509; calcium ion binding; Molecular Function GO:0005634; nucleus; Cellular Component GO:0005922; connexon complex; Cellular Component GO:0007154; cell communication; Biological Process GO:0007156; homophilic cell adhesion; Biological Process GO:0016020; membrane; Cellular Component	IPR002126; Cadherin IPR002266; Gap junction alpha-8 protein (Cx50) IPR004367; Cyclin, C-terminal domain IPR006671; Cyclin, N-terminal IPR013763; Cyclin-like	K04503 cyclin D1 | (RefSeq) CCND1; cyclin D1	sp|Q2KI22|CCND1_BOVIN	tr|G3T0G2|G3T0G2_LOXAF
BmuPB014941	20.84	14.1	13.29	3.25	-10.04	GO:0004064; arylesterase activity; Molecular Function GO:0005576; extracellular region; Cellular Component GO:0005634; nucleus; Cellular Component GO:0006355; regulation of transcription, DNA-dependent; Biological Process	IPR003822; Paired amphipathic helix IPR008364; Paraoxonase2 IPR013194; Histone deacetylase interacting	no KO assigned | (RefSeq) SIN3B; SIN3 transcription regulator family member B	sp|O75182|SIN3B_HUMAN	tr|E1BGW5|E1BGW5_BOVIN
BmuPB014686	14.27	14.25	13.38	3.32	-10.06	GO:0005021; vascular endothelial growth factor-activated receptor activity; Molecular Function GO:0005524; ATP binding; Molecular Function GO:0005887; integral to plasma membrane; Cellular Component GO:0006468; protein phosphorylation; Biological Process GO:0048010; vascular endothelial growth factor receptor signaling pathway; Biological Process	IPR009137; Tyrosine-protein kinase, vascular endothelial growth factor receptor 3 (VEGFR3), N-terminal	K17595 spermatogenesis-associated protein 2 | (RefSeq) SPATA2; spermatogenesis associated 2	sp|Q9UM82|SPAT2_HUMAN	tr|E1BLR1|E1BLR1_BOVIN
BmuPB009120	10.05	12.19	11.58	1.49	-10.09	GO:0004672; protein kinase activity; Molecular Function GO:0004713; protein tyrosine kinase activity; Molecular Function GO:0004715; non-membrane spanning protein tyrosine kinase activity; Molecular Function GO:0004930; G-protein coupled receptor activity; Molecular Function GO:0005515; protein binding; Molecular Function GO:0005524; ATP binding; Molecular Function GO:0006468; protein phosphoryla…	IPR000719; Protein kinase domain IPR000980; SH2 domain IPR001245; Serine-threonine/tyrosine-protein kinase catalytic domain IPR001452; Src homology-3 domain IPR002290; Serine/threonine- / dual specificity protein kinase, catalytic domain IPR015015; F-actin binding IPR020478; AT hook-like IPR020635; Tyrosine-protein kinase, catalytic domain IPR022335; G protein-coupled receptor 153	K06619 abelson tyrosine-protein kinase 1 [EC:2.7.10.2] | (RefSeq) ABL1; ABL proto-oncogene 1, non-receptor tyrosine kinase	sp|P00519|ABL1_HUMAN	tr|F1MXG8|F1MXG8_BOVIN
BmuPB013678	15.22	10.21	12.28	2.16	-10.12	GO:0000786; nucleosome; Cellular Component GO:0003677; DNA binding; Molecular Function GO:0005634; nucleus; Cellular Component GO:0006334; nucleosome assembly; Biological Process GO:0016568; chromatin modification; Biological Process	IPR005819; Histone H5 IPR014840; Hpc2-related domain IPR026936; Ubinuclein-1 IPR026947; Ubinuclein middle domain IPR026949; Ubinuclein/Yemanuclein	K17492 ubinuclein | (RefSeq) UBN1; ubinuclein 1	sp|Q9NPG3|UBN1_HUMAN	tr|L8J0F7|L8J0F7_BOSMU
BmuPB011592	12.51	12.07	13.63	3.41	-10.22	GO:0003697; single-stranded DNA binding; Molecular Function GO:0005524; ATP binding; Molecular Function GO:0006281; DNA repair; Biological Process GO:0009432; SOS response; Biological Process GO:0042578; phosphoric ester hydrolase activity; Molecular Function	IPR002013; Synaptojanin, N-terminal IPR013765; DNA recombination and repair protein RecA	no KO assigned | (RefSeq) SACM1L; SAC1 suppressor of actin mutations 1-like (yeast)	sp|A6QL88|SAC1_BOVIN	tr|L8HNB5|L8HNB5_BOSMU
BmuPB005660	15.21	17.23	13.34	3.11	-10.23	GO:0004674; protein serine/threonine kinase activity; Molecular Function GO:0006468; protein phosphorylation; Biological Process GO:0016758; transferase activity, transferring hexosyl groups; Molecular Function GO:0032580; Golgi cisterna membrane; Cellular Component	IPR003547; Serine/threonine protein kinase, yersinia-type IPR008428; Chondroitin N-acetylgalactosaminyltransferase	K00746 chondroitin sulfate N-acetylgalactosaminyltransferase 1/2 [EC:2.4.1.174 2.4.1.175] | (RefSeq) CSGALNACT1; chondroitin sulfate N-acetylgalactosaminyltransferase 1	sp|Q8BJQ9|CGAT1_MOUSE	tr|L8HMM6|L8HMM6_BOSMU
BmuPB013559	6.82	9.39	10.55	0.32	-10.23	GO:0005737; cytoplasm; Cellular Component GO:0008157; protein phosphatase 1 binding; Molecular Function GO:0008599; protein phosphatase type 1 regulator activity; Molecular Function	IPR008011; Complex 1 LYR protein IPR024810; Mab-21 domain IPR026241; GLC7-interacting protein 4	no KO assigned | (RefSeq) MIEF1, SMCR7L; mitochondrial elongation factor 1	sp|Q8BGV8|MID51_MOUSE	tr|L8IF43|L8IF43_BOSMU
BmuPB002209	15.97	7.97	12.08	1.73	-10.35	GO:0000785; chromatin; Cellular Component GO:0003677; DNA binding; Molecular Function GO:0005515; protein binding; Molecular Function GO:0005634; nucleus; Cellular Component GO:0006355; regulation of transcription, DNA-dependent; Biological Process	IPR000116; High mobility group, HMG-I/HMG-Y IPR001478; PDZ domain IPR006020; Phosphotyrosine interaction domain	K04531 amyloid beta A4 precursor protein-binding family A member 1 | (RefSeq) APBA1; amyloid beta precursor protein binding family A member 1	sp|Q02410|APBA1_HUMAN	tr|F1MYC3|F1MYC3_BOVIN
BmuPB011544	11.87	10.83	11.24	0.73	-10.51	GO:0004994; somatostatin receptor activity; Molecular Function GO:0005328; neurotransmitter:sodium symporter activity; Molecular Function GO:0005369; taurine:sodium symporter activity; Molecular Function GO:0005887; integral to plasma membrane; Cellular Component GO:0006836; neurotransmitter transport; Biological Process GO:0007186; G-protein coupled receptor signaling pathway; Biological Process…	IPR000175; Sodium:neurotransmitter symporter IPR001184; Somatostatin receptor 5 IPR002434; Sodium:neurotransmitter symporter, taurine	K05039 solute carrier family 6 (neurotransmitter transporter, GABA) member 6/8/11/12/13 | (RefSeq) SLC6A6; solute carrier family 6 member 6	sp|Q9MZ34|SC6A6_BOVIN	tr|L8IDE5|L8IDE5_BOSMU
BmuPB012459	12.63	18.71	13.94	3.4	-10.54	GO:0004222; metalloendopeptidase activity; Molecular Function GO:0005249; voltage-gated potassium channel activity; Molecular Function GO:0006508; proteolysis; Biological Process GO:0006813; potassium ion transport; Biological Process GO:0016021; integral to membrane; Cellular Component	IPR000718; Peptidase M13 IPR005401; Potassium channel, voltage-dependent, beta subunit, KCNAB2 IPR008753; Peptidase M13, N-terminal domain IPR018497; Peptidase M13, C-terminal domain	K01415 endothelin-converting enzyme [EC:3.4.24.71] | (RefSeq) ECE1; endothelin converting enzyme 1	sp|P42891|ECE1_BOVIN	tr|L8HZS4|L8HZS4_BOSMU
BmuPB011573	21.88	10.19	12.45	1.84	-10.61	GO:0004871; signal transducer activity; Molecular Function GO:0007165; signal transduction; Biological Process	IPR002211; Lymphocyte-specific protein IPR006627; TDU repeat	no KO assigned | (RefSeq) VGLL4; vestigial like family member 4	sp|Q80V24|VGLL4_MOUSE	tr|K7ESZ8|K7ESZ8_PONAB
BmuPB005374	16.17	9.61	13.35	2.71	-10.64	GO:0004221; ubiquitin thiolesterase activity; Molecular Function GO:0005337; nucleoside transmembrane transporter activity; Molecular Function GO:0005351; sugar:hydrogen symporter activity; Molecular Function GO:0006511; ubiquitin-dependent protein catabolic process; Biological Process GO:0006810; transport; Biological Process GO:0009401; phosphoenolpyruvate-dependent sugar phosphotransferase sys…	IPR001394; Ubiquitin carboxyl-terminal hydrolases family 2 IPR002259; Equilibrative nucleoside transporter IPR005698; Phosphotransferase system, phosphocarrier HPr protein	K11833 ubiquitin carboxyl-terminal hydrolase 2/21 [EC:3.4.19.12] | (RefSeq) USP2; ubiquitin specific peptidase 2	sp|Q2KHV7|UBP2_BOVIN	tr|F7EVY5|F7EVY5_MONDO
BmuPB014672	13.38	13.7	12.79	2.13	-10.66	GO:0005515; protein binding; Molecular Function GO:0008270; zinc ion binding; Molecular Function	IPR000313; PWWP domain IPR001487; Bromodomain IPR001965; Zinc finger, PHD-type IPR002893; Zinc finger, MYND-type IPR019787; Zinc finger, PHD-finger IPR021931; Protein of unknown function DUF3544	no KO assigned | (RefSeq) ZMYND8; zinc finger MYND-type containing 8	sp|Q9ULU4|PKCB1_HUMAN	tr|F1MY77|F1MY77_BOVIN
BmuPB011006	7.18	23.22	11.47	0.77	-10.7	GO:0005515; protein binding; Molecular Function GO:0006813; potassium ion transport; Biological Process GO:0015467; G-protein activated inward rectifier potassium channel activity; Molecular Function GO:0016020; membrane; Cellular Component GO:0035556; intracellular signal transduction; Biological Process	IPR000980; SH2 domain IPR002219; Protein kinase C-like, phorbol ester/diacylglycerol binding IPR003274; Potassium channel, inwardly rectifying, Kir3.1 IPR006020; Phosphotyrosine interaction domain IPR013625; Tensin phosphotyrosine-binding domain IPR014019; Phosphatase tensin type IPR014020; Tensin phosphatase, C2 domain IPR020454; Diacylglycerol/phorbol-ester binding	K18080 tensin | (RefSeq) TNS3, Tensin-3; tensin 3	sp|Q68CZ2|TENS3_HUMAN	tr|L8IUM4|L8IUM4_BOSMU
BmuPB008775	11.44	15.26	11.73	0.95	-10.78	GO:0006814; sodium ion transport; Biological Process GO:0006885; regulation of pH; Biological Process GO:0008270; zinc ion binding; Molecular Function GO:0015385; sodium:hydrogen antiporter activity; Molecular Function GO:0016021; integral to membrane; Cellular Component	IPR001953; Na+/H+ exchanger, isoform 2 (NHE2) IPR011016; Zinc finger, RING-CH-type	K10656 E3 ubiquitin-protein ligase MARCH1/8 [EC:2.3.2.27] | (RefSeq) MARCH8; membrane associated ring-CH-type finger 8	sp|Q0VD59|MARH8_BOVIN	tr|L8HT98|L8HT98_BOSMU
BmuPB008733	12.05	14.29	12.98	2.19	-10.79	GO:0005249; voltage-gated potassium channel activity; Molecular Function GO:0005515; protein binding; Molecular Function GO:0006813; potassium ion transport; Biological Process GO:0008076; voltage-gated potassium channel complex; Cellular Component GO:0008270; zinc ion binding; Molecular Function	IPR001478; PDZ domain IPR001781; Zinc finger, LIM-type IPR004053; Potassium channel, voltage dependent, Kv1.6 IPR006643; ZASP	K19867 LIM domain-binding protein 3 | (RefSeq) LDB3; LIM domain binding 3	sp|O75112|LDB3_HUMAN	tr|G3N3C9|G3N3C9_BOVIN
BmuPB017665	8.75	13.93	12.94	2.02	-10.92	GO:0005515; protein binding; Molecular Function GO:0005886; plasma membrane; Cellular Component GO:0006813; potassium ion transport; Biological Process GO:0015079; potassium ion transmembrane transporter activity; Molecular Function GO:0035556; intracellular signal transduction; Biological Process	IPR001496; SOCS protein, C-terminal IPR002110; Ankyrin repeat IPR006036; Potassium uptake protein TrkA IPR020683; Ankyrin repeat-containing domain	K10323 ankyrin repeat and SOCS box protein 1 | (RefSeq) ASB1; ankyrin repeat and SOCS box containing 1	sp|Q9Y576|ASB1_HUMAN	tr|E1BEH6|E1BEH6_BOVIN
BmuPB012748	16.14	22.81	14.39	3.29	-11.1	GO:0003700; sequence-specific DNA binding transcription factor activity; Molecular Function GO:0005515; protein binding; Molecular Function GO:0005634; nucleus; Cellular Component GO:0006355; regulation of transcription, DNA-dependent; Biological Process GO:0007154; cell communication; Biological Process GO:0007155; cell adhesion; Biological Process GO:0008270; zinc ion binding; Molecular Functio…	IPR000931; Adenovirus fibre protein IPR001452; Src homology-3 domain IPR001628; Zinc finger, nuclear hormone receptor-type IPR001683; Phox homologous domain IPR019497; Sorting nexin protein, WASP-binding domain	K17923 sorting nexin-9/18/33 | (RefSeq) SNX9; sorting nexin 9	sp|Q9Y5X1|SNX9_HUMAN	tr|G3MZ54|G3MZ54_BOVIN
BmuPB003212	34.08	13.88	14.22	2.88	-11.34	GO:0004672; protein kinase activity; Molecular Function GO:0004713; protein tyrosine kinase activity; Molecular Function GO:0005198; structural molecule activity; Molecular Function GO:0005524; ATP binding; Molecular Function GO:0006468; protein phosphorylation; Biological Process GO:0019028; viral capsid; Cellular Component	IPR000719; Protein kinase domain IPR001245; Serine-threonine/tyrosine-protein kinase catalytic domain IPR001399; VP6 blue-tongue virus inner capsid protein IPR002290; Serine/threonine- / dual specificity protein kinase, catalytic domain IPR020635; Tyrosine-protein kinase, catalytic domain	K04430 mitogen-activated protein kinase kinase 4 [EC:2.7.12.2] | (RefSeq) MAP2K4; mitogen-activated protein kinase kinase 4	sp|P45985|MP2K4_HUMAN	tr|F1PBB6|F1PBB6_CANFA
BmuPB012259	11.33	23.58	11.62	0	-11.62	GO:0003700; sequence-specific DNA binding transcription factor activity; Molecular Function GO:0005634; nucleus; Cellular Component GO:0006355; regulation of transcription, DNA-dependent; Biological Process GO:0008270; zinc ion binding; Molecular Function GO:0043565; sequence-specific DNA binding; Molecular Function	IPR001628; Zinc finger, nuclear hormone receptor-type IPR001781; Zinc finger, LIM-type IPR003066; Salmonella invasion protein InvJ IPR020454; Diacylglycerol/phorbol-ester binding	no KO assigned | (RefSeq) LIMS1; LIM zinc finger domain containing 1	sp|P48059|LIMS1_HUMAN	tr|G7PMX1|G7PMX1_MACFA
BmuPB021255	14.86	14.9	12.7	1.06	-11.64	GO:0000166; nucleotide binding; Molecular Function GO:0017111; nucleoside-triphosphatase activity; Molecular Function	IPR003593; AAA+ ATPase domain	K16776 neuron navigator 1 | (RefSeq) NAV1; neuron navigator 1	sp|Q8NEY1|NAV1_HUMAN	tr|G5E5S5|G5E5S5_BOVIN
BmuPB006133	14.66	3	12.15	0.35	-11.8	GO:0004963; follicle-stimulating hormone receptor activity; Molecular Function GO:0005509; calcium ion binding; Molecular Function GO:0005515; protein binding; Molecular Function GO:0007186; G-protein coupled receptor signaling pathway; Biological Process GO:0016021; integral to membrane; Cellular Component	IPR000372; Leucine-rich repeat-containing N-terminal IPR000483; Cysteine-rich flanking region, C-terminal IPR000742; Epidermal growth factor-like domain IPR001611; Leucine-rich repeat IPR001791; Laminin G domain IPR001881; EGF-like calcium-binding domain IPR002272; Follicle-stimulating hormone receptor IPR003590; Leucine-rich repeat, ribonuclease inhibitor subtype IPR003591; Leucine-rich repeat, …	K06838 slit 1 | (RefSeq) SLIT1; slit guidance ligand 1	sp|O75093|SLIT1_HUMAN	tr|G1RTQ5|G1RTQ5_NOMLE
BmuPB019343	10.72	9.39	11.97	0.14	-11.83	GO:0007186; G-protein coupled receptor signaling pathway; Biological Process GO:0016021; integral to membrane; Cellular Component	IPR001256; GPCR, family 3, metabotropic glutamate receptor 1 IPR003409; MORN motif	K19530 junctophilin | (RefSeq) JPH1; junctophilin 1	sp|Q9HDC5|JPH1_HUMAN	tr|L8HQZ3|L8HQZ3_BOSMU
BmuPB020687	16.7	18.8	14.39	2.56	-11.83	GO:0003774; motor activity; Molecular Function GO:0005515; protein binding; Molecular Function GO:0005524; ATP binding; Molecular Function GO:0016459; myosin complex; Cellular Component	IPR000048; IQ motif, EF-hand binding site IPR000533; Tropomyosin IPR001609; Myosin head, motor domain IPR002928; Myosin tail IPR004009; Myosin, N-terminal, SH3-like	K10352 myosin heavy chain | (RefSeq) MYH9; myosin heavy chain 9	sp|Q258K2|MYH9_CANFA	tr|F1MQ37|F1MQ37_BOVIN
BmuPB002511	24.59	11.46	12.05	0.19	-11.86	GO:0004601; peroxidase activity; Molecular Function GO:0006979; response to oxidative stress; Biological Process GO:0020037; heme binding; Molecular Function GO:0055114; oxidation-reduction process; Biological Process	IPR001621; Fungal ligninase IPR020478; AT hook-like	K15603 transcription factor 4/12 | (RefSeq) TCF4; transcription factor 4	sp|P15881|ITF2_CANFA	tr|Q3ZBP9|Q3ZBP9_BOVIN
BmuPB010771	11.4	2.61	11.91	0	-11.91	GO:0004707; MAP kinase activity; Molecular Function GO:0005515; protein binding; Molecular Function GO:0005524; ATP binding; Molecular Function GO:0006468; protein phosphorylation; Biological Process	IPR001478; PDZ domain IPR008351; Mitogen-activated protein (MAP) kinase, JNK	no KO assigned | (RefSeq) GRASP; general receptor for phosphoinositides 1 associated scaffold protein	sp|Q8R4T5|GRASP_RAT	tr|E1BLK3|E1BLK3_BOVIN
BmuPB000838	11.56	18.51	13.88	1.71	-12.17	GO:0005158; insulin receptor binding; Molecular Function GO:0005515; protein binding; Molecular Function GO:0007165; signal transduction; Biological Process	IPR000159; Ras-association IPR000839; Porin, Oms28 type IPR000980; SH2 domain IPR002404; Insulin receptor substrate-1, PTB IPR003123; Vacuolar sorting protein 9 IPR013995; Vacuolar sorting protein 9, subgroup	no KO assigned | (RefSeq) RIN2; Ras and Rab interactor 2	sp|Q8WYP3|RIN2_HUMAN	tr|A6QNW1|A6QNW1_BOVIN
BmuPB014946	25.82	19.79	14.64	2.19	-12.45	GO:0016020; membrane; Cellular Component	IPR000620; Drug/metabolite transporter IPR004268; Flagellin assembly, membrane protein MviN IPR004853; Triose-phosphate transporter domain	K15283 solute carrier family 35, member E1 | (RefSeq) SLC35E1; solute carrier family 35 member E1	sp|Q96K37|S35E1_HUMAN	tr|F1ML50|F1ML50_BOVIN
BmuPB008131	22.11	9.24	12.96	0.41	-12.55	GO:0005515; protein binding; Molecular Function GO:0015078; hydrogen ion transmembrane transporter activity; Molecular Function GO:0015986; ATP synthesis coupled proton transport; Biological Process GO:0045263; proton-transporting ATP synthase complex, coupling factor F(o); Cellular Component	IPR000568; ATPase, F0 complex, subunit A IPR003585; Neurexin/syndecan/glycophorin C IPR003598; Immunoglobulin subtype 2 IPR003599; Immunoglobulin subtype IPR007110; Immunoglobulin-like domain IPR013098; Immunoglobulin I-set IPR013106; Immunoglobulin V-set domain IPR013162; CD80-like, immunoglobulin C2-set	K06782 cell adhesion molecule 2 | (RefSeq) CADM2; cell adhesion molecule 2	sp|Q8N3J6|CADM2_HUMAN	tr|L8IMX7|L8IMX7_BOSMU
BmuPB002807	19.53	13.94	15.07	2.24	-12.83	GO:0005249; voltage-gated potassium channel activity; Molecular Function GO:0006813; potassium ion transport; Biological Process GO:0008076; voltage-gated potassium channel complex; Cellular Component GO:0016311; dephosphorylation; Biological Process GO:0016791; phosphatase activity; Molecular Function GO:0046872; metal ion binding; Molecular Function	IPR000306; FYVE zinc finger IPR000387; Protein-tyrosine/Dual specificity phosphatase IPR004053; Potassium channel, voltage dependent, Kv1.6 IPR010569; Myotubularin-like phosphatase domain IPR017455; Zinc finger, FYVE-related IPR017906; Myotubularin phosphatase domain	K18082 myotubularin-related protein 3/4 [EC:3.1.3.48 3.1.3.64 3.1.3.95] | (RefSeq) MTMR4; myotubularin related protein 4	sp|Q9NYA4|MTMR4_HUMAN	tr|L8ICF2|L8ICF2_BOSMU
BmuPB013808	7.33	5.42	14.48	1.63	-12.85	GO:0005216; ion channel activity; Molecular Function GO:0005245; voltage-gated calcium channel activity; Molecular Function GO:0005891; voltage-gated calcium channel complex; Cellular Component GO:0006811; ion transport; Biological Process GO:0016020; membrane; Cellular Component GO:0055085; transmembrane transport; Biological Process GO:0070588; calcium ion transmembrane transport; Biological Pr…	IPR002077; Voltage-dependent calcium channel, alpha-1 subunit IPR005445; Voltage-dependent calcium channel, T-type, alpha-1 subunit IPR005821; Ion transport domain	K04855 voltage-dependent calcium channel T type alpha-1H | (RefSeq) CACNA1H; calcium voltage-gated channel subunit alpha1 H	sp|O88427|CAC1H_MOUSE	tr|M5FK87|M5FK87_BOVIN
BmuPB008195	16.85	16.63	16	2.98	-13.02	GO:0005000; vasopressin receptor activity; Molecular Function GO:0007186; G-protein coupled receptor signaling pathway; Biological Process GO:0016021; integral to membrane; Cellular Component GO:0022857; transmembrane transporter activity; Molecular Function GO:0055085; transmembrane transport; Biological Process	IPR001224; Vasopressin V1A receptor IPR005828; General substrate transporter	K08215 MFS transporter, OCT family, solute carrier family 22 (organic anion transporter), member 23 | (RefSeq) SLC22A23; solute carrier family 22 member 23	sp|Q3UHH2|S22AN_MOUSE	tr|F1RWZ0|F1RWZ0_PIG
BmuPB013389	23.07	25.42	16.87	3.84	-13.03	-	IPR000533; Tropomyosin IPR019152; Protein of unknown function DUF2046	no KO assigned | (RefSeq) CCDC6; coiled-coil domain containing 6	sp|Q16204|CCDC6_HUMAN	tr|G3TEY2|G3TEY2_LOXAF
BmuPB004573	14.22	19.28	13.45	0.34	-13.11	GO:0003779; actin binding; Molecular Function GO:0005543; phospholipid binding; Molecular Function	IPR002558; I/LWEQ domain IPR008378; Ubiquitous surface protein IPR011417; AP180 N-terminal homology (ANTH) domain IPR013809; Epsin-like, N-terminal	K04559 huntingtin interacting protein 1 | (RefSeq) HIP1; huntingtin interacting protein 1	sp|O00291|HIP1_HUMAN	tr|L8IQ42|L8IQ42_BOSMU
BmuPB018809	19.63	9.17	14.33	1.02	-13.31	GO:0004995; tachykinin receptor activity; Molecular Function GO:0005044; scavenger receptor activity; Molecular Function GO:0005515; protein binding; Molecular Function GO:0005576; extracellular region; Cellular Component GO:0005886; plasma membrane; Cellular Component GO:0007186; G-protein coupled receptor signaling pathway; Biological Process GO:0016020; membrane; Cellular Component GO:0016021;…	IPR001013; Neurokinin NK3 receptor IPR001190; SRCR domain IPR003961; Fibronectin, type III IPR008197; Whey acidic protein-type 4-disulphide core	no KO assigned | (RefSeq) ANOS1, Anosmin-1, KAL1; anosmin 1	sp|P23352|KALM_HUMAN	tr|L8IH61|L8IH61_BOSMU
BmuPB003529	13.31	23.26	16.58	3.14	-13.44	GO:0008440; inositol-1,4,5-trisphosphate 3-kinase activity; Molecular Function	IPR005522; Inositol polyphosphate kinase	K00911 1D-myo-inositol-triphosphate 3-kinase [EC:2.7.1.127] | (RefSeq) ITPKB; inositol-trisphosphate 3-kinase B	sp|P27987|IP3KB_HUMAN	tr|L8IPS3|L8IPS3_BOSMU
BmuPB017703	18.9	4.9	14.13	0.57	-13.56	GO:0003677; DNA binding; Molecular Function GO:0004879; ligand-activated sequence-specific DNA binding RNA polymerase II transcription factor activity; Molecular Function GO:0005515; protein binding; Molecular Function GO:0005634; nucleus; Cellular Component GO:0006355; regulation of transcription, DNA-dependent; Biological Process GO:0008270; zinc ion binding; Molecular Function GO:0046872; meta…	IPR001452; Src homology-3 domain IPR001841; Zinc finger, RING-type IPR003071; Orphan nuclear receptor, HMR type IPR018957; Zinc finger, C3HC4 RING-type	K12171 E3 ubiquitin-protein ligase SH3RF [EC:2.3.2.27] | (RefSeq) SH3RF1; SH3 domain containing ring finger 1	sp|A5D7F8|SH3R1_BOVIN	tr|L8IT51|L8IT51_BOSMU
BmuPB017957	19.76	17.12	17.35	3.55	-13.8	-	IPR008015; GMP phosphodiesterase, delta subunit	no KO assigned | (RefSeq) UNC119B; unc-119 lipid binding chaperone B	sp|Q8C4B4|U119B_MOUSE	tr|E1BIZ3|E1BIZ3_BOVIN
BmuPB020692	31.14	12	16.04	2.18	-13.86	GO:0005112; Notch binding; Molecular Function GO:0005515; protein binding; Molecular Function GO:0007219; Notch signaling pathway; Biological Process GO:0007268; synaptic transmission; Biological Process GO:0007269; neurotransmitter secretion; Biological Process GO:0007416; synapse assembly; Biological Process GO:0051965; positive regulation of synapse assembly; Biological Process GO:0090129; pos…	IPR000742; Epidermal growth factor-like domain IPR001791; Laminin G domain IPR003585; Neurexin/syndecan/glycophorin C IPR026219; Jagged/Serrate protein IPR027158; Neurexin-1-alpha IPR027789; Syndecan/Neurexin domain	K07377 neurexin | (RefSeq) NRXN1; neurexin 1	sp|Q9ULB1|NRX1A_HUMAN	tr|H9EP08|H9EP08_MACMU
BmuPB002238	14.58	9.98	15.31	1.38	-13.93	GO:0006835; dicarboxylic acid transport; Biological Process GO:0016020; membrane; Cellular Component GO:0017153; sodium:dicarboxylate symporter activity; Molecular Function	IPR001991; Sodium:dicarboxylate symporter IPR002229; Blood group Rhesus C/E/D polypeptide	K05612 solute carrier family 1 (neuronal/epithelial high affinity glutamate transporter), member 1 | (RefSeq) SLC1A1; solute carrier family 1 member 1	sp|Q95135|EAA3_BOVIN	tr|L8IWH7|L8IWH7_BOSMU
BmuPB011460	12	17.76	17	3.07	-13.93	GO:0003677; DNA binding; Molecular Function GO:0004879; ligand-activated sequence-specific DNA binding RNA polymerase II transcription factor activity; Molecular Function GO:0005085; guanyl-nucleotide exchange factor activity; Molecular Function GO:0005515; protein binding; Molecular Function GO:0005634; nucleus; Cellular Component GO:0006355; regulation of transcription, DNA-dependent; Biologica…	IPR001452; Src homology-3 domain IPR003071; Orphan nuclear receptor, HMR type IPR010703; Dedicator of cytokinesis C-terminal IPR026791; Dedicator of cytokinesis IPR026799; Dedicator of cytokinesis A IPR027007; DHR-1 domain IPR027357; DHR-2 domain	K13708 dedicator of cytokinesis protein 1 | (RefSeq) DOCK1; dedicator of cytokinesis 1	sp|Q14185|DOCK1_HUMAN	tr|F1MIX6|F1MIX6_BOVIN
BmuPB018959	11.6	16.96	16.07	2.13	-13.94	GO:0003700; sequence-specific DNA binding transcription factor activity; Molecular Function GO:0003707; steroid hormone receptor activity; Molecular Function GO:0004871; signal transducer activity; Molecular Function GO:0005634; nucleus; Cellular Component GO:0006355; regulation of transcription, DNA-dependent; Biological Process GO:0007165; signal transduction; Biological Process GO:0008270; zin…	IPR000536; Nuclear hormone receptor, ligand-binding, core IPR001628; Zinc finger, nuclear hormone receptor-type IPR002211; Lymphocyte-specific protein IPR021780; Nuclear/hormone receptor activator site AF-1	no KO assigned | (RefSeq) RXRA; retinoid X receptor alpha	sp|P28700|RXRA_MOUSE	tr|K9J6K3|K9J6K3_PIG
BmuPB014674	24.25	17.78	18.3	4.29	-14.01	GO:0003677; DNA binding; Molecular Function GO:0004879; ligand-activated sequence-specific DNA binding RNA polymerase II transcription factor activity; Molecular Function GO:0005634; nucleus; Cellular Component GO:0006355; regulation of transcription, DNA-dependent; Biological Process GO:0008152; metabolic process; Biological Process GO:0008484; sulfuric ester hydrolase activity; Molecular Functi…	IPR000917; Sulfatase IPR003070; Orphan nuclear receptor IPR024609; Extracellular sulfatase, C-terminal	K14607 extracellular sulfatase Sulf [EC:3.1.6.-] | (RefSeq) SULF2; sulfatase 2	sp|Q8IWU5|SULF2_HUMAN	tr|L8HQ51|L8HQ51_BOSMU
BmuPB014010	13.86	19.01	17.22	3.12	-14.1	GO:0004672; protein kinase activity; Molecular Function GO:0004707; MAP kinase activity; Molecular Function GO:0004713; protein tyrosine kinase activity; Molecular Function GO:0005524; ATP binding; Molecular Function GO:0006468; protein phosphorylation; Biological Process	IPR000719; Protein kinase domain IPR002290; Serine/threonine- / dual specificity protein kinase, catalytic domain IPR008351; Mitogen-activated protein (MAP) kinase, JNK IPR020635; Tyrosine-protein kinase, catalytic domain	K08826 homeodomain interacting protein kinase [EC:2.7.11.1] | (RefSeq) HIPK2; homeodomain interacting protein kinase 2	sp|Q9H2X6|HIPK2_HUMAN	tr|F1MW00|F1MW00_BOVIN
BmuPB003637	9.24	7.3	14.55	0.41	-14.14	GO:0003700; sequence-specific DNA binding transcription factor activity; Molecular Function GO:0005515; protein binding; Molecular Function GO:0005634; nucleus; Cellular Component GO:0006355; regulation of transcription, DNA-dependent; Biological Process GO:0007275; multicellular organismal development; Biological Process GO:0008270; zinc ion binding; Molecular Function GO:0009966; regulation of …	IPR000697; EVH1 IPR001628; Zinc finger, nuclear hormone receptor-type IPR007875; Sprouty IPR023337; c-Kit-binding domain	K04703 sprouty-related, EVH1 domain-containing protein | (RefSeq) SPRED2; sprouty related EVH1 domain containing 2	sp|Q7Z698|SPRE2_HUMAN	tr|F1MN52|F1MN52_BOVIN
BmuPB018558	17.03	16.59	16.08	1.85	-14.23	GO:0005198; structural molecule activity; Molecular Function GO:0007155; cell adhesion; Biological Process GO:0015629; actin cytoskeleton; Cellular Component	IPR007587; SIT4 phosphatase-associated protein family IPR017997; Vinculin	K15501 serine/threonine-protein phosphatase 6 regulatory subunit 3 | (RefSeq) PPP6R3; protein phosphatase 6 regulatory subunit 3	sp|Q5H9R7|PP6R3_HUMAN	tr|L8HR09|L8HR09_BOSMU
BmuPB007123	19.66	19.67	19.78	5.54	-14.24	GO:0030554; adenyl nucleotide binding; Molecular Function	IPR000644; CBS domain IPR020478; AT hook-like	K16302 metal transporter CNNM | (RefSeq) CNNM3; cyclin and CBS domain divalent metal cation transport mediator 3	sp|Q8NE01|CNNM3_HUMAN	tr|L8IV92|L8IV92_BOSMU
BmuPB001874	15.04	18.69	18.18	3.89	-14.29	GO:0005856; cytoskeleton; Cellular Component GO:0007342; fusion of sperm to egg plasma membrane; Biological Process	IPR000299; FERM domain IPR000775; Bindin IPR014847; FERM adjacent (FA) IPR018979; FERM, N-terminal IPR018980; FERM, C-terminal PH-like domain IPR019748; FERM central domain IPR019749; Band 4.1 domain IPR019750; Band 4.1 family	no KO assigned | (RefSeq) FRMD5; FERM domain containing 5	sp|Q7Z6J6|FRMD5_HUMAN	tr|L8IU05|L8IU05_BOSMU
BmuPB004140	21.27	26.1	18.33	3.94	-14.39	GO:0005089; Rho guanyl-nucleotide exchange factor activity; Molecular Function GO:0009405; pathogenesis; Biological Process GO:0016791; phosphatase activity; Molecular Function GO:0035023; regulation of Rho protein signal transduction; Biological Process	IPR000219; Dbl homology (DH) domain IPR008108; Phosphatase IpgD/SopB	K16727 Rho guanine nucleotide exchange factor 10 | (RefSeq) ARHGEF10; Rho guanine nucleotide exchange factor 10	sp|O15013|ARHGA_HUMAN	tr|E1BH05|E1BH05_BOVIN
BmuPB020902	13.23	22.11	17.74	3.09	-14.65	GO:0005249; voltage-gated potassium channel activity; Molecular Function GO:0005515; protein binding; Molecular Function GO:0006813; potassium ion transport; Biological Process GO:0016020; membrane; Cellular Component GO:0016021; integral to membrane; Cellular Component	IPR001627; Sema domain IPR002165; Plexin IPR002909; IPT domain IPR003659; Plexin/semaphorin/integrin IPR005401; Potassium channel, voltage-dependent, beta subunit, KCNAB2 IPR013548; Plexin, cytoplasmic RasGAP domain	K06821 plexin B | (RefSeq) PLXNB3, Plexin-B3; plexin B3	sp|Q9ULL4|PLXB3_HUMAN	tr|L8HRW1|L8HRW1_BOSMU
BmuPB013387	23.9	16.62	17.35	2.7	-14.65	GO:0005515; protein binding; Molecular Function	IPR000906; ZU5 IPR002110; Ankyrin repeat IPR020683; Ankyrin repeat-containing domain	K10380 ankyrin | (RefSeq) ANK3; ankyrin 3	sp|Q12955|ANK3_HUMAN	tr|L8INJ9|L8INJ9_BOSMU
BmuPB012747	16.4	13.64	16.89	2.2	-14.69	GO:0000786; nucleosome; Cellular Component GO:0003676; nucleic acid binding; Molecular Function GO:0003677; DNA binding; Molecular Function GO:0005634; nucleus; Cellular Component GO:0006334; nucleosome assembly; Biological Process GO:0042578; phosphoric ester hydrolase activity; Molecular Function GO:0046856; phosphatidylinositol dephosphorylation; Biological Process	IPR000300; Inositol polyphosphate-related phosphatase IPR000504; RNA recognition motif domain IPR001951; Histone H4 IPR002013; Synaptojanin, N-terminal IPR005135; Endonuclease/exonuclease/phosphatase IPR015047; Domain of unknown function DUF1866	K20279 synaptojanin [EC:3.1.3.36] | (RefSeq) SYNJ2; synaptojanin 2	sp|O15056|SYNJ2_HUMAN	tr|L8ICW4|L8ICW4_BOSMU
BmuPB019807	22.65	21.16	19.41	4.65	-14.76	GO:0005515; protein binding; Molecular Function GO:0005856; cytoskeleton; Cellular Component GO:0007165; signal transduction; Biological Process GO:0030100; regulation of endocytosis; Biological Process	IPR000198; Rho GTPase-activating protein domain IPR000857; MyTH4 domain IPR001202; WW domain IPR003023; Amphiphysin, isoform 2	K20649 Rho GTPase-activating protein 39 | (RefSeq) ARHGAP39; Rho GTPase activating protein 39	sp|Q9C0H5|RHG39_HUMAN	tr|E1BFY5|E1BFY5_BOVIN
BmuPB007715	14.11	14.73	14.79	0	-14.79	GO:0000785; chromatin; Cellular Component GO:0003677; DNA binding; Molecular Function GO:0005634; nucleus; Cellular Component GO:0006355; regulation of transcription, DNA-dependent; Biological Process GO:0006807; nitrogen compound metabolic process; Biological Process GO:0008270; zinc ion binding; Molecular Function	IPR000116; High mobility group, HMG-I/HMG-Y IPR001876; Zinc finger, RanBP2-type IPR005483; Carbamoyl-phosphate synthase large subunit, CPSase domain	K11469 RING1 and YY1-binding protein | (RefSeq) RYBP; RING1 and YY1 binding protein	sp|Q8N488|RYBP_HUMAN	tr|M3YZY8|M3YZY8_MUSPF
BmuPB010914	17.3	11.65	18.13	2.91	-15.22	GO:0003677; DNA binding; Molecular Function GO:0004879; ligand-activated sequence-specific DNA binding RNA polymerase II transcription factor activity; Molecular Function GO:0005515; protein binding; Molecular Function GO:0005634; nucleus; Cellular Component GO:0006355; regulation of transcription, DNA-dependent; Biological Process GO:0006886; intracellular protein transport; Biological Process G…	IPR003071; Orphan nuclear receptor, HMR type IPR008968; Clathrin adaptor, mu subunit, C-terminal IPR012320; Stonin homology IPR022699; Stonin-2, N-terminal IPR027807; Stoned-like	K20067 stonin-1/2 | (RefSeq) STON2; stonin 2	sp|Q8WXE9|STON2_HUMAN	tr|E1BNH3|E1BNH3_BOVIN
BmuPB017722	24.32	5.27	15.33	0	-15.33	GO:0004980; melanocyte-stimulating hormone receptor activity; Molecular Function GO:0007186; G-protein coupled receptor signaling pathway; Biological Process GO:0007218; neuropeptide signaling pathway; Biological Process GO:0016021; integral to membrane; Cellular Component	IPR000761; Melanocyte-stimulating hormone receptor IPR001623; DnaJ domain IPR006024; Opioid neuropeptide precursor	no KO assigned | (RefSeq) PNOC; prepronociceptin	sp|O62647|PNOC_BOVIN	tr|G7PCZ4|G7PCZ4_MACFA
BmuPB019060	11.34	21.36	16.91	1.54	-15.37	GO:0005515; protein binding; Molecular Function	IPR000533; Tropomyosin IPR001478; PDZ domain IPR021922; Protein of unknown function DUF3534	K04237 partitioning defective protein 3 | (RefSeq) PARD3; par-3 family cell polarity regulator	sp|Q8TEW0|PARD3_HUMAN	tr|H2NA55|H2NA55_PONAB
BmuPB019919	13.38	9.3	16.5	0.95	-15.55	-	IPR000772; Ricin B lectin domain IPR001173; Glycosyl transferase, family 2	K00710 polypeptide N-acetylgalactosaminyltransferase [EC:2.4.1.41] | (RefSeq) GALNT2; polypeptide N-acetylgalactosaminyltransferase 2	sp|Q10471|GALT2_HUMAN	tr|E1BB48|E1BB48_BOVIN
BmuPB013632	16.75	20.61	16.38	0.66	-15.72	GO:0003777; microtubule motor activity; Molecular Function GO:0005198; structural molecule activity; Molecular Function GO:0005515; protein binding; Molecular Function GO:0005871; kinesin complex; Cellular Component GO:0007018; microtubule-based movement; Biological Process GO:0007154; cell communication; Biological Process GO:0019028; viral capsid; Cellular Component GO:0035091; phosphatidylinos…	IPR001683; Phox homologous domain IPR001803; Orbivirus inner capsid protein VP7 IPR002197; DNA binding HTH domain, Fis-type IPR004012; RUN IPR027640; Kinesin-like protein	K17935 sorting nexin-29 | (RefSeq) SNX29; sorting nexin 29	sp|Q08DX0|SNX29_BOVIN	tr|L8J0A1|L8J0A1_BOSMU
BmuPB006720	17.77	24.11	19.49	3.75	-15.74	GO:0005452; inorganic anion exchanger activity; Molecular Function GO:0005509; calcium ion binding; Molecular Function GO:0005515; protein binding; Molecular Function GO:0005605; basal lamina; Cellular Component GO:0006820; anion transport; Biological Process GO:0007213; G-protein coupled acetylcholine receptor signaling pathway; Biological Process GO:0016020; membrane; Cellular Component GO:0043…	IPR000082; SEA domain IPR000742; Epidermal growth factor-like domain IPR001791; Laminin G domain IPR001881; EGF-like calcium-binding domain IPR002049; EGF-like, laminin IPR002350; Kazal domain IPR002978; Anion exchange protein 2 IPR003645; Follistatin-like, N-terminal IPR003884; Factor I / membrane attack complex IPR004850; Agrin NtA	K06254 agrin | (RefSeq) AGRN; agrin	sp|O00468|AGRIN_HUMAN	tr|L8IY66|L8IY66_BOSMU
BmuPB009222	25.99	18.84	20.39	4.06	-16.33	GO:0005097; Rab GTPase activator activity; Molecular Function GO:0005245; voltage-gated calcium channel activity; Molecular Function GO:0005515; protein binding; Molecular Function GO:0005891; voltage-gated calcium channel complex; Cellular Component GO:0032313; regulation of Rab GTPase activity; Biological Process GO:0070588; calcium ion transmembrane transport; Biological Process	IPR000195; Rab-GTPase-TBC domain IPR005451; Voltage-dependent calcium channel, L-type, alpha-1C subunit IPR006020; Phosphotyrosine interaction domain IPR022164; Kinesin-like	K20284 Rab GTPase-activating protein 1 | (RefSeq) RABGAP1; RAB GTPase activating protein 1	sp|Q5RAN1|RBGP1_PONAB	tr|L8IP15|L8IP15_BOSMU
BmuPB015226	30.5	23.16	23.02	6.56	-16.46	GO:0003677; DNA binding; Molecular Function GO:0003700; sequence-specific DNA binding transcription factor activity; Molecular Function GO:0003707; steroid hormone receptor activity; Molecular Function GO:0004879; ligand-activated sequence-specific DNA binding RNA polymerase II transcription factor activity; Molecular Function GO:0005634; nucleus; Cellular Component GO:0006355; regulation of tran…	IPR000536; Nuclear hormone receptor, ligand-binding, core IPR001628; Zinc finger, nuclear hormone receptor-type IPR001723; Steroid hormone receptor IPR003074; Peroxisome proliferator-activated receptor IPR003075; Peroxisome proliferator-activated receptor, beta	K04504 peroxisome proliferator-activated receptor delta | (RefSeq) PPARD, PPAR-beta; peroxisome proliferator activated receptor delta	sp|Q0ZAQ8|PPARD_CANFA	tr|A4IFL4|A4IFL4_BOVIN
BmuPB010942	52.54	9.02	17.59	1.03	-16.56	GO:0008270; zinc ion binding; Molecular Function GO:0015232; heme transporter activity; Molecular Function GO:0015886; heme transport; Biological Process GO:0016020; membrane; Cellular Component GO:0016021; integral to membrane; Cellular Component GO:0017004; cytochrome complex assembly; Biological Process	IPR000731; Sterol-sensing domain IPR001594; Zinc finger, DHHC-type, palmitoyltransferase IPR003569; Cytochrome c-type biogenesis protein CcbS	K18932 palmitoyltransferase [EC:2.3.1.225] | (RefSeq) ZDHHC22; zinc finger DHHC-type containing 22	sp|Q8N966|ZDH22_HUMAN	tr|L8IA64|L8IA64_BOSMU
BmuPB014675	25.54	24.46	23.17	6.58	-16.59	GO:0005089; Rho guanyl-nucleotide exchange factor activity; Molecular Function GO:0005337; nucleoside transmembrane transporter activity; Molecular Function GO:0005515; protein binding; Molecular Function GO:0005543; phospholipid binding; Molecular Function GO:0006810; transport; Biological Process GO:0016021; integral to membrane; Cellular Component GO:0035023; regulation of Rho protein signal t…	IPR000219; Dbl homology (DH) domain IPR000591; DEP domain IPR001478; PDZ domain IPR001849; Pleckstrin homology domain IPR002259; Equilibrative nucleoside transporter	K12365 phosphatidylinositol-3,4,5-trisphosphate-dependent Rac exchanger 1 protein | (RefSeq) PREX1; phosphatidylinositol-3,4,5-trisphosphate dependent Rac exchange factor 1	sp|Q8TCU6|PREX1_HUMAN	tr|F1N1Q7|F1N1Q7_BOVIN
BmuPB012679	14.51	22.51	20	3.36	-16.64	GO:0005509; calcium ion binding; Molecular Function GO:0005515; protein binding; Molecular Function GO:0007154; cell communication; Biological Process GO:0007186; G-protein coupled receptor signaling pathway; Biological Process GO:0007219; Notch signaling pathway; Biological Process GO:0007275; multicellular organismal development; Biological Process GO:0016020; membrane; Cellular Component GO:00…	IPR000742; Epidermal growth factor-like domain IPR001749; GPCR, family 2, gastric inhibitory polypeptide receptor IPR001774; Delta/Serrate/lag-2 (DSL) protein IPR001881; EGF-like calcium-binding domain IPR011651; Notch ligand, N-terminal	K06051 delta | (RefSeq) DLL1; delta like canonical Notch ligand 1	sp|O00548|DLL1_HUMAN	tr|E1BN18|E1BN18_BOVIN
BmuPB007175	23.29	25.71	20.2	3.26	-16.94	GO:0000976; transcription regulatory region sequence-specific DNA binding; Molecular Function GO:0003700; sequence-specific DNA binding transcription factor activity; Molecular Function GO:0005249; voltage-gated potassium channel activity; Molecular Function GO:0006355; regulation of transcription, DNA-dependent; Biological Process GO:0006813; potassium ion transport; Biological Process GO:000807…	IPR000047; Helix-turn-helix motif IPR000327; POU-specific IPR001356; Homeobox domain IPR004053; Potassium channel, voltage dependent, Kv1.6 IPR013847; POU domain IPR020479; Homeodomain, metazoa	K09365 POU domain transcription factor, class 3 | (RefSeq) POU3F3; POU class 3 homeobox 3	sp|P20264|PO3F3_HUMAN	tr|F7F1R9|F7F1R9_MONDO
BmuPB011567	16.32	7.16	18.06	0.92	-17.14	GO:0005515; protein binding; Molecular Function GO:0006814; sodium ion transport; Biological Process GO:0006885; regulation of pH; Biological Process GO:0015385; sodium:hydrogen antiporter activity; Molecular Function GO:0016020; membrane; Cellular Component GO:0016021; integral to membrane; Cellular Component	IPR001627; Sema domain IPR002165; Plexin IPR002909; IPT domain IPR003659; Plexin/semaphorin/integrin IPR013548; Plexin, cytoplasmic RasGAP domain IPR018410; Na+/H+ exchanger, isoforms 3/5	K06822 plexin D | (RefSeq) PLXND1; plexin D1	sp|Q9Y4D7|PLXD1_HUMAN	tr|F1N4C5|F1N4C5_BOVIN
BmuPB006434	29.65	17.23	19.16	1.99	-17.17	GO:0005509; calcium ion binding; Molecular Function GO:0007156; homophilic cell adhesion; Biological Process GO:0016020; membrane; Cellular Component GO:0019534; toxin transporter activity; Molecular Function	IPR002126; Cadherin IPR004355; Type IV secretion system CagA exotoxin IPR013164; Cadherin, N-terminal	K16493 protocadherin alpha | (RefSeq) PCDHAC2; protocadherin alpha subfamily C, 2	sp|Q9Y5I4|PCDC2_HUMAN	tr|L8ICD1|L8ICD1_BOSMU
BmuPB003236	22.79	26.28	19.05	1.82	-17.23	GO:0005515; protein binding; Molecular Function	IPR000533; Tropomyosin IPR001715; Calponin homology domain	no KO assigned | (RefSeq) SPECC1, Cytospin-B; sperm antigen with calponin homology and coiled-coil domains 1	sp|Q5M775|CYTSB_HUMAN	tr|F1MEN2|F1MEN2_BOVIN
BmuPB001622	17.51	20.67	19.2	1.84	-17.36	GO:0000156; phosphorelay response regulator activity; Molecular Function GO:0000160; phosphorelay signal transduction system; Biological Process GO:0003824; catalytic activity; Molecular Function GO:0004114; 3',5'-cyclic-nucleotide phosphodiesterase activity; Molecular Function GO:0004871; signal transducer activity; Molecular Function GO:0006355; regulation of transcription, DNA-dependent; Biolo…	IPR000014; PAS domain IPR001610; PAC motif IPR001789; Signal transduction response regulator, receiver domain IPR002073; 3'5'-cyclic nucleotide phosphodiesterase, catalytic domain IPR003607; HD/PDEase domain IPR023088; 3'5'-cyclic nucleotide phosphodiesterase	K18437 high affinity cAMP-specific and IBMX-insensitive 3',5'-cyclic phosphodiesterase 8 [EC:3.1.4.53] | (RefSeq) PDE8A; phosphodiesterase 8A	sp|O60658|PDE8A_HUMAN	tr|F1N7Q1|F1N7Q1_BOVIN
BmuPB005969	20.06	7.55	18.93	1.51	-17.42	GO:0005515; protein binding; Molecular Function	IPR000372; Leucine-rich repeat-containing N-terminal IPR001611; Leucine-rich repeat IPR003591; Leucine-rich repeat, typical subtype	no KO assigned | (RefSeq) PODN; podocan	sp|Q7Z5L7|PODN_HUMAN	tr|E1BHH6|E1BHH6_BOVIN
BmuPB017705	10.29	26.27	17.9	0.47	-17.43	GO:0003677; DNA binding; Molecular Function GO:0004879; ligand-activated sequence-specific DNA binding RNA polymerase II transcription factor activity; Molecular Function GO:0005515; protein binding; Molecular Function GO:0005634; nucleus; Cellular Component GO:0006355; regulation of transcription, DNA-dependent; Biological Process	IPR003071; Orphan nuclear receptor, HMR type IPR003598; Immunoglobulin subtype 2 IPR003599; Immunoglobulin subtype IPR007110; Immunoglobulin-like domain IPR013098; Immunoglobulin I-set	no KO assigned | (RefSeq) PALLD; palladin, cytoskeletal associated protein	sp|P0C5E3|PALLD_RAT	tr|F1MJW5|F1MJW5_BOVIN
BmuPB005860	19.24	13.98	19.51	1.95	-17.56	GO:0004725; protein tyrosine phosphatase activity; Molecular Function GO:0005021; vascular endothelial growth factor-activated receptor activity; Molecular Function GO:0005515; protein binding; Molecular Function GO:0005524; ATP binding; Molecular Function GO:0005887; integral to plasma membrane; Cellular Component GO:0006468; protein phosphorylation; Biological Process GO:0006470; protein dephos…	IPR000242; Protein-tyrosine phosphatase, receptor/non-receptor type IPR000387; Protein-tyrosine/Dual specificity phosphatase IPR003595; Protein-tyrosine phosphatase, catalytic IPR003598; Immunoglobulin subtype 2 IPR003599; Immunoglobulin subtype IPR003961; Fibronectin, type III IPR007110; Immunoglobulin-like domain IPR009134; Tyrosine-protein kinase, vascular endothelial growth factor receptor (V…	K05695 receptor-type tyrosine-protein phosphatase F [EC:3.1.3.48] | (RefSeq) PTPRF; protein tyrosine phosphatase, receptor type F	sp|A7MBJ4|PTPRF_BOVIN	tr|L8IE59|L8IE59_BOSMU
BmuPB017704	16.1	30.13	20.11	2.42	-17.69	GO:0005525; GTP binding; Molecular Function GO:0005737; cytoplasm; Cellular Component GO:0008152; metabolic process; Biological Process GO:0016491; oxidoreductase activity; Molecular Function	IPR000158; Cell division protein FtsZ IPR002198; Short-chain dehydrogenase/reductase SDR IPR020842; Polyketide synthase/Fatty acid synthase, KR	K11539 carbonyl reductase 4 [EC:1.1.1.-] | (RefSeq) CBR4; carbonyl reductase 4	sp|A4IFA7|CBR4_BOVIN	tr|L8IRI0|L8IRI0_BOSMU
BmuPB002488	23.75	30.28	18.96	1.07	-17.89	GO:0003677; DNA binding; Molecular Function GO:0004672; protein kinase activity; Molecular Function GO:0004713; protein tyrosine kinase activity; Molecular Function GO:0004879; ligand-activated sequence-specific DNA binding RNA polymerase II transcription factor activity; Molecular Function GO:0005524; ATP binding; Molecular Function GO:0005634; nucleus; Cellular Component GO:0006355; regulation …	IPR000719; Protein kinase domain IPR002290; Serine/threonine- / dual specificity protein kinase, catalytic domain IPR003071; Orphan nuclear receptor, HMR type IPR020635; Tyrosine-protein kinase, catalytic domain	K06855 mitogen-activated protein kinase 4/6 [EC:2.7.11.24] | (RefSeq) MAPK4; mitogen-activated protein kinase 4	sp|P31152|MK04_HUMAN	tr|F1MVV5|F1MVV5_BOVIN
BmuPB002531	25.64	23.86	25.27	7.3	-17.97	GO:0005245; voltage-gated calcium channel activity; Molecular Function GO:0005891; voltage-gated calcium channel complex; Cellular Component GO:0046872; metal ion binding; Molecular Function GO:0070588; calcium ion transmembrane transport; Biological Process	IPR005423; Voltage-dependent calcium channel, gamma-4 subunit IPR007087; Zinc finger, C2H2 IPR015880; Zinc finger, C2H2-like	no KO assigned | (RefSeq) ZNF532; zinc finger protein 532	sp|Q9HCE3|ZN532_HUMAN	tr|F1MSS8|F1MSS8_BOVIN
BmuPB004760	19.53	26.19	22	3.75	-18.25	GO:0004930; G-protein coupled receptor activity; Molecular Function GO:0005639; integral to nuclear inner membrane; Cellular Component GO:0007186; G-protein coupled receptor signaling pathway; Biological Process GO:0016021; integral to membrane; Cellular Component	IPR012919; Sad1/UNC-like, C-terminal IPR018539; SUN domain-containing protein 1 IPR022335; G protein-coupled receptor 153	K19347 SUN domain-containing protein 1/2 | (RefSeq) SUN1; Sad1 and UNC84 domain containing 1	sp|Q9D666|SUN1_MOUSE	tr|L8HQT8|L8HQT8_BOSMU
BmuPB016558	22.21	25.48	20.18	1.91	-18.27	GO:0003677; DNA binding; Molecular Function GO:0003924; GTPase activity; Molecular Function GO:0004871; signal transducer activity; Molecular Function GO:0005524; ATP binding; Molecular Function GO:0006260; DNA replication; Biological Process GO:0007186; G-protein coupled receptor signaling pathway; Biological Process GO:0019001; guanyl nucleotide binding; Molecular Function GO:0031683; G-protein…	IPR001019; Guanine nucleotide binding protein (G-protein), alpha subunit IPR001208; Mini-chromosome maintenance, DNA-dependent ATPase	K04639 guanine nucleotide-binding protein subunit alpha-13 | (RefSeq) GNA13; G protein subunit alpha 13	sp|Q14344|GNA13_HUMAN	tr|F1RV20|F1RV20_PIG
BmuPB008548	20.37	27.12	21.2	2.8	-18.4	GO:0004888; transmembrane signaling receptor activity; Molecular Function GO:0005509; calcium ion binding; Molecular Function GO:0005515; protein binding; Molecular Function GO:0007596; blood coagulation; Biological Process GO:0016020; membrane; Cellular Component	IPR000033; LDLR class B repeat IPR000742; Epidermal growth factor-like domain IPR001491; Thrombomodulin IPR001881; EGF-like calcium-binding domain IPR002172; Low-density lipoprotein (LDL) receptor class A repeat	K20051 low-density lipoprotein receptor-related protein 4 | (RefSeq) LRP4; LDL receptor related protein 4	sp|O75096|LRP4_HUMAN	tr|L8ID18|L8ID18_BOSMU
BmuPB014859	29.67	34.38	26.33	7.88	-18.45	GO:0003700; sequence-specific DNA binding transcription factor activity; Molecular Function GO:0004930; G-protein coupled receptor activity; Molecular Function GO:0005198; structural molecule activity; Molecular Function GO:0006355; regulation of transcription, DNA-dependent; Biological Process GO:0007186; G-protein coupled receptor signaling pathway; Biological Process GO:0008270; zinc ion bindi…	IPR000679; Zinc finger, GATA-type IPR004080; Foot-and-mouth disease virus VP1 coat IPR022335; G protein-coupled receptor 153	no KO assigned | (RefSeq) GATAD2A; GATA zinc finger domain containing 2A	sp|Q86YP4|P66A_HUMAN	tr|L8HQF9|L8HQF9_BOSMU
BmuPB010801	23.43	18.91	21.79	3.19	-18.6	GO:0005249; voltage-gated potassium channel activity; Molecular Function GO:0005272; sodium channel activity; Molecular Function GO:0006813; potassium ion transport; Biological Process GO:0006814; sodium ion transport; Biological Process GO:0008076; voltage-gated potassium channel complex; Cellular Component GO:0016020; membrane; Cellular Component	IPR001873; Na+ channel, amiloride-sensitive IPR004053; Potassium channel, voltage dependent, Kv1.6	K04829 acid-sensing ion channel 1 | (RefSeq) ASIC1; acid sensing ion channel subunit 1	sp|P78348|ASIC1_HUMAN	tr|L5KC75|L5KC75_PTEAL
BmuPB012065	31.66	25.1	25.63	6.98	-18.65	GO:0004930; G-protein coupled receptor activity; Molecular Function GO:0005515; protein binding; Molecular Function GO:0007186; G-protein coupled receptor signaling pathway; Biological Process GO:0016021; integral to membrane; Cellular Component	IPR001452; Src homology-3 domain IPR001660; Sterile alpha motif domain IPR002110; Ankyrin repeat IPR011511; Variant SH3 domain IPR020683; Ankyrin repeat-containing domain IPR021129; Sterile alpha motif, type 1 IPR022335; G protein-coupled receptor 153 IPR027001; Caskin/Ankyrin repeat-containing protein IPR027013; Caskin	no KO assigned | (RefSeq) CASKIN2; CASK interacting protein 2	sp|Q8VHK1|CSKI2_MOUSE	tr|D2HD45|D2HD45_AILME
BmuPB016032	22.98	24.18	20.26	1.41	-18.85	GO:0005515; protein binding; Molecular Function GO:0015105; arsenite transmembrane transporter activity; Molecular Function GO:0015700; arsenite transport; Biological Process GO:0016021; integral to membrane; Cellular Component	IPR000802; Arsenite/antimonite efflux pump membrane protein, ArsB IPR013026; Tetratricopeptide repeat-containing domain IPR013105; Tetratricopeptide TPR2 IPR013618; Domain of unknown function DUF1736 IPR019734; Tetratricopeptide repeat	no KO assigned | (RefSeq) TMTC2; transmembrane and tetratricopeptide repeat containing 2	sp|Q56A06|TMTC2_MOUSE	tr|H0WGH7|H0WGH7_OTOGA
BmuPB007952	41.76	13.94	21.84	2.49	-19.35	GO:0003677; DNA binding; Molecular Function GO:0003700; sequence-specific DNA binding transcription factor activity; Molecular Function GO:0005249; voltage-gated potassium channel activity; Molecular Function GO:0006355; regulation of transcription, DNA-dependent; Biological Process GO:0006813; potassium ion transport; Biological Process GO:0008076; voltage-gated potassium channel complex; Cellul…	IPR001356; Homeobox domain IPR003350; Homeodomain protein CUT IPR004055; Potassium channel, voltage dependent, Kv4.2 IPR020478; AT hook-like	no KO assigned | (RefSeq) SATB1; SATB homeobox 1	sp|Q60611|SATB1_MOUSE	tr|A7MB41|A7MB41_BOVIN
BmuPB008640	18.37	17.01	21.06	1.56	-19.5	GO:0005337; nucleoside transmembrane transporter activity; Molecular Function GO:0006810; transport; Biological Process GO:0016020; membrane; Cellular Component GO:0016021; integral to membrane; Cellular Component	IPR002229; Blood group Rhesus C/E/D polypeptide IPR002259; Equilibrative nucleoside transporter	K15014 solute carrier family 29 (equilibrative nucleoside transporter), member 1/2/3 | (RefSeq) SLC29A3; solute carrier family 29 member 3	sp|A1A4N1|S29A3_BOVIN	tr|L8HNR9|L8HNR9_BOSMU
BmuPB017547	44.04	32.96	22.02	2.49	-19.53	GO:0001505; regulation of neurotransmitter levels; Biological Process GO:0004969; histamine receptor activity; Molecular Function GO:0005515; protein binding; Molecular Function GO:0007186; G-protein coupled receptor signaling pathway; Biological Process GO:0007411; axon guidance; Biological Process GO:0007422; peripheral nervous system development; Biological Process GO:0016021; integral to memb…	IPR003598; Immunoglobulin subtype 2 IPR003599; Immunoglobulin subtype IPR003961; Fibronectin, type III IPR003980; Histamine H3 receptor IPR007110; Immunoglobulin-like domain IPR013098; Immunoglobulin I-set IPR026965; Neurofascin IPR026966; Neurofascin/L1/NrCAM, C-terminal domain	K06757 neurofascin | (RefSeq) NFASC; neurofascin	sp|O94856|NFASC_HUMAN	tr|G3MYY6|G3MYY6_BOVIN
BmuPB016882	19.63	29.61	25.22	5.64	-19.58	GO:0004674; protein serine/threonine kinase activity; Molecular Function GO:0006468; protein phosphorylation; Biological Process GO:0008152; metabolic process; Biological Process GO:0008203; cholesterol metabolic process; Biological Process GO:0016042; lipid catabolic process; Biological Process GO:0016298; lipase activity; Molecular Function GO:0016787; hydrolase activity; Molecular Function	IPR003547; Serine/threonine protein kinase, yersinia-type IPR010468; Hormone-sensitive lipase, N-terminal IPR013094; Alpha/beta hydrolase fold-3	K07188 hormone-sensitive lipase [EC:3.1.1.79] | (RefSeq) LIPE; lipase E, hormone sensitive type	sp|P16386|LIPS_BOVIN	tr|L8HTL9|L8HTL9_BOSMU
BmuPB009111	44.22	23.88	25.49	5.57	-19.92	GO:0004930; G-protein coupled receptor activity; Molecular Function GO:0007186; G-protein coupled receptor signaling pathway; Biological Process GO:0016021; integral to membrane; Cellular Component	IPR009738; BAT2, N-terminal IPR022335; G protein-coupled receptor 153	no KO assigned | (RefSeq) PRRC2B; proline rich coiled-coil 2B	sp|Q5JSZ5|PRC2B_HUMAN	tr|E1BGB2|E1BGB2_BOVIN
BmuPB012704	19.88	26.49	24.71	4.44	-20.27	GO:0004672; protein kinase activity; Molecular Function GO:0004674; protein serine/threonine kinase activity; Molecular Function GO:0005524; ATP binding; Molecular Function GO:0006468; protein phosphorylation; Biological Process	IPR000719; Protein kinase domain IPR000961; AGC-kinase, C-terminal IPR002290; Serine/threonine- / dual specificity protein kinase, catalytic domain IPR017892; Protein kinase, C-terminal	K04373 ribosomal protein S6 kinase alpha-1/2/3/6 [EC:2.7.11.1] | (RefSeq) RPS6KA2; ribosomal protein S6 kinase A2	sp|Q15349|KS6A2_HUMAN	tr|F1MNR5|F1MNR5_BOVIN
BmuPB001555	20.48	33.26	23.8	3.24	-20.56	GO:0003774; motor activity; Molecular Function GO:0004672; protein kinase activity; Molecular Function GO:0004713; protein tyrosine kinase activity; Molecular Function GO:0005506; iron ion binding; Molecular Function GO:0005515; protein binding; Molecular Function GO:0005524; ATP binding; Molecular Function GO:0006468; protein phosphorylation; Biological Process GO:0006633; fatty acid biosyntheti…	IPR000719; Protein kinase domain IPR001199; Cytochrome b5-like heme/steroid binding domain IPR001245; Serine-threonine/tyrosine-protein kinase catalytic domain IPR001635; Flagellar hook-length control protein IPR001680; WD40 repeat IPR001841; Zinc finger, RING-type IPR002290; Serine/threonine- / dual specificity protein kinase, catalytic domain IPR006694; Fatty acid hydroxylase IPR020635; Tyrosin…	K15691 E3 ubiquitin-protein ligase RFWD3 [EC:2.3.2.27] | (RefSeq) RFWD3; ring finger and WD repeat domain 3	sp|D2HWM5|RFWD3_AILME	tr|L5KWB3|L5KWB3_PTEAL
BmuPB003738	46.37	25.62	27.33	6.4	-20.93	GO:0003777; microtubule motor activity; Molecular Function GO:0005524; ATP binding; Molecular Function GO:0005871; kinesin complex; Cellular Component GO:0007018; microtubule-based movement; Biological Process GO:0008017; microtubule binding; Molecular Function	IPR000533; Tropomyosin IPR001752; Kinesin, motor domain IPR027640; Kinesin-like protein	K20197 kinesin family member 3C | (RefSeq) KIF3C; kinesin family member 3C	sp|A0JN40|KIF3C_BOVIN	tr|L8IIM9|L8IIM9_BOSMU
BmuPB010500	16.67	14.12	21.97	0.87	-21.1	GO:0003924; GTPase activity; Molecular Function GO:0005525; GTP binding; Molecular Function GO:0005622; intracellular; Cellular Component GO:0006184; GTP catabolic process; Biological Process GO:0006886; intracellular protein transport; Biological Process GO:0006913; nucleocytoplasmic transport; Biological Process GO:0007165; signal transduction; Biological Process GO:0007264; small GTPase mediat…	IPR000795; Elongation factor, GTP-binding domain IPR001806; Small GTPase superfamily IPR002041; Ran GTPase IPR003578; Small GTPase superfamily, Rho type IPR003579; Small GTPase superfamily, Rab type IPR020849; Small GTPase superfamily, Ras type IPR024156; Small GTPase superfamily, ARF type	K07902 Ras-related protein Rab-8B | (RefSeq) RAB8B; RAB8B, member RAS oncogene family	sp|Q2HJI8|RAB8B_BOVIN	tr|L8INT9|L8INT9_BOSMU
BmuPB018270	33.39	50.44	27.88	6.6	-21.28	GO:0005509; calcium ion binding; Molecular Function GO:0005515; protein binding; Molecular Function GO:0016020; membrane; Cellular Component	IPR003598; Immunoglobulin subtype 2 IPR003599; Immunoglobulin subtype IPR007110; Immunoglobulin-like domain IPR009124; Cadherin/Desmocollin IPR013098; Immunoglobulin I-set	no KO assigned | (RefSeq) FGFRL1; fibroblast growth factor receptor-like 1	sp|Q8N441|FGRL1_HUMAN	tr|L8IWI0|L8IWI0_BOSMU
BmuPB015281	25.35	24.13	25.4	4.08	-21.32	GO:0005096; GTPase activator activity; Molecular Function GO:0005515; protein binding; Molecular Function GO:0008083; growth factor activity; Molecular Function	IPR001611; Leucine-rich repeat IPR003591; Leucine-rich repeat, typical subtype IPR003914; Rabaptin IPR025875; Leucine rich repeat 4	no KO assigned | (RefSeq) LRRC1; leucine rich repeat containing 1	sp|Q9BTT6|LRRC1_HUMAN	tr|L8IWC3|L8IWC3_BOSMU
BmuPB008544	30.49	30.84	29.15	7.62	-21.53	GO:0007165; signal transduction; Biological Process	IPR000198; Rho GTPase-activating protein domain IPR001251; CRAL-TRIO domain	K18470 Rho GTPase-activating protein 1 | (RefSeq) ARHGAP1; Rho GTPase activating protein 1	sp|Q07960|RHG01_HUMAN	tr|F6RWK1|F6RWK1_BOVIN
BmuPB009151	37.76	40.02	29.91	8.38	-21.53	GO:0005515; protein binding; Molecular Function GO:0006814; sodium ion transport; Biological Process GO:0015655; alanine:sodium symporter activity; Molecular Function GO:0016020; membrane; Cellular Component GO:0032328; alanine transport; Biological Process	IPR001463; Sodium:alanine symporter IPR001611; Leucine-rich repeat IPR003591; Leucine-rich repeat, typical subtype IPR021040; Leucine-rich repeat-containing protein 8, N-terminal IPR025875; Leucine rich repeat 4	no KO assigned | (RefSeq) LRRC8A, LLRC8A; leucine rich repeat containing 8 family member A	sp|Q8IWT6|LRC8A_HUMAN	tr|Q08E42|Q08E42_BOVIN
BmuPB014081	34.79	29.02	30.44	8.78	-21.66	GO:0005216; ion channel activity; Molecular Function GO:0005249; voltage-gated potassium channel activity; Molecular Function GO:0005267; potassium channel activity; Molecular Function GO:0005506; iron ion binding; Molecular Function GO:0006811; ion transport; Biological Process GO:0006813; potassium ion transport; Biological Process GO:0008076; voltage-gated potassium channel complex; Cellular C…	IPR001128; Cytochrome P450 IPR003091; Voltage-dependent potassium channel IPR003948; Potassium channel, voltage dependent, KCNQ3 IPR005821; Ion transport domain IPR013821; Potassium channel, voltage dependent, KCNQ, C-terminal IPR020969; Ankyrin-G binding site	K04928 potassium voltage-gated channel KQT-like subfamily member 3 | (RefSeq) KCNQ3; potassium voltage-gated channel subfamily Q member 3	sp|P58126|KCNQ3_BOVIN	tr|L8I8Q1|L8I8Q1_BOSMU
BmuPB016562	33.97	19.59	27.23	5.48	-21.75	GO:0001539; ciliary or flagellar motility; Biological Process GO:0003774; motor activity; Molecular Function GO:0004672; protein kinase activity; Molecular Function GO:0004674; protein serine/threonine kinase activity; Molecular Function GO:0004713; protein tyrosine kinase activity; Molecular Function GO:0005515; protein binding; Molecular Function GO:0005524; ATP binding; Molecular Function GO:0…	IPR000008; C2 calcium-dependent membrane targeting IPR000719; Protein kinase domain IPR000961; AGC-kinase, C-terminal IPR001245; Serine-threonine/tyrosine-protein kinase catalytic domain IPR002219; Protein kinase C-like, phorbol ester/diacylglycerol binding IPR002290; Serine/threonine- / dual specificity protein kinase, catalytic domain IPR017892; Protein kinase, C-terminal IPR018006; Flagellar F…	K02677 classical protein kinase C alpha type [EC:2.7.11.13] | (RefSeq) PRKCA; protein kinase C alpha	sp|P04409|KPCA_BOVIN	tr|F1Q1D5|F1Q1D5_CANFA
BmuPB004546	36.01	26.17	28.33	6.13	-22.2	-	IPR000938; CAP Gly-rich domain IPR008378; Ubiquitous surface protein	K10422 CAP-Gly domain-containing linker protein 2 | (RefSeq) CLIP2; CAP-Gly domain containing linker protein 2	sp|Q9UDT6|CLIP2_HUMAN	tr|E1BGH3|E1BGH3_BOVIN
BmuPB010398	21.86	36.57	28.75	6.26	-22.49	GO:0003779; actin binding; Molecular Function GO:0004672; protein kinase activity; Molecular Function GO:0005515; protein binding; Molecular Function GO:0005524; ATP binding; Molecular Function GO:0006468; protein phosphorylation; Biological Process GO:0006814; sodium ion transport; Biological Process GO:0006885; regulation of pH; Biological Process GO:0007154; cell communication; Biological Proc…	IPR000719; Protein kinase domain IPR001683; Phox homologous domain IPR001953; Na+/H+ exchanger, isoform 2 (NHE2) IPR003124; WH2 domain	K17543 PX domain-containing protein kinase-like protein | (RefSeq) PXK; PX domain containing serine/threonine kinase like	sp|Q7Z7A4|PXK_HUMAN	tr|A5PJQ7|A5PJQ7_BOVIN
BmuPB012950	27.37	31.17	29.05	6.36	-22.69	GO:0005515; protein binding; Molecular Function GO:0006814; sodium ion transport; Biological Process GO:0015655; alanine:sodium symporter activity; Molecular Function GO:0016020; membrane; Cellular Component GO:0032328; alanine transport; Biological Process	IPR001463; Sodium:alanine symporter IPR013026; Tetratricopeptide repeat-containing domain IPR013618; Domain of unknown function DUF1736 IPR019734; Tetratricopeptide repeat	no KO assigned | (RefSeq) TMTC4; transmembrane and tetratricopeptide repeat containing 4	sp|Q5T4D3|TMTC4_HUMAN	tr|F1MXG4|F1MXG4_BOVIN
BmuPB005616	37.23	30.87	24.91	2.1	-22.81	GO:0001505; regulation of neurotransmitter levels; Biological Process GO:0004969; histamine receptor activity; Molecular Function GO:0007186; G-protein coupled receptor signaling pathway; Biological Process GO:0016021; integral to membrane; Cellular Component	IPR003980; Histamine H3 receptor IPR007707; Transforming acidic coiled-coil IPR020478; AT hook-like	K14281 transforming acidic coiled-coil-containing protein 1 | (RefSeq) TACC1; transforming acidic coiled-coil containing protein 1	sp|O75410|TACC1_HUMAN	tr|F1MSQ8|F1MSQ8_BOVIN
BmuPB017113	19.32	33.5	27.04	3.76	-23.28	GO:0003677; DNA binding; Molecular Function GO:0005524; ATP binding; Molecular Function GO:0005760; gamma DNA polymerase complex; Cellular Component GO:0006260; DNA replication; Biological Process GO:0046872; metal ion binding; Molecular Function	IPR002297; DNA-directed DNA-polymerase, family A, mitochondria IPR011761; ATP-grasp fold	K14755 carnosine synthase [EC:6.3.2.11] | (RefSeq) CARNS1; carnosine synthase 1	sp|A5YM72|CRNS1_HUMAN	tr|G7NBY0|G7NBY0_MACMU
BmuPB016875	36.8	30.71	32.26	8.68	-23.58	GO:0003700; sequence-specific DNA binding transcription factor activity; Molecular Function GO:0006355; regulation of transcription, DNA-dependent; Biological Process GO:0043565; sequence-specific DNA binding; Molecular Function	IPR000418; Ets domain	K09434 ETS domain-containing transcription factor ERF | (RefSeq) ERF; ETS2 repressor factor	sp|P70459|ERF_MOUSE	tr|F1MET2|F1MET2_BOVIN
BmuPB000879	25.35	21.27	26.14	2.29	-23.85	GO:0004930; G-protein coupled receptor activity; Molecular Function GO:0007186; G-protein coupled receptor signaling pathway; Biological Process GO:0016021; integral to membrane; Cellular Component	IPR022335; G protein-coupled receptor 153	no KO assigned | (RefSeq) JCAD; KIAA1462 ortholog	sp|A2VE02|JCAD_BOVIN	tr|G5E512|G5E512_BOVIN
BmuPB004809	31.37	33.34	31.76	7.86	-23.9	GO:0005515; protein binding; Molecular Function	IPR006020; Phosphotyrosine interaction domain IPR008378; Ubiquitous surface protein IPR010449; NUMB domain	K06057 numb | (RefSeq) NUMB; NUMB, endocytic adaptor protein	sp|P49757|NUMB_HUMAN	tr|L8INZ6|L8INZ6_BOSMU
BmuPB009609	37.4	20.03	26.65	2.23	-24.42	GO:0005515; protein binding; Molecular Function GO:0005942; phosphatidylinositol 3-kinase complex; Cellular Component GO:0007165; signal transduction; Biological Process GO:0035014; phosphatidylinositol 3-kinase regulator activity; Molecular Function	IPR000198; Rho GTPase-activating protein domain IPR000533; Tropomyosin IPR000980; SH2 domain IPR001452; Src homology-3 domain IPR001720; PI3 kinase, P85 regulatory subunit IPR011511; Variant SH3 domain	K02649 phosphoinositide-3-kinase regulatory subunit alpha/beta/delta | (RefSeq) PIK3R1; phosphoinositide-3-kinase regulatory subunit 1	sp|P23727|P85A_BOVIN	tr|G7P7N1|G7P7N1_MACFA
BmuPB001895	32.25	29.29	28.96	4.31	-24.65	GO:0000287; magnesium ion binding; Molecular Function GO:0005524; ATP binding; Molecular Function GO:0005622; intracellular; Cellular Component GO:0032957; inositol trisphosphate metabolic process; Biological Process GO:0046872; metal ion binding; Molecular Function GO:0047325; inositol tetrakisphosphate 1-kinase activity; Molecular Function GO:0052725; inositol-1,3,4-trisphosphate 6-kinase activ…	IPR000839; Porin, Oms28 type IPR008656; Inositol-tetrakisphosphate 1-kinase IPR011761; ATP-grasp fold	K00913 inositol-1,3,4-trisphosphate 5/6-kinase / inositol-tetrakisphosphate 1-kinase [EC:2.7.1.159 2.7.1.134] | (RefSeq) ITPK1; inositol-tetrakisphosphate 1-kinase	sp|P0C0T1|ITPK1_BOVIN	tr|L8HUW8|L8HUW8_BOSMU
BmuPB002884	24.5	39.59	30.13	5.37	-24.76	GO:0000166; nucleotide binding; Molecular Function GO:0001539; ciliary or flagellar motility; Biological Process GO:0003677; DNA binding; Molecular Function GO:0003700; sequence-specific DNA binding transcription factor activity; Molecular Function GO:0003774; motor activity; Molecular Function GO:0005515; protein binding; Molecular Function GO:0005524; ATP binding; Molecular Function GO:0005634;…	IPR000563; Flagellar assembly protein FliH IPR001628; Zinc finger, nuclear hormone receptor-type IPR001841; Zinc finger, RING-type IPR003593; AAA+ ATPase domain IPR013632; DNA recombination and repair protein Rad51, C-terminal IPR020588; DNA recombination/repair protein RecA/RadB, ATP-binding domain	K20804 E3 ubiquitin-protein ligase RNF34 [EC:2.3.2.27] | (RefSeq) RFFL; ring finger and FYVE like domain containing E3 ubiquitin protein ligase	sp|Q8WZ73|RFFL_HUMAN	tr|F1MII9|F1MII9_BOVIN
BmuPB014142	29.59	35.89	33.61	8.66	-24.95	GO:0005515; protein binding; Molecular Function GO:0007218; neuropeptide signaling pathway; Biological Process	IPR000703; Proenkephalin A IPR004274; NLI interacting factor	K15731 carboxy-terminal domain RNA polymerase II polypeptide A small phosphatase [EC:3.1.3.16] | (RefSeq) CTDSP2; CTD small phosphatase 2	sp|O14595|CTDS2_HUMAN	tr|Q2KJ43|Q2KJ43_BOVIN
BmuPB013190	34.43	31.21	27.02	1.21	-25.81	GO:0004970; ionotropic glutamate receptor activity; Molecular Function GO:0005234; extracellular-glutamate-gated ion channel activity; Molecular Function GO:0005245; voltage-gated calcium channel activity; Molecular Function GO:0005891; voltage-gated calcium channel complex; Cellular Component GO:0016020; membrane; Cellular Component GO:0070588; calcium ion transmembrane transport; Biological Pro…	IPR001320; Ionotropic glutamate receptor IPR001828; Extracellular ligand-binding receptor IPR002077; Voltage-dependent calcium channel, alpha-1 subunit IPR019594; Glutamate receptor, L-glutamate/glycine-binding	K05199 glutamate receptor 3 | (RefSeq) GRIA3; glutamate ionotropic receptor AMPA type subunit 3	sp|Q9Z2W9|GRIA3_MOUSE	tr|F6Q8I9|F6Q8I9_HORSE
BmuPB012909	33.27	20.86	29.95	4.12	-25.83	GO:0005089; Rho guanyl-nucleotide exchange factor activity; Molecular Function GO:0005515; protein binding; Molecular Function GO:0005543; phospholipid binding; Molecular Function GO:0016491; oxidoreductase activity; Molecular Function GO:0035023; regulation of Rho protein signal transduction; Biological Process GO:0046872; metal ion binding; Molecular Function GO:0055114; oxidation-reduction pro…	IPR000219; Dbl homology (DH) domain IPR000533; Tropomyosin IPR001452; Src homology-3 domain IPR001849; Pleckstrin homology domain IPR008335; Eukaryotic molybdopterin oxidoreductase	K13710 Rho guanine nucleotide exchange factor 7 | (RefSeq) ARHGEF7; Rho guanine nucleotide exchange factor 7	sp|O55043|ARHG7_RAT	tr|H2NKC0|H2NKC0_PONAB
BmuPB013580	35.03	31.6	30.64	3.99	-26.65	GO:0005515; protein binding; Molecular Function GO:0046872; metal ion binding; Molecular Function	IPR000571; Zinc finger, CCCH-type IPR013026; Tetratricopeptide repeat-containing domain IPR015880; Zinc finger, C2H2-like IPR019734; Tetratricopeptide repeat	no KO assigned | (RefSeq) ZC3H7B; zinc finger CCCH-type containing 7B	sp|Q9UGR2|Z3H7B_HUMAN	tr|E1BIU4|E1BIU4_BOVIN
BmuPB012023	50.25	27.72	34.21	7.54	-26.67	GO:0005093; Rab GDP-dissociation inhibitor activity; Molecular Function GO:0006487; protein N-linked glycosylation; Biological Process GO:0015031; protein transport; Biological Process GO:0030144; alpha-1,6-mannosylglycoprotein 6-beta-N-acetylglucosaminyltransferase activity; Molecular Function	IPR000806; Rab GDI protein IPR018203; GDP dissociation inhibitor IPR026116; Glycosyltransferase family 18	K09661 mannosyl alpha-1,6-glycoprotein beta-1,6-N-acetyl-glucosaminyltransferase, isozyme B [EC:2.4.1.-] | (RefSeq) MGAT5B; mannosyl (alpha-1,6-)-glycoprotein beta-1,6-N-acetyl-glucosaminyltransferase, isozyme B	sp|Q3V5L5|MGT5B_HUMAN	tr|L8HU24|L8HU24_BOSMU
BmuPB002707	55.53	36.05	30.69	3.79	-26.9	GO:0003779; actin binding; Molecular Function GO:0004930; G-protein coupled receptor activity; Molecular Function GO:0007186; G-protein coupled receptor signaling pathway; Biological Process GO:0016021; integral to membrane; Cellular Component	IPR003124; WH2 domain IPR022335; G protein-coupled receptor 153	K06083 WAS protein family, member 3 | (RefSeq) WASF3; WAS protein family member 3	sp|Q9UPY6|WASF3_HUMAN	tr|E1BPY0|E1BPY0_BOVIN
BmuPB006625	31.65	33.57	33.9	6.88	-27.02	GO:0004966; galanin receptor activity; Molecular Function GO:0007186; G-protein coupled receptor signaling pathway; Biological Process GO:0007194; negative regulation of adenylate cyclase activity; Biological Process GO:0016021; integral to membrane; Cellular Component GO:0016491; oxidoreductase activity; Molecular Function GO:0046872; metal ion binding; Molecular Function GO:0055114; oxidation-r…	IPR003908; Galanin receptor 3 IPR008335; Eukaryotic molybdopterin oxidoreductase IPR015116; Cdc42 binding domain like IPR021619; EGFR receptor inhibitor Mig-6	no KO assigned | (RefSeq) ERRFI1; ERBB receptor feedback inhibitor 1	sp|Q9UJM3|ERRFI_HUMAN	tr|L8IQC2|L8IQC2_BOSMU
BmuPB017701	37.39	27.16	32.61	5.22	-27.39	GO:0005247; voltage-gated chloride channel activity; Molecular Function GO:0006821; chloride transport; Biological Process GO:0016020; membrane; Cellular Component GO:0030554; adenyl nucleotide binding; Molecular Function GO:0055085; transmembrane transport; Biological Process	IPR000644; CBS domain IPR001807; Chloride channel, voltage gated	K05012 chloride channel 3/4/5 | (RefSeq) CLCN3; chloride voltage-gated channel 3	sp|O18894|CLCN3_RABIT	tr|L8IQ07|L8IQ07_BOSMU
BmuPB008250	48.57	25.04	30.22	2.3	-27.92	GO:0000976; transcription regulatory region sequence-specific DNA binding; Molecular Function GO:0016539; intein-mediated protein splicing; Biological Process	IPR000047; Helix-turn-helix motif IPR004018; RPEL repeat IPR006142; Intein	no KO assigned | (RefSeq) PHACTR1; phosphatase and actin regulator 1	sp|Q801X6|PHAR1_CHICK	tr|L5KVG7|L5KVG7_PTEAL
BmuPB000606	21.81	28.77	30.41	2.27	-28.14	GO:0003676; nucleic acid binding; Molecular Function	IPR000504; RNA recognition motif domain	no KO assigned | (RefSeq) RBM38; RNA binding motif protein 38	sp|Q9H0Z9|RBM38_HUMAN	tr|E1BLB7|E1BLB7_BOVIN
BmuPB004735	50.73	29.04	37.63	9	-28.63	GO:0015232; heme transporter activity; Molecular Function GO:0015886; heme transport; Biological Process GO:0016020; membrane; Cellular Component GO:0017004; cytochrome complex assembly; Biological Process	IPR003569; Cytochrome c-type biogenesis protein CcbS IPR006990; Tweety	no KO assigned | (RefSeq) TTYH3; tweety family member 3	sp|Q9C0H2|TTYH3_HUMAN	tr|F1N1D4|F1N1D4_BOVIN
BmuPB006031	33.52	25.19	29.12	0.4	-28.72	GO:0005245; voltage-gated calcium channel activity; Molecular Function GO:0005515; protein binding; Molecular Function GO:0005891; voltage-gated calcium channel complex; Cellular Component GO:0007154; cell communication; Biological Process GO:0035091; phosphatidylinositol binding; Molecular Function GO:0070588; calcium ion transmembrane transport; Biological Process	IPR001452; Src homology-3 domain IPR001683; Phox homologous domain IPR005448; Voltage-dependent calcium channel, P/Q-type, alpha-1 subunit	no KO assigned | (RefSeq) SH3PXD2A; SH3 and PX domains 2A	sp|Q5TCZ1|SPD2A_HUMAN	tr|L8J2U9|L8J2U9_BOSMU
BmuPB003066	34.31	47.4	39.04	10.07	-28.97	GO:0004601; peroxidase activity; Molecular Function GO:0006979; response to oxidative stress; Biological Process GO:0008146; sulfotransferase activity; Molecular Function GO:0020037; heme binding; Molecular Function GO:0055114; oxidation-reduction process; Biological Process	IPR000863; Sulfotransferase domain IPR001621; Fungal ligninase IPR002889; Carbohydrate-binding WSC IPR013994; Carbohydrate-binding WSC, subgroup	no KO assigned | (RefSeq) WSCD1; WSC domain containing 1	sp|Q658N2|WSCD1_HUMAN	tr|F1MJU6|F1MJU6_BOVIN
BmuPB004951	25.51	39.24	29.21	0	-29.21	GO:0005515; protein binding; Molecular Function GO:0016021; integral to membrane; Cellular Component	IPR000723; G protein-coupled receptor 3/6/12 orphan IPR001151; G protein-coupled receptor 6 IPR001660; Sterile alpha motif domain IPR021129; Sterile alpha motif, type 1	no KO assigned | (RefSeq) SAMD4A; sterile alpha motif domain containing 4A	sp|Q9UPU9|SMAG1_HUMAN	tr|H9ERS0|H9ERS0_MACMU
BmuPB012964	33.08	46.83	34.72	5.44	-29.28	GO:0003677; DNA binding; Molecular Function GO:0004879; ligand-activated sequence-specific DNA binding RNA polymerase II transcription factor activity; Molecular Function GO:0005085; guanyl-nucleotide exchange factor activity; Molecular Function GO:0005515; protein binding; Molecular Function GO:0005543; phospholipid binding; Molecular Function GO:0005634; nucleus; Cellular Component GO:0006355; …	IPR001849; Pleckstrin homology domain IPR003070; Orphan nuclear receptor IPR008335; Eukaryotic molybdopterin oxidoreductase IPR010703; Dedicator of cytokinesis C-terminal IPR021816; Dedicator of cytokinesis C/D, N-terminal IPR026791; Dedicator of cytokinesis IPR026796; Dedicator of cytokinesis D IPR027007; DHR-1 domain IPR027357; DHR-2 domain	no KO assigned | (RefSeq) DOCK9; dedicator of cytokinesis 9	sp|Q9BZ29|DOCK9_HUMAN	tr|F1MQ43|F1MQ43_BOVIN
BmuPB014602	25.04	35.38	34.47	5.03	-29.44	GO:0035556; intracellular signal transduction; Biological Process	IPR000591; DEP domain IPR000839; Porin, Oms28 type	K20402 DEP domain-containing mTOR-interacting protein | (RefSeq) DEPTOR; DEP domain containing MTOR interacting protein	sp|Q8TB45|DPTOR_HUMAN	tr|L8HV54|L8HV54_BOSMU
BmuPB017290	52.13	39.06	31.51	1.41	-30.1	GO:0005509; calcium ion binding; Molecular Function GO:0005515; protein binding; Molecular Function GO:0005544; calcium-dependent phospholipid binding; Molecular Function GO:0005622; intracellular; Cellular Component GO:0008270; zinc ion binding; Molecular Function	IPR000315; Zinc finger, B-box IPR001258; NHL repeat IPR001298; Filamin/ABP280 repeat IPR001841; Zinc finger, RING-type IPR003649; B-box, C-terminal IPR008157; Annexin, type XI IPR013017; NHL repeat, subgroup IPR017868; Filamin/ABP280 repeat-like IPR020457; Zinc finger, B-box, chordata	K11997 tripartite motif-containing protein 2/3 | (RefSeq) TRIM2; tripartite motif containing 2	sp|A4IF63|TRIM2_BOVIN	tr|G3QWJ0|G3QWJ0_GORGO
BmuPB013500	35.17	35.68	40.58	9.83	-30.75	GO:0004980; melanocyte-stimulating hormone receptor activity; Molecular Function GO:0007186; G-protein coupled receptor signaling pathway; Biological Process GO:0016021; integral to membrane; Cellular Component	IPR000761; Melanocyte-stimulating hormone receptor IPR004254; Hly-III-related	K07297 adiponectin receptor | (RefSeq) ADIPOR2; adiponectin receptor 2	sp|Q86V24|ADR2_HUMAN	tr|Q32KM7|Q32KM7_BOVIN
BmuPB020258	30.67	41.69	34.88	3.53	-31.35	GO:0003824; catalytic activity; Molecular Function GO:0005198; structural molecule activity; Molecular Function GO:0005515; protein binding; Molecular Function GO:0005543; phospholipid binding; Molecular Function GO:0007155; cell adhesion; Biological Process GO:0015629; actin cytoskeleton; Cellular Component GO:0045296; cadherin binding; Molecular Function	IPR001033; Alpha-catenin IPR001611; Leucine-rich repeat IPR001849; Pleckstrin homology domain IPR001932; Protein phosphatase 2C (PP2C)-like domain IPR003591; Leucine-rich repeat, typical subtype	K16340 PH domain and leucine-rich repeat-containing protein phosphatase [EC:3.1.3.16] | (RefSeq) PHLPP1; PH domain and leucine rich repeat protein phosphatase 1	sp|O60346|PHLP1_HUMAN	tr|L8HPG6|L8HPG6_BOSMU
BmuPB014101	49.28	42.71	43.22	11.1	-32.12	GO:0004672; protein kinase activity; Molecular Function GO:0004713; protein tyrosine kinase activity; Molecular Function GO:0004871; signal transducer activity; Molecular Function GO:0005524; ATP binding; Molecular Function GO:0005856; cytoskeleton; Cellular Component GO:0005925; focal adhesion; Cellular Component GO:0006468; protein phosphorylation; Biological Process GO:0007172; signal complex …	IPR000299; FERM domain IPR000719; Protein kinase domain IPR001245; Serine-threonine/tyrosine-protein kinase catalytic domain IPR005189; Focal adhesion kinase, targeting (FAT) domain IPR019748; FERM central domain IPR019749; Band 4.1 domain IPR020635; Tyrosine-protein kinase, catalytic domain	K05725 focal adhesion kinase 1 [EC:2.7.10.2] | (RefSeq) PTK2; protein tyrosine kinase 2	sp|P34152|FAK1_MOUSE	tr|G3N3B7|G3N3B7_BOVIN
BmuPB003248	39.57	41.17	44.69	12.32	-32.37	GO:0004930; G-protein coupled receptor activity; Molecular Function GO:0006897; endocytosis; Biological Process GO:0007186; G-protein coupled receptor signaling pathway; Biological Process GO:0016021; integral to membrane; Cellular Component GO:0030128; clathrin coat of endocytic vesicle; Cellular Component	IPR001026; Epsin domain, N-terminal IPR003903; Ubiquitin interacting motif IPR013809; Epsin-like, N-terminal IPR022335; G protein-coupled receptor 153 IPR027319; Epsin-2, metazoa	K12471 epsin | (RefSeq) EPN2, Epsin-2; epsin 2	sp|O95208|EPN2_HUMAN	tr|L8J109|L8J109_BOSMU
BmuPB014701	68.18	30.81	38.38	6	-32.38	GO:0000166; nucleotide binding; Molecular Function GO:0000287; magnesium ion binding; Molecular Function GO:0004012; phospholipid-translocating ATPase activity; Molecular Function GO:0005262; calcium channel activity; Molecular Function GO:0005524; ATP binding; Molecular Function GO:0006816; calcium ion transport; Biological Process GO:0015914; phospholipid transport; Biological Process GO:001602…	IPR006539; Phospholipid-transporting P-type ATPase, subfamily IV IPR008250; P-type ATPase, A domain IPR008344; Transient receptor potential channel, vanilloid 5/6 IPR023214; HAD-like domain	K01530 phospholipid-translocating ATPase [EC:3.6.3.1] | (RefSeq) ATP9A; ATPase phospholipid transporting 9A (putative)	sp|O75110|ATP9A_HUMAN	tr|A5GFS1|A5GFS1_PIG
BmuPB008699	35.42	66.9	33.51	0.75	-32.76	GO:0003676; nucleic acid binding; Molecular Function GO:0004930; G-protein coupled receptor activity; Molecular Function GO:0007186; G-protein coupled receptor signaling pathway; Biological Process GO:0008270; zinc ion binding; Molecular Function GO:0016021; integral to membrane; Cellular Component	IPR001878; Zinc finger, CCHC-type IPR020478; AT hook-like IPR022335; G protein-coupled receptor 153 IPR025829; Zinc knuckle CX2CX3GHX4C IPR027377; Zinc-binding domain	no KO assigned | (RefSeq) ZCCHC24; zinc finger CCHC-type containing 24	sp|Q8N2G6|ZCH24_HUMAN	tr|M3XX21|M3XX21_MUSPF
BmuPB003197	67.08	13.87	36.96	4.12	-32.84	GO:0005515; protein binding; Molecular Function	IPR000839; Porin, Oms28 type IPR001060; FCH domain IPR001202; WW domain IPR001452; Src homology-3 domain	no KO assigned | (RefSeq) GAS7; growth arrest specific 7	sp|O60861|GAS7_HUMAN	tr|K9J6K5|K9J6K5_PIG
BmuPB014460	34.31	55.23	36.5	3.41	-33.09	GO:0003824; catalytic activity; Molecular Function GO:0004994; somatostatin receptor activity; Molecular Function GO:0007186; G-protein coupled receptor signaling pathway; Biological Process GO:0008152; metabolic process; Biological Process GO:0016021; integral to membrane; Cellular Component	IPR000873; AMP-dependent synthetase/ligase IPR001184; Somatostatin receptor 5 IPR020459; AMP-binding	K01897 long-chain acyl-CoA synthetase [EC:6.2.1.3] | (RefSeq) ACSL1; acyl-CoA synthetase long-chain family member 1	sp|P33121|ACSL1_HUMAN	tr|Q0VCZ8|Q0VCZ8_BOVIN
BmuPB001513	56.09	23.34	38.03	4.63	-33.4	GO:0004966; galanin receptor activity; Molecular Function GO:0007186; G-protein coupled receptor signaling pathway; Biological Process GO:0007194; negative regulation of adenylate cyclase activity; Biological Process GO:0016021; integral to membrane; Cellular Component	IPR003908; Galanin receptor 3	no KO assigned | (RefSeq) CMIP; c-Maf inducing protein	sp|Q8IY22|CMIP_HUMAN	tr|K9IZK7|K9IZK7_DESRO
BmuPB008638	35.9	47.15	35.3	1.82	-33.48	GO:0005245; voltage-gated calcium channel activity; Molecular Function GO:0005515; protein binding; Molecular Function GO:0005891; voltage-gated calcium channel complex; Cellular Component GO:0007165; signal transduction; Biological Process GO:0070588; calcium ion transmembrane transport; Biological Process	IPR000488; Death domain IPR000584; Voltage-dependent calcium channel, L-type, beta subunit IPR000884; Thrombospondin, type 1 repeat IPR000906; ZU5 IPR003598; Immunoglobulin subtype 2 IPR003599; Immunoglobulin subtype IPR007110; Immunoglobulin-like domain IPR013098; Immunoglobulin I-set	K07521 netrin receptor unc-5 | (RefSeq) UNC5B; unc-5 netrin receptor B	sp|Q8IZJ1|UNC5B_HUMAN	tr|A5PJP9|A5PJP9_BOVIN
BmuPB010178	65.68	46.46	47.58	13.6	-33.98	GO:0003677; DNA binding; Molecular Function GO:0003918; DNA topoisomerase type II (ATP-hydrolyzing) activity; Molecular Function GO:0005515; protein binding; Molecular Function GO:0005524; ATP binding; Molecular Function GO:0006265; DNA topological change; Biological Process	IPR000210; BTB/POZ-like IPR000565; DNA topoisomerase, type IIA, subunit B IPR013069; BTB/POZ IPR018379; BEN domain	K10486 BTB/POZ domain-containing protein 14 | (RefSeq) NACC1, BTBD14B; nucleus accumbens associated 1	sp|Q96RE7|NACC1_HUMAN	tr|E1BQ03|E1BQ03_BOVIN
BmuPB007487	43.77	50.8	42.24	7.55	-34.69	GO:0005198; structural molecule activity; Molecular Function GO:0005515; protein binding; Molecular Function GO:0007155; cell adhesion; Biological Process GO:0015629; actin cytoskeleton; Cellular Component GO:0016020; membrane; Cellular Component GO:0045296; cadherin binding; Molecular Function	IPR001033; Alpha-catenin IPR001627; Sema domain IPR002165; Plexin IPR003598; Immunoglobulin subtype 2 IPR003659; Plexin/semaphorin/integrin IPR007110; Immunoglobulin-like domain IPR013151; Immunoglobulin IPR027231; Semaphorin	K06521 semaphorin 4 | (RefSeq) SEMA4D; semaphorin 4D	sp|Q92854|SEM4D_HUMAN	tr|L8HWD2|L8HWD2_BOSMU
BmuPB009176	39.36	33.69	35.52	0.71	-34.81	GO:0007155; cell adhesion; Biological Process GO:0019058; viral infectious cycle; Biological Process GO:0019062; viral attachment to host cell; Biological Process GO:0035556; intracellular signal transduction; Biological Process	IPR000931; Adenovirus fibre protein IPR006019; Phosphotyrosine interaction (PID/PI) IPR019448; EEIG1/EHBP1 N-terminal domain	no KO assigned | (RefSeq) FAM102A; family with sequence similarity 102 member A	sp|Q78T81|F102A_MOUSE	tr|L8HT46|L8HT46_BOSMU
BmuPB009988	38.02	46.43	45.75	10.74	-35.01	GO:0005164; tumor necrosis factor receptor binding; Molecular Function GO:0006821; chloride transport; Biological Process GO:0006955; immune response; Biological Process GO:0016020; membrane; Cellular Component GO:0016021; integral to membrane; Cellular Component GO:0016934; extracellular-glycine-gated chloride channel activity; Molecular Function GO:0045211; postsynaptic membrane; Cellular Compo…	IPR006052; Tumour necrosis factor IPR008060; Glycine receptor beta	K05472 tumor necrosis factor ligand superfamily member 9 | (RefSeq) TNFSF9, TNLG5A; tumor necrosis factor superfamily member 9	sp|P41273|TNFL9_HUMAN	tr|G3MZW3|G3MZW3_BOVIN
BmuPB003503	45.63	60.07	49.91	14.55	-35.36	GO:0004497; monooxygenase activity; Molecular Function GO:0005515; protein binding; Molecular Function GO:0019825; oxygen binding; Molecular Function GO:0020037; heme binding; Molecular Function GO:0055114; oxidation-reduction process; Biological Process	IPR001452; Src homology-3 domain IPR002110; Ankyrin repeat IPR020469; Cytochrome P450, CYP2 family IPR020683; Ankyrin repeat-containing domain	K16823 apoptosis-stimulating of p53 protein 2 | (RefSeq) TP53BP2; tumor protein p53 binding protein 2	sp|Q13625|ASPP2_HUMAN	tr|L8I4T6|L8I4T6_BOSMU
BmuPB017179	55.3	12.29	36.06	0.52	-35.54	GO:0003677; DNA binding; Molecular Function GO:0004725; protein tyrosine phosphatase activity; Molecular Function GO:0004879; ligand-activated sequence-specific DNA binding RNA polymerase II transcription factor activity; Molecular Function GO:0005634; nucleus; Cellular Component GO:0006355; regulation of transcription, DNA-dependent; Biological Process GO:0006470; protein dephosphorylation; Biol…	IPR000242; Protein-tyrosine phosphatase, receptor/non-receptor type IPR000387; Protein-tyrosine/Dual specificity phosphatase IPR003071; Orphan nuclear receptor, HMR type IPR003595; Protein-tyrosine phosphatase, catalytic	K18018 tyrosine-protein phosphatase non-receptor type 5 [EC:3.1.3.48] | (RefSeq) PTPN5; protein tyrosine phosphatase, non-receptor type 5	sp|P54829|PTN5_HUMAN	tr|A6QQD4|A6QQD4_BOVIN
BmuPB002422	39.1	45.42	45.09	8.98	-36.11	GO:0007165; signal transduction; Biological Process	IPR000198; Rho GTPase-activating protein domain IPR000533; Tropomyosin	K08773 RalA-binding protein 1 | (RefSeq) RALBP1; ralA binding protein 1	sp|Q15311|RBP1_HUMAN	tr|L8HLU3|L8HLU3_BOSMU
BmuPB003900	47.42	57.36	46.12	9.95	-36.17	GO:0005198; structural molecule activity; Molecular Function GO:0005515; protein binding; Molecular Function GO:0016021; integral to membrane; Cellular Component GO:0019028; viral capsid; Cellular Component	IPR001399; VP6 blue-tongue virus inner capsid protein IPR003598; Immunoglobulin subtype 2 IPR003599; Immunoglobulin subtype IPR003961; Fibronectin, type III IPR006581; VPS10 IPR007110; Immunoglobulin-like domain IPR013098; Immunoglobulin I-set	K12388 sortilin | (RefSeq) SORT1; sortilin 1	sp|Q99523|SORT_HUMAN	tr|E1BKZ9|E1BKZ9_BOVIN
BmuPB017303	42.65	59.29	41.16	4.94	-36.22	GO:0003824; catalytic activity; Molecular Function GO:0003873; 6-phosphofructo-2-kinase activity; Molecular Function GO:0005524; ATP binding; Molecular Function GO:0006000; fructose metabolic process; Biological Process GO:0006003; fructose 2,6-bisphosphate metabolic process; Biological Process GO:0006813; potassium ion transport; Biological Process GO:0008281; sulfonylurea receptor activity; Mol…	IPR001475; Sulphonylurea receptor, type 2 IPR003094; Fructose-2,6-bisphosphatase IPR013078; Histidine phosphatase superfamily, clade-1 IPR013079; 6-phosphofructo-2-kinase	K01103 6-phosphofructo-2-kinase / fructose-2,6-biphosphatase 3&#160; [EC:2.7.1.105 3.1.3.46] | (RefSeq) PFKFB3; 6-phosphofructo-2-kinase/fructose-2,6-biphosphatase 3	sp|Q5R9C1|F263_PONAB	tr|A0JN55|A0JN55_BOVIN
BmuPB015945	36.17	49.18	45.26	8.91	-36.35	GO:0005215; transporter activity; Molecular Function GO:0005515; protein binding; Molecular Function GO:0006810; transport; Biological Process GO:0046856; phosphatidylinositol dephosphorylation; Biological Process	IPR000300; Inositol polyphosphate-related phosphatase IPR000980; SH2 domain IPR001660; Sterile alpha motif domain IPR003087; Neutrophil gelatinase-associated lipocalin IPR005135; Endonuclease/exonuclease/phosphatase IPR021129; Sterile alpha motif, type 1	K15909 phosphatidylinositol-3,4,5-trisphosphate 5-phosphatase 2 [EC:3.1.3.86] | (RefSeq) INPPL1; inositol polyphosphate phosphatase like 1	sp|O15357|SHIP2_HUMAN	tr|E1BBJ7|E1BBJ7_BOVIN
BmuPB006290	35.32	47.48	47.1	10.58	-36.52	GO:0003676; nucleic acid binding; Molecular Function	IPR000504; RNA recognition motif domain IPR000623; Shikimate kinase/Threonine synthase-like 1	K13218 polypyrimidine tract-binding protein 1 | (RefSeq) PTBP1; polypyrimidine tract binding protein 1	sp|Q29099|PTBP1_PIG	tr|J9P5T5|J9P5T5_CANFA
BmuPB003368	41.15	37.16	39.45	1.58	-37.87	GO:0005102; receptor binding; Molecular Function GO:0005515; protein binding; Molecular Function GO:0005543; phospholipid binding; Molecular Function GO:0005576; extracellular region; Cellular Component GO:0007165; signal transduction; Biological Process GO:0007275; multicellular organismal development; Biological Process GO:0016055; Wnt receptor signaling pathway; Biological Process	IPR000198; Rho GTPase-activating protein domain IPR001478; PDZ domain IPR001849; Pleckstrin homology domain IPR009139; Wnt-1 protein	K20315 Rho GTPase-activating protein 21/23 | (RefSeq) ARHGAP23; Rho GTPase activating protein 23	sp|Q9P227|RHG23_HUMAN	tr|K7CW73|K7CW73_PANTR
BmuPB014864	51.55	31.79	40.03	1.14	-38.89	GO:0005509; calcium ion binding; Molecular Function GO:0005515; protein binding; Molecular Function GO:0005540; hyaluronic acid binding; Molecular Function GO:0007155; cell adhesion; Biological Process GO:0030246; carbohydrate binding; Molecular Function	IPR000436; Sushi/SCR/CCP IPR000538; Link IPR000742; Epidermal growth factor-like domain IPR001304; C-type lectin IPR001881; EGF-like calcium-binding domain IPR003599; Immunoglobulin subtype IPR007110; Immunoglobulin-like domain IPR013106; Immunoglobulin V-set domain	K06794 neurocan core protein | (RefSeq) NCAN; neurocan	sp|O14594|NCAN_HUMAN	tr|F1N2Y8|F1N2Y8_BOVIN
BmuPB001962	44.53	15.27	41.64	2.27	-39.37	-	IPR026245; Protein FRG2	no KO assigned | (RefSeq) BEGAIN; brain enriched guanylate kinase associated	sp|Q6R6L0|BEGIN_SHEEP	tr|L8IRN3|L8IRN3_BOSMU
BmuPB008782	38.77	61.95	52.69	11.36	-41.33	GO:0007165; signal transduction; Biological Process	IPR000159; Ras-association IPR011524; SARAH domain IPR023249; FAM153	K09851 Ras association domain-containing protein 2/4 | (RefSeq) RASSF4; Ras association domain family member 4	sp|Q9H2L5|RASF4_HUMAN	tr|L8HZG1|L8HZG1_BOSMU
BmuPB010640	66.33	18.1	44.01	2.27	-41.74	GO:0003777; microtubule motor activity; Molecular Function GO:0005249; voltage-gated potassium channel activity; Molecular Function GO:0005515; protein binding; Molecular Function GO:0005524; ATP binding; Molecular Function GO:0005871; kinesin complex; Cellular Component GO:0006813; potassium ion transport; Biological Process GO:0007018; microtubule-based movement; Biological Process GO:0008017; …	IPR001680; WD40 repeat IPR001752; Kinesin, motor domain IPR004053; Potassium channel, voltage dependent, Kv1.6 IPR017986; WD40-repeat-containing domain IPR020472; G-protein beta WD-40 repeat IPR027640; Kinesin-like protein	K10395 kinesin family member 4/21/27 | (RefSeq) KIF21B; kinesin family member 21B	sp|O75037|KI21B_HUMAN	tr|L8HQ69|L8HQ69_BOSMU
BmuPB017940	31.83	93.04	45.33	3.06	-42.27	GO:0005262; calcium channel activity; Molecular Function GO:0005515; protein binding; Molecular Function GO:0006816; calcium ion transport; Biological Process GO:0016021; integral to membrane; Cellular Component GO:0051260; protein homooligomerization; Biological Process	IPR000210; BTB/POZ-like IPR003131; Potassium channel tetramerisation-type BTB domain IPR008344; Transient receptor potential channel, vanilloid 5/6	K15074 BTB/POZ domain-containing adapter for CUL3-mediated RhoA degradation protein | (RefSeq) KCTD10; potassium channel tetramerization domain containing 10	sp|Q9H3F6|BACD3_HUMAN	tr|L8IVH6|L8IVH6_BOSMU
BmuPB009129	56.89	64.19	53.26	9.16	-44.1	GO:0005515; protein binding; Molecular Function	IPR000533; Tropomyosin IPR001452; Src homology-3 domain	K20121 formin-binding protein 1 | (RefSeq) FNBP1; formin binding protein 1	sp|Q96RU3|FNBP1_HUMAN	tr|L8HSK9|L8HSK9_BOSMU
BmuPB017356	55.94	50.59	48.29	3.85	-44.44	GO:0006814; sodium ion transport; Biological Process GO:0006885; regulation of pH; Biological Process GO:0015385; sodium:hydrogen antiporter activity; Molecular Function GO:0016021; integral to membrane; Cellular Component GO:0055085; transmembrane transport; Biological Process	IPR002090; Na+/H+ exchanger, isoform 6 (NHE6) IPR011701; Major facilitator superfamily IPR024989; Major facilitator superfamily associated domain	no KO assigned | (RefSeq) MFSD6; major facilitator superfamily domain containing 6	sp|A1DWM3|MFSD6_PIG	tr|E1BM81|E1BM81_BOVIN
BmuPB013813	49.81	66.73	56.56	10.64	-45.92	GO:0000785; chromatin; Cellular Component GO:0003677; DNA binding; Molecular Function GO:0005634; nucleus; Cellular Component GO:0006355; regulation of transcription, DNA-dependent; Biological Process	IPR000116; High mobility group, HMG-I/HMG-Y IPR009071; High mobility group box domain IPR020478; AT hook-like	K09270 transcription factor SOX7/8/10/18 (SOX group E/F) | (RefSeq) SOX8; SRY-box 8	sp|Q04886|SOX8_MOUSE	tr|L8J5K0|L8J5K0_BOSMU
BmuPB021077	84.72	65.79	51.99	5.25	-46.74	GO:0046872; metal ion binding; Molecular Function	IPR000571; Zinc finger, CCCH-type	K14943 muscleblind | (RefSeq) MBNL2; muscleblind like splicing regulator 2	sp|Q5R4F5|MBNL2_PONAB	tr|A5PKK4|A5PKK4_BOVIN
BmuPB017553	49.84	72.41	50	2.01	-47.99	GO:0004966; galanin receptor activity; Molecular Function GO:0005515; protein binding; Molecular Function GO:0005543; phospholipid binding; Molecular Function GO:0007186; G-protein coupled receptor signaling pathway; Biological Process GO:0007194; negative regulation of adenylate cyclase activity; Biological Process GO:0016021; integral to membrane; Cellular Component	IPR001849; Pleckstrin homology domain IPR003908; Galanin receptor 3	no KO assigned | (RefSeq) PLEKHA6; pleckstrin homology domain containing A6	sp|Q7TQG1|PKHA6_MOUSE	tr|E1BK42|E1BK42_BOVIN
BmuPB011508	50.11	80.59	58.03	9.7	-48.33	GO:0004672; protein kinase activity; Molecular Function GO:0004713; protein tyrosine kinase activity; Molecular Function GO:0005515; protein binding; Molecular Function GO:0005524; ATP binding; Molecular Function GO:0006468; protein phosphorylation; Biological Process	IPR000719; Protein kinase domain IPR001245; Serine-threonine/tyrosine-protein kinase catalytic domain IPR003598; Immunoglobulin subtype 2 IPR007110; Immunoglobulin-like domain IPR013098; Immunoglobulin I-set IPR020635; Tyrosine-protein kinase, catalytic domain	K05093 fibroblast growth factor receptor 2 [EC:2.7.10.1] | (RefSeq) FGFR2; fibroblast growth factor receptor 2	sp|P21802|FGFR2_HUMAN	tr|F1MNW2|F1MNW2_BOVIN
BmuPB019037	49.52	79.84	54.57	4.08	-50.49	GO:0004668; protein-arginine deiminase activity; Molecular Function GO:0005215; transporter activity; Molecular Function GO:0005509; calcium ion binding; Molecular Function GO:0005737; cytoplasm; Cellular Component GO:0006464; cellular protein modification process; Biological Process GO:0006810; transport; Biological Process GO:0018101; peptidyl-citrulline biosynthetic process from peptidyl-argin…	IPR003087; Neutrophil gelatinase-associated lipocalin IPR004303; Protein-arginine deiminase IPR013530; Protein-arginine deiminase, C-terminal IPR013732; Protein-arginine deiminase (PAD) N-terminal IPR013733; Protein-arginine deiminase (PAD), central domain	K01481 protein-arginine deiminase [EC:3.5.3.15] | (RefSeq) PADI2; peptidyl arginine deiminase 2	sp|P20717|PADI2_RAT	tr|F1N048|F1N048_BOVIN
BmuPB001414	65.31	58.01	53.46	2.42	-51.04	GO:0005452; inorganic anion exchanger activity; Molecular Function GO:0006820; anion transport; Biological Process GO:0009058; biosynthetic process; Biological Process GO:0016020; membrane; Cellular Component GO:0030170; pyridoxal phosphate binding; Molecular Function	IPR003024; Sodium bicarbonate cotransporter IPR004839; Aminotransferase, class I/classII	K00814 alanine transaminase [EC:2.6.1.2] | (RefSeq) GPT2; glutamic--pyruvic transaminase 2	sp|Q8TD30|ALAT2_HUMAN	tr|E1BF40|E1BF40_BOVIN
BmuPB014663	55.8	87.26	66.39	13.95	-52.44	GO:0003677; DNA binding; Molecular Function GO:0004966; galanin receptor activity; Molecular Function GO:0005856; cytoskeleton; Cellular Component GO:0006355; regulation of transcription, DNA-dependent; Biological Process GO:0006909; phagocytosis; Biological Process GO:0007186; G-protein coupled receptor signaling pathway; Biological Process GO:0007194; negative regulation of adenylate cyclase ac…	IPR003908; Galanin receptor 3 IPR006197; Peptidase S24, LexA-like IPR006816; Engulfment/cell motility, ELMO IPR024574; Domain of unknown function DUF3361	K18985 engulfment and cell motility protein 2 | (RefSeq) ELMO2; engulfment and cell motility 2	sp|Q8BHL5|ELMO2_MOUSE	tr|L8IFX9|L8IFX9_BOSMU
BmuPB010432	98	73.83	77.23	23.84	-53.39	GO:0004952; dopamine neurotransmitter receptor activity; Molecular Function GO:0005515; protein binding; Molecular Function GO:0005887; integral to plasma membrane; Cellular Component GO:0007195; adenylate cyclase-inhibiting dopamine receptor signaling pathway; Biological Process	IPR000372; Leucine-rich repeat-containing N-terminal IPR000483; Cysteine-rich flanking region, C-terminal IPR001611; Leucine-rich repeat IPR001620; Dopamine D3 receptor IPR003591; Leucine-rich repeat, typical subtype IPR003598; Immunoglobulin subtype 2 IPR003599; Immunoglobulin subtype IPR007110; Immunoglobulin-like domain IPR013098; Immunoglobulin I-set	no KO assigned | (RefSeq) LRIG1; leucine rich repeats and immunoglobulin like domains 1	sp|Q96JA1|LRIG1_HUMAN	tr|F1MZV0|F1MZV0_BOVIN
BmuPB014904	72.52	51.5	56.09	2.59	-53.5	GO:0000287; magnesium ion binding; Molecular Function GO:0004672; protein kinase activity; Molecular Function GO:0004674; protein serine/threonine kinase activity; Molecular Function GO:0004713; protein tyrosine kinase activity; Molecular Function GO:0005515; protein binding; Molecular Function GO:0005524; ATP binding; Molecular Function GO:0005525; GTP binding; Molecular Function GO:0006468; pro…	IPR000719; Protein kinase domain IPR000961; AGC-kinase, C-terminal IPR001245; Serine-threonine/tyrosine-protein kinase catalytic domain IPR001478; PDZ domain IPR002290; Serine/threonine- / dual specificity protein kinase, catalytic domain IPR008114; Septin 3 IPR015022; Microtubule-associated serine/threonine-protein kinase, domain IPR020635; Tyrosine-protein kinase, catalytic domain	K08789 microtubule-associated serine/threonine kinase [EC:2.7.11.1] | (RefSeq) MAST3; microtubule associated serine/threonine kinase 3	sp|O60307|MAST3_HUMAN	tr|F1MPS5|F1MPS5_BOVIN
BmuPB000484	92.96	81.25	68.29	11.1	-57.19	GO:0003779; actin binding; Molecular Function GO:0005198; structural molecule activity; Molecular Function GO:0005856; cytoskeleton; Cellular Component GO:0008092; cytoskeletal protein binding; Molecular Function GO:0030866; cortical actin cytoskeleton organization; Biological Process	IPR000299; FERM domain IPR007477; SAB domain IPR008379; Band 4.1, C-terminal IPR014847; FERM adjacent (FA) IPR018979; FERM, N-terminal IPR018980; FERM, C-terminal PH-like domain IPR019748; FERM central domain IPR019749; Band 4.1 domain IPR019750; Band 4.1 family	K06107 erythrocyte membrane protein band 4.1 | (RefSeq) EPB41L1; erythrocyte membrane protein band 4.1 like 1	sp|Q9WTP0|E41L1_RAT	tr|F1N611|F1N611_BOVIN
BmuPB002017	69.13	64.4	69.56	12.23	-57.33	GO:0003779; actin binding; Molecular Function GO:0016043; cellular component organization; Biological Process GO:0017048; Rho GTPase binding; Molecular Function GO:0030036; actin cytoskeleton organization; Biological Process	IPR000533; Tropomyosin IPR003124; WH2 domain IPR010472; Formin, FH3 domain IPR010473; Formin, GTPase-binding domain IPR014768; Formin, GTPase-binding and FH3 domain IPR015425; Formin, FH2 domain IPR027649; Inverted formin-2	no KO assigned | (RefSeq) INF2; inverted formin, FH2 and WH2 domain containing	sp|Q27J81|INF2_HUMAN	tr|L8IF68|L8IF68_BOSMU
BmuPB010270	41.65	50.89	59.69	2.12	-57.57	GO:0001505; regulation of neurotransmitter levels; Biological Process GO:0004969; histamine receptor activity; Molecular Function GO:0005515; protein binding; Molecular Function GO:0005543; phospholipid binding; Molecular Function GO:0007186; G-protein coupled receptor signaling pathway; Biological Process GO:0016021; integral to membrane; Cellular Component	IPR001849; Pleckstrin homology domain IPR003980; Histamine H3 receptor	K08091 growth factor receptor bound protein 2-associated protein 2 | (RefSeq) GAB2; GRB2 associated binding protein 2	sp|Q9UQC2|GAB2_HUMAN	tr|L8HVN7|L8HVN7_BOSMU
BmuPB002970	121.34	39.95	66.45	8.73	-57.72	GO:0005089; Rho guanyl-nucleotide exchange factor activity; Molecular Function GO:0005515; protein binding; Molecular Function GO:0005543; phospholipid binding; Molecular Function GO:0007165; signal transduction; Biological Process GO:0035023; regulation of Rho protein signal transduction; Biological Process	IPR000008; C2 calcium-dependent membrane targeting IPR000198; Rho GTPase-activating protein domain IPR000219; Dbl homology (DH) domain IPR000533; Tropomyosin IPR001849; Pleckstrin homology domain IPR018029; C2 membrane targeting protein	no KO assigned | (RefSeq) ABR; active BCR-related	sp|A6QNS3|ABR_BOVIN	tr|G1SNE9|G1SNE9_RABIT
BmuPB002367	95.64	120.92	79.52	20.82	-58.7	GO:0005000; vasopressin receptor activity; Molecular Function GO:0005515; protein binding; Molecular Function GO:0005543; phospholipid binding; Molecular Function GO:0007186; G-protein coupled receptor signaling pathway; Biological Process GO:0016021; integral to membrane; Cellular Component	IPR000648; Oxysterol-binding protein IPR001224; Vasopressin V1A receptor IPR001849; Pleckstrin homology domain IPR002110; Ankyrin repeat IPR020683; Ankyrin repeat-containing domain	K20174 oxysterol-binding protein-related protein 1/2 | (RefSeq) OSBPL1A; oxysterol binding protein like 1A	sp|Q9BXW6|OSBL1_HUMAN	tr|E1BLV1|E1BLV1_BOVIN
BmuPB001675	57.52	129.61	70.72	9.59	-61.13	GO:0004252; serine-type endopeptidase activity; Molecular Function GO:0005515; protein binding; Molecular Function GO:0006508; proteolysis; Biological Process GO:0007155; cell adhesion; Biological Process GO:0008233; peptidase activity; Molecular Function GO:0019058; viral infectious cycle; Biological Process GO:0019062; viral attachment to host cell; Biological Process	IPR000209; Peptidase S8/S53 domain IPR000742; Epidermal growth factor-like domain IPR000931; Adenovirus fibre protein IPR002884; Proprotein convertase, P IPR006212; Furin-like repeat IPR010909; PLAC IPR015500; Peptidase S8, subtilisin-related	K08672 proprotein convertase subtilisin/kexin type 6 [EC:3.4.21.-] | (RefSeq) PCSK6; proprotein convertase subtilisin/kexin type 6	sp|P29122|PCSK6_HUMAN	tr|L8IXP9|L8IXP9_BOSMU
BmuPB009346	74.13	89.17	63.51	1.02	-62.49	GO:0008152; metabolic process; Biological Process GO:0008484; sulfuric ester hydrolase activity; Molecular Function GO:0015105; arsenite transmembrane transporter activity; Molecular Function GO:0015700; arsenite transport; Biological Process GO:0016021; integral to membrane; Cellular Component	IPR000802; Arsenite/antimonite efflux pump membrane protein, ArsB IPR000917; Sulfatase	K01135 arylsulfatase B [EC:3.1.6.12] | (RefSeq) ARSB; arylsulfatase B	sp|P15848|ARSB_HUMAN	tr|A6QLZ3|A6QLZ3_BOVIN
BmuPB016916	115.93	118.24	85.76	22.91	-62.85	GO:0006629; lipid metabolic process; Biological Process GO:0015105; arsenite transmembrane transporter activity; Molecular Function GO:0015700; arsenite transport; Biological Process GO:0016021; integral to membrane; Cellular Component GO:0020037; heme binding; Molecular Function	IPR000802; Arsenite/antimonite efflux pump membrane protein, ArsB IPR001199; Cytochrome b5-like heme/steroid binding domain IPR005804; Fatty acid desaturase, type 1	K10226 acyl-CoA 6-desaturase (Delta-6 desaturase) [EC:1.14.19.3] | (RefSeq) FADS2; fatty acid desaturase 2	sp|A4FV48|FADS2_BOVIN	tr|L8I895|L8I895_BOSMU
BmuPB002374	59.2	94.43	67.28	3.02	-64.26	GO:0004997; thyrotropin-releasing hormone receptor activity; Molecular Function GO:0007186; G-protein coupled receptor signaling pathway; Biological Process GO:0008158; hedgehog receptor activity; Molecular Function GO:0016020; membrane; Cellular Component GO:0016021; integral to membrane; Cellular Component	IPR000731; Sterol-sensing domain IPR002120; Thyrotrophin-releasing hormone receptor IPR003392; Patched	K12385 Niemann-Pick C1 protein | (RefSeq) NPC1; NPC intracellular cholesterol transporter 1	sp|P56941|NPC1_PIG	tr|B0JYK2|B0JYK2_BOVIN
BmuPB015383	72.84	65.92	74.61	7.21	-67.4	GO:0005515; protein binding; Molecular Function	IPR000884; Thrombospondin, type 1 repeat IPR001627; Sema domain IPR003659; Plexin/semaphorin/integrin IPR007822; Lanthionine synthetase C-like IPR027231; Semaphorin	K06841 semaphorin 5 | (RefSeq) SEMA5B; semaphorin 5B	sp|Q9P283|SEM5B_HUMAN	tr|L8IR88|L8IR88_BOSMU
BmuPB011631	75.89	155.98	88.12	19.05	-69.07	GO:0000786; nucleosome; Cellular Component GO:0003677; DNA binding; Molecular Function GO:0006334; nucleosome assembly; Biological Process GO:0008017; microtubule binding; Molecular Function GO:0015631; tubulin binding; Molecular Function	IPR001084; Tau and MAP proteins tubulin-binding repeat IPR005819; Histone H5 IPR027323; Microtubule-associated protein 4 IPR027324; Microtubule associated protein MAP2/MAP4/Tau	K10431 microtubule-associated protein 4 | (RefSeq) MAP4; microtubule associated protein 4	sp|P36225|MAP4_BOVIN	tr|G3MY44|G3MY44_BOVIN
BmuPB018023	118.9	26.45	79.12	7.37	-71.75	GO:0005164; tumor necrosis factor receptor binding; Molecular Function GO:0006955; immune response; Biological Process GO:0008083; growth factor activity; Molecular Function GO:0016020; membrane; Cellular Component	IPR002348; Interleukin 1/heparin-binding growth factor IPR002959; Tumour necrosis factor alpha/cachectin IPR020478; AT hook-like	K04358 fibroblast growth factor | (RefSeq) FGF13; fibroblast growth factor 13	sp|Q9ERW3|FGF13_RAT	tr|M3WRQ8|M3WRQ8_FELCA
BmuPB017623	64.03	106.1	77.99	6.22	-71.77	GO:0005525; GTP binding; Molecular Function GO:0007049; cell cycle; Biological Process	IPR000038; Cell division protein GTP binding IPR008114; Septin 3	K16942 septin 2 | (RefSeq) SEPT2; septin 2	sp|Q2NKY7|SEPT2_BOVIN	tr|L8I736|L8I736_BOSMU
BmuPB014755	105.31	80.78	76.19	3.64	-72.55	GO:0000159; protein phosphatase type 2A complex; Cellular Component GO:0003697; single-stranded DNA binding; Molecular Function GO:0004519; endonuclease activity; Molecular Function GO:0005515; protein binding; Molecular Function GO:0005634; nucleus; Cellular Component GO:0006289; nucleotide-excision repair; Biological Process GO:0007165; signal transduction; Biological Process GO:0008601; protei…	IPR000009; Protein phosphatase 2A, regulatory subunit PR55 IPR001044; XPG/Rad2 endonuclease, eukaryotes IPR001680; WD40 repeat IPR008335; Eukaryotic molybdopterin oxidoreductase IPR020472; G-protein beta WD-40 repeat	K04354 serine/threonine-protein phosphatase 2A regulatory subunit B | (RefSeq) PPP2R2C; protein phosphatase 2 regulatory subunit Bgamma	sp|Q9Y2T4|2ABG_HUMAN	tr|F6Z2R8|F6Z2R8_MACMU
BmuPB007162	62.11	82.8	81.15	6.19	-74.96	GO:0004672; protein kinase activity; Molecular Function GO:0004713; protein tyrosine kinase activity; Molecular Function GO:0004871; signal transducer activity; Molecular Function GO:0005083; small GTPase regulator activity; Molecular Function GO:0005524; ATP binding; Molecular Function GO:0006468; protein phosphorylation; Biological Process GO:0007165; signal transduction; Biological Process	IPR000719; Protein kinase domain IPR001180; Citron-like IPR001245; Serine-threonine/tyrosine-protein kinase catalytic domain IPR002211; Lymphocyte-specific protein IPR002290; Serine/threonine- / dual specificity protein kinase, catalytic domain IPR020635; Tyrosine-protein kinase, catalytic domain	K04407 mitogen-activated protein kinase kinase kinase kinase 4 [EC:2.7.11.1] | (RefSeq) Map4k4; mitogen-activated protein kinase kinase kinase kinase 4	sp|P97820|M4K4_MOUSE	tr|F7GQJ0|F7GQJ0_MACMU
BmuPB004319	120.97	67.75	94.22	18.12	-76.1	-	IPR000533; Tropomyosin IPR022735; Domain of unknown function DUF3585	no KO assigned | (RefSeq) chromosome unknown open reading frame, human C16orf45	sp|Q5R562|CP045_PONAB	tr|L8I001|L8I001_BOSMU
BmuPB005285	126.2	83.82	83.64	7.31	-76.33	GO:0003677; DNA binding; Molecular Function GO:0004908; interleukin-1 receptor activity; Molecular Function GO:0005509; calcium ion binding; Molecular Function GO:0005515; protein binding; Molecular Function GO:0006355; regulation of transcription, DNA-dependent; Biological Process GO:0007156; homophilic cell adhesion; Biological Process GO:0016020; membrane; Cellular Component	IPR002126; Cadherin IPR003598; Immunoglobulin subtype 2 IPR003599; Immunoglobulin subtype IPR003961; Fibronectin, type III IPR004074; Interleukin-1 receptor, type I/II IPR006197; Peptidase S24, LexA-like IPR007110; Immunoglobulin-like domain IPR013098; Immunoglobulin I-set	K06491 neural cell adhesion molecule | (RefSeq) NCAM1; neural cell adhesion molecule 1	sp|P31836|NCAM1_BOVIN	tr|A7E344|A7E344_BOVIN
BmuPB017546	71.22	85.77	79.67	2.87	-76.8	GO:0004930; G-protein coupled receptor activity; Molecular Function GO:0005515; protein binding; Molecular Function GO:0016020; membrane; Cellular Component	IPR003051; GPCR, family 2, corticotropin releasing factor receptor IPR003598; Immunoglobulin subtype 2 IPR003599; Immunoglobulin subtype IPR003961; Fibronectin, type III IPR007110; Immunoglobulin-like domain IPR013098; Immunoglobulin I-set	K06760 contactin 2 | (RefSeq) CNTN2; contactin 2	sp|Q02246|CNTN2_HUMAN	tr|E1BPC9|E1BPC9_BOVIN
BmuPB014378	69.63	91.25	80.26	2.77	-77.49	-	IPR009148; Streptococcal non-M secreted SibA IPR020478; AT hook-like	no KO assigned | (RefSeq) C28H1orf198, C1orf198; chromosome 28 open reading frame, human C1orf198	sp|Q58CU6|CA198_BOVIN	tr|F1MDK2|F1MDK2_BOVIN
BmuPB014690	104.4	141.22	107.6	28.98	-78.62	GO:0004995; tachykinin receptor activity; Molecular Function GO:0005886; plasma membrane; Cellular Component GO:0007186; G-protein coupled receptor signaling pathway; Biological Process GO:0016021; integral to membrane; Cellular Component	IPR000913; Neurokinin NK2 receptor IPR019547; Kua-ubiquitin conjugating enzyme hybrid, localisation	K20656 transmembrane protein 189 | (RefSeq) TMEM189; transmembrane protein 189	sp|A6QLM0|TM189_BOVIN	tr|L5K1B1|L5K1B1_PTEAL
BmuPB005611	100.57	116.1	96.92	15.71	-81.21	GO:0004601; peroxidase activity; Molecular Function GO:0005515; protein binding; Molecular Function GO:0006979; response to oxidative stress; Biological Process GO:0020037; heme binding; Molecular Function GO:0046872; metal ion binding; Molecular Function GO:0055114; oxidation-reduction process; Biological Process	IPR001621; Fungal ligninase IPR001660; Sterile alpha motif domain IPR004170; WWE domain IPR004177; DDHD IPR021129; Sterile alpha motif, type 1	K16545 phospholipase DDHD2 [EC:3.1.1.-] | (RefSeq) DDHD2; DDHD domain containing 2	sp|O94830|DDHD2_HUMAN	tr|L8IMY7|L8IMY7_BOSMU
BmuPB001361	109.39	111.92	112.64	27.21	-85.43	GO:0004842; ubiquitin-protein ligase activity; Molecular Function GO:0005216; ion channel activity; Molecular Function GO:0005515; protein binding; Molecular Function GO:0006811; ion transport; Biological Process GO:0008270; zinc ion binding; Molecular Function GO:0016020; membrane; Cellular Component	IPR001425; Rhodopsin, archaeal/bacterial/fungal IPR001841; Zinc finger, RING-type IPR003892; Ubiquitin system component Cue IPR026608; E3 ubiquitin-protein ligase AMFR	K10636 autocrine motility factor receptor [EC:2.3.2.27] | (RefSeq) AMFR; autocrine motility factor receptor	sp|Q9UKV5|AMFR_HUMAN	tr|Q2KIY9|Q2KIY9_BOVIN
BmuPB013495	94.57	131.77	107.18	4.75	-102.43	GO:0003677; DNA binding; Molecular Function GO:0004672; protein kinase activity; Molecular Function GO:0004713; protein tyrosine kinase activity; Molecular Function GO:0004879; ligand-activated sequence-specific DNA binding RNA polymerase II transcription factor activity; Molecular Function GO:0005524; ATP binding; Molecular Function GO:0005634; nucleus; Cellular Component GO:0006355; regulation …	IPR000719; Protein kinase domain IPR001245; Serine-threonine/tyrosine-protein kinase catalytic domain IPR002290; Serine/threonine- / dual specificity protein kinase, catalytic domain IPR003071; Orphan nuclear receptor, HMR type IPR020635; Tyrosine-protein kinase, catalytic domain IPR024678; Serine/threonine-protein kinase OSR1/WNK, CCT domain	K08867 WNK lysine deficient protein kinase [EC:2.7.11.1] | (RefSeq) WNK1; WNK lysine deficient protein kinase 1	sp|Q9H4A3|WNK1_HUMAN	tr|M3WUZ5|M3WUZ5_FELCA
BmuPB002328	187.69	123.29	124.9	21.06	-103.84	GO:0004960; thromboxane receptor activity; Molecular Function GO:0005515; protein binding; Molecular Function GO:0007186; G-protein coupled receptor signaling pathway; Biological Process GO:0008017; microtubule binding; Molecular Function GO:0016021; integral to membrane; Cellular Component GO:0016491; oxidoreductase activity; Molecular Function GO:0046872; metal ion binding; Molecular Function G…	IPR001105; Thromboxane receptor IPR001715; Calponin homology domain IPR004953; EB1, C-terminal IPR008335; Eukaryotic molybdopterin oxidoreductase IPR027328; Microtubule-associated protein RP/EB IPR027735; Microtubule-associated protein RP/EB family member 2	K10436 microtubule-associated protein, RP/EB family | (RefSeq) MAPRE2; microtubule associated protein RP/EB family member 2	sp|Q3SZP2|MARE2_BOVIN	tr|L8IWV3|L8IWV3_BOSMU
BmuPB001862	203.23	172.91	151.04	42.65	-108.39	GO:0000226; microtubule cytoskeleton organization; Biological Process GO:0000786; nucleosome; Cellular Component GO:0003677; DNA binding; Molecular Function GO:0005874; microtubule; Cellular Component GO:0006334; nucleosome assembly; Biological Process GO:0008017; microtubule binding; Molecular Function	IPR005819; Histone H5 IPR015656; Microtubule associated protein 1A IPR026074; Microtubule associated protein 1	K10429 microtubule-associated protein 1 | (RefSeq) MAP1A; microtubule associated protein 1A	sp|P78559|MAP1A_HUMAN	tr|L8ITZ3|L8ITZ3_BOSMU
BmuPB001359	171.42	138.16	128.54	19.91	-108.63	GO:0003924; GTPase activity; Molecular Function GO:0004871; signal transducer activity; Molecular Function GO:0004930; G-protein coupled receptor activity; Molecular Function GO:0007186; G-protein coupled receptor signaling pathway; Biological Process GO:0016021; integral to membrane; Cellular Component GO:0019001; guanyl nucleotide binding; Molecular Function GO:0031683; G-protein beta/gamma-sub…	IPR001019; Guanine nucleotide binding protein (G-protein), alpha subunit IPR001740; GPCR, family 2, EMR1 hormone receptor	K04534 guanine nucleotide-binding protein G(o) subunit alpha | (RefSeq) GNAO1; G protein subunit alpha o1	sp|P10825|GNAO_XENLA	tr|L8IB27|L8IB27_BOSMU
BmuPB007637	110.98	161.66	138.02	23.3	-114.72	GO:0003700; sequence-specific DNA binding transcription factor activity; Molecular Function GO:0005515; protein binding; Molecular Function GO:0005634; nucleus; Cellular Component GO:0006355; regulation of transcription, DNA-dependent; Biological Process GO:0008270; zinc ion binding; Molecular Function GO:0043565; sequence-specific DNA binding; Molecular Function GO:0046872; metal ion binding; Mo…	IPR000210; BTB/POZ-like IPR000533; Tropomyosin IPR001628; Zinc finger, nuclear hormone receptor-type IPR007087; Zinc finger, C2H2 IPR013069; BTB/POZ IPR015880; Zinc finger, C2H2-like	K10518 zinc finger and BTB domain-containing protein 47 | (RefSeq) ZBTB47; zinc finger and BTB domain containing 47	sp|Q9UFB7|ZBT47_HUMAN	tr|K9IMN7|K9IMN7_DESRO
BmuPB005868	127.18	204.93	153.1	35.17	-117.93	GO:0005328; neurotransmitter:sodium symporter activity; Molecular Function GO:0006811; ion transport; Biological Process GO:0006836; neurotransmitter transport; Biological Process GO:0016021; integral to membrane; Cellular Component	IPR000175; Sodium:neurotransmitter symporter IPR006028; Gamma-aminobutyric acid A receptor	K05038 solute carrier family 6 (neurotransmitter transporter, amino acid) member 5/7/9/14 | (RefSeq) SLC6A9, glyT-1, glyT1; solute carrier family 6 (neurotransmitter transporter, glycine), member 9	sp|Q28039|SC6A9_BOVIN	tr|F1N097|F1N097_BOVIN
BmuPB013542	102.11	151.92	130.51	12.49	-118.02	GO:0003676; nucleic acid binding; Molecular Function GO:0004386; helicase activity; Molecular Function GO:0005524; ATP binding; Molecular Function GO:0008026; ATP-dependent helicase activity; Molecular Function	IPR000533; Tropomyosin IPR001650; Helicase, C-terminal IPR011545; DNA/RNA helicase, DEAD/DEAH box type, N-terminal IPR014001; Helicase, superfamily 1/2, ATP-binding domain IPR014014; RNA helicase, DEAD-box type, Q motif	K13178 ATP-dependent RNA helicase DDX17 [EC:3.6.4.13] | (RefSeq) DDX17; DEAD-box helicase 17	sp|Q501J6|DDX17_MOUSE	tr|L8IF08|L8IF08_BOSMU
BmuPB004758	194.72	164.24	159.86	34.4	-125.46	GO:0005515; protein binding; Molecular Function GO:0005543; phospholipid binding; Molecular Function GO:0008060; ARF GTPase activator activity; Molecular Function GO:0008270; zinc ion binding; Molecular Function GO:0032312; regulation of ARF GTPase activity; Biological Process	IPR001164; Arf GTPase activating protein IPR001849; Pleckstrin homology domain	no KO assigned | (RefSeq) ADAP1, CENTA1; ArfGAP with dual PH domains 1	sp|O75689|ADAP1_HUMAN	tr|O02753|O02753_BOVIN
BmuPB005348	108.53	144.84	147.55	21.75	-125.8	GO:0005515; protein binding; Molecular Function GO:0005543; phospholipid binding; Molecular Function	IPR000533; Tropomyosin IPR001849; Pleckstrin homology domain	no KO assigned | (RefSeq) PHLDB1; pleckstrin homology like domain family B member 1	sp|Q86UU1|PHLB1_HUMAN	tr|F1MD97|F1MD97_BOVIN
BmuPB020134	141.62	183.57	176.27	36.2	-140.07	-	IPR005062; SAC3/GANP/Nin1/mts3/eIF-3 p25	no KO assigned | (RefSeq) LENG8; leukocyte receptor cluster member 8	sp|Q8CBY3|LENG8_MOUSE	tr|A7E2Y7|A7E2Y7_BOVIN
BmuPB011114	139.94	219.15	179.02	31.63	-147.39	GO:0004930; G-protein coupled receptor activity; Molecular Function GO:0007186; G-protein coupled receptor signaling pathway; Biological Process GO:0016021; integral to membrane; Cellular Component	IPR000276; G protein-coupled receptor, rhodopsin-like IPR009144; Thyrotropin-releasing hormone receptor IPR017452; GPCR, rhodopsin-like, 7TM	K04243 G protein-coupled receptor 37 (endothelin receptor type B-like) | (RefSeq) GPR37; G protein-coupled receptor 37	sp|O15354|GPR37_HUMAN	tr|L8I8G4|L8I8G4_BOSMU
BmuPB004715	173.78	194.71	179.23	24.03	-155.2	GO:0005452; inorganic anion exchanger activity; Molecular Function GO:0006820; anion transport; Biological Process GO:0016020; membrane; Cellular Component GO:0030674; protein binding, bridging; Molecular Function GO:0051015; actin filament binding; Molecular Function	IPR003024; Sodium bicarbonate cotransporter IPR010431; Fascin IPR022768; Fascin domain	K17455 fascin 1/2 | (RefSeq) FSCN1; fascin actin-bundling protein 1	sp|Q16658|FSCN1_HUMAN	tr|Q3MHK9|Q3MHK9_BOVIN
BmuPB013532	160.02	205.26	183.44	24.73	-158.71	GO:0007218; neuropeptide signaling pathway; Biological Process	IPR000750; Proenkephalin B IPR009071; High mobility group box domain IPR022151; Sox developmental protein N-terminal	K09270 transcription factor SOX7/8/10/18 (SOX group E/F) | (RefSeq) SOX10; SRY-box 10	sp|A5A763|SOX10_PIG	tr|F1PHT3|F1PHT3_CANFA
BmuPB004855	141.86	259.63	168.91	3.12	-165.79	GO:0004499; N,N-dimethylaniline monooxygenase activity; Molecular Function GO:0005515; protein binding; Molecular Function GO:0005543; phospholipid binding; Molecular Function GO:0005856; cytoskeleton; Cellular Component GO:0006807; nitrogen compound metabolic process; Biological Process GO:0055114; oxidation-reduction process; Biological Process	IPR000299; FERM domain IPR000857; MyTH4 domain IPR001849; Pleckstrin homology domain IPR002253; Flavin monooxygenase (FMO) 1 IPR005483; Carbamoyl-phosphate synthase large subunit, CPSase domain IPR019748; FERM central domain IPR019749; Band 4.1 domain	no KO assigned | (RefSeq) PLEKHH1; pleckstrin homology, MyTH4 and FERM domain containing H1	sp|Q9ULM0|PKHH1_HUMAN	tr|E1BF01|E1BF01_BOVIN
BmuPB007016	163.58	292.02	218.66	52.34	-166.32	GO:0008430; selenium binding; Molecular Function	IPR001921; Ribosomal protein L7A/L8 IPR007671; Selenoprotein P, N-terminal	no KO assigned | (RefSeq) SELENOP, SEPP1; selenoprotein P	sp|P49907|SEPP1_BOVIN	tr|Q9N0N7|Q9N0N7_CAPHI
BmuPB021571	180.95	166.64	185.28	15.41	-169.87	GO:0003677; DNA binding; Molecular Function GO:0006281; DNA repair; Biological Process	IPR002008; DNA polymerase, family X, beta-like IPR008907; P25-alpha IPR020478; AT hook-like	no KO assigned | (RefSeq) TPPP; tubulin polymerization promoting protein	sp|Q27957|TPPP_BOVIN	tr|L8IKT1|L8IKT1_BOSMU
BmuPB012710	280.24	379.84	269.51	44.57	-224.94	GO:0003723; RNA binding; Molecular Function	IPR000839; Porin, Oms28 type IPR004087; K Homology domain IPR004088; K Homology domain, type 1	K14945 protein quaking | (RefSeq) QKI; QKI, KH domain containing RNA binding	sp|Q9QYS9|QKI_MOUSE	tr|K7B835|K7B835_PANTR
BmuPB016530	260.69	382.01	334.43	86.53	-247.9	GO:0016020; membrane; Cellular Component	IPR002229; Blood group Rhesus C/E/D polypeptide IPR006990; Tweety	no KO assigned | (RefSeq) TTYH2; tweety family member 2	sp|Q9BSA4|TTYH2_HUMAN	tr|A7YWH0|A7YWH0_BOVIN
BmuPB017797	306.52	565.22	366.19	44.23	-321.96	GO:0006629; lipid metabolic process; Biological Process GO:0015232; heme transporter activity; Molecular Function GO:0015886; heme transport; Biological Process GO:0016020; membrane; Cellular Component GO:0017004; cytochrome complex assembly; Biological Process	IPR003569; Cytochrome c-type biogenesis protein CcbS IPR005804; Fatty acid desaturase, type 1	K00507 stearoyl-CoA desaturase (Delta-9 desaturase) [EC:1.14.19.1] | (RefSeq) SCD5; stearoyl-CoA desaturase 5	sp|Q2KIA4|SCD5_BOVIN	tr|A9QVT2|A9QVT2_SHEEP
BmuPB005706	257.04	361.99	358.03	31.35	-326.68	GO:0005509; calcium ion binding; Molecular Function	IPR000533; Tropomyosin IPR002048; EF-hand domain IPR011992; EF-hand domain pair IPR013847; POU domain	no KO assigned | (RefSeq) EFHD1; EF-hand domain family member D1	sp|Q17QM6|EFHD1_BOVIN	tr|F1SMT0|F1SMT0_PIG
BmuPB015737	573.53	535.26	516.72	164.3	-352.42	GO:0004867; serine-type endopeptidase inhibitor activity; Molecular Function GO:0008201; heparin binding; Molecular Function GO:0016021; integral to membrane; Cellular Component GO:0046914; transition metal ion binding; Molecular Function	IPR000533; Tropomyosin IPR002223; Proteinase inhibitor I2, Kunitz metazoa IPR008154; Amyloidogenic glycoprotein, extracellular IPR011178; Amyloidogenic glycoprotein, copper-binding IPR013803; Amyloidogenic glycoprotein, amyloid-beta peptide IPR015849; Amyloidogenic glycoprotein, heparin-binding IPR019543; Beta-amyloid precursor protein C-terminal IPR024329; Amyloidogenic glycoprotein, E2 domain	K04520 amyloid beta A4 protein | (RefSeq) APP; amyloid beta precursor protein	sp|P79307|A4_PIG	tr|F6XL78|F6XL78_HORSE
BmuPB015853	428.3	434.27	390.68	20.71	-369.97	GO:0007186; G-protein coupled receptor signaling pathway; Biological Process GO:0016021; integral to membrane; Cellular Component GO:0016503; pheromone receptor activity; Molecular Function GO:0016539; intein-mediated protein splicing; Biological Process GO:0016787; hydrolase activity; Molecular Function	IPR004072; Vomeronasal receptor, type 1 IPR006142; Intein IPR006680; Amidohydrolase 1	K07528 dihydropyrimidinase-like 2 | (RefSeq) DPYSL2; dihydropyrimidinase like 2	sp|O02675|DPYL2_BOVIN	tr|L8I6A7|L8I6A7_BOSMU
BmuPB004163	491.48	533.36	524.59	114.97	-409.62	GO:0005198; structural molecule activity; Molecular Function GO:0005923; tight junction; Cellular Component GO:0006816; calcium ion transport; Biological Process GO:0016020; membrane; Cellular Component GO:0016021; integral to membrane; Cellular Component	IPR003555; Claudin-11 IPR004031; PMP-22/EMP/MP20/Claudin superfamily IPR006187; Claudin IPR008368; Voltage-dependent calcium channel, gamma subunit	K06087 claudin | (RefSeq) CLDN11, Claudin-11; claudin 11	sp|Q3MHK4|CLD11_BOVIN	tr|L8IVV9|L8IVV9_BOSMU
BmuPB009115	351.91	639.48	573.7	88.29	-485.41	GO:0005509; calcium ion binding; Molecular Function GO:0005525; GTP binding; Molecular Function GO:0005737; cytoplasm; Cellular Component	IPR000158; Cell division protein FtsZ IPR002048; EF-hand domain	K18617 allograft inflammatory factor 1 | (RefSeq) AIF1L; allograft inflammatory factor 1 like	sp|Q9BQI0|AIF1L_HUMAN	tr|L5K6F8|L5K6F8_PTEAL
BmuPB020584	743.09	1114.04	946.06	105.98	-840.08	GO:0004113; 2',3'-cyclic-nucleotide 3'-phosphodiesterase activity; Molecular Function GO:0005332; gamma-aminobutyric acid:sodium symporter activity; Molecular Function GO:0005887; integral to plasma membrane; Cellular Component GO:0006836; neurotransmitter transport; Biological Process GO:0009214; cyclic nucleotide catabolic process; Biological Process GO:0016020; membrane; Cellular Component	IPR002980; Sodium:neurotransmitter symporter, GABA, GAT-1 IPR008431; Cyclic nucleotide phosphodiesterase	K01121 2',3'-cyclic-nucleotide 3'-phosphodiesterase [EC:3.1.4.37] | (RefSeq) CNP; 2',3'-cyclic nucleotide 3' phosphodiesterase	sp|P06623|CN37_BOVIN	tr|K4GWI0|K4GWI0_SHEEP
BmuPB014707	645.97	1652.01	1181.61	136.7	-1044.91	GO:0000786; nucleosome; Cellular Component GO:0003677; DNA binding; Molecular Function GO:0005634; nucleus; Cellular Component GO:0006334; nucleosome assembly; Biological Process	IPR001951; Histone H4 IPR020478; AT hook-like IPR026115; Novel Amplified in Breast Cancer-1	no KO assigned | (RefSeq) BCAS1; breast carcinoma amplified sequence 1	sp|O75363|BCAS1_HUMAN	tr|F6QP30|F6QP30_BOVIN
BmuPB015586	30817	78712.7	51268.2	5385.98	-45882.3	GO:0005922; connexon complex; Cellular Component GO:0007154; cell communication; Biological Process GO:0019911; structural constituent of myelin sheath; Molecular Function	IPR000548; Myelin basic protein IPR002266; Gap junction alpha-8 protein (Cx50) IPR020478; AT hook-like	K17269 myelin basic protein | (RefSeq) MBP; myelin basic protein	sp|P02688|MBP_RAT	tr|F7I960|F7I960_CALJA
