# Supplementary material for: Genome-Wide DNA Methylation and Hydroxymethylation Changes Revealed Epigenetic Regulation of Neuromodulation and Myelination in Yak Hypothalamus
Source: Front Genet. 2021 Sep 27;12:592135. doi: 10.3389/fgene.2021.592135 (PMC8503545; doi:10.3389/fgene.2021.592135)
Supplement: Supplementary file 13 [file Table_12.XLSX]

## Sheet: Table S12
Supplymentary table 12. mRNA levels of DEGs related to DMRs or DhMRs in cattle hypothalamus when compared with the other brain regions
gene id	brain	brainstem	cerebellum	hypothalamus	difference of RPKM between hypothalamus and other brain regions	GO	Interpro	KEGG	Swissprot	Trembl
BmuPB019270	1517.32	392.12	1785.37	2989.57	1757.97	GO:0005515; protein binding; Molecular Function	IPR000727; Target SNARE coiled-coil domain IPR000839; Porin, Oms28 type IPR000928; SNAP-25	K18211 synaptosomal-associated protein 25 | (RefSeq) SNAP25; synaptosome associated protein 25	sp|P60878|SNP25_CHICK	tr|M3WCL5|M3WCL5_FELCA
BmuPB019574	63.62	42.49	398.87	835.06	666.733	-	IPR024417; Neuronal protein 3.1	no KO assigned | (RefSeq) NREP; neuronal regeneration related protein	sp|Q5NVD3|NREP_PONAB	tr|A2VDV5|A2VDV5_BOVIN
BmuPB000751	225.31	38.33	388.28	629.68	412.373	GO:0000785; chromatin; Cellular Component GO:0003677; DNA binding; Molecular Function GO:0005634; nucleus; Cellular Component GO:0006355; regulation of transcription, DNA-dependent; Biological Process GO:0030141; secretory granule; Cellular Component	IPR000116; High mobility group, HMG-I/HMG-Y IPR001819; Chromogranin A/B IPR001990; Chromogranin/secretogranin IPR020478; AT hook-like	K19991 chromogranin-B | (RefSeq) CHGB; chromogranin B	sp|P23389|SCG1_BOVIN	tr|L8IWM4|L8IWM4_BOSMU
BmuPB005725	261.95	63.22	570.92	649.47	350.773	GO:0004519; endonuclease activity; Molecular Function GO:0005102; receptor binding; Molecular Function GO:0009405; pathogenesis; Biological Process GO:0009617; response to bacterium; Biological Process GO:0019835; cytolysis; Biological Process	IPR003060; Pyocin S killer protein IPR008709; Neurochondrin	no KO assigned | (RefSeq) NCDN; neurochondrin	sp|Q2KJ97|NCDN_BOVIN	tr|M3WJM7|M3WJM7_FELCA
BmuPB009318	104.64	14.17	119.72	426.73	347.22	GO:0006836; neurotransmitter transport; Biological Process GO:0019905; syntaxin binding; Molecular Function	IPR000533; Tropomyosin IPR008849; Synaphin IPR013847; POU domain	K15294 complexin-1/2 | (RefSeq) CPLX2; complexin 2	sp|P84087|CPLX2_RAT	tr|M3YME9|M3YME9_MUSPF
BmuPB016158	149.23	105.39	283.89	507.61	328.107	GO:0008800; beta-lactamase activity; Molecular Function GO:0030655; beta-lactam antibiotic catabolic process; Biological Process GO:0046677; response to antibiotic; Biological Process	IPR000871; Beta-lactamase, class-A/D IPR014912; Sep15/SelM redox	no KO assigned | (RefSeq) SELENOM; selenoprotein M	sp|Q8WWX9|SELM_HUMAN	tr|L8HVF6|L8HVF6_BOSMU
BmuPB002033	195.26	13.29	151.58	410.14	290.097	GO:0005245; voltage-gated calcium channel activity; Molecular Function GO:0005515; protein binding; Molecular Function GO:0005891; voltage-gated calcium channel complex; Cellular Component GO:0070588; calcium ion transmembrane transport; Biological Process	IPR003961; Fibronectin, type III IPR005423; Voltage-dependent calcium channel, gamma-4 subunit	no KO assigned | (RefSeq) PHYHIP; phytanoyl-CoA 2-hydroxylase interacting protein	sp|Q0VD34|PHYIP_BOVIN	tr|L8IJH6|L8IJH6_BOSMU
BmuPB020965	127.36	104.82	207.28	432.52	286.033	GO:0016021; integral to membrane; Cellular Component	IPR000301; Tetraspanin IPR018499; Tetraspanin/Peripherin	K17294 tetraspanin-4 | (RefSeq) TSPAN4; tetraspanin 4	sp|Q5RAP3|TSN4_PONAB	tr|A6QR37|A6QR37_BOVIN
BmuPB009190	108.47	42	229.19	389.6	263.047	GO:0006904; vesicle docking involved in exocytosis; Biological Process GO:0016192; vesicle-mediated transport; Biological Process GO:0051225; spindle assembly; Biological Process GO:0051297; centrosome organization; Biological Process GO:0070652; HAUS complex; Cellular Component	IPR001619; Sec1-like protein IPR026214; HAUS augmin-like complex subunit 4	K15292 syntaxin-binding protein 1 | (RefSeq) STXBP1; syntaxin binding protein 1	sp|P61765|STXB1_RAT	tr|F7FLD8|F7FLD8_MACMU
BmuPB009300	101.31	66.05	98.89	329.02	240.27	GO:0005249; voltage-gated potassium channel activity; Molecular Function GO:0005509; calcium ion binding; Molecular Function GO:0006813; potassium ion transport; Biological Process GO:0016020; membrane; Cellular Component	IPR002048; EF-hand domain IPR005425; Potassium channel, voltage-dependent, beta subunit, KCNE2 IPR011992; EF-hand domain pair	no KO assigned | (RefSeq) HPCAL1; hippocalcin like 1	sp|B3VSB7|HPCL1_SHEEP	tr|M3YPE6|M3YPE6_MUSPF
BmuPB009170	214.52	37.14	322.84	415.99	224.49	GO:0003924; GTPase activity; Molecular Function GO:0004674; protein serine/threonine kinase activity; Molecular Function GO:0005515; protein binding; Molecular Function GO:0005525; GTP binding; Molecular Function GO:0005543; phospholipid binding; Molecular Function GO:0005874; microtubule; Cellular Component GO:0006468; protein phosphorylation; Biological Process	IPR000375; Dynamin central domain IPR001401; Dynamin, GTPase domain IPR001849; Pleckstrin homology domain IPR003130; Dynamin GTPase effector IPR003547; Serine/threonine protein kinase, yersinia-type IPR020850; GTPase effector domain, GED IPR022812; Dynamin superfamily IPR027741; Dynamin-1	K01528 dynamin GTPase [EC:3.6.5.5] | (RefSeq) DNM1; dynamin 1	sp|Q05193|DYN1_HUMAN	tr|I2CYA0|I2CYA0_MACMU
BmuPB006682	39.34	2.4	81.02	241.67	200.75	GO:0004890; GABA-A receptor activity; Molecular Function GO:0005230; extracellular ligand-gated ion channel activity; Molecular Function GO:0006810; transport; Biological Process GO:0006811; ion transport; Biological Process GO:0016020; membrane; Cellular Component GO:0016021; integral to membrane; Cellular Component	IPR006028; Gamma-aminobutyric acid A receptor IPR006029; Neurotransmitter-gated ion-channel transmembrane domain IPR006201; Neurotransmitter-gated ion-channel IPR006202; Neurotransmitter-gated ion-channel ligand-binding IPR008098; Gamma-aminobutyric-acid A receptor delta subunit	K05184 gamma-aminobutyric acid receptor subunit delta | (RefSeq) GABRD; gamma-aminobutyric acid type A receptor delta subunit	sp|O14764|GBRD_HUMAN	tr|A2VE38|A2VE38_BOVIN
BmuPB013880	143.78	71.11	160.26	316.87	191.82	GO:0005249; voltage-gated potassium channel activity; Molecular Function GO:0006813; potassium ion transport; Biological Process GO:0008076; voltage-gated potassium channel complex; Cellular Component	IPR004052; Potassium channel, voltage dependent, Kv1.5 IPR026307; Transmembrane protein 132	K17599 transmembrane protein 132 | (RefSeq) TMEM132A; transmembrane protein 132A	sp|Q24JP5|T132A_HUMAN	tr|L8I782|L8I782_BOSMU
BmuPB005615	24.89	24.47	86.94	228.72	183.287	GO:0004672; protein kinase activity; Molecular Function GO:0004713; protein tyrosine kinase activity; Molecular Function GO:0005515; protein binding; Molecular Function GO:0005524; ATP binding; Molecular Function GO:0006468; protein phosphorylation; Biological Process GO:0009405; pathogenesis; Biological Process GO:0016791; phosphatase activity; Molecular Function	IPR000719; Protein kinase domain IPR001245; Serine-threonine/tyrosine-protein kinase catalytic domain IPR002290; Serine/threonine- / dual specificity protein kinase, catalytic domain IPR003598; Immunoglobulin subtype 2 IPR003599; Immunoglobulin subtype IPR007110; Immunoglobulin-like domain IPR008108; Phosphatase IpgD/SopB IPR013098; Immunoglobulin I-set IPR020635; Tyrosine-protein kinase, catalyt…	K04362 fibroblast growth factor receptor 1 [EC:2.7.10.1] | (RefSeq) FGFR1; fibroblast growth factor receptor 1	sp|P11362|FGFR1_HUMAN	tr|L8IRD4|L8IRD4_BOSMU
BmuPB016661	184.42	5.57	80.29	264.89	174.797	GO:0004672; protein kinase activity; Molecular Function GO:0006468; protein phosphorylation; Biological Process GO:0016020; membrane; Cellular Component GO:0016021; integral to membrane; Cellular Component GO:0055085; transmembrane transport; Biological Process	IPR001245; Serine-threonine/tyrosine-protein kinase catalytic domain IPR002229; Blood group Rhesus C/E/D polypeptide IPR011701; Major facilitator superfamily IPR020846; Major facilitator superfamily domain	K12302 MFS transporter, ACS family, solute carrier family 17 (sodium-dependent inorganic phosphate cotransporter), member 6/7/8 | (RefSeq) SLC17A7; solute carrier family 17 member 7	sp|A4FV52|VGLU1_BOVIN	tr|L8I0E2|L8I0E2_BOSMU
BmuPB016049	65.99	5.88	269.95	279.34	165.4	GO:0005506; iron ion binding; Molecular Function GO:0005515; protein binding; Molecular Function GO:0016712; oxidoreductase activity, acting on paired donors, with incorporation or reduction of molecular oxygen, reduced flavin or flavoprotein as one donor, and incorporation of one atom of oxygen; Molecular Function GO:0020037; heme binding; Molecular Function GO:0055114; oxidation-reduction proce…	IPR000008; C2 calcium-dependent membrane targeting IPR008066; Cytochrome P450, E-class, group I, CYP1 IPR015428; Synaptotagmin 1 IPR018029; C2 membrane targeting protein IPR020477; C2 domain	K15290 synaptotagmin-1 | (RefSeq) SYT1; synaptotagmin 1	sp|P48018|SYT1_BOVIN	tr|L8HQY2|L8HQY2_BOSMU
BmuPB014883	868.49	140.79	535.66	664.88	149.9	GO:0004674; protein serine/threonine kinase activity; Molecular Function GO:0006468; protein phosphorylation; Biological Process	IPR003547; Serine/threonine protein kinase, yersinia-type IPR022065; Uncharacterised protein family, TMEM59	no KO assigned | (RefSeq) TMEM59L; transmembrane protein 59 like	sp|Q0VCT2|TM59L_BOVIN	tr|L8IGB0|L8IGB0_BOSMU
BmuPB002959	16.02	19	102.81	179.37	133.427	GO:0005515; protein binding; Molecular Function GO:0005886; plasma membrane; Cellular Component GO:0006813; potassium ion transport; Biological Process GO:0015079; potassium ion transmembrane transporter activity; Molecular Function	IPR001680; WD40 repeat IPR006036; Potassium uptake protein TrkA IPR015048; Domain of unknown function DUF1899 IPR015049; Domain of unknown function DUF1900 IPR015505; Coronin IPR017986; WD40-repeat-containing domain IPR020472; G-protein beta WD-40 repeat IPR027337; Coronin 6	K13886 coronin-1B/1C/6 | (RefSeq) CORO6; coronin 6	sp|Q6QEF8|CORO6_HUMAN	tr|F7BAP5|F7BAP5_HORSE
BmuPB011998	44.01	2.61	82.94	163.43	120.243	GO:0003676; nucleic acid binding; Molecular Function GO:0005249; voltage-gated potassium channel activity; Molecular Function GO:0006813; potassium ion transport; Biological Process GO:0016021; integral to membrane; Cellular Component	IPR000504; RNA recognition motif domain IPR004350; Potassium channel, voltage dependent, Kv2.1 IPR025670; Fox-1 C-terminal domain	K14946 RNA binding protein fox-1 | (RefSeq) RBFOX3; RNA binding protein, fox-1 homolog 3	sp|Q8BIF2|RFOX3_MOUSE	tr|I7GM52|I7GM52_MACFA
BmuPB001140	208.75	39.64	228.23	273.82	114.947	GO:0001518; voltage-gated sodium channel complex; Cellular Component GO:0005506; iron ion binding; Molecular Function GO:0005515; protein binding; Molecular Function GO:0006814; sodium ion transport; Biological Process GO:0009055; electron carrier activity; Molecular Function GO:0016705; oxidoreductase activity, acting on paired donors, with incorporation or reduction of molecular oxygen; Molecul…	IPR001128; Cytochrome P450 IPR007110; Immunoglobulin-like domain IPR013151; Immunoglobulin IPR027098; Sodium channel subunit beta-1/beta-3	K04845 voltage-gated sodium channel type I beta | (RefSeq) SCN1B; sodium voltage-gated channel beta subunit 1	sp|Q17QN4|SCN1B_BOVIN	tr|M3WAE2|M3WAE2_FELCA
BmuPB002287	74.07	20.37	76.47	168.1	111.13	GO:0005515; protein binding; Molecular Function GO:0005737; cytoplasm; Cellular Component	IPR000533; Tropomyosin IPR001452; Src homology-3 domain IPR004148; BAR domain	K11247 endophilin-A | (RefSeq) SH3GL2; SH3 domain containing GRB2 like 2, endophilin A1	sp|O35179|SH3G2_RAT	tr|Q08DX1|Q08DX1_BOVIN
BmuPB003312	52.63	31.12	94.47	168.69	109.283	GO:0005524; ATP binding; Molecular Function GO:0007186; G-protein coupled receptor signaling pathway; Biological Process GO:0016021; integral to membrane; Cellular Component GO:0070915; lysophosphatidic acid receptor activity; Molecular Function	IPR002277; Lysophosphatidic acid receptor EDG-2 IPR003594; Histidine kinase-like ATPase, ATP-binding domain IPR005467; Signal transduction histidine kinase, core IPR018955; Branched-chain alpha-ketoacid dehydrogenase kinase/Pyruvate dehydrogenase kinase, N-terminal	K00898 pyruvate dehydrogenase kinase 2/3/4 [EC:2.7.11.2] | (RefSeq) PDK2; pyruvate dehydrogenase kinase 2	sp|Q15119|PDK2_HUMAN	tr|L8IUP5|L8IUP5_BOSMU
BmuPB003550	28.17	19.57	56.48	143.25	108.51	GO:0003697; single-stranded DNA binding; Molecular Function GO:0004519; endonuclease activity; Molecular Function GO:0005515; protein binding; Molecular Function GO:0005634; nucleus; Cellular Component GO:0006289; nucleotide-excision repair; Biological Process GO:0046872; metal ion binding; Molecular Function	IPR000210; BTB/POZ-like IPR001044; XPG/Rad2 endonuclease, eukaryotes IPR007087; Zinc finger, C2H2 IPR013069; BTB/POZ IPR015880; Zinc finger, C2H2-like	no KO assigned | (RefSeq) ZBTB18; zinc finger and BTB domain containing 18	sp|A0JN76|ZBT18_BOVIN	tr|H2Q1F5|H2Q1F5_PANTR
BmuPB008842	14.71	3.74	44.95	128.97	107.837	GO:0004672; protein kinase activity; Molecular Function GO:0004713; protein tyrosine kinase activity; Molecular Function GO:0004957; prostaglandin E receptor activity; Molecular Function GO:0005524; ATP binding; Molecular Function GO:0006468; protein phosphorylation; Biological Process GO:0006807; nitrogen compound metabolic process; Biological Process GO:0007186; G-protein coupled receptor signa…	IPR000708; Prostanoid EP1 receptor IPR000719; Protein kinase domain IPR002290; Serine/threonine- / dual specificity protein kinase, catalytic domain IPR005483; Carbamoyl-phosphate synthase large subunit, CPSase domain IPR020635; Tyrosine-protein kinase, catalytic domain IPR020636; Calcium/calmodulin-dependent/calcium-dependent protein kinase	K07359 calcium/calmodulin-dependent protein kinase kinase 2 [EC:2.7.11.17] | (RefSeq) CAMKK2; calcium/calmodulin dependent protein kinase kinase 2	sp|O88831|KKCC2_RAT	tr|L8I0Y0|L8I0Y0_BOSMU
BmuPB018953	352.89	35.94	282.82	326.97	103.087	GO:0005515; protein binding; Molecular Function	IPR000533; Tropomyosin IPR003112; Olfactomedin-like IPR022082; Neurogenesis glycoprotein	no KO assigned | (RefSeq) OLFM1; olfactomedin 1	sp|Q62609|NOE1_RAT	tr|H0WUT4|H0WUT4_OTOGA
BmuPB011026	77.94	3.56	84.49	157.97	102.64	GO:0004672; protein kinase activity; Molecular Function GO:0004683; calmodulin-dependent protein kinase activity; Molecular Function GO:0004713; protein tyrosine kinase activity; Molecular Function GO:0005198; structural molecule activity; Molecular Function GO:0005516; calmodulin binding; Molecular Function GO:0005524; ATP binding; Molecular Function GO:0006468; protein phosphorylation; Biologic…	IPR000719; Protein kinase domain IPR001033; Alpha-catenin IPR001245; Serine-threonine/tyrosine-protein kinase catalytic domain IPR002290; Serine/threonine- / dual specificity protein kinase, catalytic domain IPR013543; Calcium/calmodulin-dependent protein kinase II, association-domain IPR020635; Tyrosine-protein kinase, catalytic domain IPR020636; Calcium/calmodulin-dependent/calcium-dependent pr…	K04515 calcium/calmodulin-dependent protein kinase (CaM kinase) II [EC:2.7.11.17] | (RefSeq) CAMK2B; calcium/calmodulin dependent protein kinase II beta	sp|Q13554|KCC2B_HUMAN	tr|H2PM82|H2PM82_PONAB
BmuPB014751	102.32	26.26	104.23	180.18	102.577	GO:0016539; intein-mediated protein splicing; Biological Process GO:0016787; hydrolase activity; Molecular Function	IPR006142; Intein IPR006680; Amidohydrolase 1	no KO assigned | (RefSeq) CRMP1; collapsin response mediator protein 1	sp|Q14194|DPYL1_HUMAN	tr|F6X6E5|F6X6E5_CANFA
BmuPB003499	35.36	13.5	76.08	139.11	97.4633	GO:0008036; diuretic hormone receptor activity; Molecular Function GO:0016020; membrane; Cellular Component	IPR000436; Sushi/SCR/CCP IPR002001; GPCR, family 2, diuretic hormone receptor	no KO assigned | (RefSeq) SUSD4; sushi domain containing 4	sp|Q5VX71|SUSD4_HUMAN	tr|F1MBG4|F1MBG4_BOVIN
BmuPB000523	114.25	19.18	102.57	169.79	91.1233	GO:0005267; potassium channel activity; Molecular Function GO:0005509; calcium ion binding; Molecular Function GO:0016021; integral to membrane; Cellular Component GO:0071805; potassium ion transmembrane transport; Biological Process	IPR002048; EF-hand domain IPR005410; Two pore domain potassium channel, THIK IPR007138; Antibiotic biosynthesis monooxygenase	no KO assigned | (RefSeq) NECAB3; N-terminal EF-hand calcium binding protein 3	sp|A2VDW6|NECA3_BOVIN	tr|F1MHI9|F1MHI9_BOVIN
BmuPB013901	23.9	15.71	101.17	135.69	88.7633	GO:0003677; DNA binding; Molecular Function GO:0005515; protein binding; Molecular Function GO:0006306; DNA methylation; Biological Process GO:0008170; N-methyltransferase activity; Molecular Function	IPR002295; N6 adenine-specific DNA methyltransferase, D21 class IPR003598; Immunoglobulin subtype 2 IPR003599; Immunoglobulin subtype IPR007110; Immunoglobulin-like domain IPR013098; Immunoglobulin I-set	K06774 neurotrimin | (RefSeq) NTM; neurotrimin	sp|Q58DA5|NTRI_BOVIN	tr|K7A8D7|K7A8D7_PANTR
BmuPB008648	64.71	42.3	164.18	178.68	88.2833	GO:0003677; DNA binding; Molecular Function GO:0003918; DNA topoisomerase type II (ATP-hydrolyzing) activity; Molecular Function GO:0005509; calcium ion binding; Molecular Function GO:0005515; protein binding; Molecular Function GO:0005524; ATP binding; Molecular Function GO:0005578; proteinaceous extracellular matrix; Cellular Component GO:0006265; DNA topological change; Biological Process GO:0…	IPR000565; DNA topoisomerase, type IIA, subunit B IPR000716; Thyroglobulin type-1 IPR002350; Kazal domain IPR019577; SPARC/Testican, calcium-binding domain	K08136 sparc/osteonectin, cwcv and kazal-like domains proteoglycan (testican) | (RefSeq) SPOCK2; SPARC/osteonectin, cwcv and kazal like domains proteoglycan 2	sp|Q92563|TICN2_HUMAN	tr|A7MB04|A7MB04_BOVIN
BmuPB001530	25.5	28.11	57.64	121.79	84.7067	GO:0006508; proteolysis; Biological Process GO:0008236; serine-type peptidase activity; Molecular Function GO:0008270; zinc ion binding; Molecular Function GO:0016020; membrane; Cellular Component GO:0016491; oxidoreductase activity; Molecular Function GO:0016747; transferase activity, transferring acyl groups other than amino-acyl groups; Molecular Function GO:0055114; oxidation-reduction proces…	IPR000223; Peptidase S26A, signal peptidase I IPR002085; Alcohol dehydrogenase superfamily, zinc-type IPR013149; Alcohol dehydrogenase, C-terminal IPR013154; Alcohol dehydrogenase GroES-like IPR020843; Polyketide synthase, enoylreductase	no KO assigned | (RefSeq) VAT1L; vesicle amine transport 1 like	sp|Q80TB8|VAT1L_MOUSE	tr|Q29RL6|Q29RL6_BOVIN
BmuPB011100	6.51	1.14	34.67	97.84	83.7333	GO:0004930; G-protein coupled receptor activity; Molecular Function GO:0005515; protein binding; Molecular Function GO:0005543; phospholipid binding; Molecular Function GO:0007186; G-protein coupled receptor signaling pathway; Biological Process GO:0016021; integral to membrane; Cellular Component	IPR001849; Pleckstrin homology domain IPR010439; Calcium-dependent secretion activator IPR014770; Munc13 homology 1 IPR022335; G protein-coupled receptor 153	K19933 calcium-dependent secretion activator | (RefSeq) CADPS2; calcium dependent secretion activator 2	sp|Q8BYR5|CAPS2_MOUSE	tr|A7MB25|A7MB25_BOVIN
BmuPB004489	36.91	12.52	64.18	120.84	82.97	GO:0005515; protein binding; Molecular Function GO:0007268; synaptic transmission; Biological Process GO:0016020; membrane; Cellular Component GO:0016192; vesicle-mediated transport; Biological Process	IPR000533; Tropomyosin IPR000727; Target SNARE coiled-coil domain IPR006011; Syntaxin, N-terminal domain IPR015709; Syntaxin-1	K08486 syntaxin 1B/2/3 | (RefSeq) STX1B; syntaxin 1B	sp|P61268|STX1B_SHEEP	tr|L8J1S1|L8J1S1_BOSMU
BmuPB013406	141.01	29.95	218.64	210.04	80.1733	GO:0004930; G-protein coupled receptor activity; Molecular Function GO:0005509; calcium ion binding; Molecular Function GO:0007156; homophilic cell adhesion; Biological Process GO:0007186; G-protein coupled receptor signaling pathway; Biological Process GO:0016020; membrane; Cellular Component GO:0016021; integral to membrane; Cellular Component	IPR002126; Cadherin IPR022335; G protein-coupled receptor 153 IPR026914; Calsyntenin	no KO assigned | (RefSeq) CLSTN3; calsyntenin 3	sp|Q0VCN6|CSTN3_BOVIN	tr|L8HN68|L8HN68_BOSMU
BmuPB012953	1.3	1.45	43.82	95.15	79.6267	GO:0046872; metal ion binding; Molecular Function	IPR007087; Zinc finger, C2H2 IPR015880; Zinc finger, C2H2-like IPR020467; Potassium channel, voltage dependent, Kv1.4	K06235 zinc finger protein ZIC 2 | (RefSeq) ZIC2; Zic family member 2	sp|O95409|ZIC2_HUMAN	tr|A5PKL0|A5PKL0_BOVIN
BmuPB013586	26.59	47.19	69.36	126.43	78.7167	GO:0003676; nucleic acid binding; Molecular Function GO:0003677; DNA binding; Molecular Function GO:0006355; regulation of transcription, DNA-dependent; Biological Process	IPR002059; Cold-shock protein, DNA-binding IPR011129; Cold shock protein	no KO assigned | (RefSeq) CSDC2; cold shock domain containing C2	sp|Q9Y534|CSDC2_HUMAN	tr|Q08E16|Q08E16_BOVIN
BmuPB001642	19.06	3.94	59.55	105.55	78.0333	GO:0000786; nucleosome; Cellular Component GO:0003677; DNA binding; Molecular Function GO:0005085; guanyl-nucleotide exchange factor activity; Molecular Function GO:0005089; Rho guanyl-nucleotide exchange factor activity; Molecular Function GO:0005515; protein binding; Molecular Function GO:0005543; phospholipid binding; Molecular Function GO:0005622; intracellular; Cellular Component GO:0006334;…	IPR000048; IQ motif, EF-hand binding site IPR000219; Dbl homology (DH) domain IPR000651; Ras-like guanine nucleotide exchange factor, N-terminal IPR001849; Pleckstrin homology domain IPR001895; Guanine-nucleotide dissociation stimulator CDC25 IPR005819; Histone H5 IPR008937; Ras guanine nucleotide exchange factor	K04349 Ras-specific guanine nucleotide-releasing factor 1 | (RefSeq) RASGRF1; Ras protein specific guanine nucleotide releasing factor 1	sp|Q13972|RGRF1_HUMAN	tr|L8IZT9|L8IZT9_BOSMU
BmuPB011977	20.49	2.21	33.59	93.95	75.1867	-	IPR001759; Pentaxin	no KO assigned | (RefSeq) NPTX1; neuronal pentraxin 1	sp|Q62443|NPTX1_MOUSE	tr|E1BIM6|E1BIM6_BOVIN
BmuPB008018	6.71	15.38	30.01	91.9	74.5333	GO:0004601; peroxidase activity; Molecular Function GO:0006979; response to oxidative stress; Biological Process GO:0020037; heme binding; Molecular Function GO:0055114; oxidation-reduction process; Biological Process	IPR001621; Fungal ligninase IPR002035; von Willebrand factor, type A IPR008160; Collagen triple helix repeat	K06238 collagen, type VI, alpha | (RefSeq) COL6A2; collagen type VI alpha 2 chain	sp|P12110|CO6A2_HUMAN	tr|F1MKG2|F1MKG2_BOVIN
BmuPB003244	24.92	3.95	51.79	100.64	73.7533	GO:0003924; GTPase activity; Molecular Function GO:0005525; GTP binding; Molecular Function	IPR000839; Porin, Oms28 type IPR015894; Guanylate-binding protein, N-terminal	no KO assigned | (RefSeq) RNF112; ring finger protein 112	sp|Q08DF2|RN112_BOVIN	tr|E2RPK0|E2RPK0_CANFA
BmuPB004048	53.71	20.9	132.94	142.68	73.4967	GO:0005543; phospholipid binding; Molecular Function	IPR011417; AP180 N-terminal homology (ANTH) domain IPR013809; Epsin-like, N-terminal	K20043 clathrin coat assembly protein AP180 | (RefSeq) SNAP91; synaptosome associated protein 91	sp|O60641|AP180_HUMAN	tr|G1LKN5|G1LKN5_AILME
BmuPB006538	0.02	0	30.21	79.87	69.7933	GO:0004948; calcitonin receptor activity; Molecular Function GO:0005509; calcium ion binding; Molecular Function GO:0005515; protein binding; Molecular Function GO:0007156; homophilic cell adhesion; Biological Process GO:0016020; membrane; Cellular Component	IPR000742; Epidermal growth factor-like domain IPR001688; GPCR, family 2, calcitonin receptor IPR001791; Laminin G domain IPR001881; EGF-like calcium-binding domain IPR002126; Cadherin	K16506 protocadherin Fat 1/2/3 | (RefSeq) FAT2; FAT atypical cadherin 2	sp|Q9NYQ8|FAT2_HUMAN	tr|L8IHR1|L8IHR1_BOSMU
BmuPB008020	11.69	8.35	71.86	98.76	68.1267	GO:0003723; RNA binding; Molecular Function	IPR004087; K Homology domain IPR004088; K Homology domain, type 1	K21444 poly(rC)-binding protein 3/4 | (RefSeq) PCBP3; poly(rC) binding protein 3	sp|P57722|PCBP3_MOUSE	tr|L8HV28|L8HV28_BOSMU
BmuPB011092	5.33	3.98	51.33	88.34	68.1267	GO:0005245; voltage-gated calcium channel activity; Molecular Function GO:0005249; voltage-gated potassium channel activity; Molecular Function GO:0005891; voltage-gated calcium channel complex; Cellular Component GO:0006813; potassium ion transport; Biological Process GO:0008076; voltage-gated potassium channel complex; Cellular Component GO:0070588; calcium ion transmembrane transport; Biologic…	IPR003091; Voltage-dependent potassium channel IPR005451; Voltage-dependent calcium channel, L-type, alpha-1C subunit IPR024587; Potassium channel, voltage dependent, Kv4, C-terminal	no KO assigned | (RefSeq) KCND2; potassium voltage-gated channel subfamily D member 2	sp|Q9NZV8|KCND2_HUMAN	tr|I3LAZ4|I3LAZ4_PIG
BmuPB002658	11.5	6.53	30.59	84.13	67.9233	GO:0004672; protein kinase activity; Molecular Function GO:0004713; protein tyrosine kinase activity; Molecular Function GO:0004930; G-protein coupled receptor activity; Molecular Function GO:0005524; ATP binding; Molecular Function GO:0006468; protein phosphorylation; Biological Process GO:0007186; G-protein coupled receptor signaling pathway; Biological Process GO:0016021; integral to membrane;…	IPR000719; Protein kinase domain IPR001245; Serine-threonine/tyrosine-protein kinase catalytic domain IPR002290; Serine/threonine- / dual specificity protein kinase, catalytic domain IPR003533; Doublecortin domain IPR020635; Tyrosine-protein kinase, catalytic domain IPR020636; Calcium/calmodulin-dependent/calcium-dependent protein kinase IPR022335; G protein-coupled receptor 153	K08805 doublecortin-like kinase 1/2 [EC:2.7.11.1] | (RefSeq) DCLK1; doublecortin like kinase 1	sp|O15075|DCLK1_HUMAN	tr|F1PWY9|F1PWY9_CANFA
BmuPB014513	1.78	2.35	38.3	78.77	64.6267	GO:0005201; extracellular matrix structural constituent; Molecular Function GO:0005581; collagen; Cellular Component GO:0006814; sodium ion transport; Biological Process GO:0006885; regulation of pH; Biological Process GO:0015385; sodium:hydrogen antiporter activity; Molecular Function GO:0016021; integral to membrane; Cellular Component	IPR000885; Fibrillar collagen, C-terminal IPR001791; Laminin G domain IPR001953; Na+/H+ exchanger, isoform 2 (NHE2) IPR008160; Collagen triple helix repeat	K19721 collagen, type V/XI/XXIV/XXVII, alpha | (RefSeq) COL27A1; collagen type XXVII alpha 1 chain	sp|Q8IZC6|CORA1_HUMAN	tr|G1M2C1|G1M2C1_AILME
BmuPB010717	32.6	19.07	54.74	99.76	64.29	GO:0004672; protein kinase activity; Molecular Function GO:0005524; ATP binding; Molecular Function GO:0006468; protein phosphorylation; Biological Process	IPR000719; Protein kinase domain IPR001245; Serine-threonine/tyrosine-protein kinase catalytic domain	K04423 mitogen-activated protein kinase kinase kinase 12 [EC:2.7.11.25] | (RefSeq) MAP3K12; mitogen-activated protein kinase kinase kinase 12	sp|Q60700|M3K12_MOUSE	tr|F1N791|F1N791_BOVIN
BmuPB007706	8.52	5.88	42.3	80.5	61.6	GO:0004674; protein serine/threonine kinase activity; Molecular Function GO:0005515; protein binding; Molecular Function GO:0006468; protein phosphorylation; Biological Process	IPR003547; Serine/threonine protein kinase, yersinia-type IPR003598; Immunoglobulin subtype 2 IPR003599; Immunoglobulin subtype IPR003961; Fibronectin, type III IPR007110; Immunoglobulin-like domain IPR013098; Immunoglobulin I-set IPR026966; Neurofascin/L1/NrCAM, C-terminal domain	K06758 L1 cell adhesion molecule like protein | (RefSeq) CHL1; cell adhesion molecule L1 like	sp|O00533|CHL1_HUMAN	tr|L8I6P4|L8I6P4_BOSMU
BmuPB019274	196.46	16.42	55.97	148.93	59.3133	GO:0005198; structural molecule activity; Molecular Function GO:0007155; cell adhesion; Biological Process GO:0015629; actin cytoskeleton; Cellular Component GO:0016020; membrane; Cellular Component GO:0045296; cadherin binding; Molecular Function	IPR001033; Alpha-catenin IPR002000; Lysosome-associated membrane glycoprotein	no KO assigned | (RefSeq) LAMP5; lysosomal associated membrane protein family member 5	sp|A4FV27|LAMP5_BOVIN	tr|L8J2Q6|L8J2Q6_BOSMU
BmuPB007695	5.22	4.65	20.93	69.1	58.8333	GO:0005216; ion channel activity; Molecular Function GO:0005262; calcium channel activity; Molecular Function GO:0006811; ion transport; Biological Process GO:0007338; single fertilization; Biological Process GO:0016020; membrane; Cellular Component GO:0055085; transmembrane transport; Biological Process GO:0070588; calcium ion transmembrane transport; Biological Process	IPR000699; Intracellular calcium-release channel IPR001379; Egg lysin (Sperm-lysin) IPR005821; Ion transport domain IPR013662; RyR/IP3R Homology associated domain IPR014821; Inositol 1,4,5-trisphosphate/ryanodine receptor IPR015925; Ryanodine receptor-related IPR016093; MIR motif	K04958 inositol 1,4,5-triphosphate receptor type 1 | (RefSeq) ITPR1; inositol 1,4,5-trisphosphate receptor type 1	sp|Q14643|ITPR1_HUMAN	tr|H2QLZ5|H2QLZ5_PANTR
BmuPB011581	33.14	14.25	57.22	92.03	57.16	GO:0000166; nucleotide binding; Molecular Function GO:0005388; calcium-transporting ATPase activity; Molecular Function GO:0005576; extracellular region; Cellular Component GO:0006812; cation transport; Biological Process GO:0009405; pathogenesis; Biological Process GO:0016021; integral to membrane; Cellular Component GO:0019829; cation-transporting ATPase activity; Molecular Function GO:0046872;…	IPR001757; Cation-transporting P-type ATPase IPR004014; Cation-transporting P-type ATPase, N-terminal IPR006068; Cation-transporting P-type ATPase, C-terminal IPR008250; P-type ATPase, A domain IPR008375; Staphylococcus aureus exotoxin IPR022141; Calcium transporting P-type ATPase, C-terminal, plasma membrane IPR023214; HAD-like domain	K05850 Ca2+ transporting ATPase, plasma membrane [EC:3.6.3.8] | (RefSeq) ATP2B2; ATPase plasma membrane Ca2+ transporting 2	sp|Q01814|AT2B2_HUMAN	tr|E2RF35|E2RF35_CANFA
BmuPB013515	29.32	15.44	86.74	99.84	56.0067	GO:0003924; GTPase activity; Molecular Function GO:0005525; GTP binding; Molecular Function GO:0005737; cytoplasm; Cellular Component GO:0005874; microtubule; Cellular Component GO:0006184; GTP catabolic process; Biological Process GO:0007017; microtubule-based process; Biological Process GO:0043234; protein complex; Cellular Component GO:0051258; protein polymerization; Biological Process	IPR000158; Cell division protein FtsZ IPR000217; Tubulin IPR003008; Tubulin/FtsZ, GTPase domain IPR018316; Tubulin/FtsZ, 2-layer sandwich domain	K07374 tubulin alpha | (RefSeq) TUBA8; tubulin alpha 8	sp|Q2HJB8|TBA8_BOVIN	tr|F6SAA0|F6SAA0_MACMU
BmuPB009910	12.81	9.33	36.94	75.62	55.9267	GO:0005509; calcium ion binding; Molecular Function GO:0016307; phosphatidylinositol phosphate kinase activity; Molecular Function GO:0030234; enzyme regulator activity; Molecular Function GO:0046488; phosphatidylinositol metabolic process; Biological Process	IPR002498; Phosphatidylinositol-4-phosphate 5-kinase, core IPR008367; Regucalcin IPR016034; Phosphatidylinositol-4-phosphate 5-kinase, core, subgroup IPR023610; Phosphatidylinositol-4-phosphate 5-kinase	K00889 1-phosphatidylinositol-4-phosphate 5-kinase [EC:2.7.1.68] | (RefSeq) PIP5K1C; phosphatidylinositol-4-phosphate 5-kinase type 1 gamma	sp|O60331|PI51C_HUMAN	tr|E1BP53|E1BP53_BOVIN
BmuPB012088	0.06	1.76	30.1	65.16	54.52	GO:0004970; ionotropic glutamate receptor activity; Molecular Function GO:0005215; transporter activity; Molecular Function GO:0005234; extracellular-glutamate-gated ion channel activity; Molecular Function GO:0006810; transport; Biological Process GO:0016020; membrane; Cellular Component	IPR001320; Ionotropic glutamate receptor IPR001638; Extracellular solute-binding protein, family 3 IPR001828; Extracellular ligand-binding receptor IPR018884; Glutamate [NMDA] receptor, epsilon subunit, C-terminal IPR019594; Glutamate receptor, L-glutamate/glycine-binding IPR020478; AT hook-like	K05211 glutamate receptor ionotropic, NMDA 2C | (RefSeq) GRIN2C; glutamate ionotropic receptor NMDA type subunit 2C	sp|Q14957|NMDE3_HUMAN	tr|F1MP46|F1MP46_BOVIN
BmuPB016525	0.46	2.01	20.15	59.96	52.42	GO:0004930; G-protein coupled receptor activity; Molecular Function GO:0005216; ion channel activity; Molecular Function GO:0006811; ion transport; Biological Process GO:0007186; G-protein coupled receptor signaling pathway; Biological Process GO:0016020; membrane; Cellular Component GO:0016021; integral to membrane; Cellular Component	IPR001425; Rhodopsin, archaeal/bacterial/fungal IPR017978; GPCR, family 3, C-terminal	K04620 G protein-coupled receptor family C group 5 member C | (RefSeq) GPRC5C; G protein-coupled receptor class C group 5 member C	sp|Q2YDG0|GPC5C_BOVIN	tr|L8HPB0|L8HPB0_BOSMU
BmuPB012687	2.86	5.2	13.6	59.11	51.89	GO:0005509; calcium ion binding; Molecular Function GO:0005515; protein binding; Molecular Function GO:0005578; proteinaceous extracellular matrix; Cellular Component GO:0007165; signal transduction; Biological Process	IPR000716; Thyroglobulin type-1 IPR002048; EF-hand domain IPR002350; Kazal domain IPR009149; BR22 IPR019577; SPARC/Testican, calcium-binding domain	no KO assigned | (RefSeq) SMOC2; SPARC related modular calcium binding 2	sp|Q9H3U7|SMOC2_HUMAN	tr|A5D7T2|A5D7T2_BOVIN
BmuPB015324	12	18.93	28.47	71.09	51.29	GO:0005515; protein binding; Molecular Function GO:0005543; phospholipid binding; Molecular Function	IPR000533; Tropomyosin IPR001849; Pleckstrin homology domain	no KO assigned | (RefSeq) AFAP1L2; actin filament associated protein 1 like 2	sp|Q17R10|AF1L2_BOVIN	tr|L8IC39|L8IC39_BOSMU
BmuPB003109	155.02	22.16	87.21	138.82	50.69	GO:0005515; protein binding; Molecular Function	IPR001452; Src homology-3 domain IPR001478; PDZ domain IPR008144; Guanylate kinase-like IPR008145; Guanylate kinase/L-type calcium channel beta subunit IPR019583; PDZ-associated domain of NMDA receptors IPR019590; Membrane-associated guanylate kinase (MAGUK), PEST domain, N-terminal	K11828 discs large protein 4 | (RefSeq) DLG4; discs large MAGUK scaffold protein 4	sp|P78352|DLG4_HUMAN	tr|F1MM66|F1MM66_BOVIN
BmuPB010346	1.93	0.68	27.01	60.12	50.2467	GO:0005249; voltage-gated potassium channel activity; Molecular Function GO:0005509; calcium ion binding; Molecular Function GO:0005515; protein binding; Molecular Function GO:0006813; potassium ion transport; Biological Process GO:0008076; voltage-gated potassium channel complex; Cellular Component	IPR002048; EF-hand domain IPR002350; Kazal domain IPR003598; Immunoglobulin subtype 2 IPR003599; Immunoglobulin subtype IPR004053; Potassium channel, voltage dependent, Kv1.6 IPR007110; Immunoglobulin-like domain IPR013098; Immunoglobulin I-set	no KO assigned | (RefSeq) FSTL5; follistatin like 5	sp|Q8N475|FSTL5_HUMAN	tr|G1LMD1|G1LMD1_AILME
BmuPB000805	21.53	5.42	26.52	67.26	49.4367	GO:0005452; inorganic anion exchanger activity; Molecular Function GO:0006820; anion transport; Biological Process GO:0009607; response to biotic stimulus; Biological Process GO:0016020; membrane; Cellular Component GO:0016021; integral to membrane; Cellular Component	IPR003024; Sodium bicarbonate cotransporter IPR007593; CD225/Dispanin family	no KO assigned | (RefSeq) SYNDIG1, DSPC2, TMEM90B; synapse differentiation inducing 1	sp|Q08DM6|SYNG1_BOVIN	tr|L8I8X2|L8I8X2_BOSMU
BmuPB019366	7.73	3.85	20.42	59.84	49.1733	GO:0005515; protein binding; Molecular Function GO:0006836; neurotransmitter transport; Biological Process GO:0016020; membrane; Cellular Component GO:0016192; vesicle-mediated transport; Biological Process	IPR000533; Tropomyosin IPR000727; Target SNARE coiled-coil domain IPR006011; Syntaxin, N-terminal domain IPR015708; Syntaxin-3 IPR020478; AT hook-like	K08486 syntaxin 1B/2/3 | (RefSeq) STX3; syntaxin 3	sp|Q08849|STX3_RAT	tr|L5KQK4|L5KQK4_PTEAL
BmuPB008916	16.61	11.95	36.13	69.7	48.1367	GO:0004672; protein kinase activity; Molecular Function GO:0004674; protein serine/threonine kinase activity; Molecular Function GO:0004713; protein tyrosine kinase activity; Molecular Function GO:0005249; voltage-gated potassium channel activity; Molecular Function GO:0005524; ATP binding; Molecular Function GO:0006468; protein phosphorylation; Biological Process GO:0006813; potassium ion transp…	IPR000719; Protein kinase domain IPR001245; Serine-threonine/tyrosine-protein kinase catalytic domain IPR002290; Serine/threonine- / dual specificity protein kinase, catalytic domain IPR004053; Potassium channel, voltage dependent, Kv1.6 IPR020635; Tyrosine-protein kinase, catalytic domain IPR022708; Serine/threonine-protein kinase, C-terminal	K21357 serine/threonine-protein kinase ULK1 [EC:2.7.11.1] | (RefSeq) ULK1; unc-51 like autophagy activating kinase 1	sp|O75385|ULK1_HUMAN	tr|F1MFB2|F1MFB2_BOVIN
BmuPB013556	42.88	18.65	54.63	86.61	47.89	GO:0004950; chemokine receptor activity; Molecular Function GO:0006935; chemotaxis; Biological Process GO:0007186; G-protein coupled receptor signaling pathway; Biological Process GO:0016020; membrane; Cellular Component GO:0016021; integral to membrane; Cellular Component	IPR005393; XC chemokine receptor 1 IPR008253; Marvel domain	no KO assigned | (RefSeq) SYNGR1; synaptogyrin 1	sp|Q62876|SNG1_RAT	tr|L8IDZ7|L8IDZ7_BOSMU
BmuPB014658	26.46	5.31	54.29	75.77	47.0833	GO:0005249; voltage-gated potassium channel activity; Molecular Function GO:0006810; transport; Biological Process GO:0006813; potassium ion transport; Biological Process GO:0008076; voltage-gated potassium channel complex; Cellular Component GO:0016020; membrane; Cellular Component GO:0055085; transmembrane transport; Biological Process	IPR003975; Potassium channel, voltage dependent, Kv4 IPR004841; Amino acid permease/ SLC12A domain	K14427 solute carrier family 12 (potassium/chloride transporter), member 4/5/6 | (RefSeq) SLC12A5; solute carrier family 12 member 5	sp|Q9H2X9|S12A5_HUMAN	tr|A8KC65|A8KC65_BOVIN
BmuPB004448	100.75	18.31	85.37	114.81	46.6667	GO:0016020; membrane; Cellular Component	IPR000436; Sushi/SCR/CCP IPR000859; CUB domain IPR002229; Blood group Rhesus C/E/D polypeptide	no KO assigned | (RefSeq) SEZ6L2; seizure related 6 homolog like 2	sp|Q29RN8|SE6L2_BOVIN	tr|L8IZN2|L8IZN2_BOSMU
BmuPB008524	0.82	0.77	5.36	48.64	46.3233	GO:0016020; membrane; Cellular Component GO:0016021; integral to membrane; Cellular Component	IPR002229; Blood group Rhesus C/E/D polypeptide IPR018499; Tetraspanin/Peripherin	K17353 tetraspanin-18 | (RefSeq) TSPAN18; tetraspanin 18	sp|Q58CY8|TSN18_BOVIN	tr|L8I1P8|L8I1P8_BOSMU
BmuPB007485	23.55	0.32	54.81	70.25	44.0233	GO:0003924; GTPase activity; Molecular Function GO:0005525; GTP binding; Molecular Function GO:0006184; GTP catabolic process; Biological Process GO:0007165; signal transduction; Biological Process GO:0007264; small GTPase mediated signal transduction; Biological Process GO:0016020; membrane; Cellular Component	IPR001806; Small GTPase superfamily IPR020849; Small GTPase superfamily, Ras type	K07841 DIRAS family, GTP-binding Ras-like 2 | (RefSeq) DIRAS2; DIRAS family GTPase 2	sp|Q5PR73|DIRA2_MOUSE	tr|F1N2Q9|F1N2Q9_BOVIN
BmuPB011807	312.68	56.33	167.27	221.53	42.77	GO:0000785; chromatin; Cellular Component GO:0003677; DNA binding; Molecular Function GO:0005634; nucleus; Cellular Component GO:0006355; regulation of transcription, DNA-dependent; Biological Process	IPR000116; High mobility group, HMG-I/HMG-Y IPR004012; RUN	no KO assigned | (RefSeq) RUNDC3A; RUN domain containing 3A	sp|Q17QK1|RUN3A_BOVIN	tr|F1RQY5|F1RQY5_PIG
BmuPB016157	7.46	0.9	24.81	51.96	40.9033	GO:0004601; peroxidase activity; Molecular Function GO:0006979; response to oxidative stress; Biological Process GO:0020037; heme binding; Molecular Function GO:0046856; phosphatidylinositol dephosphorylation; Biological Process GO:0055114; oxidation-reduction process; Biological Process	IPR000300; Inositol polyphosphate-related phosphatase IPR001621; Fungal ligninase IPR005135; Endonuclease/exonuclease/phosphatase	K01106 inositol-1,4,5-trisphosphate 5-phosphatase [EC:3.1.3.56] | (RefSeq) INPP5J; inositol polyphosphate-5-phosphatase J	sp|Q15735|PI5PA_HUMAN	tr|E1BLB5|E1BLB5_BOVIN
BmuPB013277	26.29	7.03	29.04	61.17	40.3833	GO:0004930; G-protein coupled receptor activity; Molecular Function GO:0007186; G-protein coupled receptor signaling pathway; Biological Process GO:0016021; integral to membrane; Cellular Component	IPR022335; G protein-coupled receptor 153 IPR026767; Transmembrane protein 151	no KO assigned | (RefSeq) TMEM151B; transmembrane protein 151B	sp|Q68FE7|T151B_MOUSE	tr|H0XHK2|H0XHK2_OTOGA
BmuPB017540	7.78	10.53	21.22	53.37	40.1933	GO:0005515; protein binding; Molecular Function	IPR006652; Kelch repeat type 1	no KO assigned | (RefSeq) KLHDC8A; kelch domain containing 8A	sp|Q8IYD2|KLD8A_HUMAN	tr|E1BHV7|E1BHV7_BOVIN
BmuPB017073	43.27	14.73	71.74	83.02	39.7733	GO:0004993; serotonin receptor activity; Molecular Function GO:0005515; protein binding; Molecular Function GO:0005887; integral to plasma membrane; Cellular Component GO:0007186; G-protein coupled receptor signaling pathway; Biological Process GO:0007268; synaptic transmission; Biological Process GO:0007631; feeding behavior; Biological Process GO:0042310; vasoconstriction; Biological Process GO…	IPR002147; 5-Hydroxytryptamine 1B receptor IPR013026; Tetratricopeptide repeat-containing domain IPR013105; Tetratricopeptide TPR2 IPR015390; Rabaptin, GTPase-Rab5 binding domain IPR019734; Tetratricopeptide repeat	K10407 kinesin light chain | (RefSeq) KLC2; kinesin light chain 2	sp|Q9H0B6|KLC2_HUMAN	tr|Q08DH4|Q08DH4_BOVIN
BmuPB016223	5.22	1.53	25.61	50.2	39.4133	GO:0001505; regulation of neurotransmitter levels; Biological Process GO:0004969; histamine receptor activity; Molecular Function GO:0005097; Rab GTPase activator activity; Molecular Function GO:0007186; G-protein coupled receptor signaling pathway; Biological Process GO:0016021; integral to membrane; Cellular Component GO:0032313; regulation of Rab GTPase activity; Biological Process	IPR000195; Rab-GTPase-TBC domain IPR003980; Histamine H3 receptor IPR004012; RUN	no KO assigned | (RefSeq) SGSM1; small G protein signaling modulator 1	sp|Q2NKQ1|SGSM1_HUMAN	tr|F1MEY0|F1MEY0_BOVIN
BmuPB002840	38.58	2.38	27.01	61.92	39.2633	GO:0004089; carbonate dehydratase activity; Molecular Function GO:0005886; plasma membrane; Cellular Component GO:0006935; chemotaxis; Biological Process GO:0006955; immune response; Biological Process GO:0007186; G-protein coupled receptor signaling pathway; Biological Process GO:0008270; zinc ion binding; Molecular Function GO:0016021; integral to membrane; Cellular Component GO:0016493; C-C ch…	IPR001148; Alpha carbonic anhydrase IPR004067; CC chemokine receptor 6 IPR018343; Carbonic anhydrase, CA-IV IPR023561; Carbonic anhydrase, alpha-class	K18246 carbonic anhydrase 4 [EC:4.2.1.1] | (RefSeq) CA4; carbonic anhydrase 4	sp|Q95323|CAH4_BOVIN	tr|L8IQJ1|L8IQJ1_BOSMU
BmuPB020956	85.23	23.79	69.62	97.74	38.1933	GO:0005164; tumor necrosis factor receptor binding; Molecular Function GO:0006955; immune response; Biological Process GO:0016020; membrane; Cellular Component	IPR002961; Tumour necrosis factor c/lymphotoxin-beta IPR018108; Mitochondrial substrate/solute carrier	K15107 solute carrier family 25 (mitochondrial glutamate transporter), member 18/22 | (RefSeq) SLC25A22; solute carrier family 25 member 22	sp|Q08DK4|GHC1_BOVIN	tr|L8IL46|L8IL46_BOSMU
BmuPB017575	6.39	3.68	29.38	50.85	37.7	GO:0005515; protein binding; Molecular Function	IPR000533; Tropomyosin IPR001660; Sterile alpha motif domain IPR011510; Sterile alpha motif, type 2 IPR021129; Sterile alpha motif, type 1	no KO assigned | (RefSeq) PPFIA4; PTPRF interacting protein alpha 4	sp|Q91Z80|LIPA4_RAT	tr|G5E533|G5E533_BOVIN
BmuPB013426	82.38	10.28	46.17	83.38	37.1033	GO:0004930; G-protein coupled receptor activity; Molecular Function GO:0007186; G-protein coupled receptor signaling pathway; Biological Process GO:0016020; membrane; Cellular Component GO:0016021; integral to membrane; Cellular Component	IPR000276; G protein-coupled receptor, rhodopsin-like IPR002229; Blood group Rhesus C/E/D polypeptide IPR017452; GPCR, rhodopsin-like, 7TM	K08440 G protein-coupled receptor 162 | (RefSeq) GPR162; G protein-coupled receptor 162	sp|Q16538|GP162_HUMAN	tr|Q0VD40|Q0VD40_BOVIN
BmuPB001442	0	0.09	10.99	40.71	37.0167	GO:0005509; calcium ion binding; Molecular Function GO:0006814; sodium ion transport; Biological Process GO:0006885; regulation of pH; Biological Process GO:0007156; homophilic cell adhesion; Biological Process GO:0015385; sodium:hydrogen antiporter activity; Molecular Function GO:0016020; membrane; Cellular Component GO:0016021; integral to membrane; Cellular Component GO:0055085; transmembrane …	IPR002126; Cadherin IPR004709; Na+/H+ exchanger IPR020478; AT hook-like	K06809 cadherin 15, M-cadherin | (RefSeq) CDH15; cadherin 15	sp|P55291|CAD15_HUMAN	tr|A6QP71|A6QP71_BOVIN
BmuPB015778	31.68	3.01	32.66	58.29	35.84	GO:0003677; DNA binding; Molecular Function GO:0004672; protein kinase activity; Molecular Function GO:0004674; protein serine/threonine kinase activity; Molecular Function GO:0004713; protein tyrosine kinase activity; Molecular Function GO:0005524; ATP binding; Molecular Function GO:0006355; regulation of transcription, DNA-dependent; Biological Process GO:0006468; protein phosphorylation; Biolo…	IPR000719; Protein kinase domain IPR000961; AGC-kinase, C-terminal IPR001245; Serine-threonine/tyrosine-protein kinase catalytic domain IPR001256; GPCR, family 3, metabotropic glutamate receptor 1 IPR002219; Protein kinase C-like, phorbol ester/diacylglycerol binding IPR002290; Serine/threonine- / dual specificity protein kinase, catalytic domain IPR006197; Peptidase S24, LexA-like IPR017892; Pro…	K18050 novel protein kinase C epsilon type [EC:2.7.11.13] | (RefSeq) PRKCE; protein kinase C epsilon	sp|Q02156|KPCE_HUMAN	tr|F1MDC9|F1MDC9_BOVIN
BmuPB009486	7.35	4.46	36.93	51.98	35.7333	GO:0003333; amino acid transmembrane transport; Biological Process GO:0015171; amino acid transmembrane transporter activity; Molecular Function GO:0016020; membrane; Cellular Component GO:0016539; intein-mediated protein splicing; Biological Process	IPR002229; Blood group Rhesus C/E/D polypeptide IPR002293; Amino acid/polyamine transporter I IPR006142; Intein	K13781 solute carrier family 7 (L-type amino acid transporter), member 8 | (RefSeq) SLC7A8; solute carrier family 7 member 8	sp|Q9UHI5|LAT2_HUMAN	tr|F1MYX6|F1MYX6_BOVIN
BmuPB006081	6.36	2.97	14.84	43.22	35.1633	GO:0006812; cation transport; Biological Process GO:0008324; cation transmembrane transporter activity; Molecular Function GO:0016020; membrane; Cellular Component GO:0055085; transmembrane transport; Biological Process	IPR004686; Tricarboxylate/iron carrier	no KO assigned | (RefSeq) SFXN3; sideroflexin 3	sp|A6QP55|SFXN3_BOVIN	tr|L8IZA2|L8IZA2_BOSMU
BmuPB001657	0.75	3.67	20.76	43.44	35.0467	GO:0005198; structural molecule activity; Molecular Function GO:0005515; protein binding; Molecular Function GO:0007155; cell adhesion; Biological Process GO:0015629; actin cytoskeleton; Cellular Component GO:0045296; cadherin binding; Molecular Function	IPR001033; Alpha-catenin IPR001478; PDZ domain	no KO assigned | (RefSeq) IL16; interleukin 16	sp|Q14005|IL16_HUMAN	tr|L8IZV2|L8IZV2_BOSMU
BmuPB017472	3.69	3.05	22.98	44.18	34.2733	GO:0004970; ionotropic glutamate receptor activity; Molecular Function GO:0005234; extracellular-glutamate-gated ion channel activity; Molecular Function GO:0005886; plasma membrane; Cellular Component GO:0006813; potassium ion transport; Biological Process GO:0015079; potassium ion transmembrane transporter activity; Molecular Function GO:0016020; membrane; Cellular Component GO:0035556; intrace…	IPR001320; Ionotropic glutamate receptor IPR001828; Extracellular ligand-binding receptor IPR006019; Phosphotyrosine interaction (PID/PI) IPR006036; Potassium uptake protein TrkA IPR019594; Glutamate receptor, L-glutamate/glycine-binding	K05200 glutamate receptor 4 | (RefSeq) GRIA4; glutamate ionotropic receptor AMPA type subunit 4	sp|Q38PU5|GRIA4_MACFA	tr|L5M154|L5M154_MYODS
BmuPB001547	15.45	7.61	18.23	48.03	34.2667	GO:0005515; protein binding; Molecular Function GO:0007186; G-protein coupled receptor signaling pathway; Biological Process GO:0016021; integral to membrane; Cellular Component	IPR001256; GPCR, family 3, metabotropic glutamate receptor 1 IPR001452; Src homology-3 domain IPR014928; Serine rich protein interaction IPR021901; CAS family, DUF3513	K05726 breast cancer anti-estrogen resistance 1 | (RefSeq) BCAR1; BCAR1, Cas family scaffolding protein	sp|P56945|BCAR1_HUMAN	tr|L8ILH5|L8ILH5_BOSMU
BmuPB005852	8.7	3.99	19.43	44.71	34.0033	GO:0004672; protein kinase activity; Molecular Function GO:0004713; protein tyrosine kinase activity; Molecular Function GO:0005515; protein binding; Molecular Function GO:0005524; ATP binding; Molecular Function GO:0006468; protein phosphorylation; Biological Process	IPR000719; Protein kinase domain IPR000742; Epidermal growth factor-like domain IPR001245; Serine-threonine/tyrosine-protein kinase catalytic domain IPR003599; Immunoglobulin subtype IPR003961; Fibronectin, type III IPR013032; EGF-like, conserved site IPR020635; Tyrosine-protein kinase, catalytic domain	K05120 tyrosine kinase receptor 1 [EC:2.7.10.1] | (RefSeq) TIE1; tyrosine kinase with immunoglobulin like and EGF like domains 1	sp|Q06805|TIE1_BOVIN	tr|F1MX81|F1MX81_BOVIN
BmuPB008556	27.45	5.9	28.26	54.4	33.8633	GO:0005198; structural molecule activity; Molecular Function GO:0007155; cell adhesion; Biological Process GO:0015629; actin cytoskeleton; Cellular Component GO:0045296; cadherin binding; Molecular Function	IPR001033; Alpha-catenin IPR001194; DENN domain IPR005112; dDENN domain IPR005113; uDENN domain	no KO assigned | (RefSeq) MADD; MAP kinase activating death domain	sp|O08873|MADD_RAT	tr|M3Y086|M3Y086_MUSPF
BmuPB002309	33.21	9.42	59.59	67.87	33.7967	GO:0003676; nucleic acid binding; Molecular Function GO:0003774; motor activity; Molecular Function GO:0009296; flagellum assembly; Biological Process GO:0009424; bacterial-type flagellum hook; Cellular Component	IPR000504; RNA recognition motif domain IPR001635; Flagellar hook-length control protein	K13207 CUG-BP- and ETR3-like factor | (RefSeq) CELF4; CUGBP, Elav-like family member 4	sp|Q5NVC8|CELF4_PONAB	tr|G3RDH3|G3RDH3_GORGO
BmuPB004788	2.28	5.33	19.7	42.27	33.1667	GO:0009607; response to biotic stimulus; Biological Process GO:0016020; membrane; Cellular Component GO:0016021; integral to membrane; Cellular Component	IPR002229; Blood group Rhesus C/E/D polypeptide IPR007593; CD225/Dispanin family	no KO assigned | (RefSeq) SYNDIG1L, Capucin; synapse differentiation inducing 1 like	sp|A4IFJ1|SYN1L_BOVIN	tr|L8I813|L8I813_BOSMU
BmuPB008464	15.27	8.38	34.38	52.36	33.0167	GO:0003677; DNA binding; Molecular Function GO:0003700; sequence-specific DNA binding transcription factor activity; Molecular Function GO:0006355; regulation of transcription, DNA-dependent; Biological Process GO:0043565; sequence-specific DNA binding; Molecular Function	IPR001356; Homeobox domain IPR001523; Paired domain	K08031 paired box protein 6 | (RefSeq) PAX6; paired box 6	sp|Q1LZF1|PAX6_BOVIN	tr|A4UHF5|A4UHF5_CANFA
BmuPB005665	7.14	3.85	20.43	43.41	32.9367	GO:0005515; protein binding; Molecular Function GO:0006813; potassium ion transport; Biological Process GO:0015467; G-protein activated inward rectifier potassium channel activity; Molecular Function GO:0016020; membrane; Cellular Component	IPR000372; Leucine-rich repeat-containing N-terminal IPR001611; Leucine-rich repeat IPR003274; Potassium channel, inwardly rectifying, Kir3.1 IPR003591; Leucine-rich repeat, typical subtype	no KO assigned | (RefSeq) LRRC3B; leucine rich repeat containing 3B	sp|A6H789|LRC3B_BOVIN	tr|L8ISS7|L8ISS7_BOSMU
BmuPB004447	63.98	14.9	30.74	69.27	32.73	GO:0001505; regulation of neurotransmitter levels; Biological Process GO:0004969; histamine receptor activity; Molecular Function GO:0007186; G-protein coupled receptor signaling pathway; Biological Process GO:0016021; integral to membrane; Cellular Component GO:0018193; peptidyl-amino acid modification; Biological Process	IPR003980; Histamine H3 receptor IPR007803; Aspartyl/Asparaginyl beta-hydroxylase	no KO assigned | (RefSeq) ASPHD1; aspartate beta-hydroxylase domain containing 1	sp|A1L515|ASPH1_BOVIN	tr|L8J1C0|L8J1C0_BOSMU
BmuPB000391	9.16	1.7	30.67	46.33	32.4867	GO:0003697; single-stranded DNA binding; Molecular Function GO:0004519; endonuclease activity; Molecular Function GO:0005452; inorganic anion exchanger activity; Molecular Function GO:0005634; nucleus; Cellular Component GO:0006289; nucleotide-excision repair; Biological Process GO:0006820; anion transport; Biological Process GO:0008509; anion transmembrane transporter activity; Molecular Functio…	IPR001044; XPG/Rad2 endonuclease, eukaryotes IPR003020; Bicarbonate transporter, eukaryotic IPR011531; Bicarbonate transporter, C-terminal IPR013769; Band 3 cytoplasmic domain	K13861 solute carrier family 4 (sodium bicarbonate transporter), member 10 | (RefSeq) SLC4A10; solute carrier family 4 member 10	sp|Q32LP4|S4A10_BOVIN	tr|F6WN19|F6WN19_CALJA
BmuPB011195	19.58	14.62	36.36	55.27	31.75	GO:0005524; ATP binding; Molecular Function GO:0015197; peptide transporter activity; Molecular Function GO:0015833; peptide transport; Biological Process GO:0016020; membrane; Cellular Component GO:0016539; intein-mediated protein splicing; Biological Process	IPR006142; Intein IPR013305; ABC transporter, ABCB2	no KO assigned | (RefSeq) TCAF1; TRPM8 channel associated factor 1	sp|A5PJN5|F115A_BOVIN	tr|L8J2L3|L8J2L3_BOSMU
BmuPB006502	4.87	3.45	21.07	40.75	30.9533	GO:0003779; actin binding; Molecular Function GO:0005044; scavenger receptor activity; Molecular Function GO:0005922; connexon complex; Cellular Component GO:0007010; cytoskeleton organization; Biological Process GO:0007154; cell communication; Biological Process GO:0008270; zinc ion binding; Molecular Function GO:0016020; membrane; Cellular Component	IPR001190; SRCR domain IPR001781; Zinc finger, LIM-type IPR002266; Gap junction alpha-8 protein (Cx50) IPR003128; Villin headpiece IPR020454; Diacylglycerol/phorbol-ester binding	no KO assigned | (RefSeq) ABLIM3; actin binding LIM protein family member 3	sp|O94929|ABLM3_HUMAN	tr|L5LQH4|L5LQH4_MYODS
BmuPB013668	46.92	6.82	51.91	65.38	30.1633	GO:0001505; regulation of neurotransmitter levels; Biological Process GO:0004969; histamine receptor activity; Molecular Function GO:0007186; G-protein coupled receptor signaling pathway; Biological Process GO:0016021; integral to membrane; Cellular Component	IPR003980; Histamine H3 receptor IPR025670; Fox-1 C-terminal domain	K14946 RNA binding protein fox-1 | (RefSeq) RBFOX1; RNA binding protein, fox-1 homolog (C. elegans) 1	sp|Q9NWB1|RFOX1_HUMAN	tr|M3YTQ2|M3YTQ2_MUSPF
BmuPB000417	16.07	9.25	11.11	42.3	30.1567	GO:0000786; nucleosome; Cellular Component GO:0003677; DNA binding; Molecular Function GO:0005515; protein binding; Molecular Function GO:0006334; nucleosome assembly; Biological Process	IPR001440; Tetratricopeptide TPR-1 IPR005819; Histone H5 IPR013026; Tetratricopeptide repeat-containing domain IPR019734; Tetratricopeptide repeat	K17766 mitochondrial import receptor subunit TOM34 | (RefSeq) TOMM34; translocase of outer mitochondrial membrane 34	sp|Q15785|TOM34_HUMAN	tr|L8I379|L8I379_BOSMU
BmuPB001701	2.91	0	14.05	35.19	29.5367	GO:0004871; signal transducer activity; Molecular Function GO:0007165; signal transduction; Biological Process	IPR002211; Lymphocyte-specific protein	no KO assigned | (RefSeq) TMEM266; transmembrane protein 266	sp|Q2M3C6|CO027_HUMAN	tr|F1MXC7|F1MXC7_BOVIN
BmuPB005408	12.46	4.35	39.09	47.5	28.8667	GO:0005216; ion channel activity; Molecular Function GO:0005249; voltage-gated potassium channel activity; Molecular Function GO:0005515; protein binding; Molecular Function GO:0006811; ion transport; Biological Process GO:0006813; potassium ion transport; Biological Process GO:0008076; voltage-gated potassium channel complex; Cellular Component GO:0016020; membrane; Cellular Component GO:0016021…	IPR000210; BTB/POZ-like IPR003091; Voltage-dependent potassium channel IPR003131; Potassium channel tetramerisation-type BTB domain IPR003968; Potassium channel, voltage dependent, Kv IPR003974; Potassium channel, voltage dependent, Kv3 IPR005403; Potassium channel, voltage dependent, Kv3.1 IPR005821; Ion transport domain	K04887 potassium voltage-gated channel Shaw-related subfamily C member 1 | (RefSeq) KCNC1; potassium voltage-gated channel subfamily C member 1	sp|P25122|KCNC1_RAT	tr|L8IH96|L8IH96_BOSMU
BmuPB010808	13.52	11.24	23.62	44.47	28.3433	GO:0004993; serotonin receptor activity; Molecular Function GO:0007186; G-protein coupled receptor signaling pathway; Biological Process GO:0016021; integral to membrane; Cellular Component	IPR002232; 5-Hydroxytryptamine 6 receptor IPR026163; Nck-associated protein 5-like	no KO assigned | (RefSeq) NCKAP5L; NCK associated protein 5 like	sp|Q9HCH0|NCK5L_HUMAN	tr|E1B808|E1B808_BOVIN
BmuPB013273	10.85	22.51	22.6	46.75	28.0967	GO:0005337; nucleoside transmembrane transporter activity; Molecular Function GO:0006810; transport; Biological Process GO:0016020; membrane; Cellular Component GO:0016021; integral to membrane; Cellular Component	IPR002229; Blood group Rhesus C/E/D polypeptide IPR002259; Equilibrative nucleoside transporter	K15014 solute carrier family 29 (equilibrative nucleoside transporter), member 1/2/3 | (RefSeq) SLC29A1; solute carrier family 29 member 1 (Augustine blood group)	sp|Q99808|S29A1_HUMAN	tr|L8ICH1|L8ICH1_BOSMU
BmuPB012522	0.66	7.17	10.39	33.78	27.7067	GO:0005515; protein binding; Molecular Function	IPR006020; Phosphotyrosine interaction domain	K12474 low density lipoprotein receptor adapter protein 1 | (RefSeq) LDLRAP1; low density lipoprotein receptor adaptor protein 1	sp|Q5SW96|ARH_HUMAN	tr|A4IFV0|A4IFV0_BOVIN
BmuPB008211	60.05	11.49	86.25	80.12	27.5233	GO:0007399; nervous system development; Biological Process	IPR023277; Aquaporin 8 IPR026144; Neuritin family	no KO assigned | (RefSeq) NRN1; neuritin 1	sp|Q2KIC6|NRN1_BOVIN	tr|G1SVM5|G1SVM5_RABIT
BmuPB014086	6.68	13.5	17.13	39.66	27.2233	GO:0005515; protein binding; Molecular Function GO:0007200; phospholipase C-activating G-protein coupled receptor signaling pathway; Biological Process GO:0016021; integral to membrane; Cellular Component GO:0042312; regulation of vasodilation; Biological Process GO:0045028; G-protein coupled purinergic nucleotide receptor activity; Molecular Function GO:0070257; positive regulation of mucus secr…	IPR000356; P2Y2 purinoceptor IPR000980; SH2 domain IPR001452; Src homology-3 domain	no KO assigned | (RefSeq) SLA; Src like adaptor	sp|P59622|SLAP1_RAT	tr|Q0VCV4|Q0VCV4_BOVIN
BmuPB012339	4.92	13.91	13.09	37.52	26.88	GO:0005452; inorganic anion exchanger activity; Molecular Function GO:0006820; anion transport; Biological Process GO:0008509; anion transmembrane transporter activity; Molecular Function GO:0016020; membrane; Cellular Component GO:0016021; integral to membrane; Cellular Component	IPR002229; Blood group Rhesus C/E/D polypeptide IPR003020; Bicarbonate transporter, eukaryotic IPR011531; Bicarbonate transporter, C-terminal IPR013769; Band 3 cytoplasmic domain	K13575 solute carrier family 4 (sodium bicarbonate cotransporter), member 4 | (RefSeq) SLC4A4; solute carrier family 4 member 4	sp|Q9GL77|S4A4_BOVIN	tr|L8IIU9|L8IIU9_BOSMU
BmuPB009682	21.08	5.94	12.06	39.36	26.3333	GO:0004980; melanocyte-stimulating hormone receptor activity; Molecular Function GO:0005509; calcium ion binding; Molecular Function GO:0007186; G-protein coupled receptor signaling pathway; Biological Process GO:0016021; integral to membrane; Cellular Component	IPR000761; Melanocyte-stimulating hormone receptor IPR002048; EF-hand domain IPR011992; EF-hand domain pair	no KO assigned | (RefSeq) KCNIP1; potassium voltage-gated channel interacting protein 1	sp|Q9JJ57|KCIP1_MOUSE	tr|M3WUZ2|M3WUZ2_FELCA
BmuPB009275	7.57	10.21	19.75	38.56	26.05	GO:0003774; motor activity; Molecular Function GO:0005096; GTPase activator activity; Molecular Function GO:0005515; protein binding; Molecular Function GO:0005543; phospholipid binding; Molecular Function GO:0005622; intracellular; Cellular Component GO:0009296; flagellum assembly; Biological Process GO:0009424; bacterial-type flagellum hook; Cellular Component GO:0051056; regulation of small GT…	IPR000008; C2 calcium-dependent membrane targeting IPR001635; Flagellar hook-length control protein IPR001849; Pleckstrin homology domain IPR001936; Ras GTPase-activating protein IPR020478; AT hook-like IPR021887; Protein of unknown function DUF3498	K19901 disabled homolog 2-interacting protein | (RefSeq) DAB2IP; DAB2 interacting protein	sp|Q5VWQ8|DAB2P_HUMAN	tr|G3T101|G3T101_LOXAF
BmuPB010417	46.05	1.34	27.03	50.77	25.9633	GO:0005215; transporter activity; Molecular Function GO:0006810; transport; Biological Process GO:0008021; synaptic vesicle; Cellular Component GO:0016020; membrane; Cellular Component	IPR001285; Synaptophysin/synaptoporin IPR008253; Marvel domain IPR023265; Aquaporin 12	no KO assigned | (RefSeq) SYNPR; synaptoporin	sp|P22831|SYNPR_RAT	tr|G1M9U9|G1M9U9_AILME
BmuPB014151	76.8	4.13	35.22	64.49	25.7733	GO:0003924; GTPase activity; Molecular Function GO:0005515; protein binding; Molecular Function GO:0005525; GTP binding; Molecular Function GO:0005543; phospholipid binding; Molecular Function GO:0005622; intracellular; Cellular Component GO:0006184; GTP catabolic process; Biological Process GO:0007165; signal transduction; Biological Process GO:0007264; small GTPase mediated signal transduction;…	IPR001164; Arf GTPase activating protein IPR001849; Pleckstrin homology domain IPR002110; Ankyrin repeat IPR003579; Small GTPase superfamily, Rab type IPR004692; Preprotein translocase SecG subunit IPR006019; Phosphotyrosine interaction (PID/PI) IPR013684; Mitochondrial Rho-like IPR020683; Ankyrin repeat-containing domain IPR020849; Small GTPase superfamily, Ras type	K17848 Arf-GAP with GTPase, ANK repeat and PH domain-containing protein 2 | (RefSeq) AGAP2; ArfGAP with GTPase domain, ankyrin repeat and PH domain 2	sp|Q3UHD9|AGAP2_MOUSE	tr|E1BIQ2|E1BIQ2_BOVIN
BmuPB011845	11.32	0	33.11	40.37	25.56	GO:0004888; transmembrane signaling receptor activity; Molecular Function GO:0004930; G-protein coupled receptor activity; Molecular Function GO:0007166; cell surface receptor signaling pathway; Biological Process GO:0007186; G-protein coupled receptor signaling pathway; Biological Process GO:0008036; diuretic hormone receptor activity; Molecular Function GO:0016020; membrane; Cellular Component …	IPR000832; GPCR, family 2, secretin-like IPR001879; GPCR, family 2, extracellular hormone receptor domain IPR002001; GPCR, family 2, diuretic hormone receptor IPR017981; GPCR, family 2-like	K04578 corticotropin releasing hormone receptor 1 | (RefSeq) CRHR1; corticotropin releasing hormone receptor 1	sp|Q76LL8|CRFR1_MACMU	tr|F1RRS6|F1RRS6_PIG
BmuPB001565	7.39	8.9	10.41	34.12	25.22	GO:0006486; protein glycosylation; Biological Process GO:0008373; sialyltransferase activity; Molecular Function GO:0016779; nucleotidyltransferase activity; Molecular Function	IPR001675; Glycosyl transferase, family 29 IPR022312; DNA polymerase family X	K03368 beta-galactoside alpha-2,3-sialyltransferase (sialyltransferase 4B) [EC:2.4.99.4] | (RefSeq) ST3GAL2; ST3 beta-galactoside alpha-2,3-sialyltransferase 2	sp|Q16842|SIA4B_HUMAN	tr|L8IQG5|L8IQG5_BOSMU
BmuPB014318	9.68	7.77	37.39	43.32	25.04	GO:0003676; nucleic acid binding; Molecular Function GO:0004499; N,N-dimethylaniline monooxygenase activity; Molecular Function GO:0055114; oxidation-reduction process; Biological Process	IPR000504; RNA recognition motif domain IPR002253; Flavin monooxygenase (FMO) 1 IPR025670; Fox-1 C-terminal domain	K14946 RNA binding protein fox-1 | (RefSeq) RBFOX2, RBM9; RNA binding protein, fox-1 homolog 2	sp|Q8BP71|RFOX2_MOUSE	tr|F1N2A9|F1N2A9_BOVIN
BmuPB010181	4.87	2.66	26.28	36.21	24.94	GO:0005216; ion channel activity; Molecular Function GO:0005245; voltage-gated calcium channel activity; Molecular Function GO:0005891; voltage-gated calcium channel complex; Cellular Component GO:0006811; ion transport; Biological Process GO:0016020; membrane; Cellular Component GO:0055085; transmembrane transport; Biological Process GO:0070588; calcium ion transmembrane transport; Biological Pr…	IPR002077; Voltage-dependent calcium channel, alpha-1 subunit IPR005446; Voltage-dependent calcium channel, L-type, alpha-1 subunit IPR005448; Voltage-dependent calcium channel, P/Q-type, alpha-1 subunit IPR005821; Ion transport domain	K04344 voltage-dependent calcium channel P/Q type alpha-1A | (RefSeq) CACNA1A, CAV2.1; calcium voltage-gated channel subunit alpha1 A	sp|O00555|CAC1A_HUMAN	tr|Q1ADE7|Q1ADE7_BOVIN
BmuPB012092	0.91	3.41	9.72	29.57	24.89	GO:0003924; GTPase activity; Molecular Function GO:0004499; N,N-dimethylaniline monooxygenase activity; Molecular Function GO:0005525; GTP binding; Molecular Function GO:0005622; intracellular; Cellular Component GO:0006184; GTP catabolic process; Biological Process GO:0006886; intracellular protein transport; Biological Process GO:0006913; nucleocytoplasmic transport; Biological Process GO:00071…	IPR001806; Small GTPase superfamily IPR002041; Ran GTPase IPR002253; Flavin monooxygenase (FMO) 1 IPR003578; Small GTPase superfamily, Rho type IPR003579; Small GTPase superfamily, Rab type IPR006142; Intein IPR020849; Small GTPase superfamily, Ras type IPR024156; Small GTPase superfamily, ARF type	K13365 Na(+)/H(+) exchange regulatory cofactor NHE-RF1 | (RefSeq) RAB37; RAB37, member RAS oncogene family	sp|Q96AX2|RAB37_HUMAN	tr|F2Z570|F2Z570_PIG
BmuPB013076	11.09	2.98	12.81	33.62	24.66	GO:0005242; inward rectifier potassium channel activity; Molecular Function GO:0006813; potassium ion transport; Biological Process GO:0015467; G-protein activated inward rectifier potassium channel activity; Molecular Function GO:0016020; membrane; Cellular Component GO:0016021; integral to membrane; Cellular Component	IPR003276; Potassium channel, inwardly rectifying, Kir3.3 IPR016449; Potassium channel, inwardly rectifying, Kir	K05002 potassium inwardly-rectifying channel subfamily J member 9 | (RefSeq) KCNJ9; potassium voltage-gated channel subfamily J member 9	sp|Q92806|IRK9_HUMAN	tr|M0QSN5|M0QSN5_BOSMU
BmuPB018160	1.42	0.46	19.18	31.39	24.37	GO:0016020; membrane; Cellular Component GO:0016021; integral to membrane; Cellular Component	IPR000731; Sterol-sensing domain IPR002229; Blood group Rhesus C/E/D polypeptide	no KO assigned | (RefSeq) DISP2; dispatched RND transporter family member 2	sp|A7MBM2|DISP2_HUMAN	tr|F1MS67|F1MS67_BOVIN
BmuPB003565	31.22	8.68	43.06	51.96	24.3067	GO:0004871; signal transducer activity; Molecular Function GO:0005332; gamma-aminobutyric acid:sodium symporter activity; Molecular Function GO:0005834; heterotrimeric G-protein complex; Cellular Component GO:0005887; integral to plasma membrane; Cellular Component GO:0006836; neurotransmitter transport; Biological Process GO:0007186; G-protein coupled receptor signaling pathway; Biological Proce…	IPR000342; Regulator of G protein signalling IPR000591; DEP domain IPR002980; Sodium:neurotransmitter symporter, GABA, GAT-1 IPR015898; G-protein gamma-like domain	K16449 regulator of G-protein signaling | (RefSeq) RGS7; regulator of G-protein signaling 7	sp|O46470|RGS7_BOVIN	tr|K7CHH0|K7CHH0_PANTR
BmuPB006028	0.64	1.75	7.45	27.28	24	-	IPR008160; Collagen triple helix repeat	K07603 collagen, type XVII, alpha | (RefSeq) COL17A1, BP180, BPAG2; collagen type XVII alpha 1 chain	sp|A6QPB3|COHA1_BOVIN	tr|M3W1Y6|M3W1Y6_FELCA
BmuPB004534	1.34	0.62	5.51	26.24	23.75	GO:0016020; membrane; Cellular Component	IPR002229; Blood group Rhesus C/E/D polypeptide	no KO assigned | (RefSeq) CALN1; calneuron 1	sp|Q9BXU9|CABP8_HUMAN	tr|L5K7S5|L5K7S5_PTEAL
BmuPB006302	5.94	6.29	18.68	33.98	23.6767	GO:0000166; nucleotide binding; Molecular Function GO:0005524; ATP binding; Molecular Function GO:0016020; membrane; Cellular Component GO:0016887; ATPase activity; Molecular Function GO:0017111; nucleoside-triphosphatase activity; Molecular Function	IPR002229; Blood group Rhesus C/E/D polypeptide IPR003439; ABC transporter-like IPR003593; AAA+ ATPase domain IPR026082; ABC transporter A, ABCA	K05645 ATP-binding cassette, subfamily A (ABC1), member 7 | (RefSeq) ABCA7; ATP binding cassette subfamily A member 7	sp|Q8IZY2|ABCA7_HUMAN	tr|E1BCG1|E1BCG1_BOVIN
BmuPB003921	22.03	2.89	53.47	49.63	23.5	GO:0005328; neurotransmitter:sodium symporter activity; Molecular Function GO:0006836; neurotransmitter transport; Biological Process GO:0015232; heme transporter activity; Molecular Function GO:0015886; heme transport; Biological Process GO:0016020; membrane; Cellular Component GO:0016021; integral to membrane; Cellular Component GO:0017004; cytochrome complex assembly; Biological Process	IPR000175; Sodium:neurotransmitter symporter IPR003569; Cytochrome c-type biogenesis protein CcbS	K05048 solute carrier family 6 (neurotransmitter transporter, amino acid/orphan) member 15/16/17/18/20 | (RefSeq) SLC6A17; solute carrier family 6 member 17	sp|Q9H1V8|S6A17_HUMAN	tr|L8IWJ4|L8IWJ4_BOSMU
BmuPB010941	8.54	1.66	23.25	34.49	23.34	GO:0008137; NADH dehydrogenase (ubiquinone) activity; Molecular Function GO:0016020; membrane; Cellular Component GO:0042773; ATP synthesis coupled electron transport; Biological Process GO:0055114; oxidation-reduction process; Biological Process	IPR003864; Domain of unknown function DUF221 IPR018393; NADH-plastoquinone oxidoreductase, chain 5 subgroup IPR026957; Transmembrane protein 63	no KO assigned | (RefSeq) TMEM63C; transmembrane protein 63C	sp|Q9P1W3|TM63C_HUMAN	tr|F1N285|F1N285_BOVIN
BmuPB010766	0.44	0.14	3.01	24.36	23.1633	GO:0005198; structural molecule activity; Molecular Function GO:0005882; intermediate filament; Cellular Component GO:0045095; keratin filament; Cellular Component	IPR000533; Tropomyosin IPR001664; Intermediate filament protein IPR003054; Keratin, type II	K07605 type II keratin, basic | (RefSeq) KRT7; keratin 7	sp|Q29S21|K2C7_BOVIN	tr|L8HW65|L8HW65_BOSMU
BmuPB000218	11.97	7.42	10.91	32.61	22.51	GO:0003824; catalytic activity; Molecular Function GO:0005249; voltage-gated potassium channel activity; Molecular Function GO:0005515; protein binding; Molecular Function GO:0006813; potassium ion transport; Biological Process GO:0008076; voltage-gated potassium channel complex; Cellular Component GO:0009055; electron carrier activity; Molecular Function GO:0016491; oxidoreductase activity; Mole…	IPR000674; Aldehyde oxidase/xanthine dehydrogenase, a/b hammerhead IPR001041; 2Fe-2S ferredoxin-type domain IPR002110; Ankyrin repeat IPR002346; Molybdopterin dehydrogenase, FAD-binding IPR002888; [2Fe-2S]-binding IPR004053; Potassium channel, voltage dependent, Kv1.6 IPR005107; CO dehydrogenase flavoprotein, C-terminal IPR008274; Aldehyde oxidase/xanthine dehydrogenase, molybdopterin binding IPR…	K00157 aldehyde oxidase [EC:1.2.3.1] | (RefSeq) AOX1; aldehyde oxidase 1	sp|P48034|ADO_BOVIN	tr|F1MRY9|F1MRY9_BOVIN
BmuPB010416	21.86	10.44	48.9	49.38	22.3133	GO:0001505; regulation of neurotransmitter levels; Biological Process GO:0004969; histamine receptor activity; Molecular Function GO:0005515; protein binding; Molecular Function GO:0005543; phospholipid binding; Molecular Function GO:0007186; G-protein coupled receptor signaling pathway; Biological Process GO:0016021; integral to membrane; Cellular Component	IPR001849; Pleckstrin homology domain IPR003980; Histamine H3 receptor IPR010439; Calcium-dependent secretion activator IPR014770; Munc13 homology 1	K19933 calcium-dependent secretion activator | (RefSeq) CADPS; calcium dependent secretion activator	sp|Q9ULU8|CAPS1_HUMAN	tr|F7GMJ7|F7GMJ7_CALJA
BmuPB019816	71.64	16.42	46.07	66.82	22.11	GO:0003777; microtubule motor activity; Molecular Function GO:0004938; alpha2-adrenergic receptor activity; Molecular Function GO:0005524; ATP binding; Molecular Function GO:0005871; kinesin complex; Cellular Component GO:0006940; regulation of smooth muscle contraction; Biological Process GO:0007018; microtubule-based movement; Biological Process GO:0007186; G-protein coupled receptor signaling …	IPR000735; Alpha 2C adrenoceptor IPR001752; Kinesin, motor domain IPR020478; AT hook-like IPR027640; Kinesin-like protein	K10406 kinesin family member C2/C3 | (RefSeq) KIFC2; kinesin family member C2	sp|O08672|KIFC2_MOUSE	tr|E1BM50|E1BM50_BOVIN
BmuPB013402	0.12	2.23	12.04	26.76	21.9633	GO:0004672; protein kinase activity; Molecular Function GO:0004713; protein tyrosine kinase activity; Molecular Function GO:0005509; calcium ion binding; Molecular Function GO:0005524; ATP binding; Molecular Function GO:0006468; protein phosphorylation; Biological Process GO:0006935; chemotaxis; Biological Process GO:0006955; immune response; Biological Process GO:0007156; homophilic cell adhesio…	IPR000719; Protein kinase domain IPR001053; CXC chemokine receptor 5 IPR001245; Serine-threonine/tyrosine-protein kinase catalytic domain IPR002126; Cadherin IPR002290; Serine/threonine- / dual specificity protein kinase, catalytic domain IPR020635; Tyrosine-protein kinase, catalytic domain	K05126 proto-oncogene tyrosine-protein kinase Ret [EC:2.7.10.1] | (RefSeq) RET; ret proto-oncogene	sp|P07949|RET_HUMAN	tr|L8HXX9|L8HXX9_BOSMU
BmuPB011973	62.08	9.61	35.63	57.54	21.7667	GO:0005515; protein binding; Molecular Function GO:0007165; signal transduction; Biological Process GO:0008093; cytoskeletal adaptor activity; Molecular Function GO:0017124; SH3 domain binding; Molecular Function GO:0032956; regulation of actin cytoskeleton organization; Biological Process GO:0046847; filopodium assembly; Biological Process	IPR001452; Src homology-3 domain IPR009149; BR22 IPR013606; IRSp53/MIM homology domain (IMD) IPR027681; Brain-specific angiogenesis inhibitor 1-associated protein 2	K05627 BAI1-associated protein 2 | (RefSeq) BAIAP2; BAI1 associated protein 2	sp|Q8BKX1|BAIP2_MOUSE	tr|L8HX76|L8HX76_BOSMU
BmuPB016042	9.33	0.54	16.22	30.31	21.6133	GO:0004993; serotonin receptor activity; Molecular Function GO:0005515; protein binding; Molecular Function GO:0005887; integral to plasma membrane; Cellular Component GO:0007186; G-protein coupled receptor signaling pathway; Biological Process GO:0007268; synaptic transmission; Biological Process GO:0032098; regulation of appetite; Biological Process	IPR001478; PDZ domain IPR001520; 5-Hydroxytryptamine 4 receptor IPR004172; L27 IPR014775; L27, C-terminal	K19931 protein lin-7 | (RefSeq) LIN7A; protein lin-7 homolog A isoform X1	sp|Q32LM6|LIN7A_BOVIN	tr|M3WLS3|M3WLS3_FELCA
BmuPB017101	11.64	1.81	15.82	31.08	21.3233	GO:0005515; protein binding; Molecular Function	IPR000008; C2 calcium-dependent membrane targeting IPR018029; C2 membrane targeting protein	K19912 synaptotagmin-12 | (RefSeq) SYT12; synaptotagmin 12	sp|Q8IV01|SYT12_HUMAN	tr|E1BEH9|E1BEH9_BOVIN
BmuPB018059	0	0	10.53	24.64	21.13	GO:0016831; carboxy-lyase activity; Molecular Function GO:0019752; carboxylic acid metabolic process; Biological Process GO:0030170; pyridoxal phosphate binding; Molecular Function	IPR002129; Pyridoxal phosphate-dependent decarboxylase IPR008376; Synembryn	K18966 sulfinoalanine decarboxylase / aspartate 1-decarboxylase [EC:4.1.1.29 4.1.1.11] | (RefSeq) GADL1; glutamate decarboxylase like 1	sp|A6QM00|GADL1_BOVIN	tr|L8IN56|L8IN56_BOSMU
BmuPB003313	1.82	1.14	14.45	26.75	20.9467	GO:0006935; chemotaxis; Biological Process GO:0006954; inflammatory response; Biological Process GO:0006955; immune response; Biological Process GO:0007186; G-protein coupled receptor signaling pathway; Biological Process GO:0016021; integral to membrane; Cellular Component GO:0016493; C-C chemokine receptor activity; Molecular Function	IPR001718; CC chemokine receptor 7 IPR013519; Integrin alpha beta-propellor IPR013649; Integrin alpha-2	K06482 integrin alpha 3 | (RefSeq) ITGA3; integrin subunit alpha 3	sp|F1MMS9|ITA3_BOVIN	tr|L8IV55|L8IV55_BOSMU
BmuPB014943	23.2	7.86	25.3	39.7	20.9133	GO:0001505; regulation of neurotransmitter levels; Biological Process GO:0004969; histamine receptor activity; Molecular Function GO:0005261; cation channel activity; Molecular Function GO:0007186; G-protein coupled receptor signaling pathway; Biological Process GO:0015672; monovalent inorganic cation transport; Biological Process GO:0016020; membrane; Cellular Component GO:0016021; integral to m…	IPR003980; Histamine H3 receptor IPR007866; TRIC channel	no KO assigned | (RefSeq) TMEM38A; transmembrane protein 38A	sp|A4FV75|TM38A_BOVIN	tr|L8I9Q7|L8I9Q7_BOSMU
BmuPB010165	29.85	9.97	40.12	47.47	20.8233	GO:0000287; magnesium ion binding; Molecular Function GO:0004672; protein kinase activity; Molecular Function GO:0004674; protein serine/threonine kinase activity; Molecular Function GO:0004713; protein tyrosine kinase activity; Molecular Function GO:0005245; voltage-gated calcium channel activity; Molecular Function GO:0005515; protein binding; Molecular Function GO:0005524; ATP binding; Molecul…	IPR000719; Protein kinase domain IPR000961; AGC-kinase, C-terminal IPR001245; Serine-threonine/tyrosine-protein kinase catalytic domain IPR001478; PDZ domain IPR002290; Serine/threonine- / dual specificity protein kinase, catalytic domain IPR005451; Voltage-dependent calcium channel, L-type, alpha-1C subunit IPR015022; Microtubule-associated serine/threonine-protein kinase, domain IPR020635; Tyro…	K08789 microtubule-associated serine/threonine kinase [EC:2.7.11.1] | (RefSeq) MAST1; microtubule associated serine/threonine kinase 1	sp|Q9Y2H9|MAST1_HUMAN	tr|E1BK33|E1BK33_BOVIN
BmuPB014174	21.67	4.85	13.63	34.09	20.7067	GO:0005249; voltage-gated potassium channel activity; Molecular Function GO:0005634; nucleus; Cellular Component GO:0006813; potassium ion transport; Biological Process GO:0008076; voltage-gated potassium channel complex; Cellular Component GO:0045892; negative regulation of transcription, DNA-dependent; Biological Process	IPR004053; Potassium channel, voltage dependent, Kv1.6 IPR006988; Nab, N-terminal IPR006989; NAB co-repressor, domain	no KO assigned | (RefSeq) NAB2; NGFI-A binding protein 2	sp|Q15742|NAB2_HUMAN	tr|Q1RMU0|Q1RMU0_BOVIN
BmuPB000865	25.53	2.39	18.91	36.12	20.51	GO:0004252; serine-type endopeptidase activity; Molecular Function GO:0006508; proteolysis; Biological Process	IPR000209; Peptidase S8/S53 domain IPR002884; Proprotein convertase, P IPR015500; Peptidase S8, subtilisin-related	K01360 proprotein convertase subtilisin/kexin type 2 [EC:3.4.21.94] | (RefSeq) PCSK2, PC2; proprotein convertase subtilisin/kexin type 2	sp|Q9GLR0|NEC2_BOVIN	tr|A7MBJ9|A7MBJ9_BOVIN
BmuPB011397	10.27	1.02	4.73	25.46	20.12	GO:0005057; receptor signaling protein activity; Molecular Function GO:0007165; signal transduction; Biological Process GO:0030695; GTPase regulator activity; Molecular Function GO:0038032; termination of G-protein coupled receptor signaling pathway; Biological Process	IPR000342; Regulator of G protein signalling IPR003109; GoLoco motif IPR003116; Raf-like Ras-binding	K17706 regulator of G-protein signaling 14 | (RefSeq) RGS14; regulator of G-protein signaling 14	sp|O43566|RGS14_HUMAN	tr|E1BIV2|E1BIV2_BOVIN
BmuPB014930	74.24	17.67	57.13	69.54	19.86	GO:0006508; proteolysis; Biological Process GO:0008233; peptidase activity; Molecular Function	IPR000073; Alpha/beta hydrolase fold-1 IPR002410; Peptidase S33 IPR020478; AT hook-like	K13701 abhydrolase domain-containing protein 8 | (RefSeq) ABHD8; abhydrolase domain containing 8	sp|Q17QP1|ABHD8_BOVIN	tr|L8HQD9|L8HQD9_BOSMU
BmuPB005013	25.89	7.54	21.81	38.23	19.8167	GO:0016491; oxidoreductase activity; Molecular Function GO:0016998; cell wall macromolecule catabolic process; Biological Process GO:0055114; oxidation-reduction process; Biological Process	IPR001834; NADH:cytochrome b5 reductase (CBR) IPR018392; Peptidoglycan-binding lysin domain	no KO assigned | (RefSeq) LYSMD2; LysM domain containing 2	sp|Q1JQA8|LYSM2_BOVIN	tr|H0X9Q7|H0X9Q7_OTOGA
BmuPB005673	4.74	9.11	12.97	28.41	19.47	GO:0003677; DNA binding; Molecular Function GO:0003700; sequence-specific DNA binding transcription factor activity; Molecular Function GO:0003707; steroid hormone receptor activity; Molecular Function GO:0004879; ligand-activated sequence-specific DNA binding RNA polymerase II transcription factor activity; Molecular Function GO:0005634; nucleus; Cellular Component GO:0006355; regulation of tran…	IPR000536; Nuclear hormone receptor, ligand-binding, core IPR001628; Zinc finger, nuclear hormone receptor-type IPR001723; Steroid hormone receptor IPR003079; Nuclear receptor ROR	K08531 nuclear receptor subfamily 1 group D member 2 | (RefSeq) NR1D2; nuclear receptor subfamily 1 group D member 2	sp|Q14995|NR1D2_HUMAN	tr|L8IGN3|L8IGN3_BOSMU
BmuPB012175	3.55	8.43	10.02	26.45	19.1167	GO:0003700; sequence-specific DNA binding transcription factor activity; Molecular Function GO:0006355; regulation of transcription, DNA-dependent; Biological Process GO:0043565; sequence-specific DNA binding; Molecular Function	IPR001766; Transcription factor, fork head	K09408 forkhead box protein O3 | (RefSeq) FOXO3; forkhead box O3	sp|O43524|FOXO3_HUMAN	tr|I0B559|I0B559_SHEEP
BmuPB019597	19.26	9.82	40.82	42.06	18.76	GO:0000786; nucleosome; Cellular Component GO:0003677; DNA binding; Molecular Function GO:0005634; nucleus; Cellular Component GO:0006334; nucleosome assembly; Biological Process	IPR001951; Histone H4 IPR008081; Cytoplasmic FMR1-interacting	K05749 cytoplasmic FMR1 interacting protein | (RefSeq) CYFIP2; cytoplasmic FMR1 interacting protein 2	sp|Q96F07|CYFP2_HUMAN	tr|G7P6R1|G7P6R1_MACFA
BmuPB016015	2.36	2.6	12	24.01	18.3567	GO:0005515; protein binding; Molecular Function GO:0005543; phospholipid binding; Molecular Function GO:0007165; signal transduction; Biological Process GO:0030100; regulation of endocytosis; Biological Process	IPR000198; Rho GTPase-activating protein domain IPR001452; Src homology-3 domain IPR001849; Pleckstrin homology domain IPR003023; Amphiphysin, isoform 2	K13736 Rho GTPase-activating protein 10 | (RefSeq) ARHGAP10; Rho GTPase activating protein 10	sp|Q08DP6|RHG10_BOVIN	tr|F6XBS8|F6XBS8_HORSE
BmuPB015235	54.14	10.03	51.64	56.68	18.0767	GO:0005515; protein binding; Molecular Function	IPR000839; Porin, Oms28 type IPR001060; FCH domain IPR001452; Src homology-3 domain	K20123 protein kinase C and casein kinase substrate in neurons protein | (RefSeq) PACSIN1; protein kinase C and casein kinase substrate in neurons 1	sp|A7MBI0|PACN1_BOVIN	tr|G1T140|G1T140_RABIT
BmuPB018170	22.38	8.21	22.64	35.63	17.8867	GO:0004930; G-protein coupled receptor activity; Molecular Function GO:0007186; G-protein coupled receptor signaling pathway; Biological Process GO:0016021; integral to membrane; Cellular Component	IPR000276; G protein-coupled receptor, rhodopsin-like IPR016013; Binary exotoxin A, clostridial type IPR017452; GPCR, rhodopsin-like, 7TM	K08442 G protein-coupled receptor 176 | (RefSeq) GPR176; G protein-coupled receptor 176	sp|Q14439|GP176_HUMAN	tr|L8J1K9|L8J1K9_BOSMU
BmuPB004488	10.54	6.05	16.38	28.65	17.66	GO:0003854; 3-beta-hydroxy-delta5-steroid dehydrogenase activity; Molecular Function GO:0004022; alcohol dehydrogenase (NAD) activity; Molecular Function GO:0006694; steroid biosynthetic process; Biological Process GO:0008152; metabolic process; Biological Process GO:0016616; oxidoreductase activity, acting on the CH-OH group of donors, NAD or NADP as acceptor; Molecular Function GO:0055114; oxid…	IPR002225; 3-beta hydroxysteroid dehydrogenase/isomerase IPR002426; Alcohol dehydrogenase, Ceratitis-type	K12408 cholest-5-ene-3beta,7alpha-diol 3beta-dehydrogenase [EC:1.1.1.181] | (RefSeq) HSD3B7; hydroxy-delta-5-steroid dehydrogenase, 3 beta- and steroid delta-isomerase 7	sp|Q9EQC1|3BHS7_MOUSE	tr|Q3MHF2|Q3MHF2_BOVIN
BmuPB008769	17.78	7.54	43.45	40.54	17.6167	GO:0004591; oxoglutarate dehydrogenase (succinyl-transferring) activity; Molecular Function GO:0004867; serine-type endopeptidase inhibitor activity; Molecular Function GO:0006099; tricarboxylic acid cycle; Biological Process GO:0008152; metabolic process; Biological Process GO:0016624; oxidoreductase activity, acting on the aldehyde or oxo group of donors, disulfide as acceptor; Molecular Functi…	IPR000240; Serpin B9/maspin IPR001017; Dehydrogenase, E1 component IPR005475; Transketolase-like, pyrimidine-binding domain IPR011603; 2-oxoglutarate dehydrogenase, E1 component	K00164 2-oxoglutarate dehydrogenase E1 component [EC:1.2.4.2] | (RefSeq) OGDHL; oxoglutarate dehydrogenase-like	sp|Q9ULD0|OGDHL_HUMAN	tr|F1MWG1|F1MWG1_BOVIN
BmuPB009162	9.48	7.82	23.09	30.54	17.0767	GO:0004980; melanocyte-stimulating hormone receptor activity; Molecular Function GO:0007186; G-protein coupled receptor signaling pathway; Biological Process GO:0016021; integral to membrane; Cellular Component	IPR000761; Melanocyte-stimulating hormone receptor IPR026099; Outer dense fibre protein 2-related	K16479 outer dense fiber protein 2 | (RefSeq) ODF2; outer dense fiber of sperm tails 2	sp|Q6AYX5|ODFP2_RAT	tr|F6U2V2|F6U2V2_HORSE
BmuPB001169	5.94	3	9.26	22.98	16.9133	GO:0006812; cation transport; Biological Process GO:0008146; sulfotransferase activity; Molecular Function GO:0016021; integral to membrane; Cellular Component GO:0016051; carbohydrate biosynthetic process; Biological Process GO:0019829; cation-transporting ATPase activity; Molecular Function	IPR001757; Cation-transporting P-type ATPase IPR005331; Sulfotransferase IPR018011; Carbohydrate sulfotransferase-related	K09672 carbohydrate 4-sulfotransferase 8 [EC:2.8.2.-] | (RefSeq) CHST8; carbohydrate sulfotransferase 8	sp|Q9H2A9|CHST8_HUMAN	tr|C0LMH8|C0LMH8_BOVIN
BmuPB010961	9.32	2.26	13.5	25.21	16.85	GO:0005149; interleukin-1 receptor binding; Molecular Function GO:0005509; calcium ion binding; Molecular Function GO:0005576; extracellular region; Cellular Component GO:0006954; inflammatory response; Biological Process GO:0006955; immune response; Biological Process GO:0007156; homophilic cell adhesion; Biological Process GO:0016020; membrane; Cellular Component	IPR000233; Cadherin, cytoplasmic domain IPR002126; Cadherin IPR003295; Interleukin-1, alpha IL1A	K06805 cadherin 18, type 2 | (RefSeq) CDH18; cadherin 18	sp|Q08DJ5|CAD18_BOVIN	tr|F7FMS7|F7FMS7_MACMU
BmuPB017102	0	0	5.99	18.71	16.7133	GO:0003924; GTPase activity; Molecular Function GO:0005525; GTP binding; Molecular Function GO:0005622; intracellular; Cellular Component GO:0006184; GTP catabolic process; Biological Process GO:0006886; intracellular protein transport; Biological Process GO:0006913; nucleocytoplasmic transport; Biological Process GO:0007165; signal transduction; Biological Process GO:0007264; small GTPase mediat…	IPR001806; Small GTPase superfamily IPR002041; Ran GTPase IPR003578; Small GTPase superfamily, Rho type IPR003579; Small GTPase superfamily, Rab type IPR020849; Small GTPase superfamily, Ras type IPR026249; GATS-like family	K07530 Ras homolog gene family, member D | (RefSeq) RHOD; ras homolog family member D	sp|O00212|RHOD_HUMAN	tr|L8I579|L8I579_BOSMU
BmuPB001467	26.85	4.73	19.17	33.59	16.6733	-	IPR003409; MORN motif	K19530 junctophilin | (RefSeq) JPH3; junctophilin 3	sp|Q9ET77|JPH3_MOUSE	tr|E1BGY9|E1BGY9_BOVIN
BmuPB000932	2.43	0.26	8.32	20.33	16.66	GO:0003677; DNA binding; Molecular Function GO:0004003; ATP-dependent DNA helicase activity; Molecular Function GO:0004930; G-protein coupled receptor activity; Molecular Function GO:0005524; ATP binding; Molecular Function GO:0005634; nucleus; Cellular Component GO:0006289; nucleotide-excision repair; Biological Process GO:0007186; G-protein coupled receptor signaling pathway; Biological Process…	IPR001945; Xeroderma pigmentosum group D protein IPR017978; GPCR, family 3, C-terminal	K08469 G protein-coupled receptor 158 | (RefSeq) GPR158; G protein-coupled receptor 158	sp|E1BBQ2|GP158_BOVIN	tr|F7B1J6|F7B1J6_HORSE
BmuPB020928	106.67	1.89	24.46	60.96	16.62	GO:0005452; inorganic anion exchanger activity; Molecular Function GO:0006820; anion transport; Biological Process GO:0009607; response to biotic stimulus; Biological Process GO:0016020; membrane; Cellular Component GO:0016021; integral to membrane; Cellular Component	IPR001717; Anion exchange protein IPR007593; CD225/Dispanin family	K06566 interferon induced transmembrane protein | (RefSeq) IFITM5; interferon induced transmembrane protein 5	sp|A6NNB3|IFM5_HUMAN	tr|L8HQE5|L8HQE5_BOSMU
BmuPB004868	40.69	9.88	23.75	41.15	16.3767	GO:0003924; GTPase activity; Molecular Function GO:0004930; G-protein coupled receptor activity; Molecular Function GO:0005509; calcium ion binding; Molecular Function GO:0005515; protein binding; Molecular Function GO:0005525; GTP binding; Molecular Function GO:0005622; intracellular; Cellular Component GO:0006184; GTP catabolic process; Biological Process GO:0006886; intracellular protein trans…	IPR000980; SH2 domain IPR001806; Small GTPase superfamily IPR002041; Ran GTPase IPR002126; Cadherin IPR003578; Small GTPase superfamily, Rho type IPR003579; Small GTPase superfamily, Rab type IPR020478; AT hook-like IPR020849; Small GTPase superfamily, Ras type IPR022335; G protein-coupled receptor 153	K07908 Ras-related protein Rab-15 | (RefSeq) RAB15; RAB15, member RAS oncogene family	sp|Q1RMR4|RAB15_BOVIN	tr|F6YHD4|F6YHD4_HORSE
BmuPB001400	2.8	3.01	11.79	22.2	16.3333	GO:0046872; metal ion binding; Molecular Function	IPR007087; Zinc finger, C2H2 IPR015880; Zinc finger, C2H2-like	no KO assigned | (RefSeq) ZNF423; zinc finger protein 423	sp|Q2M1K9|ZN423_HUMAN	tr|A6QNQ0|A6QNQ0_BOVIN
BmuPB007135	15.39	6.04	25.76	31.97	16.24	GO:0004872; receptor activity; Molecular Function GO:0005515; protein binding; Molecular Function GO:0005764; lysosome; Cellular Component	IPR000980; SH2 domain IPR005429; Lysosome membrane protein II	K01109 inositol polyphosphate-4-phosphatase [EC:3.1.3.66] | (RefSeq) INPP4A; inositol polyphosphate-4-phosphatase type I A	sp|Q96PE3|INP4A_HUMAN	tr|K7DS74|K7DS74_PANTR
BmuPB017070	8.29	3.28	8.7	22.82	16.0633	GO:0001733; galactosylceramide sulfotransferase activity; Molecular Function GO:0004672; protein kinase activity; Molecular Function GO:0005794; Golgi apparatus; Cellular Component GO:0006468; protein phosphorylation; Biological Process GO:0009058; biosynthetic process; Biological Process GO:0016020; membrane; Cellular Component GO:0016021; integral to membrane; Cellular Component	IPR001245; Serine-threonine/tyrosine-protein kinase catalytic domain IPR002229; Blood group Rhesus C/E/D polypeptide IPR009729; Galactose-3-O-sulfotransferase	K09676 galactose-3-O-sulfotransferase 3 [EC:2.8.2.-] | (RefSeq) GAL3ST3; galactose-3-O-sulfotransferase 3	sp|Q0VCH4|G3ST3_BOVIN	tr|F7G7D8|F7G7D8_CALJA
BmuPB000697	1.37	2.32	10.17	20.27	15.65	GO:0003700; sequence-specific DNA binding transcription factor activity; Molecular Function GO:0005249; voltage-gated potassium channel activity; Molecular Function GO:0005634; nucleus; Cellular Component GO:0006355; regulation of transcription, DNA-dependent; Biological Process GO:0006813; potassium ion transport; Biological Process GO:0008270; zinc ion binding; Molecular Function GO:0016021; in…	IPR002515; Zinc finger, C2HC-type IPR004350; Potassium channel, voltage dependent, Kv2.1 IPR013681; Myelin transcription factor 1	no KO assigned | (RefSeq) MYT1; myelin transcription factor 1	sp|Q01538|MYT1_HUMAN	tr|E1BN10|E1BN10_BOVIN
BmuPB006665	2.23	1.36	6.18	18.79	15.5333	GO:0005089; Rho guanyl-nucleotide exchange factor activity; Molecular Function GO:0005515; protein binding; Molecular Function GO:0005543; phospholipid binding; Molecular Function GO:0007186; G-protein coupled receptor signaling pathway; Biological Process GO:0008188; neuropeptide receptor activity; Molecular Function GO:0016021; integral to membrane; Cellular Component GO:0035023; regulation of …	IPR000219; Dbl homology (DH) domain IPR001452; Src homology-3 domain IPR001849; Pleckstrin homology domain IPR005396; Neuropeptide FF receptor, type 1	K20688 Rho guanine nucleotide exchange factor 16 | (RefSeq) ARHGEF16; Rho guanine nucleotide exchange factor 16	sp|Q5VV41|ARHGG_HUMAN	tr|L8IXH3|L8IXH3_BOSMU
BmuPB010474	14.79	7.11	32.06	33.16	15.1733	GO:0003677; DNA binding; Molecular Function GO:0004879; ligand-activated sequence-specific DNA binding RNA polymerase II transcription factor activity; Molecular Function GO:0005515; protein binding; Molecular Function GO:0005622; intracellular; Cellular Component GO:0005634; nucleus; Cellular Component GO:0006355; regulation of transcription, DNA-dependent; Biological Process GO:0008270; zinc io…	IPR000315; Zinc finger, B-box IPR001841; Zinc finger, RING-type IPR001870; B30.2/SPRY domain IPR003071; Orphan nuclear receptor, HMR type IPR003649; B-box, C-terminal IPR003877; SPla/RYanodine receptor SPRY IPR003961; Fibronectin, type III IPR017903; COS domain IPR018355; SPla/RYanodine receptor subgroup	K10649 tripartite motif-containing protein 9/67 | (RefSeq) TRIM9; tripartite motif containing 9	sp|Q8C7M3|TRIM9_MOUSE	tr|F1N068|F1N068_BOVIN
BmuPB009535	68.58	7.74	53.83	58.45	15.0667	GO:0005215; transporter activity; Molecular Function GO:0006810; transport; Biological Process GO:0016020; membrane; Cellular Component GO:0016021; integral to membrane; Cellular Component GO:0022857; transmembrane transporter activity; Molecular Function GO:0055085; transmembrane transport; Biological Process	IPR001646; Pentapeptide repeat IPR005828; General substrate transporter IPR011701; Major facilitator superfamily IPR020846; Major facilitator superfamily domain IPR022308; Synaptic vesicle protein SV2	K06258 MFS transporter, VNT family, synaptic vesicle glycoprotein 2 | (RefSeq) SV2B; synaptic vesicle glycoprotein 2B	sp|Q7L1I2|SV2B_HUMAN	tr|A4FUY0|A4FUY0_BOVIN
BmuPB003638	3	10.83	14.23	24.25	14.8967	GO:0000976; transcription regulatory region sequence-specific DNA binding; Molecular Function GO:0003677; DNA binding; Molecular Function GO:0003700; sequence-specific DNA binding transcription factor activity; Molecular Function GO:0005634; nucleus; Cellular Component GO:0006355; regulation of transcription, DNA-dependent; Biological Process GO:0043565; sequence-specific DNA binding; Molecular F…	IPR000047; Helix-turn-helix motif IPR001356; Homeobox domain IPR008122; Transcription factor AP-2 beta IPR008422; Homeobox KN domain	K15613 homeobox protein Meis1 | (RefSeq) MEIS1; homeobox protein Meis1 isoform X3	sp|O00470|MEIS1_HUMAN	tr|M3Y494|M3Y494_MUSPF
BmuPB004856	5.28	4.55	24.26	25.89	14.5267	GO:0004190; aspartic-type endopeptidase activity; Molecular Function GO:0006508; proteolysis; Biological Process	IPR000250; Peptidase G1 IPR010540; Protein of unknown function DUF1113, TMEM229	no KO assigned | (RefSeq) TMEM229B; transmembrane protein 229B	sp|Q5EA70|T229B_BOVIN	tr|L8HL50|L8HL50_BOSMU
BmuPB009472	47.58	4.93	21.28	39.05	14.4533	GO:0006807; nitrogen compound metabolic process; Biological Process GO:0007186; G-protein coupled receptor signaling pathway; Biological Process GO:0008188; neuropeptide receptor activity; Molecular Function GO:0016021; integral to membrane; Cellular Component	IPR003409; MORN motif IPR005396; Neuropeptide FF receptor, type 1 IPR005483; Carbamoyl-phosphate synthase large subunit, CPSase domain	K19530 junctophilin | (RefSeq) JPH4; junctophilin 4	sp|Q96JJ6|JPH4_HUMAN	tr|F1SS43|F1SS43_PIG
BmuPB002978	4.19	2.83	9.35	19.87	14.4133	GO:0006886; intracellular protein transport; Biological Process GO:0008047; enzyme activator activity; Molecular Function GO:0017137; Rab GTPase binding; Molecular Function	IPR000879; Guanylin IPR010911; Zinc finger, FYVE-type IPR017455; Zinc finger, FYVE-related	K19939 Rab effector Noc2 | (RefSeq) RPH3AL; rabphilin 3A-like (without C2 domains)	sp|Q58D79|RPH3L_BOVIN	tr|G3X872|G3X872_BOVIN
BmuPB003283	1.23	0.95	9.8	18.14	14.1467	GO:0005242; inward rectifier potassium channel activity; Molecular Function GO:0005249; voltage-gated potassium channel activity; Molecular Function GO:0006813; potassium ion transport; Biological Process GO:0008076; voltage-gated potassium channel complex; Cellular Component GO:0015467; G-protein activated inward rectifier potassium channel activity; Molecular Function GO:0016020; membrane; Cell…	IPR003091; Voltage-dependent potassium channel IPR003272; Potassium channel, inwardly rectifying, Kir2.2 IPR003276; Potassium channel, inwardly rectifying, Kir3.3 IPR013673; Potassium channel, inwardly rectifying, Kir, N-terminal IPR016449; Potassium channel, inwardly rectifying, Kir	K05005 potassium inwardly-rectifying channel subfamily J member 12 | (RefSeq) KCNJ12; potassium voltage-gated channel subfamily J member 12	sp|Q4TZY1|IRK12_BOVIN	tr|M0QSS3|M0QSS3_BOSMU
BmuPB013400	16.75	5.69	21.95	28.91	14.1133	GO:0005085; guanyl-nucleotide exchange factor activity; Molecular Function GO:0005622; intracellular; Cellular Component GO:0007264; small GTPase mediated signal transduction; Biological Process GO:0051056; regulation of small GTPase mediated signal transduction; Biological Process	IPR000533; Tropomyosin IPR000651; Ras-like guanine nucleotide exchange factor, N-terminal IPR001895; Guanine-nucleotide dissociation stimulator CDC25 IPR008937; Ras guanine nucleotide exchange factor	no KO assigned | (RefSeq) RASGEF1A; RasGEF domain family member 1A	sp|Q8N9B8|RGF1A_HUMAN	tr|L8HXN7|L8HXN7_BOSMU
BmuPB005974	7.12	3.33	17.97	23.47	13.9967	GO:0005509; calcium ion binding; Molecular Function GO:0005515; protein binding; Molecular Function	IPR000033; LDLR class B repeat IPR000742; Epidermal growth factor-like domain IPR001881; EGF-like calcium-binding domain IPR002172; Low-density lipoprotein (LDL) receptor class A repeat	K20052 low-density lipoprotein receptor-related protein 8 | (RefSeq) LRP8; LDL receptor related protein 8	sp|Q14114|LRP8_HUMAN	tr|F6VAX5|F6VAX5_HORSE
BmuPB004551	5.41	4.34	13.15	21.56	13.9267	GO:0005524; ATP binding; Molecular Function GO:0005737; cytoplasm; Cellular Component GO:0008152; metabolic process; Biological Process GO:0016301; kinase activity; Molecular Function GO:0016773; phosphotransferase activity, alcohol group as acceptor; Molecular Function	IPR006206; Mevalonate/galactokinase	K14211 elastin | (RefSeq) ELN; elastin	sp|P04985|ELN_BOVIN	tr|L8IPH2|L8IPH2_BOSMU
BmuPB001752	0.32	1.19	6.88	16.06	13.2633	GO:0005515; protein binding; Molecular Function	IPR000372; Leucine-rich repeat-containing N-terminal IPR000483; Cysteine-rich flanking region, C-terminal IPR001611; Leucine-rich repeat IPR003591; Leucine-rich repeat, typical subtype IPR003598; Immunoglobulin subtype 2 IPR007110; Immunoglobulin-like domain IPR013098; Immunoglobulin I-set	no KO assigned | (RefSeq) ISLR; immunoglobulin superfamily containing leucine rich repeat	sp|A4IFA6|ISLR_BOVIN	tr|D2HKZ6|D2HKZ6_AILME
BmuPB005365	13.1	2.15	20.72	25.18	13.19	GO:0000166; nucleotide binding; Molecular Function GO:0005506; iron ion binding; Molecular Function GO:0005524; ATP binding; Molecular Function GO:0005833; hemoglobin complex; Cellular Component GO:0015671; oxygen transport; Biological Process GO:0016020; membrane; Cellular Component GO:0016021; integral to membrane; Cellular Component GO:0016887; ATPase activity; Molecular Function GO:0017111; n…	IPR002340; Haemoglobin, zeta IPR003439; ABC transporter-like IPR003593; AAA+ ATPase domain IPR013525; ABC-2 type transporter IPR020064; ABC transporter, G1-like	K05680 ATP-binding cassette, subfamily G (WHITE), member 4 | (RefSeq) ABCG4; ATP binding cassette subfamily G member 4	sp|Q9H172|ABCG4_HUMAN	tr|A7Z044|A7Z044_BOVIN
BmuPB002362	3.91	7.2	14.75	21.7	13.08	GO:0003677; DNA binding; Molecular Function GO:0003678; DNA helicase activity; Molecular Function GO:0005524; ATP binding; Molecular Function GO:0005634; nucleus; Cellular Component GO:0006270; DNA replication initiation; Biological Process GO:0042555; MCM complex; Cellular Component GO:0046872; metal ion binding; Molecular Function	IPR007087; Zinc finger, C2H2 IPR008050; DNA replication licensing factor Mcm7 IPR015880; Zinc finger, C2H2-like	no KO assigned | (RefSeq) ZNF521; zinc finger protein 521	sp|Q96K83|ZN521_HUMAN	tr|A7Z030|A7Z030_BOVIN
BmuPB020692	10.49	7.68	38.81	32.01	13.0167	GO:0005112; Notch binding; Molecular Function GO:0005515; protein binding; Molecular Function GO:0007219; Notch signaling pathway; Biological Process GO:0007268; synaptic transmission; Biological Process GO:0007269; neurotransmitter secretion; Biological Process GO:0007416; synapse assembly; Biological Process GO:0051965; positive regulation of synapse assembly; Biological Process GO:0090129; pos…	IPR000742; Epidermal growth factor-like domain IPR001791; Laminin G domain IPR003585; Neurexin/syndecan/glycophorin C IPR026219; Jagged/Serrate protein IPR027158; Neurexin-1-alpha IPR027789; Syndecan/Neurexin domain	K07377 neurexin | (RefSeq) NRXN1; neurexin 1	sp|Q9ULB1|NRX1A_HUMAN	tr|H9EP08|H9EP08_MACMU
BmuPB005056	3.43	0.99	9.96	17.76	12.9667	GO:0005515; protein binding; Molecular Function GO:0006814; sodium ion transport; Biological Process GO:0015655; alanine:sodium symporter activity; Molecular Function GO:0016020; membrane; Cellular Component GO:0032328; alanine transport; Biological Process	IPR000008; C2 calcium-dependent membrane targeting IPR001463; Sodium:alanine symporter IPR013583; Phosphoribosyltransferase C-terminal IPR018029; C2 membrane targeting protein IPR020477; C2 domain	no KO assigned | (RefSeq) MCTP1; multiple C2 and transmembrane domain containing 1	sp|Q6DN14|MCTP1_HUMAN	tr|L8INV8|L8INV8_BOSMU
BmuPB011789	8.7	4.55	6.81	19.57	12.8833	GO:0004948; calcitonin receptor activity; Molecular Function GO:0005515; protein binding; Molecular Function GO:0016020; membrane; Cellular Component	IPR001452; Src homology-3 domain IPR001478; PDZ domain IPR001688; GPCR, family 2, calcitonin receptor IPR004172; L27 IPR008144; Guanylate kinase-like IPR008145; Guanylate kinase/L-type calcium channel beta subunit IPR011511; Variant SH3 domain IPR014775; L27, C-terminal	no KO assigned | (RefSeq) MPP3; membrane palmitoylated protein 3	sp|Q13368|MPP3_HUMAN	tr|L8HTN7|L8HTN7_BOSMU
BmuPB019036	0.31	1.25	4.66	14.91	12.8367	GO:0004668; protein-arginine deiminase activity; Molecular Function GO:0005509; calcium ion binding; Molecular Function GO:0005737; cytoplasm; Cellular Component GO:0006464; cellular protein modification process; Biological Process GO:0018101; peptidyl-citrulline biosynthetic process from peptidyl-arginine; Biological Process	IPR000839; Porin, Oms28 type IPR004303; Protein-arginine deiminase IPR013530; Protein-arginine deiminase, C-terminal IPR013732; Protein-arginine deiminase (PAD) N-terminal IPR013733; Protein-arginine deiminase (PAD), central domain	K01481 protein-arginine deiminase [EC:3.5.3.15] | (RefSeq) PADI1; peptidyl arginine deiminase 1	sp|Q9ULC6|PADI1_HUMAN	tr|L8HYE3|L8HYE3_BOSMU
BmuPB018049	0	0	8.71	15.63	12.7267	GO:0003700; sequence-specific DNA binding transcription factor activity; Molecular Function GO:0004966; galanin receptor activity; Molecular Function GO:0005634; nucleus; Cellular Component GO:0006355; regulation of transcription, DNA-dependent; Biological Process GO:0007186; G-protein coupled receptor signaling pathway; Biological Process GO:0007194; negative regulation of adenylate cyclase acti…	IPR001699; Transcription factor, T-box IPR003908; Galanin receptor 3	K10173 eomesodermin protein | (RefSeq) EOMES; eomesodermin	sp|O54839|EOMES_MOUSE	tr|I3LVE5|I3LVE5_PIG
BmuPB012032	28.94	2	15.82	28.02	12.4333	GO:0005506; iron ion binding; Molecular Function GO:0015671; oxygen transport; Biological Process GO:0019825; oxygen binding; Molecular Function GO:0020037; heme binding; Molecular Function	IPR000971; Globin IPR013314; Globin, lamprey/hagfish type	no KO assigned | (RefSeq) CYGB, GLNF; cytoglobin	sp|Q9CX80|CYGB_MOUSE	tr|E1BMU2|E1BMU2_BOVIN
BmuPB011011	5.71	0.51	21.67	21.58	12.2833	GO:0004890; GABA-A receptor activity; Molecular Function GO:0005216; ion channel activity; Molecular Function GO:0006811; ion transport; Biological Process GO:0009190; cyclic nucleotide biosynthetic process; Biological Process GO:0016020; membrane; Cellular Component GO:0016849; phosphorus-oxygen lyase activity; Molecular Function GO:0035556; intracellular signal transduction; Biological Process	IPR001054; Adenylyl cyclase class-3/4/guanylyl cyclase IPR001390; Gamma-aminobutyric-acid A receptor, alpha subunit	K08041 adenylate cyclase 1 [EC:4.6.1.1] | (RefSeq) ADCY1, AC1; adenylate cyclase 1	sp|P19754|ADCY1_BOVIN	tr|F1MBR9|F1MBR9_BOVIN
BmuPB014308	17.22	5.22	12.16	23.51	11.9767	GO:0007155; cell adhesion; Biological Process GO:0016757; transferase activity, transferring glycosyl groups; Molecular Function	IPR002495; Glycosyl transferase, family 8 IPR006129; Adhesin B	K09668 glycosyltransferase-like protein LARGE [EC:2.4.2.- 2.4.1.-] | (RefSeq) LARGE1, LARGE; LARGE xylosyl- and glucuronyltransferase 1	sp|O95461|LARGE_HUMAN	tr|M3YLT6|M3YLT6_MUSPF
BmuPB001305	1.53	0	12.06	16.48	11.95	GO:0005179; hormone activity; Molecular Function GO:0005576; extracellular region; Cellular Component	IPR001148; Alpha carbonic anhydrase IPR001941; Pro-opiomelanocortin/corticotropin, ACTH IPR018438; Carbonic anhydrase, CA-VII IPR023561; Carbonic anhydrase, alpha-class	K01672 carbonic anhydrase [EC:4.2.1.1] | (RefSeq) CA7; carbonic anhydrase 7	sp|P43166|CAH7_HUMAN	tr|E1BHA4|E1BHA4_BOVIN
BmuPB017988	30.01	4.25	42.06	37.39	11.95	GO:0005515; protein binding; Molecular Function GO:0006886; intracellular protein transport; Biological Process GO:0017137; Rab GTPase binding; Molecular Function	IPR000008; C2 calcium-dependent membrane targeting IPR010911; Zinc finger, FYVE-type IPR017455; Zinc finger, FYVE-related IPR018029; C2 membrane targeting protein IPR020477; C2 domain	K19938 rabphilin-3A | (RefSeq) RPH3A; rabphilin 3A	sp|Q06846|RP3A_BOVIN	tr|A6QR65|A6QR65_BOVIN
BmuPB017011	0.09	0.7	5.7	14.09	11.9267	GO:0004672; protein kinase activity; Molecular Function GO:0004674; protein serine/threonine kinase activity; Molecular Function GO:0004713; protein tyrosine kinase activity; Molecular Function GO:0005083; small GTPase regulator activity; Molecular Function GO:0005515; protein binding; Molecular Function GO:0005524; ATP binding; Molecular Function GO:0005543; phospholipid binding; Molecular Funct…	IPR000095; PAK-box/P21-Rho-binding IPR000533; Tropomyosin IPR000719; Protein kinase domain IPR000961; AGC-kinase, C-terminal IPR001180; Citron-like IPR001245; Serine-threonine/tyrosine-protein kinase catalytic domain IPR001849; Pleckstrin homology domain IPR002219; Protein kinase C-like, phorbol ester/diacylglycerol binding IPR002290; Serine/threonine- / dual specificity protein kinase, catalytic…	K16307 serine/threonine-protein kinase MRCK [EC:2.7.11.1] | (RefSeq) CDC42BPG; CDC42 binding protein kinase gamma	sp|Q6DT37|MRCKG_HUMAN	tr|E1B8W0|E1B8W0_BOVIN
BmuPB018405	20.29	2.77	20.71	26.5	11.91	GO:0005515; protein binding; Molecular Function GO:0005622; intracellular; Cellular Component GO:0008270; zinc ion binding; Molecular Function GO:0046872; metal ion binding; Molecular Function	IPR000315; Zinc finger, B-box IPR001841; Zinc finger, RING-type IPR001870; B30.2/SPRY domain IPR003961; Fibronectin, type III IPR017903; COS domain IPR018957; Zinc finger, C3HC4 RING-type	K12022 tripartite motif-containing protein 46 | (RefSeq) TRIM46; tripartite motif containing 46	sp|Q7Z4K8|TRI46_HUMAN	tr|E1BBE9|E1BBE9_BOVIN
BmuPB016664	0.72	0.45	3.34	13.31	11.8067	GO:0001539; ciliary or flagellar motility; Biological Process GO:0003774; motor activity; Molecular Function GO:0006470; protein dephosphorylation; Biological Process GO:0006935; chemotaxis; Biological Process GO:0008138; protein tyrosine/serine/threonine phosphatase activity; Molecular Function GO:0009288; bacterial-type flagellum; Cellular Component GO:0016020; membrane; Cellular Component	IPR018006; Flagellar FliJ, proteobacteria IPR024950; Dual specificity phosphatase	no KO assigned | (RefSeq) CCDC155; coiled-coil domain containing 155	sp|Q2T9R2|KASH5_BOVIN	tr|L8I1Z3|L8I1Z3_BOSMU
BmuPB003952	2.49	0.49	8.13	15.17	11.4667	GO:0003824; catalytic activity; Molecular Function GO:0004488; methylenetetrahydrofolate dehydrogenase (NADP+) activity; Molecular Function GO:0005216; ion channel activity; Molecular Function GO:0005249; voltage-gated potassium channel activity; Molecular Function GO:0005515; protein binding; Molecular Function GO:0006811; ion transport; Biological Process GO:0006813; potassium ion transport; Bi…	IPR000210; BTB/POZ-like IPR000672; Tetrahydrofolate dehydrogenase/cyclohydrolase IPR003091; Voltage-dependent potassium channel IPR003131; Potassium channel tetramerisation-type BTB domain IPR005821; Ion transport domain IPR021645; Shal-type voltage-gated potassium channels IPR024587; Potassium channel, voltage dependent, Kv4, C-terminal	K04893 potassium voltage-gated channel Shal-related subfamily D member 3 | (RefSeq) KCND3; potassium voltage-gated channel subfamily D member 3	sp|Q9UK17|KCND3_HUMAN	tr|F1MY95|F1MY95_BOVIN
BmuPB000973	27.64	5.74	11.59	26.43	11.44	GO:0004950; chemokine receptor activity; Molecular Function GO:0005506; iron ion binding; Molecular Function GO:0006508; proteolysis; Biological Process GO:0006935; chemotaxis; Biological Process GO:0007186; G-protein coupled receptor signaling pathway; Biological Process GO:0008237; metallopeptidase activity; Molecular Function GO:0008270; zinc ion binding; Molecular Function GO:0009055; electro…	IPR001128; Cytochrome P450 IPR001930; Peptidase M1, alanine aminopeptidase/leukotriene A4 hydrolase IPR005393; XC chemokine receptor 1 IPR015211; Peptidase M1, leukotriene A4 hydrolase, aminopeptidase C-terminal	K09606 aminopeptidase O [EC:3.4.11.-] | (RefSeq) C8H9orf3; chromosome 8 open reading frame, human C9orf3	sp|P69527|AMPO_RAT	tr|G3N1Z6|G3N1Z6_BOVIN
BmuPB017847	13.25	2.63	22.84	24.27	11.3633	GO:0004930; G-protein coupled receptor activity; Molecular Function GO:0005515; protein binding; Molecular Function GO:0016020; membrane; Cellular Component	IPR001478; PDZ domain IPR001660; Sterile alpha motif domain IPR002110; Ankyrin repeat IPR003051; GPCR, family 2, corticotropin releasing factor receptor IPR011511; Variant SH3 domain IPR020683; Ankyrin repeat-containing domain IPR021129; Sterile alpha motif, type 1	K15009 SH3 and multiple ankyrin repeat domains protein | (RefSeq) SHANK3; SH3 and multiple ankyrin repeat domains 3	sp|Q9BYB0|SHAN3_HUMAN	tr|L8I6B8|L8I6B8_BOSMU
BmuPB000073	16.45	5.3	10.12	21.87	11.2467	GO:0004499; N,N-dimethylaniline monooxygenase activity; Molecular Function GO:0055114; oxidation-reduction process; Biological Process	IPR002254; Flavin monooxygenase (FMO) 2 IPR025256; Domain of unknown function DUF4203	no KO assigned | (RefSeq) TMEM198; transmembrane protein 198	sp|Q08E36|TM198_BOVIN	tr|L8IW28|L8IW28_BOSMU
BmuPB020596	3.61	10.1	14.05	20.45	11.1967	GO:0003697; single-stranded DNA binding; Molecular Function GO:0003700; sequence-specific DNA binding transcription factor activity; Molecular Function GO:0004871; signal transducer activity; Molecular Function GO:0005515; protein binding; Molecular Function GO:0005524; ATP binding; Molecular Function GO:0005634; nucleus; Cellular Component GO:0006281; DNA repair; Biological Process GO:0006355; r…	IPR000980; SH2 domain IPR001217; STAT transcription factor, core IPR013765; DNA recombination and repair protein RecA IPR013799; STAT transcription factor, protein interaction IPR013800; STAT transcription factor, all-alpha IPR013801; STAT transcription factor, DNA-binding	K11224 signal transducer and activator of transcription 5B | (RefSeq) STAT5B; signal transducer and activator of transcription 5B	sp|Q9TUM3|STA5B_BOVIN	tr|G3RVS4|G3RVS4_GORGO
BmuPB007411	1.09	1.02	8.13	14.53	11.1167	GO:0004930; G-protein coupled receptor activity; Molecular Function GO:0007186; G-protein coupled receptor signaling pathway; Biological Process GO:0016021; integral to membrane; Cellular Component	IPR000162; GPCR, family 3, metabotropic glutamate receptor IPR000337; GPCR, family 3 IPR001256; GPCR, family 3, metabotropic glutamate receptor 1 IPR001828; Extracellular ligand-binding receptor IPR011500; GPCR, family 3, nine cysteines domain IPR017978; GPCR, family 3, C-terminal IPR019588; Metabotropic glutamate receptor, Homer-binding domain	K04603 metabotropic glutamate receptor 1 | (RefSeq) GRM1; glutamate receptor, metabotropic 1	sp|Q13255|GRM1_HUMAN	tr|G1LHF5|G1LHF5_AILME
BmuPB000768	22.07	6.97	25.43	29.27	11.1133	GO:0004933; mating-type a-factor pheromone receptor activity; Molecular Function GO:0005515; protein binding; Molecular Function GO:0007186; G-protein coupled receptor signaling pathway; Biological Process GO:0016020; membrane; Cellular Component	IPR001546; GPCR fungal pheromone A receptor IPR001680; WD40 repeat IPR017986; WD40-repeat-containing domain IPR020472; G-protein beta WD-40 repeat	no KO assigned | (RefSeq) WDR37; WD repeat domain 37	sp|Q5R650|WDR37_PONAB	tr|E1B9V7|E1B9V7_BOVIN
BmuPB021463	10.67	2.13	8.65	18.07	10.92	GO:0005515; protein binding; Molecular Function	IPR000225; Armadillo	no KO assigned | (RefSeq) ARVCF; armadillo repeat gene deleted in velocardiofacial syndrome	sp|O00192|ARVC_HUMAN	tr|E1BPV1|E1BPV1_BOVIN
BmuPB012946	7.91	1.94	21.42	21.21	10.7867	GO:0008083; growth factor activity; Molecular Function GO:0016020; membrane; Cellular Component	IPR002229; Blood group Rhesus C/E/D polypeptide IPR002348; Interleukin 1/heparin-binding growth factor	K04358 fibroblast growth factor | (RefSeq) FGF14; fibroblast growth factor 14	sp|P70379|FGF14_MOUSE	tr|F1RP08|F1RP08_PIG
BmuPB013424	4.2	0.56	8.04	14.91	10.6433	GO:0005515; protein binding; Molecular Function	IPR001680; WD40 repeat IPR008378; Ubiquitous surface protein IPR017986; WD40-repeat-containing domain IPR020472; G-protein beta WD-40 repeat	K07825 guanine nucleotide-binding protein G(I)/G(S)/G(T) subunit beta-3 | (RefSeq) GNB3; G protein subunit beta 3	sp|P52287|GBB3_RAT	tr|L8HU84|L8HU84_BOSMU
BmuPB000066	0	0.13	3.33	11.77	10.6167	GO:0000976; transcription regulatory region sequence-specific DNA binding; Molecular Function GO:0003677; DNA binding; Molecular Function GO:0003700; sequence-specific DNA binding transcription factor activity; Molecular Function GO:0006355; regulation of transcription, DNA-dependent; Biological Process GO:0043565; sequence-specific DNA binding; Molecular Function	IPR000047; Helix-turn-helix motif IPR000533; Tropomyosin IPR001356; Homeobox domain IPR001523; Paired domain IPR013847; POU domain IPR020479; Homeodomain, metazoa IPR022106; Paired box protein 7	K09381 paired box protein 3/7 | (RefSeq) PAX3; paired box 3	sp|P23760|PAX3_HUMAN	tr|H2QJH9|H2QJH9_PANTR
BmuPB012570	0	1.27	2.79	11.96	10.6067	GO:0004930; G-protein coupled receptor activity; Molecular Function GO:0005515; protein binding; Molecular Function GO:0007186; G-protein coupled receptor signaling pathway; Biological Process GO:0016021; integral to membrane; Cellular Component	IPR000980; SH2 domain IPR022335; G protein-coupled receptor 153	no KO assigned | (RefSeq) AHDC1; AT-hook DNA binding motif containing 1	-	tr|L5JT00|L5JT00_PTEAL
BmuPB014588	18.7	5.82	27.93	27.92	10.4367	-	IPR008378; Ubiquitous surface protein	no KO assigned | (RefSeq) RALYL; RALY RNA binding protein-like	sp|Q08DJ0|RALYL_BOVIN	tr|L8HU28|L8HU28_BOSMU
BmuPB019616	10.2	0.78	17.14	19.79	10.4167	GO:0005509; calcium ion binding; Molecular Function GO:0005515; protein binding; Molecular Function	IPR001125; Recoverin IPR001251; CRAL-TRIO domain IPR001487; Bromodomain IPR011074; CRAL/TRIO, N-terminal domain	no KO assigned | (RefSeq) CLVS2, RLBP1L2; clavesin 2	sp|Q95KF7|CLVS2_MACFA	tr|L8IYG2|L8IYG2_BOSMU
BmuPB021200	0.08	1.34	8.81	13.59	10.18	-	-	no KO assigned | (RefSeq) VWA7; von Willebrand factor A domain containing 7	sp|Q0V8J4|VWA7_BOVIN	tr|L8I144|L8I144_BOSMU
BmuPB019827	4.25	1.99	9.95	15.35	9.95333	GO:0046872; metal ion binding; Molecular Function	IPR005398; Tubby, N-terminal IPR007087; Zinc finger, C2H2 IPR015880; Zinc finger, C2H2-like	K09219 scratch | (RefSeq) SCRT1; scratch family transcriptional repressor 1	sp|Q99M85|SCRT1_MOUSE	tr|G3MXX8|G3MXX8_BOVIN
BmuPB007156	8.48	4.11	12.62	18.22	9.81667	GO:0005097; Rab GTPase activator activity; Molecular Function GO:0005267; potassium channel activity; Molecular Function GO:0005509; calcium ion binding; Molecular Function GO:0016021; integral to membrane; Cellular Component GO:0032313; regulation of Rab GTPase activity; Biological Process GO:0071805; potassium ion transmembrane transport; Biological Process	IPR000195; Rab-GTPase-TBC domain IPR002048; EF-hand domain IPR004182; GRAM domain IPR005410; Two pore domain potassium channel, THIK	K19951 TBC1 domain family member 8/9 | (RefSeq) TBC1D8; TBC1 domain family member 8	sp|O95759|TBCD8_HUMAN	tr|F1N7K9|F1N7K9_BOVIN
BmuPB002405	15.77	2.28	13.44	20.25	9.75333	GO:0004930; G-protein coupled receptor activity; Molecular Function GO:0007267; cell-cell signaling; Biological Process GO:0016020; membrane; Cellular Component	IPR003051; GPCR, family 2, corticotropin releasing factor receptor IPR005026; Guanylate-kinase-associated protein	K15008 discs, large-associated protein 1 | (RefSeq) DLGAP1; DLG associated protein 1	sp|O14490|DLGP1_HUMAN	tr|E1BB27|E1BB27_BOVIN
BmuPB017837	15.18	4.47	9.01	19.28	9.72667	GO:0005741; mitochondrial outer membrane; Cellular Component GO:0006820; anion transport; Biological Process GO:0008308; voltage-gated anion channel activity; Molecular Function GO:0044070; regulation of anion transport; Biological Process GO:0055085; transmembrane transport; Biological Process	IPR001925; Porin, eukaryotic type IPR005135; Endonuclease/exonuclease/phosphatase	K18764 nocturnin [EC:3.1.13.4] | (RefSeq) NOCT, CCRN4L, NOC; nocturnin	sp|Q9UK39|NOCT_HUMAN	tr|L8IJP0|L8IJP0_BOSMU
BmuPB014478	3.29	4.86	9.71	15.66	9.70667	GO:0005509; calcium ion binding; Molecular Function GO:0005515; protein binding; Molecular Function GO:0007156; homophilic cell adhesion; Biological Process GO:0016020; membrane; Cellular Component	IPR000742; Epidermal growth factor-like domain IPR001791; Laminin G domain IPR001881; EGF-like calcium-binding domain IPR002126; Cadherin IPR022355; Neurogenic locus Notch 4	K16506 protocadherin Fat 1/2/3 | (RefSeq) FAT1; FAT atypical cadherin 1	sp|Q14517|FAT1_HUMAN	tr|L8IG16|L8IG16_BOSMU
BmuPB006313	3.17	1.37	5.77	13.14	9.70333	GO:0005452; inorganic anion exchanger activity; Molecular Function GO:0005515; protein binding; Molecular Function GO:0006820; anion transport; Biological Process GO:0016020; membrane; Cellular Component GO:0016491; oxidoreductase activity; Molecular Function GO:0046872; metal ion binding; Molecular Function GO:0055114; oxidation-reduction process; Biological Process	IPR000980; SH2 domain IPR001799; Ephrin IPR003024; Sodium bicarbonate cotransporter IPR008335; Eukaryotic molybdopterin oxidoreductase	K05462 ephrin-A | (RefSeq) EFNA2; ephrin A2	sp|P52801|EFNA2_MOUSE	tr|L8IYI0|L8IYI0_BOSMU
BmuPB003184	13.83	6.73	34.72	28.02	9.59333	GO:0003774; motor activity; Molecular Function GO:0005515; protein binding; Molecular Function GO:0005524; ATP binding; Molecular Function GO:0016459; myosin complex; Cellular Component	IPR000048; IQ motif, EF-hand binding site IPR000533; Tropomyosin IPR001609; Myosin head, motor domain IPR002928; Myosin tail IPR004009; Myosin, N-terminal, SH3-like	K10352 myosin heavy chain | (RefSeq) MYH10; myosin heavy chain 10	sp|Q27991|MYH10_BOVIN	tr|G7PTL5|G7PTL5_MACFA
BmuPB018568	2.11	5.31	5.42	13.84	9.56	GO:0005509; calcium ion binding; Molecular Function GO:0005634; nucleus; Cellular Component GO:0005922; connexon complex; Cellular Component GO:0007154; cell communication; Biological Process GO:0007156; homophilic cell adhesion; Biological Process GO:0016020; membrane; Cellular Component	IPR002126; Cadherin IPR002266; Gap junction alpha-8 protein (Cx50) IPR004367; Cyclin, C-terminal domain IPR006671; Cyclin, N-terminal IPR013763; Cyclin-like	K04503 cyclin D1 | (RefSeq) CCND1; cyclin D1	sp|Q2KI22|CCND1_BOVIN	tr|G3T0G2|G3T0G2_LOXAF
BmuPB000991	10.46	2.49	13.26	18.05	9.31333	GO:0005515; protein binding; Molecular Function GO:0005543; phospholipid binding; Molecular Function	IPR000533; Tropomyosin IPR001715; Calponin homology domain IPR001849; Pleckstrin homology domain IPR002017; Spectrin repeat IPR018159; Spectrin/alpha-actinin	K06115 spectrin beta | (RefSeq) SPTBN4; spectrin beta, non-erythrocytic 4	sp|Q9H254|SPTN4_HUMAN	tr|E1BLT3|E1BLT3_BOVIN
BmuPB003189	2.03	2.01	4.07	11.96	9.25667	GO:0005515; protein binding; Molecular Function	IPR001134; Netrin domain IPR002049; EGF-like, laminin IPR008211; Laminin, N-terminal IPR018933; Netrin module, non-TIMP type	K06843 netrin 1 | (RefSeq) NTN1; netrin 1	sp|O95631|NET1_HUMAN	tr|F1N0C7|F1N0C7_BOVIN
BmuPB014536	1.64	2.3	4.35	11.98	9.21667	GO:0005515; protein binding; Molecular Function GO:0008270; zinc ion binding; Molecular Function	IPR001965; Zinc finger, PHD-type IPR002999; Tudor domain IPR019787; Zinc finger, PHD-finger IPR025894; Polycomb-like MTF2 factor 2, C-terminal domain	K11486 polycomb-like protein 3 | (RefSeq) PHF19; PHD finger protein 19	sp|Q5T6S3|PHF19_HUMAN	tr|F1N6Y2|F1N6Y2_BOVIN
BmuPB000280	1.1	2.54	7.35	12.63	8.96667	GO:0004725; protein tyrosine phosphatase activity; Molecular Function GO:0005515; protein binding; Molecular Function GO:0005856; cytoskeleton; Cellular Component GO:0006470; protein dephosphorylation; Biological Process GO:0016311; dephosphorylation; Biological Process GO:0016791; phosphatase activity; Molecular Function	IPR000242; Protein-tyrosine phosphatase, receptor/non-receptor type IPR000299; FERM domain IPR000387; Protein-tyrosine/Dual specificity phosphatase IPR001478; PDZ domain IPR003595; Protein-tyrosine phosphatase, catalytic IPR014847; FERM adjacent (FA) IPR018979; FERM, N-terminal IPR018980; FERM, C-terminal PH-like domain IPR019748; FERM central domain IPR019749; Band 4.1 domain IPR019750; Band 4.1…	K18037 tyrosine-protein phosphatase non-receptor type 4 [EC:3.1.3.48] | (RefSeq) PTPN4; protein tyrosine phosphatase, non-receptor type 4	sp|P29074|PTN4_HUMAN	tr|L8ILY4|L8ILY4_BOSMU
BmuPB020597	3.61	8.93	12.17	17.18	8.94333	GO:0003700; sequence-specific DNA binding transcription factor activity; Molecular Function GO:0004871; signal transducer activity; Molecular Function GO:0004930; G-protein coupled receptor activity; Molecular Function GO:0005515; protein binding; Molecular Function GO:0005634; nucleus; Cellular Component GO:0006355; regulation of transcription, DNA-dependent; Biological Process GO:0007165; signa…	IPR000980; SH2 domain IPR001217; STAT transcription factor, core IPR013799; STAT transcription factor, protein interaction IPR013800; STAT transcription factor, all-alpha IPR013801; STAT transcription factor, DNA-binding IPR022335; G protein-coupled receptor 153	K11223 signal transducer and activator of transcription 5A | (RefSeq) STAT5A, STAT5A/MGF, STATA5; signal transducer and activator of transcription 5A	sp|Q95115|STA5A_BOVIN	tr|L8ICI0|L8ICI0_BOSMU
BmuPB014153	26.18	4.63	20.94	26.17	8.92	-	IPR001173; Glycosyl transferase, family 2	K00725 (N-Acetylneuraminyl)-galactosylglucosylceramide N-acetylgalactosaminyltransferase [EC:2.4.1.92] | (RefSeq) B4GALNT1; beta-1,4-N-acetyl-galactosaminyltransferase 1	sp|Q00973|B4GN1_HUMAN	tr|L8I7G5|L8I7G5_BOSMU
BmuPB005590	2.59	8.07	7.71	14.96	8.83667	GO:0005515; protein binding; Molecular Function GO:0005922; connexon complex; Cellular Component GO:0007154; cell communication; Biological Process GO:0008270; zinc ion binding; Molecular Function	IPR001841; Zinc finger, RING-type IPR002266; Gap junction alpha-8 protein (Cx50)	K15699 RING finger protein 122 | (RefSeq) RNF122; ring finger protein 122	sp|Q8BP31|RN122_MOUSE	tr|L8IRM0|L8IRM0_BOSMU
BmuPB013758	0.22	0.21	2.75	9.81	8.75	GO:0004536; deoxyribonuclease activity; Molecular Function GO:0005021; vascular endothelial growth factor-activated receptor activity; Molecular Function GO:0005524; ATP binding; Molecular Function GO:0005887; integral to plasma membrane; Cellular Component GO:0006308; DNA catabolic process; Biological Process GO:0006468; protein phosphorylation; Biological Process GO:0048010; vascular endothelia…	IPR005135; Endonuclease/exonuclease/phosphatase IPR008185; Deoxyribonuclease I, eukaryotic IPR009137; Tyrosine-protein kinase, vascular endothelial growth factor receptor 3 (VEGFR3), N-terminal IPR016202; Deoxyribonuclease I-like	K11995 deoxyribonuclease-1-like protein [EC:3.1.21.-] | (RefSeq) DNASE1L2; deoxyribonuclease 1 like 2	sp|Q9D1G0|DNSL2_MOUSE	tr|A5PJT8|A5PJT8_BOVIN
BmuPB008796	3.18	8.45	8.04	15.23	8.67333	GO:0001104; RNA polymerase II transcription cofactor activity; Molecular Function GO:0001505; regulation of neurotransmitter levels; Biological Process GO:0004969; histamine receptor activity; Molecular Function GO:0006357; regulation of transcription from RNA polymerase II promoter; Biological Process GO:0007186; G-protein coupled receptor signaling pathway; Biological Process GO:0016021; integr…	IPR003980; Histamine H3 receptor IPR009401; Mediator complex, subunit Med13 IPR021643; Mediator complex, subunit Med13, N-terminal, metazoa/fungi	K15164 mediator of RNA polymerase II transcription subunit 13 | (RefSeq) MED13L; mediator complex subunit 13 like	sp|Q71F56|MD13L_HUMAN	tr|F1N4I1|F1N4I1_BOVIN
BmuPB007122	2.55	1.97	5.7	11.98	8.57333	GO:0016020; membrane; Cellular Component GO:0030554; adenyl nucleotide binding; Molecular Function	IPR000644; CBS domain IPR002229; Blood group Rhesus C/E/D polypeptide IPR002550; Domain of unknown function DUF21 IPR020478; AT hook-like	K16302 metal transporter CNNM | (RefSeq) CNNM4; cyclin and CBS domain divalent metal cation transport mediator 4	sp|Q6P4Q7|CNNM4_HUMAN	tr|L8ITI4|L8ITI4_BOSMU
BmuPB014661	4.35	1.38	8.61	13.35	8.57	GO:0004930; G-protein coupled receptor activity; Molecular Function GO:0005509; calcium ion binding; Molecular Function GO:0007156; homophilic cell adhesion; Biological Process GO:0007186; G-protein coupled receptor signaling pathway; Biological Process GO:0016020; membrane; Cellular Component GO:0016021; integral to membrane; Cellular Component	IPR000233; Cadherin, cytoplasmic domain IPR002126; Cadherin IPR022335; G protein-coupled receptor 153	K06812 cadherin 22 | (RefSeq) CDH22; cadherin 22	sp|Q9UJ99|CAD22_HUMAN	tr|F1N416|F1N416_BOVIN
BmuPB005435	4.61	6.55	24.69	20.31	8.36	GO:0007218; neuropeptide signaling pathway; Biological Process GO:0016021; integral to membrane; Cellular Component GO:0030273; melanin-concentrating hormone receptor activity; Molecular Function	IPR000884; Thrombospondin, type 1 repeat IPR002861; Reeler domain IPR004047; Melanin-concentrating hormone 1 receptor IPR009465; Spondin, N-terminal	no KO assigned | (RefSeq) SPON1; spondin 1	sp|Q9GLX9|SPON1_BOVIN	tr|G1S7J0|G1S7J0_NOMLE
BmuPB005394	0.28	0.29	3.56	9.28	7.90333	GO:0005198; structural molecule activity; Molecular Function GO:0005515; protein binding; Molecular Function GO:0007155; cell adhesion; Biological Process GO:0015629; actin cytoskeleton; Cellular Component GO:0045296; cadherin binding; Molecular Function	IPR001033; Alpha-catenin IPR001452; Src homology-3 domain IPR003599; Immunoglobulin subtype IPR007110; Immunoglobulin-like domain IPR013078; Histidine phosphatase superfamily, clade-1 IPR013106; Immunoglobulin V-set domain IPR013162; CD80-like, immunoglobulin C2-set	K18993 ubiquitin-associated and SH3 domain-containing protein [EC:3.1.3.48] | (RefSeq) UBASH3B; ubiquitin associated and SH3 domain containing B	sp|Q8TF42|UBS3B_HUMAN	tr|K9IVM6|K9IVM6_PIG
BmuPB016805	0.56	1.84	2.89	9.64	7.87667	GO:0046872; metal ion binding; Molecular Function	IPR007087; Zinc finger, C2H2 IPR009148; Streptococcal non-M secreted SibA IPR015880; Zinc finger, C2H2-like	no KO assigned | (RefSeq) ZNF296, ZNF342; zinc finger protein 296	sp|Q8WUU4|ZN296_HUMAN	tr|E1BA69|E1BA69_BOVIN
BmuPB011658	1.57	0.72	5.74	10.48	7.80333	GO:0004888; transmembrane signaling receptor activity; Molecular Function GO:0004930; G-protein coupled receptor activity; Molecular Function GO:0005199; structural constituent of cell wall; Molecular Function GO:0005509; calcium ion binding; Molecular Function GO:0005515; protein binding; Molecular Function GO:0007156; homophilic cell adhesion; Biological Process GO:0007166; cell surface recepto…	IPR000203; GPS domain IPR000742; Epidermal growth factor-like domain IPR000832; GPCR, family 2, secretin-like IPR001791; Laminin G domain IPR001879; GPCR, family 2, extracellular hormone receptor domain IPR001881; EGF-like calcium-binding domain IPR002049; EGF-like, laminin IPR002126; Cadherin IPR003882; Pistil-specific extensin-like protein IPR017981; GPCR, family 2-like IPR022624; Domain of unk…	K04602 cadherin EGF LAG seven-pass G-type receptor 3 | (RefSeq) CELSR3; cadherin EGF LAG seven-pass G-type receptor 3	sp|Q91ZI0|CELR3_MOUSE	tr|F1MHH5|F1MHH5_BOVIN
BmuPB000682	0.12	1.3	3.93	9.41	7.62667	GO:0005515; protein binding; Molecular Function GO:0016020; membrane; Cellular Component GO:0046872; metal ion binding; Molecular Function	IPR000210; BTB/POZ-like IPR002229; Blood group Rhesus C/E/D polypeptide IPR007087; Zinc finger, C2H2 IPR013069; BTB/POZ IPR015880; Zinc finger, C2H2-like	K10517 zinc finger and BTB domain-containing protein 46 | (RefSeq) ZBTB46; zinc finger and BTB domain containing 46	sp|Q8BID6|ZBT46_MOUSE	tr|L8HN76|L8HN76_BOSMU
BmuPB019571	2.38	3.09	5.11	11.15	7.62333	GO:0003700; sequence-specific DNA binding transcription factor activity; Molecular Function GO:0005249; voltage-gated potassium channel activity; Molecular Function GO:0005856; cytoskeleton; Cellular Component GO:0006355; regulation of transcription, DNA-dependent; Biological Process GO:0006813; potassium ion transport; Biological Process GO:0008076; voltage-gated potassium channel complex; Cellu…	IPR000299; FERM domain IPR000418; Ets domain IPR004052; Potassium channel, voltage dependent, Kv1.5 IPR014847; FERM adjacent (FA) IPR018979; FERM, N-terminal IPR018980; FERM, C-terminal PH-like domain IPR019748; FERM central domain IPR019749; Band 4.1 domain IPR019750; Band 4.1 family	no KO assigned | (RefSeq) EPB41L4A; erythrocyte membrane protein band 4.1 like 4A	sp|Q9HCS5|E41LA_HUMAN	tr|L8I7V2|L8I7V2_BOSMU
BmuPB017959	88.48	6.87	21.97	46.71	7.60333	GO:0003677; DNA binding; Molecular Function GO:0004879; ligand-activated sequence-specific DNA binding RNA polymerase II transcription factor activity; Molecular Function GO:0005509; calcium ion binding; Molecular Function GO:0005634; nucleus; Cellular Component GO:0006355; regulation of transcription, DNA-dependent; Biological Process	IPR002048; EF-hand domain IPR003071; Orphan nuclear receptor, HMR type IPR011992; EF-hand domain pair	no KO assigned | (RefSeq) CABP1; calcium binding protein 1	sp|Q9NZU7|CABP1_HUMAN	tr|G3RBI5|G3RBI5_GORGO
BmuPB006537	1.86	2.27	5.6	10.8	7.55667	GO:0004499; N,N-dimethylaniline monooxygenase activity; Molecular Function GO:0055114; oxidation-reduction process; Biological Process	IPR002253; Flavin monooxygenase (FMO) 1 IPR013057; Amino acid transporter, transmembrane	K14209 solute carrier family 36 (proton-coupled amino acid transporter) | (RefSeq) SLC36A1; solute carrier family 36 member 1	sp|Q7Z2H8|S36A1_HUMAN	tr|L8IEI6|L8IEI6_BOSMU
BmuPB018165	29.02	0	5.87	19.03	7.4	GO:0000786; nucleosome; Cellular Component GO:0003677; DNA binding; Molecular Function GO:0004672; protein kinase activity; Molecular Function GO:0004713; protein tyrosine kinase activity; Molecular Function GO:0005515; protein binding; Molecular Function GO:0005524; ATP binding; Molecular Function GO:0006334; nucleosome assembly; Biological Process GO:0006468; protein phosphorylation; Biological…	IPR000095; PAK-box/P21-Rho-binding IPR000719; Protein kinase domain IPR001245; Serine-threonine/tyrosine-protein kinase catalytic domain IPR002290; Serine/threonine- / dual specificity protein kinase, catalytic domain IPR005819; Histone H5 IPR020635; Tyrosine-protein kinase, catalytic domain	K05735 p21-activated kinase 6 [EC:2.7.11.1] | (RefSeq) PAK6; p21 (RAC1) activated kinase 6	sp|Q3ULB5|PAK6_MOUSE	tr|L8J1L3|L8J1L3_BOSMU
BmuPB006458	12.09	4.06	13.37	17.08	7.24	GO:0005509; calcium ion binding; Molecular Function GO:0006813; potassium ion transport; Biological Process GO:0007156; homophilic cell adhesion; Biological Process GO:0015269; calcium-activated potassium channel activity; Molecular Function GO:0016020; membrane; Cellular Component	IPR002126; Cadherin IPR003929; Potassium channel, calcium-activated, BK, alpha subunit IPR013164; Cadherin, N-terminal IPR013585; Protocadherin	K16498 protocadherin delta 1 | (RefSeq) PCDH1; protocadherin 1	sp|Q08174|PCDH1_HUMAN	tr|G8F4X1|G8F4X1_MACFA
BmuPB002712	5.39	2.75	12.22	13.98	7.19333	GO:0000166; nucleotide binding; Molecular Function GO:0000287; magnesium ion binding; Molecular Function GO:0004012; phospholipid-translocating ATPase activity; Molecular Function GO:0004674; protein serine/threonine kinase activity; Molecular Function GO:0005524; ATP binding; Molecular Function GO:0006468; protein phosphorylation; Biological Process GO:0015914; phospholipid transport; Biological…	IPR003547; Serine/threonine protein kinase, yersinia-type IPR006539; Phospholipid-transporting P-type ATPase, subfamily IV IPR008250; P-type ATPase, A domain	K14802 phospholipid-transporting ATPase [EC:3.6.3.1] | (RefSeq) ATP8A2; phospholipid-transporting ATPase IB	sp|Q9NTI2|AT8A2_HUMAN	tr|C7EXK4|C7EXK4_BOVIN
BmuPB011624	2.11	2.51	6.27	10.79	7.16	GO:0005044; scavenger receptor activity; Molecular Function GO:0005515; protein binding; Molecular Function GO:0006935; chemotaxis; Biological Process GO:0007186; G-protein coupled receptor signaling pathway; Biological Process GO:0016020; membrane; Cellular Component GO:0016021; integral to membrane; Cellular Component GO:0016494; C-X-C chemokine receptor activity; Molecular Function	IPR000174; CXC chemokine receptor 1/2 IPR000210; BTB/POZ-like IPR001190; SRCR domain IPR006652; Kelch repeat type 1 IPR011705; BTB/Kelch-associated IPR013069; BTB/POZ	K10455 kelch-like protein 18 | (RefSeq) KLHL18; kelch like family member 18	sp|O94889|KLH18_HUMAN	tr|A7MBJ7|A7MBJ7_BOVIN
BmuPB014400	1.78	0	2.16	8.4	7.08667	GO:0006811; ion transport; Biological Process GO:0016020; membrane; Cellular Component GO:0016021; integral to membrane; Cellular Component	IPR000620; Drug/metabolite transporter IPR006028; Gamma-aminobutyric acid A receptor IPR026505; Solute carrier family 35 member F3/F4	K15288 solute carrier family 35, member F3/4 | (RefSeq) SLC35F3; solute carrier family 35 member F3	sp|Q8IY50|S35F3_HUMAN	tr|F1MNT7|F1MNT7_BOVIN
BmuPB014094	0.97	3.9	5	10.29	7	GO:0009405; pathogenesis; Biological Process GO:0016791; phosphatase activity; Molecular Function	IPR007751; Domain of unknown function DUF676, lipase-like IPR008108; Phosphatase IpgD/SopB IPR022122; Protein of unknown function DUF3657	no KO assigned | (RefSeq) FAM135B; family with sequence similarity 135 member B	sp|Q49AJ0|F135B_HUMAN	tr|L8I4W2|L8I4W2_BOSMU
BmuPB010714	1.1	12.36	8.52	14.19	6.86333	GO:0003700; sequence-specific DNA binding transcription factor activity; Molecular Function GO:0004930; G-protein coupled receptor activity; Molecular Function GO:0006355; regulation of transcription, DNA-dependent; Biological Process GO:0007186; G-protein coupled receptor signaling pathway; Biological Process GO:0016021; integral to membrane; Cellular Component GO:0043565; sequence-specific DNA …	IPR004827; Basic-leucine zipper domain IPR007087; Zinc finger, C2H2 IPR015880; Zinc finger, C2H2-like IPR022335; G protein-coupled receptor 153	K09045 activating transcription factor 7 | (RefSeq) ATF7; activating transcription factor 7	sp|P17544|ATF7_HUMAN	tr|I3L7S1|I3L7S1_PIG
BmuPB003929	1.5	3.06	17.57	14.18	6.80333	GO:0005216; ion channel activity; Molecular Function GO:0005249; voltage-gated potassium channel activity; Molecular Function GO:0005515; protein binding; Molecular Function GO:0006811; ion transport; Biological Process GO:0006813; potassium ion transport; Biological Process GO:0008076; voltage-gated potassium channel complex; Cellular Component GO:0016020; membrane; Cellular Component GO:0051260…	IPR000210; BTB/POZ-like IPR003091; Voltage-dependent potassium channel IPR003131; Potassium channel tetramerisation-type BTB domain IPR003968; Potassium channel, voltage dependent, Kv IPR003972; Potassium channel, voltage dependent, Kv1 IPR004053; Potassium channel, voltage dependent, Kv1.6 IPR005821; Ion transport domain	K04875 potassium voltage-gated channel Shaker-related subfamily A member 2 | (RefSeq) KCNA2; potassium voltage-gated channel subfamily A member 2	sp|P16389|KCNA2_HUMAN	tr|H2R8Q6|H2R8Q6_PANTR
BmuPB012484	2.1	1.9	10.68	11.61	6.71667	-	IPR000533; Tropomyosin IPR026734; Leucine zipper protein 1	no KO assigned | (RefSeq) LUZP1; leucine zipper protein 1	sp|Q86V48|LUZP1_HUMAN	tr|L8HZV5|L8HZV5_BOSMU
BmuPB019222	12.2	2.12	23.21	19.06	6.55	GO:0000786; nucleosome; Cellular Component GO:0003677; DNA binding; Molecular Function GO:0006334; nucleosome assembly; Biological Process	IPR005819; Histone H5 IPR025739; Centrosome-associated, FAM110, N-terminal domain IPR025741; Centrosome-associated, FAM110, C-terminal domain	no KO assigned | (RefSeq) FAM110B; family with sequence similarity 110 member B	sp|Q2KJ38|F110B_BOVIN	tr|E1BF54|E1BF54_BOVIN
BmuPB020788	0.5	0.47	3.74	8.11	6.54	GO:0004949; cannabinoid receptor activity; Molecular Function GO:0006508; proteolysis; Biological Process GO:0007186; G-protein coupled receptor signaling pathway; Biological Process GO:0008237; metallopeptidase activity; Molecular Function GO:0008270; zinc ion binding; Molecular Function GO:0016021; integral to membrane; Cellular Component	IPR001551; Cannabinoid receptor type 2 IPR001930; Peptidase M1, alanine aminopeptidase/leukotriene A4 hydrolase IPR014782; Peptidase M1, membrane alanine aminopeptidase, N-terminal IPR024571; ERAP1-like C-terminal domain	K11141 glutamyl aminopeptidase [EC:3.4.11.7] | (RefSeq) ENPEP; glutamyl aminopeptidase	sp|Q32LQ0|AMPE_BOVIN	tr|L8IHJ4|L8IHJ4_BOSMU
BmuPB017286	31.6	5.31	15.18	23.75	6.38667	GO:0005515; protein binding; Molecular Function GO:0008270; zinc ion binding; Molecular Function	IPR001654; Marek's disease glycoprotein A IPR001841; Zinc finger, RING-type	no KO assigned | (RefSeq) RNF175; ring finger protein 175	sp|Q8N4F7|RN175_HUMAN	tr|F1MP85|F1MP85_BOVIN
BmuPB011990	1.51	1.66	2.83	8.35	6.35	GO:0005097; Rab GTPase activator activity; Molecular Function GO:0006807; nitrogen compound metabolic process; Biological Process GO:0007155; cell adhesion; Biological Process GO:0019058; viral infectious cycle; Biological Process GO:0019062; viral attachment to host cell; Biological Process GO:0032313; regulation of Rab GTPase activity; Biological Process	IPR000195; Rab-GTPase-TBC domain IPR000931; Adenovirus fibre protein IPR005483; Carbamoyl-phosphate synthase large subunit, CPSase domain	no KO assigned | (RefSeq) TBC1D16; TBC1 domain family member 16	sp|Q8TBP0|TBC16_HUMAN	tr|E1BI57|E1BI57_BOVIN
BmuPB015455	5.33	0.73	6.36	10.49	6.35	GO:0015232; heme transporter activity; Molecular Function GO:0015886; heme transport; Biological Process GO:0016020; membrane; Cellular Component GO:0016021; integral to membrane; Cellular Component GO:0016246; RNA interference; Biological Process GO:0017004; cytochrome complex assembly; Biological Process GO:0033227; dsRNA transport; Biological Process GO:0051033; RNA transmembrane transporter a…	IPR003569; Cytochrome c-type biogenesis protein CcbS IPR025958; SID1 transmembrane family	no KO assigned | (RefSeq) SIDT1; SID1 transmembrane family member 1	sp|Q9NXL6|SIDT1_HUMAN	tr|F1MSQ5|F1MSQ5_BOVIN
BmuPB009186	5.51	2.38	11.78	12.88	6.32333	GO:0004993; serotonin receptor activity; Molecular Function GO:0005524; ATP binding; Molecular Function GO:0007186; G-protein coupled receptor signaling pathway; Biological Process GO:0016021; integral to membrane; Cellular Component GO:0051085; chaperone mediated protein folding requiring cofactor; Biological Process	IPR002232; 5-Hydroxytryptamine 6 receptor IPR010448; Torsin	no KO assigned | (RefSeq) TOR2A, Prosalusin, Torsin-2A; torsin family 2 member A	sp|A4FUH1|TOR2A_BOVIN	tr|L8I9T8|L8I9T8_BOSMU
BmuPB010033	13.4	3.97	15.42	17.19	6.26	GO:0008017; microtubule binding; Molecular Function	IPR000533; Tropomyosin IPR014797; CKK domain IPR022613; Calmodulin-regulated spectrin-associated protein, CH domain	K17493 calmodulin-regulated spectrin-associated protein | (RefSeq) CAMSAP3; calmodulin regulated spectrin associated protein family member 3	sp|Q80VC9|CAMP3_MOUSE	tr|E1BPZ9|E1BPZ9_BOVIN
BmuPB000578	4.12	0.96	9.53	11.1	6.23	GO:0003677; DNA binding; Molecular Function GO:0016020; membrane; Cellular Component GO:0032542; sulfiredoxin activity; Molecular Function GO:0055114; oxidation-reduction process; Biological Process	IPR002229; Blood group Rhesus C/E/D polypeptide IPR003115; ParB-like nuclease IPR016692; Sulfiredoxin	K12260 sulfiredoxin [EC:1.8.98.2] | (RefSeq) SRXN1; sulfiredoxin 1	sp|Q9BYN0|SRXN1_HUMAN	tr|L8J1L2|L8J1L2_BOSMU
BmuPB012724	2.64	4.58	6.86	10.92	6.22667	GO:0004601; peroxidase activity; Molecular Function GO:0005215; transporter activity; Molecular Function GO:0005737; cytoplasm; Cellular Component GO:0006810; transport; Biological Process GO:0006979; response to oxidative stress; Biological Process GO:0016021; integral to membrane; Cellular Component GO:0020037; heme binding; Molecular Function GO:0055114; oxidation-reduction process; Biological…	IPR000479; Cation-independent mannose-6-phosphate receptor IPR000562; Fibronectin, type II, collagen-binding IPR001621; Fungal ligninase	K06564 insulin-like growth factor 2 receptor | (RefSeq) IGF2R, CI-MPR, CIMPR; insulin like growth factor 2 receptor	sp|P08169|MPRI_BOVIN	tr|L8ICY9|L8ICY9_BOSMU
BmuPB003297	9.31	0.64	23.22	17.21	6.15333	GO:0005216; ion channel activity; Molecular Function GO:0005245; voltage-gated calcium channel activity; Molecular Function GO:0005891; voltage-gated calcium channel complex; Cellular Component GO:0006807; nitrogen compound metabolic process; Biological Process GO:0006811; ion transport; Biological Process GO:0016020; membrane; Cellular Component GO:0055085; transmembrane transport; Biological Pr…	IPR002077; Voltage-dependent calcium channel, alpha-1 subunit IPR005445; Voltage-dependent calcium channel, T-type, alpha-1 subunit IPR005483; Carbamoyl-phosphate synthase large subunit, CPSase domain IPR005821; Ion transport domain	K04854 voltage-dependent calcium channel T type alpha-1G | (RefSeq) CACNA1G; calcium voltage-gated channel subunit alpha1 G	sp|O43497|CAC1G_HUMAN	tr|F1MR37|F1MR37_BOVIN
BmuPB008920	22	1.9	20.67	20.9	6.04333	-	IPR000772; Ricin B lectin domain IPR001173; Glycosyl transferase, family 2 IPR023277; Aquaporin 8	K00710 polypeptide N-acetylgalactosaminyltransferase [EC:2.4.1.41] | (RefSeq) GALNT9; polypeptide N-acetylgalactosaminyltransferase 9	sp|Q9HCQ5|GALT9_HUMAN	tr|L8ITE4|L8ITE4_BOSMU
BmuPB016426	1.39	0	13.23	10.9	6.02667	GO:0003700; sequence-specific DNA binding transcription factor activity; Molecular Function GO:0006355; regulation of transcription, DNA-dependent; Biological Process GO:0016020; membrane; Cellular Component GO:0016021; integral to membrane; Cellular Component GO:0043565; sequence-specific DNA binding; Molecular Function	IPR001356; Homeobox domain IPR002229; Blood group Rhesus C/E/D polypeptide IPR006634; TRAM/LAG1/CLN8 homology domain	K04710 ceramide synthetase [EC:2.3.1.24] | (RefSeq) CERS6; ceramide synthase 6	sp|Q6ZMG9|CERS6_HUMAN	tr|G1U8X1|G1U8X1_RABIT
BmuPB003412	11.2	1.79	7.29	12.72	5.96	GO:0001505; regulation of neurotransmitter levels; Biological Process GO:0003700; sequence-specific DNA binding transcription factor activity; Molecular Function GO:0003707; steroid hormone receptor activity; Molecular Function GO:0004969; histamine receptor activity; Molecular Function GO:0005634; nucleus; Cellular Component GO:0006355; regulation of transcription, DNA-dependent; Biological Proc…	IPR000536; Nuclear hormone receptor, ligand-binding, core IPR001628; Zinc finger, nuclear hormone receptor-type IPR003980; Histamine H3 receptor	K08527 retinoic acid receptor alpha | (RefSeq) RARA; retinoic acid receptor alpha	sp|P10276|RARA_HUMAN	tr|L8II90|L8II90_BOSMU
BmuPB000078	8.19	3.07	8.37	12.42	5.87667	GO:0004672; protein kinase activity; Molecular Function GO:0004674; protein serine/threonine kinase activity; Molecular Function GO:0004713; protein tyrosine kinase activity; Molecular Function GO:0004957; prostaglandin E receptor activity; Molecular Function GO:0005515; protein binding; Molecular Function GO:0005524; ATP binding; Molecular Function GO:0006468; protein phosphorylation; Biological…	IPR000708; Prostanoid EP1 receptor IPR000719; Protein kinase domain IPR001245; Serine-threonine/tyrosine-protein kinase catalytic domain IPR002290; Serine/threonine- / dual specificity protein kinase, catalytic domain IPR003598; Immunoglobulin subtype 2 IPR003599; Immunoglobulin subtype IPR003961; Fibronectin, type III IPR007110; Immunoglobulin-like domain IPR013098; Immunoglobulin I-set IPR01572…	K08809 striated muscle-specific serine/threonine protein kinase [EC:2.7.11.1] | (RefSeq) SPEG; SPEG complex locus	sp|Q15772|SPEG_HUMAN	tr|G3N022|G3N022_BOVIN
BmuPB019659	8.09	0	1.04	8.92	5.87667	GO:0043066; negative regulation of apoptotic process; Biological Process	IPR013278; Apoptosis regulator, Bcl-2 IPR020478; AT hook-like	no KO assigned | (RefSeq) C22H3orf22, C3H3orf22, C3orf22; chromosome 22 open reading frame, human C3orf22	sp|Q32PB5|CC022_BOVIN	tr|L8HRT9|L8HRT9_BOSMU
BmuPB016844	1.64	1.84	4.29	8.05	5.46	-	IPR009148; Streptococcal non-M secreted SibA	no KO assigned | (RefSeq) IRGQ; immunity related GTPase Q	sp|Q8WZA9|IRGQ_HUMAN	tr|E1BIC8|E1BIC8_BOVIN
BmuPB009562	4.35	0.86	4.72	8.76	5.45	GO:0000786; nucleosome; Cellular Component GO:0003677; DNA binding; Molecular Function GO:0005634; nucleus; Cellular Component GO:0006334; nucleosome assembly; Biological Process GO:0016998; cell wall macromolecule catabolic process; Biological Process	IPR002119; Histone H2A IPR018392; Peptidoglycan-binding lysin domain	no KO assigned | (RefSeq) LYSMD4; LysM domain containing 4	sp|Q5REP3|LYSM4_PONAB	tr|L8J2W6|L8J2W6_BOSMU
BmuPB000421	4.39	0.68	5.27	8.84	5.39333	GO:0004951; cholecystokinin receptor activity; Molecular Function GO:0005267; potassium channel activity; Molecular Function GO:0007186; G-protein coupled receptor signaling pathway; Biological Process GO:0016020; membrane; Cellular Component GO:0016021; integral to membrane; Cellular Component GO:0071805; potassium ion transmembrane transport; Biological Process	IPR000596; Cholecystokinin receptor type A IPR008073; Two pore domain potassium channel, TASK-5 IPR013099; Two pore domain potassium channel domain	K04923 potassium channel subfamily K member 15 | (RefSeq) KCNK15; potassium two pore domain channel subfamily K member 15	sp|Q8R5I0|KCNKF_RAT	tr|E1BEH3|E1BEH3_BOVIN
BmuPB018887	3.95	1.28	6.42	9.24	5.35667	GO:0005216; ion channel activity; Molecular Function GO:0005245; voltage-gated calcium channel activity; Molecular Function GO:0005509; calcium ion binding; Molecular Function GO:0005891; voltage-gated calcium channel complex; Cellular Component GO:0006811; ion transport; Biological Process GO:0016020; membrane; Cellular Component GO:0055085; transmembrane transport; Biological Process GO:0070588…	IPR002048; EF-hand domain IPR002077; Voltage-dependent calcium channel, alpha-1 subunit IPR005447; Voltage-dependent calcium channel, N-type, alpha-1 subunit IPR005448; Voltage-dependent calcium channel, P/Q-type, alpha-1 subunit IPR005821; Ion transport domain IPR014873; Voltage-dependent calcium channel, alpha-1 subunit, IQ domain	K04849 voltage-dependent calcium channel N type alpha-1B | (RefSeq) CACNA1B; calcium voltage-gated channel subunit alpha1 B	sp|Q00975|CAC1B_HUMAN	tr|Q9TTA4|Q9TTA4_BOVIN
BmuPB013454	1.35	0	5.57	7.58	5.27333	GO:0003677; DNA binding; Molecular Function GO:0005102; receptor binding; Molecular Function GO:0005165; neurotrophin receptor binding; Molecular Function GO:0006355; regulation of transcription, DNA-dependent; Biological Process	IPR002072; Nerve growth factor-related IPR006197; Peptidase S24, LexA-like IPR015500; Peptidase S8, subtilisin-related IPR015578; Neurotrophin-3 IPR020408; Nerve growth factor-like	K04356 neurotrophin 3 | (RefSeq) NTF3; neurotrophin 3	sp|Q08DT3|NTF3_BOVIN	tr|L8IE95|L8IE95_BOSMU
BmuPB013065	1.83	0.61	1.48	6.54	5.23333	GO:0004674; protein serine/threonine kinase activity; Molecular Function GO:0006468; protein phosphorylation; Biological Process GO:0007275; multicellular organismal development; Biological Process GO:0016021; integral to membrane; Cellular Component	IPR003547; Serine/threonine protein kinase, yersinia-type IPR009539; Strabismus	K04510 vang-like | (RefSeq) VANGL2; VANGL planar cell polarity protein 2	sp|P84889|VANG2_RAT	tr|H0XIR5|H0XIR5_OTOGA
BmuPB010598	1.66	1.03	0.78	5.76	4.60333	GO:0000155; phosphorelay sensor kinase activity; Molecular Function GO:0000160; phosphorelay signal transduction system; Biological Process GO:0004871; signal transducer activity; Molecular Function GO:0005216; ion channel activity; Molecular Function GO:0005452; inorganic anion exchanger activity; Molecular Function GO:0006811; ion transport; Biological Process GO:0006820; anion transport; Biolo…	IPR000014; PAS domain IPR000595; Cyclic nucleotide-binding domain IPR000700; PAS-associated, C-terminal IPR001610; PAC motif IPR003024; Sodium bicarbonate cotransporter IPR005821; Ion transport domain	K04904 potassium voltage-gated channel Eag-related subfamily H member 1 | (RefSeq) KCNH1; potassium voltage-gated channel subfamily H member 1	sp|O18965|KCNH1_BOVIN	tr|L8J2H7|L8J2H7_BOSMU
BmuPB004600	1.35	0.45	1.59	5.59	4.46	GO:0005164; tumor necrosis factor receptor binding; Molecular Function GO:0005515; protein binding; Molecular Function GO:0006955; immune response; Biological Process GO:0016020; membrane; Cellular Component	IPR002961; Tumour necrosis factor c/lymphotoxin-beta IPR008160; Collagen triple helix repeat IPR011489; EMI domain	no KO assigned | (RefSeq) COL26A1, EMID2; collagen type XXVI alpha 1 chain	sp|Q96A83|COQA1_HUMAN	tr|E1BKJ9|E1BKJ9_BOVIN
BmuPB013017	13.13	2.6	5.3	11.45	4.44	GO:0005515; protein binding; Molecular Function	IPR003112; Olfactomedin-like	no KO assigned | (RefSeq) OLFML2B; olfactomedin like 2B	sp|A6QLD2|OLM2B_BOVIN	tr|L8I4L7|L8I4L7_BOSMU
BmuPB018103	0.44	1.65	3.4	6.26	4.43	GO:0003713; transcription coactivator activity; Molecular Function GO:0004930; G-protein coupled receptor activity; Molecular Function GO:0007186; G-protein coupled receptor signaling pathway; Biological Process GO:0007219; Notch signaling pathway; Biological Process GO:0016021; integral to membrane; Cellular Component GO:0016607; nuclear speck; Cellular Component GO:0045944; positive regulation …	IPR019082; Neurogenic mastermind-like, N-terminal IPR022335; G protein-coupled receptor 153	K06061 mastermind | (RefSeq) MAML2; mastermind like transcriptional coactivator 2	sp|A5D7F6|MAML2_BOVIN	tr|L8IBZ0|L8IBZ0_BOSMU
BmuPB010680	2.5	0.45	5.27	7.12	4.38	GO:0003677; DNA binding; Molecular Function GO:0003707; steroid hormone receptor activity; Molecular Function GO:0005496; steroid binding; Molecular Function GO:0005515; protein binding; Molecular Function GO:0005634; nucleus; Cellular Component GO:0006355; regulation of transcription, DNA-dependent; Biological Process GO:0016020; membrane; Cellular Component GO:0043401; steroid hormone mediated …	IPR000128; Progesterone receptor IPR001627; Sema domain IPR002165; Plexin IPR002909; IPT domain IPR003659; Plexin/semaphorin/integrin IPR013548; Plexin, cytoplasmic RasGAP domain	K06572 plexin C | (RefSeq) PLXNC1; plexin C1	sp|O60486|PLXC1_HUMAN	tr|E1BDY7|E1BDY7_BOVIN
BmuPB019646	0.44	0	3.49	5.68	4.37	GO:0005515; protein binding; Molecular Function	IPR000210; BTB/POZ-like IPR004058; Zeta tubulin IPR006652; Kelch repeat type 1 IPR011705; BTB/Kelch-associated IPR013069; BTB/POZ	no KO assigned | (RefSeq) KBTBD12; kelch repeat and BTB domain containing 12	sp|Q3ZCT8|KBTBC_HUMAN	tr|F1MLX7|F1MLX7_BOVIN
BmuPB006931	1.07	2.93	4.4	7.08	4.28	GO:0004601; peroxidase activity; Molecular Function GO:0006979; response to oxidative stress; Biological Process GO:0007165; signal transduction; Biological Process GO:0020037; heme binding; Molecular Function GO:0055114; oxidation-reduction process; Biological Process	IPR000198; Rho GTPase-activating protein domain IPR001621; Fungal ligninase	no KO assigned | (RefSeq) FAM13A; family with sequence similarity 13 member A	sp|O94988|FA13A_HUMAN	tr|L8IFC0|L8IFC0_BOSMU
BmuPB013497	1.4	2.9	3.7	6.92	4.25333	-	IPR000533; Tropomyosin IPR019018; Rab-binding domain FIP-RBD IPR019323; CAZ complex, RIM-binding protein	K16072 ELKS/RAB6-interacting/CAST family member 1 | (RefSeq) ERC1; ELKS/RAB6-interacting/CAST family member 1	sp|Q99MI1|RB6I2_MOUSE	tr|E1BPW2|E1BPW2_BOVIN
BmuPB016044	0.84	0	0.29	4.41	4.03333	GO:0003677; DNA binding; Molecular Function GO:0004871; signal transducer activity; Molecular Function GO:0005634; nucleus; Cellular Component GO:0006355; regulation of transcription, DNA-dependent; Biological Process GO:0007165; signal transduction; Biological Process GO:0007517; muscle organ development; Biological Process GO:0046983; protein dimerization activity; Molecular Function	IPR002211; Lymphocyte-specific protein IPR002546; Myogenic basic muscle-specific protein IPR011598; Myc-type, basic helix-loop-helix (bHLH) domain	K18485 myogenic factor 6 | (RefSeq) MYF6, MRF4; myogenic factor 6	sp|Q7YS80|MYF6_BOVIN	tr|M1PHY1|M1PHY1_BOSMU
BmuPB011720	5.36	0	4.99	7.48	4.03	GO:0004999; vasoactive intestinal polypeptide receptor activity; Molecular Function GO:0005515; protein binding; Molecular Function GO:0007186; G-protein coupled receptor signaling pathway; Biological Process GO:0016020; membrane; Cellular Component GO:0035556; intracellular signal transduction; Biological Process	IPR000980; SH2 domain IPR001496; SOCS protein, C-terminal IPR001771; GPCR, family 2, vasoactive intestinal peptide receptor 1	K04701 cytokine inducible SH2-containing protein | (RefSeq) CISH; cytokine inducible SH2 containing protein	sp|Q2HJ53|CISH_BOVIN	tr|L8IW98|L8IW98_BOSMU
BmuPB014315	15.34	2.86	43.43	24.56	4.01667	GO:0003924; GTPase activity; Molecular Function GO:0005525; GTP binding; Molecular Function GO:0006184; GTP catabolic process; Biological Process GO:0007165; signal transduction; Biological Process GO:0007264; small GTPase mediated signal transduction; Biological Process GO:0016020; membrane; Cellular Component	IPR001806; Small GTPase superfamily IPR020849; Small GTPase superfamily, Ras type	K07844 RASD family, member 2 | (RefSeq) RASD2; RASD family member 2	sp|Q96D21|RHES_HUMAN	tr|A2VDP3|A2VDP3_BOVIN
BmuPB020338	0.91	0.85	3.75	5.84	4.00333	GO:0003723; RNA binding; Molecular Function GO:0005515; protein binding; Molecular Function GO:0030529; ribonucleoprotein complex; Cellular Component	IPR000210; BTB/POZ-like IPR001632; G-protein, beta subunit IPR001680; WD40 repeat IPR007111; NACHT nucleoside triphosphatase IPR008850; TEP1, N-terminal IPR008858; TROVE IPR011705; BTB/Kelch-associated IPR013069; BTB/POZ IPR017986; WD40-repeat-containing domain IPR020472; G-protein beta WD-40 repeat IPR025139; Domain of unknown function DUF4062	K11127 telomerase protein component 1 | (RefSeq) TEP1; telomerase associated protein 1	sp|Q99973|TEP1_HUMAN	tr|E1BB53|E1BB53_BOVIN
BmuPB002805	0.09	0.16	1.61	4.61	3.99	GO:0005515; protein binding; Molecular Function GO:0008270; zinc ion binding; Molecular Function	IPR001841; Zinc finger, RING-type IPR020478; AT hook-like	K15694 RING finger protein 43 [EC:2.3.2.27] | (RefSeq) RNF43; ring finger protein 43	sp|Q68DV7|RNF43_HUMAN	tr|L8I8U1|L8I8U1_BOSMU
BmuPB010775	1.74	0.64	8.38	7.55	3.96333	GO:0001518; voltage-gated sodium channel complex; Cellular Component GO:0005216; ion channel activity; Molecular Function GO:0005248; voltage-gated sodium channel activity; Molecular Function GO:0005515; protein binding; Molecular Function GO:0006811; ion transport; Biological Process GO:0006814; sodium ion transport; Biological Process GO:0016020; membrane; Cellular Component GO:0055085; transme…	IPR000048; IQ motif, EF-hand binding site IPR004268; Flagellin assembly, membrane protein MviN IPR005821; Ion transport domain IPR010526; Sodium ion transport-associated IPR024583; Domain of unknown function DUF3451	K04840 voltage-gated sodium channel type VIII alpha | (RefSeq) SCN8A; sodium voltage-gated channel alpha subunit 8	sp|Q9UQD0|SCN8A_HUMAN	tr|G1S7T7|G1S7T7_NOMLE
BmuPB000873	0.71	0.77	3.04	5.45	3.94333	GO:0005515; protein binding; Molecular Function GO:0005524; ATP binding; Molecular Function GO:0006139; nucleobase-containing compound metabolic process; Biological Process GO:0019205; nucleobase-containing compound kinase activity; Molecular Function	IPR000850; Adenylate kinase IPR001452; Src homology-3 domain IPR001478; PDZ domain IPR004172; L27 IPR008144; Guanylate kinase-like IPR008145; Guanylate kinase/L-type calcium channel beta subunit IPR011511; Variant SH3 domain IPR014775; L27, C-terminal	no KO assigned | (RefSeq) MPP7; membrane palmitoylated protein 7	sp|A6QQZ7|MPP7_BOVIN	tr|L8IWY2|L8IWY2_BOSMU
BmuPB014383	0	0.09	1.15	4.3	3.88667	GO:0005515; protein binding; Molecular Function GO:0005622; intracellular; Cellular Component GO:0046872; metal ion binding; Molecular Function	IPR001870; B30.2/SPRY domain IPR003004; GspF/PilC family IPR003649; B-box, C-terminal IPR003877; SPla/RYanodine receptor SPRY IPR003961; Fibronectin, type III IPR017903; COS domain IPR018355; SPla/RYanodine receptor subgroup IPR018957; Zinc finger, C3HC4 RING-type	K10649 tripartite motif-containing protein 9/67 | (RefSeq) TRIM67; tripartite motif containing 67	sp|Q6ZTA4|TRI67_HUMAN	tr|G1TKR4|G1TKR4_RABIT
BmuPB010347	0.52	0.9	3.66	5.52	3.82667	GO:0005216; ion channel activity; Molecular Function GO:0005262; calcium channel activity; Molecular Function GO:0005515; protein binding; Molecular Function GO:0006811; ion transport; Biological Process GO:0016020; membrane; Cellular Component GO:0016021; integral to membrane; Cellular Component GO:0055085; transmembrane transport; Biological Process GO:0070588; calcium ion transmembrane transpo…	IPR002110; Ankyrin repeat IPR002153; Transient receptor potential channel, canonical IPR005459; Transient receptor potential channel, canonical 3 IPR005821; Ion transport domain IPR013555; Transient receptor ion channel domain IPR020683; Ankyrin repeat-containing domain	K04966 transient receptor potential cation channel subfamily C member 3 | (RefSeq) TRPC3; transient receptor potential cation channel subfamily C member 3	sp|Q13507|TRPC3_HUMAN	tr|H2PE86|H2PE86_PONAB
BmuPB002927	1.4	5.86	6.36	8.35	3.81	GO:0005515; protein binding; Molecular Function GO:0007165; signal transduction; Biological Process	IPR000157; Toll/interleukin-1 receptor homology (TIR) domain IPR001660; Sterile alpha motif domain IPR011510; Sterile alpha motif, type 2 IPR020575; Heat shock protein Hsp90, N-terminal	no KO assigned | (RefSeq) SARM1; sterile alpha and TIR motif containing 1	sp|Q6PDS3|SARM1_MOUSE	tr|E1BIR9|E1BIR9_BOVIN
BmuPB018143	0.45	1.05	1.21	4.66	3.75667	GO:0005249; voltage-gated potassium channel activity; Molecular Function GO:0005509; calcium ion binding; Molecular Function GO:0005515; protein binding; Molecular Function GO:0006813; potassium ion transport; Biological Process GO:0007154; cell communication; Biological Process GO:0007219; Notch signaling pathway; Biological Process GO:0007275; multicellular organismal development; Biological Pr…	IPR000742; Epidermal growth factor-like domain IPR001774; Delta/Serrate/lag-2 (DSL) protein IPR001881; EGF-like calcium-binding domain IPR004052; Potassium channel, voltage dependent, Kv1.5 IPR011651; Notch ligand, N-terminal IPR013032; EGF-like, conserved site	K06051 delta | (RefSeq) DLL4; delta like canonical Notch ligand 4	sp|Q9NR61|DLL4_HUMAN	tr|Q0V7L8|Q0V7L8_BOVIN
BmuPB011909	23.48	2.28	4.03	13.67	3.74	GO:0003924; GTPase activity; Molecular Function GO:0005525; GTP binding; Molecular Function GO:0005622; intracellular; Cellular Component GO:0005922; connexon complex; Cellular Component GO:0006184; GTP catabolic process; Biological Process GO:0006886; intracellular protein transport; Biological Process GO:0006913; nucleocytoplasmic transport; Biological Process GO:0007154; cell communication; Bi…	IPR001496; SOCS protein, C-terminal IPR001806; Small GTPase superfamily IPR002041; Ran GTPase IPR002266; Gap junction alpha-8 protein (Cx50) IPR003578; Small GTPase superfamily, Rho type IPR003579; Small GTPase superfamily, Rab type IPR006142; Intein IPR020849; Small GTPase superfamily, Ras type	K07928 Ras-related protein Rab-40 | (RefSeq) RAB40B; RAB40B, member RAS oncogene family	sp|Q12829|RB40B_HUMAN	tr|A6QQY0|A6QQY0_BOVIN
BmuPB014154	0.8	0.75	4.73	5.77	3.67667	GO:0005337; nucleoside transmembrane transporter activity; Molecular Function GO:0006810; transport; Biological Process GO:0008272; sulfate transport; Biological Process GO:0015116; sulfate transmembrane transporter activity; Molecular Function GO:0016021; integral to membrane; Cellular Component	IPR002259; Equilibrative nucleoside transporter IPR002645; STAS domain IPR011547; Sulphate transporter	K14707 solute carrier family 26, member 10 | (RefSeq) SLC26A10; solute carrier family 26 member 10	sp|Q8NG04|S2610_HUMAN	tr|L5KV47|L5KV47_PTEAL
BmuPB019234	0.47	0	2.17	4.51	3.63	GO:0003677; DNA binding; Molecular Function GO:0006275; regulation of DNA replication; Biological Process GO:0030337; DNA polymerase processivity factor activity; Molecular Function GO:0043626; PCNA complex; Cellular Component	IPR000730; Proliferating cell nuclear antigen, PCNA IPR013519; Integrin alpha beta-propellor IPR013649; Integrin alpha-2	K06483 integrin alpha 4 | (RefSeq) ITGA4; integrin subunit alpha 4	sp|Q00651|ITA4_MOUSE	tr|F1MEF6|F1MEF6_BOVIN
BmuPB011560	7.39	2.43	11.86	10.77	3.54333	-	IPR000533; Tropomyosin IPR013932; TATA-binding protein interacting (TIP20)	no KO assigned | (RefSeq) CAND2; cullin associated and neddylation dissociated 2 (putative)	sp|O75155|CAND2_HUMAN	tr|L8I3Z2|L8I3Z2_BOSMU
BmuPB007897	47.96	9.57	48.41	38.74	3.42667	GO:0005515; protein binding; Molecular Function GO:0005868; cytoplasmic dynein complex; Cellular Component GO:0007018; microtubule-based movement; Biological Process	IPR001680; WD40 repeat IPR008378; Ubiquitous surface protein IPR017986; WD40-repeat-containing domain IPR020472; G-protein beta WD-40 repeat IPR025956; Cytoplasmic dynein 1 intermediate chain 1/2	K10415 dynein intermediate chain, cytosolic | (RefSeq) DYNC1I1; dynein cytoplasmic 1 intermediate chain 1	sp|O14576|DC1I1_HUMAN	tr|G1S1E0|G1S1E0_NOMLE
BmuPB005412	21.09	2.36	13.55	15.76	3.42667	GO:0000166; nucleotide binding; Molecular Function GO:0005524; ATP binding; Molecular Function GO:0006810; transport; Biological Process GO:0007218; neuropeptide signaling pathway; Biological Process GO:0016021; integral to membrane; Cellular Component GO:0016887; ATPase activity; Molecular Function GO:0017111; nucleoside-triphosphatase activity; Molecular Function GO:0030273; melanin-concentrati…	IPR001140; ABC transporter, transmembrane domain IPR003439; ABC transporter-like IPR003593; AAA+ ATPase domain IPR004047; Melanin-concentrating hormone 1 receptor IPR017940; ABC transporter, integral membrane type 1	K05032 ATP-binding cassette subfamily C (CFTR/MRP) member 8 | (RefSeq) ABCC8; ATP binding cassette subfamily C member 8	sp|Q09428|ABCC8_HUMAN	tr|E1BKR6|E1BKR6_BOVIN
BmuPB009445	0.8	0.92	1.61	4.38	3.27	GO:0005249; voltage-gated potassium channel activity; Molecular Function GO:0006813; potassium ion transport; Biological Process GO:0008076; voltage-gated potassium channel complex; Cellular Component GO:0015074; DNA integration; Biological Process	IPR001584; Integrase, catalytic core IPR004053; Potassium channel, voltage dependent, Kv1.6 IPR021869; Ribonuclease Zc3h12a-like	no KO assigned | (RefSeq) NYNRIN; NYN domain and retroviral integrase containing	sp|Q9P2P1|NYNRI_HUMAN	tr|L8HQU3|L8HQU3_BOSMU
BmuPB011771	0	0.09	1.47	3.74	3.22	GO:0005216; ion channel activity; Molecular Function GO:0006811; ion transport; Biological Process GO:0006814; sodium ion transport; Biological Process GO:0015655; alanine:sodium symporter activity; Molecular Function GO:0016020; membrane; Cellular Component GO:0032328; alanine transport; Biological Process GO:0055085; transmembrane transport; Biological Process	IPR001463; Sodium:alanine symporter IPR005821; Ion transport domain	K04851 voltage-dependent calcium channel L type alpha-1D | (RefSeq) CACNA1D; calcium voltage-gated channel subunit alpha1 D	sp|Q01668|CAC1D_HUMAN	tr|G3RWW5|G3RWW5_GORGO
BmuPB011389	0.77	0.43	1.59	4.09	3.16	GO:0005158; insulin receptor binding; Molecular Function GO:0005515; protein binding; Molecular Function GO:0005543; phospholipid binding; Molecular Function GO:0007186; G-protein coupled receptor signaling pathway; Biological Process GO:0016021; integral to membrane; Cellular Component GO:0038036; sphingosine-1-phosphate receptor activity; Molecular Function	IPR000980; SH2 domain IPR001849; Pleckstrin homology domain IPR002404; Insulin receptor substrate-1, PTB IPR004063; EDG-5 sphingosine 1-phosphate receptor	no KO assigned | (RefSeq) DOK3; docking protein 3	sp|Q7L591|DOK3_HUMAN	tr|E1BD53|E1BD53_BOVIN
BmuPB017020	2.75	0.6	1.7	4.67	2.98667	GO:0006508; proteolysis; Biological Process GO:0008233; peptidase activity; Molecular Function GO:0016020; membrane; Cellular Component GO:0016539; intein-mediated protein splicing; Biological Process	IPR002229; Blood group Rhesus C/E/D polypeptide IPR003137; Protease-associated domain, PA IPR006142; Intein IPR007365; Transferrin receptor-like, dimerisation domain IPR007484; Peptidase M28	K01301 N-acetylated-alpha-linked acidic dipeptidase [EC:3.4.17.21] | (RefSeq) NAALADL1; N-acetylated alpha-linked acidic dipeptidase like 1	sp|Q9UQQ1|NALDL_HUMAN	tr|A6QPB7|A6QPB7_BOVIN
BmuPB008525	22.99	0.67	4.81	12.33	2.84	GO:0007186; G-protein coupled receptor signaling pathway; Biological Process GO:0016021; integral to membrane; Cellular Component	IPR009126; Cholecystokinin receptor	no KO assigned | (RefSeq) TP53I11; tumor protein p53 inducible protein 11	sp|Q0VCQ8|P5I11_BOVIN	tr|L5KZ32|L5KZ32_PTEAL
BmuPB006825	1.87	0.77	3.48	4.76	2.72	GO:0005216; ion channel activity; Molecular Function GO:0005245; voltage-gated calcium channel activity; Molecular Function GO:0005891; voltage-gated calcium channel complex; Cellular Component GO:0006811; ion transport; Biological Process GO:0016020; membrane; Cellular Component GO:0055085; transmembrane transport; Biological Process GO:0070588; calcium ion transmembrane transport; Biological Pr…	IPR002077; Voltage-dependent calcium channel, alpha-1 subunit IPR005449; Voltage-dependent calcium channel, R-type, alpha-1 subunit IPR005821; Ion transport domain IPR014873; Voltage-dependent calcium channel, alpha-1 subunit, IQ domain	K04852 voltage-dependent calcium channel R type alpha-1E | (RefSeq) CACNA1E; voltage-dependent R-type calcium channel subunit alpha-1E	sp|Q15878|CAC1E_HUMAN	tr|L8I7L2|L8I7L2_BOSMU
BmuPB014528	25	2.15	23.5	19.45	2.56667	GO:0004983; neuropeptide Y receptor activity; Molecular Function GO:0007186; G-protein coupled receptor signaling pathway; Biological Process GO:0016021; integral to membrane; Cellular Component	IPR001358; Neuropeptide Y2 receptor IPR020864; Membrane attack complex component/perforin (MACPF) domain	no KO assigned | (RefSeq) BRINP1; BMP/retinoic acid inducible neural specific 1	sp|Q5E9L2|DBC1_BOVIN	tr|L8IVC2|L8IVC2_BOSMU
BmuPB009311	0.21	0.23	0.65	2.88	2.51667	GO:0006813; potassium ion transport; Biological Process GO:0015269; calcium-activated potassium channel activity; Molecular Function GO:0016020; membrane; Cellular Component	IPR003929; Potassium channel, calcium-activated, BK, alpha subunit IPR024839; GREB1	no KO assigned | (RefSeq) GREB1; growth regulation by estrogen in breast cancer 1	sp|Q4ZG55|GREB1_HUMAN	tr|E1B8U3|E1B8U3_BOVIN
BmuPB022320	1.21	3.77	0	4.16	2.5	GO:0005215; transporter activity; Molecular Function GO:0005515; protein binding; Molecular Function GO:0005886; plasma membrane; Cellular Component GO:0006955; immune response; Biological Process GO:0019882; antigen processing and presentation; Biological Process	IPR001039; MHC class I alpha chain, alpha1 alpha2 domains IPR001958; Tetracycline resistance protein, TetA/multidrug resistance protein MdtG IPR003597; Immunoglobulin C1-set IPR007110; Immunoglobulin-like domain	K06751 major histocompatibility complex, class I | (RefSeq) BOLA; non-classical MHC class I antigen	sp|P13752|HA1A_BOVIN	tr|Q3YFG4|Q3YFG4_BOVIN
BmuPB014097	0.36	0	0.19	2.68	2.49667	GO:0005267; potassium channel activity; Molecular Function GO:0016020; membrane; Cellular Component GO:0016021; integral to membrane; Cellular Component GO:0071805; potassium ion transmembrane transport; Biological Process	IPR003092; Two pore domain potassium channel, TASK family IPR003280; Two pore domain potassium channel IPR005407; Two pore domain potassium channel, TASK-3 IPR013099; Two pore domain potassium channel domain	K04919 potassium channel subfamily K member 9 | (RefSeq) KCNK9; potassium two pore domain channel subfamily K member 9	sp|Q9NPC2|KCNK9_HUMAN	tr|G3N1D1|G3N1D1_BOVIN
BmuPB003203	0.88	0.62	0.9	3.23	2.43	GO:0003774; motor activity; Molecular Function GO:0005515; protein binding; Molecular Function GO:0005524; ATP binding; Molecular Function GO:0015232; heme transporter activity; Molecular Function GO:0015886; heme transport; Biological Process GO:0016020; membrane; Cellular Component GO:0016459; myosin complex; Cellular Component GO:0017004; cytochrome complex assembly; Biological Process	IPR000048; IQ motif, EF-hand binding site IPR001609; Myosin head, motor domain IPR002928; Myosin tail IPR003569; Cytochrome c-type biogenesis protein CcbS IPR004009; Myosin, N-terminal, SH3-like IPR015650; Myosin class 1/2/3/4/7/8/13/15	K10352 myosin heavy chain | (RefSeq) MYH3; myosin-3	sp|P11055|MYH3_HUMAN	tr|A6QPA6|A6QPA6_BOVIN
BmuPB005740	16.32	2.17	13.94	13.18	2.37	GO:0004674; protein serine/threonine kinase activity; Molecular Function GO:0005515; protein binding; Molecular Function GO:0006468; protein phosphorylation; Biological Process	IPR001452; Src homology-3 domain IPR003547; Serine/threonine protein kinase, yersinia-type	no KO assigned | (RefSeq) SH3D21, C3H1orf113; SH3 domain containing 21	sp|A4FU49|SH321_HUMAN	tr|F1MWB6|F1MWB6_BOVIN
BmuPB005655	0.76	4.08	5.77	5.86	2.32333	-	IPR008636; Hook-related protein family	K16536 protein HOOK3 | (RefSeq) HOOK3; hook microtubule tethering protein 3	sp|Q86VS8|HOOK3_HUMAN	tr|E1B7Q0|E1B7Q0_BOVIN
BmuPB005025	0	0	0.9	2.58	2.28	GO:0003677; DNA binding; Molecular Function GO:0003700; sequence-specific DNA binding transcription factor activity; Molecular Function GO:0004879; ligand-activated sequence-specific DNA binding RNA polymerase II transcription factor activity; Molecular Function GO:0005634; nucleus; Cellular Component GO:0006355; regulation of transcription, DNA-dependent; Biological Process GO:0043565; sequence-…	IPR001356; Homeobox domain IPR003070; Orphan nuclear receptor IPR003350; Homeodomain protein CUT	K08026 one cut domain, family member 1, hepatocyte nuclear factor 6 | (RefSeq) ONECUT1, HNF-6a; one cut homeobox 1	sp|Q9UBC0|HNF6_HUMAN	tr|L8HS09|L8HS09_BOSMU
BmuPB009908	0	0.56	0.82	2.53	2.07	GO:0004930; G-protein coupled receptor activity; Molecular Function GO:0005337; nucleoside transmembrane transporter activity; Molecular Function GO:0006810; transport; Biological Process GO:0007186; G-protein coupled receptor signaling pathway; Biological Process GO:0016021; integral to membrane; Cellular Component	IPR000276; G protein-coupled receptor, rhodopsin-like IPR002259; Equilibrative nucleoside transporter IPR008365; Prostanoid receptor IPR017452; GPCR, rhodopsin-like, 7TM	K04264 thromboxane A2 receptor | (RefSeq) TBXA2R; thromboxane A2 receptor	sp|Q95125|TA2R_BOVIN	tr|L8IL25|L8IL25_BOSMU
BmuPB012985	0.27	1.58	0.82	2.96	2.07	GO:0003700; sequence-specific DNA binding transcription factor activity; Molecular Function GO:0005634; nucleus; Cellular Component GO:0006355; regulation of transcription, DNA-dependent; Biological Process GO:0043565; sequence-specific DNA binding; Molecular Function	IPR000327; POU-specific IPR000972; Octamer-binding transcription factor IPR001356; Homeobox domain IPR013847; POU domain IPR020479; Homeodomain, metazoa	K09364 POU domain transcription factor, class 2 | (RefSeq) POU2F1; POU class 2 homeobox 1	sp|Q29076|PO2F1_PIG	tr|F1MMF9|F1MMF9_BOVIN
BmuPB012962	0	0.23	4.63	3.68	2.06	GO:0008152; metabolic process; Biological Process GO:0016407; acetyltransferase activity; Molecular Function	IPR001447; Arylamine N-acetyltransferase	no KO assigned | (RefSeq) UBAC2; UBA domain containing 2	sp|Q8R1K1|UBAC2_MOUSE	tr|L8IBP5|L8IBP5_BOSMU
BmuPB000154	0.87	0.12	1.79	2.67	1.74333	GO:0004888; transmembrane signaling receptor activity; Molecular Function GO:0004930; G-protein coupled receptor activity; Molecular Function GO:0006814; sodium ion transport; Biological Process GO:0007166; cell surface receptor signaling pathway; Biological Process GO:0007186; G-protein coupled receptor signaling pathway; Biological Process GO:0015655; alanine:sodium symporter activity; Molecula…	IPR000832; GPCR, family 2, secretin-like IPR001463; Sodium:alanine symporter IPR001879; GPCR, family 2, extracellular hormone receptor domain IPR017981; GPCR, family 2-like	K04586 parathyroid hormone receptor 2 | (RefSeq) PTH2R; parathyroid hormone 2 receptor	sp|P49190|PTH2R_HUMAN	tr|L8J1I6|L8J1I6_BOSMU
BmuPB001522	0.86	0.3	1.55	2.64	1.73667	GO:0003824; catalytic activity; Molecular Function GO:0008036; diuretic hormone receptor activity; Molecular Function GO:0008152; metabolic process; Biological Process GO:0016020; membrane; Cellular Component	IPR000953; Chromo domain/shadow IPR001753; Crotonase superfamily IPR002001; GPCR, family 2, diuretic hormone receptor IPR017984; Chromo domain subgroup IPR023780; Chromo domain	K00653 chromodomain protein Y [EC:2.3.1.48] | (RefSeq) CDYL2; chromodomain Y-like 2	sp|Q8N8U2|CDYL2_HUMAN	tr|F1MER1|F1MER1_BOVIN
BmuPB004324	0.44	0.49	1.48	2.48	1.67667	GO:0000166; nucleotide binding; Molecular Function GO:0005524; ATP binding; Molecular Function GO:0006810; transport; Biological Process GO:0016021; integral to membrane; Cellular Component GO:0016887; ATPase activity; Molecular Function GO:0017111; nucleoside-triphosphatase activity; Molecular Function GO:0042626; ATPase activity, coupled to transmembrane movement of substances; Molecular Functi…	IPR001140; ABC transporter, transmembrane domain IPR003004; GspF/PilC family IPR003439; ABC transporter-like IPR003593; AAA+ ATPase domain IPR017940; ABC transporter, integral membrane type 1	K05665 ATP-binding cassette, subfamily C (CFTR/MRP), member 1 | (RefSeq) ABCC1; ATP binding cassette subfamily C member 1	sp|Q8HXQ5|MRP1_BOVIN	tr|F1MY01|F1MY01_BOVIN
BmuPB014855	2.24	0.11	0.85	2.72	1.65333	GO:0005267; potassium channel activity; Molecular Function GO:0005515; protein binding; Molecular Function GO:0016021; integral to membrane; Cellular Component GO:0071805; potassium ion transmembrane transport; Biological Process	IPR000884; Thrombospondin, type 1 repeat IPR003598; Immunoglobulin subtype 2 IPR003599; Immunoglobulin subtype IPR005410; Two pore domain potassium channel, THIK IPR007110; Immunoglobulin-like domain IPR025155; WxxW domain	no KO assigned | (RefSeq) CILP2; cartilage intermediate layer protein 2	sp|Q8IUL8|CILP2_HUMAN	tr|E1BKL4|E1BKL4_BOVIN
BmuPB003164	0.74	0.11	1.71	2.47	1.61667	GO:0004383; guanylate cyclase activity; Molecular Function GO:0004672; protein kinase activity; Molecular Function GO:0004713; protein tyrosine kinase activity; Molecular Function GO:0005249; voltage-gated potassium channel activity; Molecular Function GO:0005524; ATP binding; Molecular Function GO:0006182; cGMP biosynthetic process; Biological Process GO:0006468; protein phosphorylation; Biologi…	IPR000719; Protein kinase domain IPR001054; Adenylyl cyclase class-3/4/guanylyl cyclase IPR001245; Serine-threonine/tyrosine-protein kinase catalytic domain IPR001828; Extracellular ligand-binding receptor IPR002290; Serine/threonine- / dual specificity protein kinase, catalytic domain IPR004053; Potassium channel, voltage dependent, Kv1.6 IPR011645; Haem NO binding associated IPR020635; Tyrosine…	K12321 guanylate cyclase 2D/E [EC:4.6.1.2] | (RefSeq) GUCY2D; guanylate cyclase 2D, retinal	sp|P55203|GUC2D_BOVIN	tr|F1MY40|F1MY40_BOVIN
BmuPB008534	0	0.09	0.39	1.75	1.59	GO:0007049; cell cycle; Biological Process GO:0016538; cyclin-dependent protein serine/threonine kinase regulator activity; Molecular Function GO:0016757; transferase activity, transferring glycosyl groups; Molecular Function	IPR000789; Cyclin-dependent kinase, regulatory subunit IPR002495; Glycosyl transferase, family 8 IPR020478; AT hook-like	K09668 glycosyltransferase-like protein LARGE [EC:2.4.2.- 2.4.1.-] | (RefSeq) LARGE2; LARGE xylosyl- and glucuronyltransferase 2	sp|Q8N3Y3|LARG2_HUMAN	tr|E1BHU3|E1BHU3_BOVIN
BmuPB018133	26.44	0.14	1.98	11.01	1.49	GO:0005149; interleukin-1 receptor binding; Molecular Function GO:0005576; extracellular region; Cellular Component GO:0006954; inflammatory response; Biological Process GO:0006955; immune response; Biological Process GO:0008440; inositol-1,4,5-trisphosphate 3-kinase activity; Molecular Function	IPR003295; Interleukin-1, alpha IL1A IPR005522; Inositol polyphosphate kinase	K00911 1D-myo-inositol-triphosphate 3-kinase [EC:2.7.1.127] | (RefSeq) ITPKA; inositol-trisphosphate 3-kinase A	sp|P23677|IP3KA_HUMAN	tr|A4FV33|A4FV33_BOVIN
BmuPB006058	115.03	9.12	28.46	52.31	1.44	GO:0001505; regulation of neurotransmitter levels; Biological Process GO:0004969; histamine receptor activity; Molecular Function GO:0005086; ARF guanyl-nucleotide exchange factor activity; Molecular Function GO:0005515; protein binding; Molecular Function GO:0005543; phospholipid binding; Molecular Function GO:0007186; G-protein coupled receptor signaling pathway; Biological Process GO:0016021; …	IPR000904; SEC7-like IPR001849; Pleckstrin homology domain IPR003980; Histamine H3 receptor	K12494 PH and SEC7 domain-containing protein | (RefSeq) PSD; pleckstrin and Sec7 domain containing	sp|F1MUS9|PSD1_BOVIN	tr|G1P6Q5|G1P6Q5_MYOLU
BmuPB002706	21.8	3.04	18.88	15.98	1.40667	GO:0004930; G-protein coupled receptor activity; Molecular Function GO:0007186; G-protein coupled receptor signaling pathway; Biological Process GO:0016020; membrane; Cellular Component GO:0016021; integral to membrane; Cellular Component	IPR000276; G protein-coupled receptor, rhodopsin-like IPR002229; Blood group Rhesus C/E/D polypeptide IPR017452; GPCR, rhodopsin-like, 7TM	K04315 G protein-coupled receptor 12 | (RefSeq) GPR12; G protein-coupled receptor 12	sp|P47775|GPR12_HUMAN	tr|L8I6G3|L8I6G3_BOSMU
BmuPB018397	0.35	1.54	2.42	2.82	1.38333	GO:0003677; DNA binding; Molecular Function GO:0004879; ligand-activated sequence-specific DNA binding RNA polymerase II transcription factor activity; Molecular Function GO:0005216; ion channel activity; Molecular Function GO:0005634; nucleus; Cellular Component GO:0006355; regulation of transcription, DNA-dependent; Biological Process GO:0006811; ion transport; Biological Process GO:0016020; me…	IPR000595; Cyclic nucleotide-binding domain IPR003071; Orphan nuclear receptor, HMR type IPR005821; Ion transport domain IPR013621; Ion transport N-terminal	K04956 hyperpolarization activated cyclic nucleotide-gated potassium channel 3 | (RefSeq) HCN3; hyperpolarization activated cyclic nucleotide gated potassium channel 3	sp|O88705|HCN3_MOUSE	tr|E1BL87|E1BL87_BOVIN
BmuPB014121	1.16	8.64	11.91	8.51	1.27333	GO:0005249; voltage-gated potassium channel activity; Molecular Function GO:0006813; potassium ion transport; Biological Process GO:0007165; signal transduction; Biological Process GO:0016020; membrane; Cellular Component	IPR000159; Ras-association IPR005425; Potassium channel, voltage-dependent, beta subunit, KCNE2 IPR011524; SARAH domain	K09852 Ras association domain-containing protein 3 | (RefSeq) RASSF3; Ras association domain family member 3	sp|Q86WH2|RASF3_HUMAN	tr|L8I4N3|L8I4N3_BOSMU
BmuPB010898	0.23	0.3	1.56	1.9	1.20333	GO:0016020; membrane; Cellular Component	IPR002229; Blood group Rhesus C/E/D polypeptide	K09407 forkhead box protein N | (RefSeq) FOXN3; forkhead box N3	sp|Q33BP8|FOXN3_PIG	tr|F1SDA9|F1SDA9_PIG
BmuPB006115	45.82	5.14	17.32	23.96	1.2	GO:0004339; glucan 1,4-alpha-glucosidase activity; Molecular Function GO:0005509; calcium ion binding; Molecular Function GO:0005976; polysaccharide metabolic process; Biological Process	IPR000165; Glucoamylase IPR001881; EGF-like calcium-binding domain IPR011519; ASPIC/UnbV IPR027039; Cartilage acidic protein 1	no KO assigned | (RefSeq) CRTAC1; cartilage acidic protein 1	sp|Q9NQ79|CRAC1_HUMAN	tr|G7N0V3|G7N0V3_MACMU
BmuPB002587	1.25	0	4.38	2.94	1.06333	GO:0005634; nucleus; Cellular Component GO:0006511; ubiquitin-dependent protein catabolic process; Biological Process GO:0007275; multicellular organismal development; Biological Process GO:0015232; heme transporter activity; Molecular Function GO:0015886; heme transport; Biological Process GO:0016020; membrane; Cellular Component GO:0017004; cytochrome complex assembly; Biological Process	IPR003569; Cytochrome c-type biogenesis protein CcbS IPR004162; Seven-in-absentia protein, sina IPR018121; Seven-in-absentia protein, TRAF-like domain	no KO assigned | (RefSeq) SIAH3; siah E3 ubiquitin protein ligase family member 3	sp|Q8IW03|SIAH3_HUMAN	tr|L8IKK2|L8IKK2_BOSMU
BmuPB012295	0.33	0	1.01	1.5	1.05333	GO:0005515; protein binding; Molecular Function GO:0006935; chemotaxis; Biological Process GO:0006954; inflammatory response; Biological Process GO:0006955; immune response; Biological Process GO:0007186; G-protein coupled receptor signaling pathway; Biological Process GO:0016021; integral to membrane; Cellular Component GO:0016493; C-C chemokine receptor activity; Molecular Function	IPR001680; WD40 repeat IPR001718; CC chemokine receptor 7 IPR017986; WD40-repeat-containing domain IPR020472; G-protein beta WD-40 repeat	no KO assigned | (RefSeq) EML6; echinoderm microtubule associated protein like 6	sp|Q5SQM0|EMAL6_MOUSE	tr|G7PM80|G7PM80_MACFA
BmuPB008804	0	0	0.74	1.27	1.02333	GO:0004672; protein kinase activity; Molecular Function GO:0005524; ATP binding; Molecular Function GO:0006468; protein phosphorylation; Biological Process GO:0035556; intracellular signal transduction; Biological Process	IPR000719; Protein kinase domain IPR001245; Serine-threonine/tyrosine-protein kinase catalytic domain IPR002219; Protein kinase C-like, phorbol ester/diacylglycerol binding IPR025561; Kinase suppressor of RAS, SAM-like domain	K18529 kinase suppressor of Ras 2 [EC:2.7.11.1] | (RefSeq) KSR2; kinase suppressor of ras 2	sp|Q6VAB6|KSR2_HUMAN	tr|F1MF36|F1MF36_BOVIN
BmuPB011194	1.19	0.84	0	1.61	0.933333	GO:0005337; nucleoside transmembrane transporter activity; Molecular Function GO:0005515; protein binding; Molecular Function GO:0006810; transport; Biological Process GO:0016021; integral to membrane; Cellular Component	IPR002110; Ankyrin repeat IPR002259; Equilibrative nucleoside transporter	no KO assigned | (RefSeq) TCAF2; TRPM8 channel associated factor 2	sp|A6QLU7|F115C_BOVIN	tr|L8J2P3|L8J2P3_BOSMU
BmuPB006020	2.23	0.16	2.01	2.3	0.833333	GO:0000786; nucleosome; Cellular Component GO:0003677; DNA binding; Molecular Function GO:0005634; nucleus; Cellular Component GO:0006334; nucleosome assembly; Biological Process GO:0016021; integral to membrane; Cellular Component	IPR000601; PKD domain IPR002119; Histone H2A IPR006581; VPS10	no KO assigned | (RefSeq) SORCS3; sortilin related VPS10 domain containing receptor 3	sp|Q9UPU3|SORC3_HUMAN	tr|M3YZC5|M3YZC5_MUSPF
BmuPB004785	0.15	0.61	3.48	2.22	0.806667	GO:0005509; calcium ion binding; Molecular Function GO:0005515; protein binding; Molecular Function	IPR000742; Epidermal growth factor-like domain IPR001881; EGF-like calcium-binding domain IPR017878; TB domain	K08023 latent transforming growth factor beta binding protein 2/3/4 | (RefSeq) LTBP2; latent transforming growth factor beta binding protein 2	sp|Q28019|LTBP2_BOVIN	tr|F1MF86|F1MF86_BOVIN
BmuPB002899	94.39	8.69	91.03	65.39	0.686667	GO:0016533; cyclin-dependent protein kinase 5 holoenzyme complex; Cellular Component GO:0016534; cyclin-dependent protein kinase 5 activator activity; Molecular Function	IPR004944; Cyclin-dependent kinase 5 activator	K11716 cyclin-dependent kinase 5 activator 1 | (RefSeq) CDK5R1; cyclin dependent kinase 5 regulatory subunit 1	sp|Q28199|CD5R1_BOVIN	tr|L8IKQ5|L8IKQ5_BOSMU
BmuPB015734	0.07	0.07	0.29	0.8	0.656667	GO:0004222; metalloendopeptidase activity; Molecular Function GO:0006508; proteolysis; Biological Process GO:0008270; zinc ion binding; Molecular Function GO:0031012; extracellular matrix; Cellular Component	IPR000841; Peptidase M23A, B-lytic metalloendopeptidase IPR000884; Thrombospondin, type 1 repeat IPR001590; Peptidase M12B, ADAM/reprolysin IPR002870; Peptidase M12B, propeptide IPR006586; ADAM, cysteine-rich IPR010294; ADAM-TS Spacer 1	K08620 a disintegrin and metalloproteinase with thrombospondin motifs 5 [EC:3.4.24.-] | (RefSeq) ADAMTS5; ADAM metallopeptidase with thrombospondin type 1 motif 5	sp|Q9UNA0|ATS5_HUMAN	tr|F1MRZ2|F1MRZ2_BOVIN
BmuPB006393	36.83	1.64	8.02	16.14	0.643333	GO:0004601; peroxidase activity; Molecular Function GO:0006979; response to oxidative stress; Biological Process GO:0020037; heme binding; Molecular Function GO:0046872; metal ion binding; Molecular Function GO:0055114; oxidation-reduction process; Biological Process	IPR001621; Fungal ligninase IPR007087; Zinc finger, C2H2 IPR015880; Zinc finger, C2H2-like IPR021839; Protein of unknown function DUF3432 IPR021849; Protein of unknown function DUF3446	K09203 early growth response protein 1 | (RefSeq) EGR1; early growth response 1	sp|Q29W20|EGR1_BOVIN	tr|Q17QJ4|Q17QJ4_BOVIN
BmuPB018234	0.79	0	0.06	0	-0.283333	GO:0003723; RNA binding; Molecular Function GO:0003964; RNA-directed DNA polymerase activity; Molecular Function GO:0004952; dopamine neurotransmitter receptor activity; Molecular Function GO:0005887; integral to plasma membrane; Cellular Component GO:0006278; RNA-dependent DNA replication; Biological Process GO:0007195; adenylate cyclase-inhibiting dopamine receptor signaling pathway; Biological…	IPR000477; Reverse transcriptase IPR001620; Dopamine D3 receptor IPR020478; AT hook-like IPR021891; Telomerase ribonucleoprotein complex - RNA-binding domain	K11126 telomerase reverse transcriptase [EC:2.7.7.49] | (RefSeq) TERT; telomerase reverse transcriptase	sp|Q27ID4|TERT_BOVIN	tr|F1MXC3|F1MXC3_BOVIN
BmuPB010645	1	0.21	0	0	-0.403333	GO:0005515; protein binding; Molecular Function GO:0015232; heme transporter activity; Molecular Function GO:0015886; heme transport; Biological Process GO:0016020; membrane; Cellular Component GO:0017004; cytochrome complex assembly; Biological Process	IPR000225; Armadillo IPR003569; Cytochrome c-type biogenesis protein CcbS	K10387 plakophilin 1 | (RefSeq) PKP1; plakophilin 1	sp|Q28161|PKP1_BOVIN	tr|G3N156|G3N156_BOVIN
BmuPB015244	1.35	0.43	0.34	0.25	-0.456667	GO:0005216; ion channel activity; Molecular Function GO:0005220; inositol 1,4,5-trisphosphate-sensitive calcium-release channel activity; Molecular Function GO:0005262; calcium channel activity; Molecular Function GO:0005783; endoplasmic reticulum; Cellular Component GO:0006811; ion transport; Biological Process GO:0006816; calcium ion transport; Biological Process GO:0016020; membrane; Cellular …	IPR000493; Inositol 1,4,5-trisphosphate-binding protein receptor IPR000699; Intracellular calcium-release channel IPR005821; Ion transport domain IPR013662; RyR/IP3R Homology associated domain IPR014821; Inositol 1,4,5-trisphosphate/ryanodine receptor IPR015925; Ryanodine receptor-related IPR016093; MIR motif	K04960 inositol 1,4,5-triphosphate receptor type 3 | (RefSeq) ITPR3; inositol 1,4,5-trisphosphate receptor type 3	sp|Q8WN95|ITPR3_BOVIN	tr|E1BKE7|E1BKE7_BOVIN
BmuPB017064	1.56	0	0	0	-0.52	GO:0000785; chromatin; Cellular Component GO:0003677; DNA binding; Molecular Function GO:0005634; nucleus; Cellular Component GO:0006355; regulation of transcription, DNA-dependent; Biological Process	IPR000116; High mobility group, HMG-I/HMG-Y	no KO assigned | (RefSeq) TSGA10IP; testis specific 10 interacting protein	sp|A5D7I0|T10IP_BOVIN	tr|L8INB0|L8INB0_BOSMU
BmuPB016108	0.42	1.4	0.17	0	-0.663333	GO:0005044; scavenger receptor activity; Molecular Function GO:0006810; transport; Biological Process GO:0006955; immune response; Biological Process GO:0015288; porin activity; Molecular Function GO:0016020; membrane; Cellular Component GO:0030247; polysaccharide binding; Molecular Function	IPR000436; Sushi/SCR/CCP IPR001212; Somatomedin B domain IPR001846; von Willebrand factor, type D domain IPR002299; Porin, Neisseria sp. type IPR005533; AMOP IPR020436; Somatomedin B, chordata	no KO assigned | (RefSeq) SUSD2; sushi domain containing 2	sp|Q9UGT4|SUSD2_HUMAN	tr|F1MSE7|F1MSE7_BOVIN
BmuPB009093	1.71	0.42	0	0	-0.71	GO:0004994; somatostatin receptor activity; Molecular Function GO:0007186; G-protein coupled receptor signaling pathway; Biological Process GO:0008285; negative regulation of cell proliferation; Biological Process GO:0016021; integral to membrane; Cellular Component	IPR001116; Somatostatin receptor 1 IPR002018; Carboxylesterase, type B	K12298 bile salt-stimulated lipase [EC:3.1.1.3 3.1.1.13] | (RefSeq) CEL; carboxyl ester lipase	sp|P30122|CEL_BOVIN	tr|Q58DG4|Q58DG4_BOVIN
BmuPB003380	4.09	2.29	31	11.75	-0.71	GO:0016020; membrane; Cellular Component	IPR002165; Plexin IPR003659; Plexin/semaphorin/integrin	no KO assigned | (RefSeq) PLXDC1; plexin domain containing 1	sp|Q8IUK5|PLDX1_HUMAN	tr|A6H734|A6H734_BOVIN
BmuPB016908	0.16	1.93	0.16	0	-0.75	GO:0004601; peroxidase activity; Molecular Function GO:0006979; response to oxidative stress; Biological Process GO:0020037; heme binding; Molecular Function GO:0055114; oxidation-reduction process; Biological Process	IPR002016; Haem peroxidase, plant/fungal/bacterial	K17571 protein phosphatase 1 regulatory subunit 32 | (RefSeq) PPP1R32; protein phosphatase 1 regulatory subunit 32	sp|Q2T9T0|PPR32_BOVIN	tr|L8HQ62|L8HQ62_BOSMU
BmuPB021251	2.06	0.26	0.29	0.09	-0.78	GO:0000786; nucleosome; Cellular Component GO:0003677; DNA binding; Molecular Function GO:0003779; actin binding; Molecular Function GO:0005523; tropomyosin binding; Molecular Function GO:0005856; cytoskeleton; Cellular Component GO:0006334; nucleosome assembly; Biological Process	IPR003124; WH2 domain IPR004934; Tropomodulin IPR005819; Histone H5	no KO assigned | (RefSeq) LMOD1; leiomodin 1	sp|P29536|LMOD1_HUMAN	tr|A4IFK3|A4IFK3_BOVIN
BmuPB013082	0.67	1.42	0.35	0	-0.813333	-	IPR009149; BR22	no KO assigned | (RefSeq) CFAP45, CCDC19; cilia and flagella associated protein 45	sp|Q9UL16|CCD19_HUMAN	tr|Q32LN4|Q32LN4_BOVIN
BmuPB005565	0	2.46	0	0	-0.82	GO:0005515; protein binding; Molecular Function GO:0006811; ion transport; Biological Process GO:0016021; integral to membrane; Cellular Component	IPR005036; Putative phosphatase regulatory subunit IPR006028; Gamma-aminobutyric acid A receptor	K07189 protein phosphatase 1 regulatory subunit 3A/B/C/D/E | (RefSeq) PPP1R3B; protein phosphatase 1 regulatory subunit 3B	sp|A6QNP3|PPR3B_BOVIN	tr|L8HZE4|L8HZE4_BOSMU
BmuPB012685	1.01	2.12	0.61	0.41	-0.836667	GO:0003677; DNA binding; Molecular Function GO:0005509; calcium ion binding; Molecular Function GO:0005515; protein binding; Molecular Function GO:0005524; ATP binding; Molecular Function GO:0005576; extracellular region; Cellular Component GO:0005634; nucleus; Cellular Component GO:0006355; regulation of transcription, DNA-dependent; Biological Process GO:0007155; cell adhesion; Biological Proce…	IPR000040; Acute myeloid leukemia 1 protein (AML1)/Runt IPR000742; Epidermal growth factor-like domain IPR000800; Notch domain IPR000884; Thrombospondin, type 1 repeat IPR001007; von Willebrand factor, type C IPR001881; EGF-like calcium-binding domain IPR003367; Thrombospondin, type 3-like repeat IPR008859; Thrombospondin, C-terminal IPR015455; Thrombospondin, type 2 IPR017897; Thrombospondin, ty…	K04659 thrombospondin 2/3/4/5 | (RefSeq) THBS2, TMEM200A, TSP-2; thrombospondin 2	sp|Q95116|TSP2_BOVIN	tr|F1N1W3|F1N1W3_BOVIN
BmuPB018612	2.3	0.15	0.17	0	-0.873333	GO:0004871; signal transducer activity; Molecular Function GO:0005861; troponin complex; Cellular Component GO:0006937; regulation of muscle contraction; Biological Process GO:0006942; regulation of striated muscle contraction; Biological Process GO:0007165; signal transduction; Biological Process	IPR001978; Troponin IPR002211; Lymphocyte-specific protein IPR027707; Troponin T IPR027708; Troponin T, fast skeletal muscle	K12046 troponin T, fast skeletal muscle | (RefSeq) TNNT3; troponin T3, fast skeletal type	sp|Q8MKI3|TNNT3_BOVIN	tr|Q8MKH9|Q8MKH9_BOVIN
BmuPB016397	2.67	0	0	0	-0.89	GO:0000976; transcription regulatory region sequence-specific DNA binding; Molecular Function GO:0003700; sequence-specific DNA binding transcription factor activity; Molecular Function GO:0006355; regulation of transcription, DNA-dependent; Biological Process GO:0043565; sequence-specific DNA binding; Molecular Function	IPR000047; Helix-turn-helix motif IPR001356; Homeobox domain IPR013847; POU domain IPR020479; Homeodomain, metazoa IPR022135; Distal-less-like homeobox protein, N-terminal domain	K18488 homeobox protein DLX2 | (RefSeq) DLX2; distal-less homeobox 2	sp|Q07687|DLX2_HUMAN	tr|E1BCF7|E1BCF7_BOVIN
BmuPB003342	0	2.69	0	0	-0.896667	GO:0000976; transcription regulatory region sequence-specific DNA binding; Molecular Function GO:0003700; sequence-specific DNA binding transcription factor activity; Molecular Function GO:0006355; regulation of transcription, DNA-dependent; Biological Process GO:0043565; sequence-specific DNA binding; Molecular Function	IPR000047; Helix-turn-helix motif IPR001356; Homeobox domain IPR013847; POU domain IPR020478; AT hook-like IPR020479; Homeodomain, metazoa	K09304 homeobox protein HoxA/B/C/D4 | (RefSeq) HOXB4; homeobox B4	sp|Q08DG5|HXB4_BOVIN	tr|M3YV40|M3YV40_MUSPF
BmuPB009477	2.01	1.01	0.45	0.16	-0.996667	GO:0003774; motor activity; Molecular Function GO:0005515; protein binding; Molecular Function GO:0005524; ATP binding; Molecular Function GO:0015232; heme transporter activity; Molecular Function GO:0015886; heme transport; Biological Process GO:0016020; membrane; Cellular Component GO:0016459; myosin complex; Cellular Component GO:0017004; cytochrome complex assembly; Biological Process	IPR000048; IQ motif, EF-hand binding site IPR001609; Myosin head, motor domain IPR002928; Myosin tail IPR003569; Cytochrome c-type biogenesis protein CcbS IPR004009; Myosin, N-terminal, SH3-like	K17751 myosin heavy chain 6/7 | (RefSeq) MYH7; myosin heavy chain 7	sp|Q02566|MYH6_MOUSE	tr|L9L235|L9L235_TUPCH
BmuPB018605	2.91	0.13	0	0	-1.01333	GO:0004497; monooxygenase activity; Molecular Function GO:0004511; tyrosine 3-monooxygenase activity; Molecular Function GO:0005506; iron ion binding; Molecular Function GO:0005833; hemoglobin complex; Cellular Component GO:0009072; aromatic amino acid family metabolic process; Biological Process GO:0015671; oxygen transport; Biological Process GO:0016714; oxidoreductase activity, acting on paire…	IPR001273; Aromatic amino acid hydroxylase IPR002340; Haemoglobin, zeta IPR019774; Aromatic amino acid hydroxylase, C-terminal IPR021164; Tyrosine hydroxylase, conserved site	K00501 tyrosine 3-monooxygenase [EC:1.14.16.2] | (RefSeq) TH; tyrosine hydroxylase	sp|P17289|TY3H_BOVIN	tr|F1N5V3|F1N5V3_BOVIN
BmuPB014981	0.47	2.83	0.83	0.33	-1.04667	GO:0005096; GTPase activator activity; Molecular Function GO:0005622; intracellular; Cellular Component GO:0051056; regulation of small GTPase mediated signal transduction; Biological Process	IPR000533; Tropomyosin IPR001936; Ras GTPase-activating protein IPR020478; AT hook-like	K17634 RAS protein activator-like 3 | (RefSeq) RASAL3; RAS protein activator like 3	sp|A6QQ91|RASL3_BOVIN	tr|E2R338|E2R338_CANFA
BmuPB011702	0.18	4.11	0	0.36	-1.07	GO:0003924; GTPase activity; Molecular Function GO:0004871; signal transducer activity; Molecular Function GO:0005525; GTP binding; Molecular Function GO:0006184; GTP catabolic process; Biological Process GO:0007186; G-protein coupled receptor signaling pathway; Biological Process GO:0019001; guanyl nucleotide binding; Molecular Function GO:0031683; G-protein beta/gamma-subunit complex binding; M…	IPR001019; Guanine nucleotide binding protein (G-protein), alpha subunit IPR002976; Plant G-protein, alpha subunit	no KO assigned | (RefSeq) GNAT1; G protein subunit alpha transducin 1	sp|P04695|GNAT1_BOVIN	tr|L8IQW8|L8IQW8_BOSMU
BmuPB017312	0	0.29	3	0	-1.09667	GO:0000786; nucleosome; Cellular Component GO:0003677; DNA binding; Molecular Function GO:0003700; sequence-specific DNA binding transcription factor activity; Molecular Function GO:0006334; nucleosome assembly; Biological Process GO:0006355; regulation of transcription, DNA-dependent; Biological Process GO:0008270; zinc ion binding; Molecular Function GO:0043565; sequence-specific DNA binding; M…	IPR000679; Zinc finger, GATA-type IPR005819; Histone H5	K17895 GATA-binding protein 3 | (RefSeq) GATA3; GATA binding protein 3	sp|Q08DV0|GATA3_BOVIN	tr|L8IJ31|L8IJ31_BOSMU
BmuPB008540	3.27	0	0.13	0	-1.13333	GO:0004930; G-protein coupled receptor activity; Molecular Function GO:0005887; integral to plasma membrane; Cellular Component GO:0007186; G-protein coupled receptor signaling pathway; Biological Process GO:0016021; integral to membrane; Cellular Component GO:0016907; G-protein coupled acetylcholine receptor activity; Molecular Function GO:0040012; regulation of locomotion; Biological Process	IPR000276; G protein-coupled receptor, rhodopsin-like IPR001432; Muscarinic acetylcholine receptor M4 IPR017452; GPCR, rhodopsin-like, 7TM	K04132 muscarinic acetylcholine receptor M4 | (RefSeq) CHRM4; cholinergic receptor muscarinic 4	sp|P08173|ACM4_HUMAN	tr|L8ID32|L8ID32_BOSMU
BmuPB017523	1.71	2.22	0.2	0.19	-1.18667	GO:0004672; protein kinase activity; Molecular Function GO:0004713; protein tyrosine kinase activity; Molecular Function GO:0005524; ATP binding; Molecular Function GO:0006468; protein phosphorylation; Biological Process	IPR000533; Tropomyosin IPR000719; Protein kinase domain IPR001245; Serine-threonine/tyrosine-protein kinase catalytic domain IPR002290; Serine/threonine- / dual specificity protein kinase, catalytic domain IPR020635; Tyrosine-protein kinase, catalytic domain	K07211 inhibitor of nuclear factor kappa-B kinase subunit epsilon [EC:2.7.11.10] | (RefSeq) IKBKE; inhibitor of nuclear factor kappa B kinase subunit epsilon	sp|Q14164|IKKE_HUMAN	tr|Q29RL5|Q29RL5_BOVIN
BmuPB008356	3.95	0.61	1.34	0.75	-1.21667	GO:0005515; protein binding; Molecular Function	IPR000533; Tropomyosin IPR000742; Epidermal growth factor-like domain IPR002049; EGF-like, laminin IPR008211; Laminin, N-terminal IPR013015; Laminin IV IPR020454; Diacylglycerol/phorbol-ester binding	K05636 laminin, beta 1 | (RefSeq) LAMB1; laminin subunit beta 1	sp|P07942|LAMB1_HUMAN	tr|L8HLD8|L8HLD8_BOSMU
BmuPB000691	0.87	2.62	0.72	0.17	-1.23333	GO:0001505; regulation of neurotransmitter levels; Biological Process GO:0004969; histamine receptor activity; Molecular Function GO:0007186; G-protein coupled receptor signaling pathway; Biological Process GO:0016021; integral to membrane; Cellular Component	IPR003980; Histamine H3 receptor IPR009071; High mobility group box domain IPR021934; Sox C-terminal transactivation domain	K09270 transcription factor SOX7/8/10/18 (SOX group E/F) | (RefSeq) SOX18; SRY-box 18	sp|P43680|SOX18_MOUSE	tr|Q0VC26|Q0VC26_BOVIN
BmuPB011727	5.32	0.07	7.73	3.14	-1.23333	GO:0004601; peroxidase activity; Molecular Function GO:0004930; G-protein coupled receptor activity; Molecular Function GO:0006979; response to oxidative stress; Biological Process GO:0007186; G-protein coupled receptor signaling pathway; Biological Process GO:0016021; integral to membrane; Cellular Component GO:0020037; heme binding; Molecular Function GO:0055114; oxidation-reduction process; Bi…	IPR001621; Fungal ligninase IPR001828; Extracellular ligand-binding receptor IPR011500; GPCR, family 3, nine cysteines domain IPR017978; GPCR, family 3, C-terminal	K04605 metabotropic glutamate receptor 2/3 | (RefSeq) GRM2; glutamate metabotropic receptor 2	sp|Q14416|GRM2_HUMAN	tr|L8HP69|L8HP69_BOSMU
BmuPB015378	0.56	3.95	1.25	0.68	-1.24	GO:0004672; protein kinase activity; Molecular Function GO:0004713; protein tyrosine kinase activity; Molecular Function GO:0004908; interleukin-1 receptor activity; Molecular Function GO:0005515; protein binding; Molecular Function GO:0005524; ATP binding; Molecular Function GO:0006468; protein phosphorylation; Biological Process	IPR000719; Protein kinase domain IPR002290; Serine/threonine- / dual specificity protein kinase, catalytic domain IPR003598; Immunoglobulin subtype 2 IPR003599; Immunoglobulin subtype IPR003961; Fibronectin, type III IPR004074; Interleukin-1 receptor, type I/II IPR007110; Immunoglobulin-like domain IPR013098; Immunoglobulin I-set IPR020635; Tyrosine-protein kinase, catalytic domain IPR020675; Myo…	K00907 myosin-light-chain kinase [EC:2.7.11.18] | (RefSeq) MYLK; myosin light chain kinase	sp|Q15746|MYLK_HUMAN	tr|L8IRB0|L8IRB0_BOSMU
BmuPB006798	1.55	1.63	1.2	0.13	-1.33	GO:0003824; catalytic activity; Molecular Function GO:0004488; methylenetetrahydrofolate dehydrogenase (NADP+) activity; Molecular Function GO:0009396; folic acid-containing compound biosynthetic process; Biological Process GO:0048208; COPII vesicle coating; Biological Process GO:0055114; oxidation-reduction process; Biological Process	IPR000672; Tetrahydrofolate dehydrogenase/cyclohydrolase IPR024340; Sec16, central conserved domain IPR024880; COPII coat assembly protein, Sec16	K20353 COPII coat assembly protein SEC16 | (RefSeq) SEC16B; SEC16 homolog B, endoplasmic reticulum export factor	sp|Q75NY9|SC16B_BOVIN	tr|L8HXN0|L8HXN0_BOSMU
BmuPB018599	0.66	4.1	1.58	0.75	-1.36333	GO:0004938; alpha2-adrenergic receptor activity; Molecular Function GO:0005216; ion channel activity; Molecular Function GO:0005249; voltage-gated potassium channel activity; Molecular Function GO:0006811; ion transport; Biological Process GO:0006813; potassium ion transport; Biological Process GO:0006940; regulation of smooth muscle contraction; Biological Process GO:0007186; G-protein coupled r…	IPR000735; Alpha 2C adrenoceptor IPR003091; Voltage-dependent potassium channel IPR005821; Ion transport domain IPR005827; Potassium channel, voltage dependent, KCNQ1 IPR013821; Potassium channel, voltage dependent, KCNQ, C-terminal	K04926 potassium voltage-gated channel KQT-like subfamily member 1 | (RefSeq) KCNQ1; potassium voltage-gated channel subfamily Q member 1	sp|P97414|KCNQ1_MOUSE	tr|G1L5M3|G1L5M3_AILME
BmuPB011040	2.13	1.76	0.93	0.24	-1.36667	GO:0005576; extracellular region; Cellular Component GO:0008083; growth factor activity; Molecular Function GO:0040007; growth; Biological Process	IPR001111; Transforming growth factor-beta, N-terminal IPR001839; Transforming growth factor-beta, C-terminal IPR002405; Inhibin, alpha subunit IPR015615; Transforming growth factor-beta-related	K04667 inhibin, beta | (RefSeq) INHBA; inhibin beta A subunit	sp|P07995|INHBA_BOVIN	tr|F8SXW5|F8SXW5_CAPHI
BmuPB005989	1.21	2.58	1.36	0.32	-1.39667	GO:0004930; G-protein coupled receptor activity; Molecular Function GO:0007165; signal transduction; Biological Process GO:0016020; membrane; Cellular Component	IPR002913; START domain IPR006683; Thioesterase superfamily IPR008112; Relaxin receptor	K12417 acyl-CoA thioesteraes 11 [EC:3.1.2.-] | (RefSeq) ACOT11; acyl-CoA thioesterase 11	sp|Q8VHQ9|ACO11_MOUSE	tr|E1BMF5|E1BMF5_BOVIN
BmuPB007962	3.49	1.58	0.46	0.44	-1.40333	GO:0005149; interleukin-1 receptor binding; Molecular Function GO:0005576; extracellular region; Cellular Component GO:0006954; inflammatory response; Biological Process GO:0006955; immune response; Biological Process	IPR000772; Ricin B lectin domain IPR001173; Glycosyl transferase, family 2 IPR003295; Interleukin-1, alpha IL1A	K00710 polypeptide N-acetylgalactosaminyltransferase [EC:2.4.1.41] | (RefSeq) GALNT15, GALNTL2; polypeptide N-acetylgalactosaminyltransferase 15	sp|Q8N3T1|GLT15_HUMAN	tr|L5L126|L5L126_PTEAL
BmuPB017684	1.33	2.57	1.1	0.26	-1.40667	GO:0005515; protein binding; Molecular Function GO:0005524; ATP binding; Molecular Function	IPR000048; IQ motif, EF-hand binding site IPR000533; Tropomyosin IPR003959; ATPase, AAA-type, core	no KO assigned | (RefSeq) IQCA1; IQ motif containing with AAA domain 1	sp|Q9CUL5|IQCA1_MOUSE	tr|L8I8A3|L8I8A3_BOSMU
BmuPB016372	0	4.6	0.16	0.15	-1.43667	GO:0000976; transcription regulatory region sequence-specific DNA binding; Molecular Function GO:0003677; DNA binding; Molecular Function GO:0003700; sequence-specific DNA binding transcription factor activity; Molecular Function GO:0004879; ligand-activated sequence-specific DNA binding RNA polymerase II transcription factor activity; Molecular Function GO:0005634; nucleus; Cellular Component GO…	IPR000047; Helix-turn-helix motif IPR001356; Homeobox domain IPR003073; Orphan nuclear receptor, NURR type IPR013847; POU domain IPR020479; Homeodomain, metazoa IPR025281; Domain of unknown function DUF4074	K09303 homeobox protein HoxA/B/D3 | (RefSeq) HOXA3; homeobox A3	sp|Q08DG7|HXA3_BOVIN	tr|G3UHW7|G3UHW7_LOXAF
BmuPB015249	25.59	2.7	15.96	13.21	-1.54	GO:0005096; GTPase activator activity; Molecular Function GO:0005515; protein binding; Molecular Function GO:0005543; phospholipid binding; Molecular Function GO:0005622; intracellular; Cellular Component GO:0051056; regulation of small GTPase mediated signal transduction; Biological Process	IPR000008; C2 calcium-dependent membrane targeting IPR001849; Pleckstrin homology domain IPR001936; Ras GTPase-activating protein IPR021887; Protein of unknown function DUF3498	K17631 Ras/Rap GTPase-activating protein SynGAP | (RefSeq) SYNGAP1; synaptic Ras GTPase activating protein 1	sp|F6SEU4|SYGP1_MOUSE	tr|F1MBI8|F1MBI8_BOVIN
BmuPB002074	2.91	1.39	0.63	0	-1.64333	GO:0004995; tachykinin receptor activity; Molecular Function GO:0005198; structural molecule activity; Molecular Function GO:0005886; plasma membrane; Cellular Component GO:0007155; cell adhesion; Biological Process GO:0007186; G-protein coupled receptor signaling pathway; Biological Process GO:0016021; integral to membrane; Cellular Component GO:0031012; extracellular matrix; Cellular Component	IPR000913; Neurokinin NK2 receptor IPR001791; Laminin G domain IPR008160; Collagen triple helix repeat IPR010515; Collagenase NC10/endostatin	K08135 collagen, type XV, alpha | (RefSeq) COL15A1; collagen type XV alpha 1 chain	sp|P39059|COFA1_HUMAN	tr|F1MUC5|F1MUC5_BOVIN
BmuPB001965	0	5.36	0.45	0.22	-1.71667	GO:0004955; prostaglandin receptor activity; Molecular Function GO:0005509; calcium ion binding; Molecular Function GO:0005515; protein binding; Molecular Function GO:0007186; G-protein coupled receptor signaling pathway; Biological Process GO:0016021; integral to membrane; Cellular Component	IPR000742; Epidermal growth factor-like domain IPR001244; Prostaglandin DP receptor IPR001881; EGF-like calcium-binding domain IPR013032; EGF-like, conserved site	no KO assigned | (RefSeq) DLK1; delta like non-canonical Notch ligand 1	sp|Q09163|DLK1_MOUSE	tr|O46370|O46370_BOVIN
BmuPB015581	1.12	2.72	1.31	0	-1.71667	GO:0003700; sequence-specific DNA binding transcription factor activity; Molecular Function GO:0004995; tachykinin receptor activity; Molecular Function GO:0005515; protein binding; Molecular Function GO:0005634; nucleus; Cellular Component GO:0005886; plasma membrane; Cellular Component GO:0006355; regulation of transcription, DNA-dependent; Biological Process GO:0007186; G-protein coupled recep…	IPR000913; Neurokinin NK2 receptor IPR002909; IPT domain IPR008366; Nuclear factor of activated T cells (NFAT) IPR011539; Rel homology domain IPR015647; Nuclear factor of activated T-cells 1	K04446 nuclear factor of activated T-cells, cytoplasmic 1 | (RefSeq) NFATC1, NF-ATc, NF-ATc1, NFAT; nuclear factor of activated T-cells 1	sp|P98201|NFAC1_BOVIN	tr|G3XCF6|G3XCF6_BOVIN
BmuPB005331	1.46	5.83	1.6	1.24	-1.72333	GO:0004890; GABA-A receptor activity; Molecular Function GO:0006821; chloride transport; Biological Process GO:0007214; gamma-aminobutyric acid signaling pathway; Biological Process GO:0016021; integral to membrane; Cellular Component	IPR005440; Gamma-aminobutyric-acid A receptor, gamma 3 subunit	K05134 interleukin 10 receptor alpha | (RefSeq) IL10RA; interleukin 10 receptor subunit alpha	sp|Q13651|I10R1_HUMAN	tr|L8IFX3|L8IFX3_BOSMU
BmuPB001880	2.76	3.02	1.66	0.73	-1.75	GO:0016055; Wnt receptor signaling pathway; Biological Process	IPR000533; Tropomyosin IPR008636; Hook-related protein family IPR027719; Protein Daple	no KO assigned | (RefSeq) CCDC88C; coiled-coil domain containing 88C	sp|Q9P219|DAPLE_HUMAN	tr|E1BCQ3|E1BCQ3_BOVIN
BmuPB017771	0	5.41	0	0	-1.80333	GO:0000976; transcription regulatory region sequence-specific DNA binding; Molecular Function GO:0003700; sequence-specific DNA binding transcription factor activity; Molecular Function GO:0006355; regulation of transcription, DNA-dependent; Biological Process GO:0043565; sequence-specific DNA binding; Molecular Function	IPR000047; Helix-turn-helix motif IPR001356; Homeobox domain IPR013847; POU domain IPR020479; Homeodomain, metazoa	K09304 homeobox protein HoxA/B/C/D4 | (RefSeq) HOXD4; homeobox D4	sp|A2D5I1|HXD4_LAGLA	tr|A7MBD6|A7MBD6_BOVIN
BmuPB007227	6.85	0	0	0.46	-1.82333	GO:0000976; transcription regulatory region sequence-specific DNA binding; Molecular Function GO:0003700; sequence-specific DNA binding transcription factor activity; Molecular Function GO:0005198; structural molecule activity; Molecular Function GO:0006355; regulation of transcription, DNA-dependent; Biological Process GO:0006807; nitrogen compound metabolic process; Biological Process GO:001902…	IPR000047; Helix-turn-helix motif IPR001356; Homeobox domain IPR001399; VP6 blue-tongue virus inner capsid protein IPR005483; Carbamoyl-phosphate synthase large subunit, CPSase domain IPR013847; POU domain IPR020479; Homeodomain, metazoa	K09317 homeobox protein EMX | (RefSeq) EMX1; empty spiracles homeobox 1	sp|Q04741|EMX1_HUMAN	tr|E1B7Q1|E1B7Q1_BOVIN
BmuPB015652	4.58	0.37	0.82	0	-1.92333	GO:0004550; nucleoside diphosphate kinase activity; Molecular Function GO:0005524; ATP binding; Molecular Function GO:0006165; nucleoside diphosphate phosphorylation; Biological Process GO:0006183; GTP biosynthetic process; Biological Process GO:0006228; UTP biosynthetic process; Biological Process GO:0006241; CTP biosynthetic process; Biological Process GO:0007155; cell adhesion; Biological Proc…	IPR000931; Adenovirus fibre protein IPR001564; Nucleoside diphosphate kinase IPR013766; Thioredoxin domain	K19869 thioredoxin domain-containing protein 6 | (RefSeq) NME9; NME/NM23 family member 9	sp|Q86XW9|TXND6_HUMAN	tr|Q148E9|Q148E9_BOVIN
BmuPB009995	1.65	6.87	1.65	1.46	-1.93	GO:0005089; Rho guanyl-nucleotide exchange factor activity; Molecular Function GO:0005515; protein binding; Molecular Function GO:0005543; phospholipid binding; Molecular Function GO:0007218; neuropeptide signaling pathway; Biological Process GO:0016021; integral to membrane; Cellular Component GO:0030273; melanin-concentrating hormone receptor activity; Molecular Function GO:0035023; regulation …	IPR000219; Dbl homology (DH) domain IPR000980; SH2 domain IPR001452; Src homology-3 domain IPR001715; Calponin homology domain IPR001849; Pleckstrin homology domain IPR004047; Melanin-concentrating hormone 1 receptor IPR011511; Variant SH3 domain IPR022613; Calmodulin-regulated spectrin-associated protein, CH domain	K05730 guanine nucleotide exchange factor VAV | (RefSeq) VAV1; vav guanine nucleotide exchange factor 1	sp|Q08DN7|VAV_BOVIN	tr|L8ITU7|L8ITU7_BOSMU
BmuPB021181	3.27	4.21	1.19	0.9	-1.99	GO:0004866; endopeptidase inhibitor activity; Molecular Function GO:0004890; GABA-A receptor activity; Molecular Function GO:0005515; protein binding; Molecular Function GO:0005576; extracellular region; Cellular Component GO:0005615; extracellular space; Cellular Component GO:0006821; chloride transport; Biological Process GO:0006954; inflammatory response; Biological Process GO:0006956; complem…	IPR000020; Anaphylatoxin/fibulin IPR001134; Netrin domain IPR001599; Alpha-2-macroglobulin IPR001840; Anaphylotoxin, complement system domain IPR002890; Alpha-2-macroglobulin, N-terminal IPR005436; Gamma-aminobutyric-acid A receptor, alpha 6 subunit IPR009048; Alpha-macroglobulin, receptor-binding IPR011625; Alpha-2-macroglobulin, N-terminal 2 IPR011626; A-macroglobulin complement component IPR01…	K03989 complement component 4 | (RefSeq) C4A, C4B; complement component 4A (Rodgers blood group)-like	sp|P0C0L4|CO4A_HUMAN	tr|E1BH06|E1BH06_BOVIN
BmuPB004720	1.56	6.06	0.27	0.51	-2.12	GO:0005337; nucleoside transmembrane transporter activity; Molecular Function GO:0006810; transport; Biological Process GO:0016021; integral to membrane; Cellular Component	IPR002259; Equilibrative nucleoside transporter	K03323 solute carrier family 29 (equilibrative nucleoside transporter), member 4 | (RefSeq) SLC29A4; solute carrier family 29 member 4	sp|Q7RTT9|S29A4_HUMAN	tr|E1BPT2|E1BPT2_BOVIN
BmuPB007468	3.81	3.39	1.21	0.62	-2.18333	GO:0004990; oxytocin receptor activity; Molecular Function GO:0005089; Rho guanyl-nucleotide exchange factor activity; Molecular Function GO:0005515; protein binding; Molecular Function GO:0005543; phospholipid binding; Molecular Function GO:0007186; G-protein coupled receptor signaling pathway; Biological Process GO:0016021; integral to membrane; Cellular Component GO:0035023; regulation of Rho …	IPR000219; Dbl homology (DH) domain IPR000306; FYVE zinc finger IPR000980; SH2 domain IPR001849; Pleckstrin homology domain IPR002062; Oxytocin receptor IPR017455; Zinc finger, FYVE-related	K05722 FYVE, RhoGEF and PH domain containing 3 | (RefSeq) FGD3; FYVE, RhoGEF and PH domain containing 3	sp|Q5R5T1|FGD3_PONAB	tr|Q58CS5|Q58CS5_BOVIN
BmuPB005699	1	10.66	2.7	2.57	-2.21667	GO:0005515; protein binding; Molecular Function GO:0046856; phosphatidylinositol dephosphorylation; Biological Process	IPR000300; Inositol polyphosphate-related phosphatase IPR000980; SH2 domain IPR005135; Endonuclease/exonuclease/phosphatase	K03084 phosphatidylinositol-3,4,5-trisphosphate 5-phosphatase 1 [EC:3.1.3.86] | (RefSeq) INPP5D; inositol polyphosphate-5-phosphatase D	sp|Q92835|SHIP1_HUMAN	tr|A7MBK3|A7MBK3_BOVIN
BmuPB008733	2.02	3.43	2.08	0.27	-2.24	GO:0005249; voltage-gated potassium channel activity; Molecular Function GO:0005515; protein binding; Molecular Function GO:0006813; potassium ion transport; Biological Process GO:0008076; voltage-gated potassium channel complex; Cellular Component GO:0008270; zinc ion binding; Molecular Function	IPR001478; PDZ domain IPR001781; Zinc finger, LIM-type IPR004053; Potassium channel, voltage dependent, Kv1.6 IPR006643; ZASP	K19867 LIM domain-binding protein 3 | (RefSeq) LDB3; LIM domain binding 3	sp|O75112|LDB3_HUMAN	tr|G3N3C9|G3N3C9_BOVIN
BmuPB010609	21.41	1.74	10.21	8.87	-2.25	GO:0004672; protein kinase activity; Molecular Function GO:0004713; protein tyrosine kinase activity; Molecular Function GO:0005524; ATP binding; Molecular Function GO:0006281; DNA repair; Biological Process GO:0006468; protein phosphorylation; Biological Process	IPR000686; Fanconi anaemia group C protein IPR000719; Protein kinase domain IPR001245; Serine-threonine/tyrosine-protein kinase catalytic domain IPR002290; Serine/threonine- / dual specificity protein kinase, catalytic domain IPR020635; Tyrosine-protein kinase, catalytic domain IPR020636; Calcium/calmodulin-dependent/calcium-dependent protein kinase	K08794 calcium/calmodulin-dependent protein kinase I [EC:2.7.11.17] | (RefSeq) CAMK1G; calcium/calmodulin dependent protein kinase IG	sp|Q96NX5|KCC1G_HUMAN	tr|F1N2U4|F1N2U4_BOVIN
BmuPB014868	1.48	4.49	1.9	0.36	-2.26333	GO:0003677; DNA binding; Molecular Function GO:0004879; ligand-activated sequence-specific DNA binding RNA polymerase II transcription factor activity; Molecular Function GO:0005634; nucleus; Cellular Component GO:0006355; regulation of transcription, DNA-dependent; Biological Process GO:0046983; protein dimerization activity; Molecular Function	IPR002100; Transcription factor, MADS-box IPR003071; Orphan nuclear receptor, HMR type	K09261 MADS-box transcription enhancer factor 2B | (RefSeq) MEF2B; myocyte-specific enhancer factor 2B	sp|Q02080|MEF2B_HUMAN	tr|F2Z4G1|F2Z4G1_BOVIN
BmuPB004305	1.88	0.2	5.39	0.21	-2.28	GO:0003677; DNA binding; Molecular Function GO:0006281; DNA repair; Biological Process	IPR002008; DNA polymerase, family X, beta-like IPR026910; Shisa family	no KO assigned | (RefSeq) SHISA9; shisa family member 9	sp|B4DS77|SHSA9_HUMAN	tr|E2QYC4|E2QYC4_CANFA
BmuPB004703	0	0	17	3.32	-2.34667	GO:0003700; sequence-specific DNA binding transcription factor activity; Molecular Function GO:0004601; peroxidase activity; Molecular Function GO:0005515; protein binding; Molecular Function GO:0006355; regulation of transcription, DNA-dependent; Biological Process GO:0006979; response to oxidative stress; Biological Process GO:0020037; heme binding; Molecular Function GO:0043565; sequence-speci…	IPR000418; Ets domain IPR001478; PDZ domain IPR001621; Fungal ligninase IPR015425; Formin, FH2 domain	no KO assigned | (RefSeq) GRID2IP; Grid2 interacting protein	sp|A4D2P6|GRD2I_HUMAN	tr|E1BFV9|E1BFV9_BOVIN
BmuPB017896	3.59	5.76	1.23	1.17	-2.35667	GO:0004871; signal transducer activity; Molecular Function GO:0007165; signal transduction; Biological Process	IPR002211; Lymphocyte-specific protein IPR026657; Proline/serine-rich coiled-coil protein 1/G2 and S phase-expressed protein 1 IPR026659; G2 and S phase-expressed protein 1	K10129 G-2 and S-phase expressed protein 1 | (RefSeq) GTSE1; G2 and S-phase expressed 1	sp|Q9NYZ3|GTSE1_HUMAN	tr|F6R1Y7|F6R1Y7_BOVIN
BmuPB007595	7.2	1.81	1.99	1.19	-2.47667	GO:0004993; serotonin receptor activity; Molecular Function GO:0007186; G-protein coupled receptor signaling pathway; Biological Process GO:0016021; integral to membrane; Cellular Component	IPR002232; 5-Hydroxytryptamine 6 receptor	no KO assigned | (RefSeq) DLEC1; deleted in lung and esophageal cancer 1	sp|Q9Y238|DLEC1_HUMAN	tr|E1BIA4|E1BIA4_BOVIN
BmuPB014444	1.78	2.65	5.1	0.59	-2.58667	GO:0003677; DNA binding; Molecular Function GO:0005515; protein binding; Molecular Function GO:0006281; DNA repair; Biological Process GO:0007165; signal transduction; Biological Process GO:0016021; integral to membrane; Cellular Component	IPR000742; Epidermal growth factor-like domain IPR002008; DNA polymerase, family X, beta-like IPR009471; Teneurin intracellular, N-terminal IPR027689; Teneurin-3	no KO assigned | (RefSeq) TENM3; teneurin transmembrane protein 3	sp|Q9WTS6|TEN3_MOUSE	tr|G3R6U9|G3R6U9_GORGO
BmuPB001295	3.06	3.65	1.22	0	-2.64333	GO:0006486; protein glycosylation; Biological Process GO:0008378; galactosyltransferase activity; Molecular Function GO:0016020; membrane; Cellular Component GO:0030100; regulation of endocytosis; Biological Process	IPR002659; Glycosyl transferase, family 31 IPR003023; Amphiphysin, isoform 2	K18705 beta-1,3-N-acetylglucosaminyltransferase 9 [EC:2.4.1.-] | (RefSeq) B3GNT9; UDP-GlcNAc:betaGal beta-1,3-N-acetylglucosaminyltransferase 9	sp|Q17QZ8|B3GN9_BOVIN	tr|L8IL32|L8IL32_BOSMU
BmuPB005568	2.92	0	5.66	0.17	-2.69	GO:0000087; M phase of mitotic cell cycle; Biological Process GO:0004725; protein tyrosine phosphatase activity; Molecular Function GO:0005622; intracellular; Cellular Component GO:0006470; protein dephosphorylation; Biological Process GO:0008138; protein tyrosine/serine/threonine phosphatase activity; Molecular Function GO:0016311; dephosphorylation; Biological Process GO:0016791; phosphatase ac…	IPR000340; Dual specificity phosphatase, catalytic domain IPR000387; Protein-tyrosine/Dual specificity phosphatase IPR000751; M-phase inducer phosphatase IPR001763; Rhodanese-like domain IPR003595; Protein-tyrosine phosphatase, catalytic IPR020422; Dual specificity phosphatase, subgroup, catalytic domain IPR024950; Dual specificity phosphatase	K04459 dual specificity MAP kinase phosphatase [EC:3.1.3.16 3.1.3.48] | (RefSeq) DUSP4; dual specificity phosphatase 4	sp|Q8BFV3|DUS4_MOUSE	tr|F1MM08|F1MM08_BOVIN
BmuPB012891	10.77	0	0.79	1.13	-2.72333	GO:0016779; nucleotidyltransferase activity; Molecular Function	IPR005502; ADP-ribosylation/Crystallin J1 IPR022312; DNA polymerase family X	no KO assigned | (RefSeq) ADPRHL1; ADP-ribosylhydrolase like 1	sp|Q3ZBM1|ARHL1_BOVIN	tr|L8I651|L8I651_BOSMU
BmuPB001943	2	5.16	2.55	0.47	-2.76667	GO:0004017; adenylate kinase activity; Molecular Function GO:0004127; cytidylate kinase activity; Molecular Function GO:0005524; ATP binding; Molecular Function GO:0006139; nucleobase-containing compound metabolic process; Biological Process GO:0006813; potassium ion transport; Biological Process GO:0015467; G-protein activated inward rectifier potassium channel activity; Molecular Function GO:00…	IPR000850; Adenylate kinase IPR003276; Potassium channel, inwardly rectifying, Kir3.3 IPR007858; Dpy-30 motif IPR026867; Adenylate kinase 7/8	K00939 adenylate kinase [EC:2.7.4.3] | (RefSeq) AK7; adenylate kinase 7	sp|Q9D2H2|KAD7_MOUSE	tr|G3QEL6|G3QEL6_GORGO
BmuPB003730	7.85	0.41	0.28	0	-2.84667	GO:0004312; fatty acid synthase activity; Molecular Function GO:0005515; protein binding; Molecular Function GO:0005835; fatty acid synthase complex; Cellular Component GO:0006633; fatty acid biosynthetic process; Biological Process GO:0016021; integral to membrane; Cellular Component GO:0055114; oxidation-reduction process; Biological Process	IPR000008; C2 calcium-dependent membrane targeting IPR003965; Fatty acid synthase IPR012561; Ferlin B-domain IPR012968; FerIin domain IPR018029; C2 membrane targeting protein IPR020477; C2 domain IPR020478; AT hook-like	K19949 otoferlin | (RefSeq) OTOF; otoferlin	sp|Q9ERC5|OTOF_RAT	tr|L8IIN3|L8IIN3_BOSMU
BmuPB001706	3.6	10.24	0.67	1.93	-2.90667	GO:0003677; DNA binding; Molecular Function GO:0005515; protein binding; Molecular Function GO:0006355; regulation of transcription, DNA-dependent; Biological Process	IPR000533; Tropomyosin IPR001060; FCH domain IPR001452; Src homology-3 domain IPR006197; Peptidase S24, LexA-like	K12804 proline-serine-threonine phosphatase interacting protein 1 | (RefSeq) PSTPIP1; proline-serine-threonine phosphatase interacting protein 1	sp|O43586|PPIP1_HUMAN	tr|F1MZI1|F1MZI1_BOVIN
BmuPB007089	0.7	3.9	4.3	0	-2.96667	GO:0000785; chromatin; Cellular Component GO:0003677; DNA binding; Molecular Function GO:0005634; nucleus; Cellular Component GO:0006355; regulation of transcription, DNA-dependent; Biological Process	IPR000116; High mobility group, HMG-I/HMG-Y IPR014771; Apoptosis, Bim N-terminal IPR015040; Bcl-x interacting, BH3 domain	K16341 Bcl-2-like protein 11 | (RefSeq) BCL2L11, Bim; BCL2 like 11	sp|O43521|B2L11_HUMAN	tr|L8IVA4|L8IVA4_BOSMU
BmuPB000179	2.27	4.79	3.62	0.57	-2.99	GO:0001525; angiogenesis; Biological Process GO:0005021; vascular endothelial growth factor-activated receptor activity; Molecular Function GO:0007155; cell adhesion; Biological Process GO:0007186; G-protein coupled receptor signaling pathway; Biological Process GO:0007411; axon guidance; Biological Process GO:0016020; membrane; Cellular Component GO:0016021; integral to membrane; Cellular Compon…	IPR000421; Coagulation factor 5/8 C-terminal type domain IPR000859; CUB domain IPR000998; MAM domain IPR001234; GPCR, family 3, metabotropic glutamate receptor 3 IPR022579; Neuropilin-1, C-terminal IPR027143; Neuropilin-2	K06819 neuropilin 2 | (RefSeq) NRP2; neuropilin 2	sp|O60462|NRP2_HUMAN	tr|L8I0U2|L8I0U2_BOSMU
BmuPB018597	9.96	0.45	0.66	0.63	-3.06	GO:0005337; nucleoside transmembrane transporter activity; Molecular Function GO:0006810; transport; Biological Process GO:0016021; integral to membrane; Cellular Component GO:0055085; transmembrane transport; Biological Process	IPR002259; Equilibrative nucleoside transporter IPR011701; Major facilitator superfamily IPR020846; Major facilitator superfamily domain	K08214 MFS transporter, OCT family, solute carrier family 22 (organic cation transporter), member 18 | (RefSeq) SLC22A18; solute carrier family 22 member 18	sp|Q96BI1|S22AI_HUMAN	tr|F1MWZ2|F1MWZ2_BOVIN
BmuPB012616	5.61	3.89	0.99	0.31	-3.18667	GO:0004930; G-protein coupled receptor activity; Molecular Function GO:0007186; G-protein coupled receptor signaling pathway; Biological Process GO:0007631; feeding behavior; Biological Process GO:0016021; integral to membrane; Cellular Component GO:0016499; orexin receptor activity; Molecular Function	IPR000204; Orexin receptor family IPR000276; G protein-coupled receptor, rhodopsin-like IPR004059; Orexin receptor 1 IPR017452; GPCR, rhodopsin-like, 7TM	K04238 hypocretin (orexin) receptor 1 | (RefSeq) HCRTR1; hypocretin receptor 1	sp|Q0GBZ5|OX1R_BOVIN	tr|L8I0B9|L8I0B9_BOSMU
BmuPB006122	1.4	10.76	2.51	1.65	-3.24	GO:0008152; metabolic process; Biological Process GO:0016829; lyase activity; Molecular Function	IPR002220; Dihydrodipicolinate synthetase-like	K18123 4-hydroxy-2-oxoglutarate aldolase [EC:4.1.3.16] | (RefSeq) HOGA1, C10orf65, DHDPSL, NPL2; 4-hydroxy-2-oxoglutarate aldolase 1	sp|Q0P5I5|HOGA1_BOVIN	tr|F1S8X9|F1S8X9_PIG
BmuPB018968	6.28	6.4	1.54	1.47	-3.27	GO:0003677; DNA binding; Molecular Function GO:0004222; metalloendopeptidase activity; Molecular Function GO:0005509; calcium ion binding; Molecular Function GO:0005524; ATP binding; Molecular Function GO:0005634; nucleus; Cellular Component GO:0006355; regulation of transcription, DNA-dependent; Biological Process GO:0007156; homophilic cell adhesion; Biological Process GO:0008233; peptidase act…	IPR000040; Acute myeloid leukemia 1 protein (AML1)/Runt IPR000884; Thrombospondin, type 1 repeat IPR002126; Cadherin IPR010294; ADAM-TS Spacer 1 IPR010909; PLAC IPR020478; AT hook-like	no KO assigned | (RefSeq) ADAMTSL2; ADAMTS like 2	sp|Q86TH1|ATL2_HUMAN	tr|E1BIY2|E1BIY2_BOVIN
BmuPB018163	4.07	7.39	1.98	1.2	-3.28	GO:0004435; phosphatidylinositol phospholipase C activity; Molecular Function GO:0005509; calcium ion binding; Molecular Function GO:0005515; protein binding; Molecular Function GO:0006629; lipid metabolic process; Biological Process GO:0006814; sodium ion transport; Biological Process GO:0006885; regulation of pH; Biological Process GO:0007165; signal transduction; Biological Process GO:0015385;…	IPR000008; C2 calcium-dependent membrane targeting IPR000909; Phospholipase C, phosphatidylinositol-specific , X domain IPR001192; Phosphoinositide phospholipase C IPR001711; Phospholipase C, phosphatidylinositol-specific, Y domain IPR014815; PLC-beta, C-terminal IPR015359; Phospholipase C, phosphoinositol-specific, EF-hand-like IPR018029; C2 membrane targeting protein IPR018410; Na+/H+ exchanger…	K05858 phosphatidylinositol phospholipase C, beta [EC:3.1.4.11] | (RefSeq) PLCB2; phospholipase C beta 2	sp|Q00722|PLCB2_HUMAN	tr|E1B7M6|E1B7M6_BOVIN
BmuPB016394	46.67	2.83	20.83	20.1	-3.34333	GO:0005085; guanyl-nucleotide exchange factor activity; Molecular Function GO:0005262; calcium channel activity; Molecular Function GO:0005622; intracellular; Cellular Component GO:0006816; calcium ion transport; Biological Process GO:0007165; signal transduction; Biological Process GO:0007264; small GTPase mediated signal transduction; Biological Process GO:0016021; integral to membrane; Cellula…	IPR000159; Ras-association IPR000591; DEP domain IPR000595; Cyclic nucleotide-binding domain IPR000651; Ras-like guanine nucleotide exchange factor, N-terminal IPR001895; Guanine-nucleotide dissociation stimulator CDC25 IPR008344; Transient receptor potential channel, vanilloid 5/6 IPR008937; Ras guanine nucleotide exchange factor	K04351 Rap guanine nucleotide exchange factor 4 | (RefSeq) RAPGEF4; Rap guanine nucleotide exchange factor 4	sp|Q8WZA2|RPGF4_HUMAN	tr|E1BPX7|E1BPX7_BOVIN
BmuPB016398	10.04	0	0.08	0	-3.37333	GO:0000976; transcription regulatory region sequence-specific DNA binding; Molecular Function GO:0001505; regulation of neurotransmitter levels; Biological Process GO:0003700; sequence-specific DNA binding transcription factor activity; Molecular Function GO:0004969; histamine receptor activity; Molecular Function GO:0006355; regulation of transcription, DNA-dependent; Biological Process GO:00071…	IPR000047; Helix-turn-helix motif IPR001356; Homeobox domain IPR003980; Histamine H3 receptor IPR013847; POU domain IPR020479; Homeodomain, metazoa	K09314 homeobox protein DLX1/4/6 | (RefSeq) DLX1; distal-less homeobox 1	sp|P56177|DLX1_HUMAN	tr|A6H733|A6H733_BOVIN
BmuPB015212	8.18	0.17	1.91	0	-3.42	GO:0004672; protein kinase activity; Molecular Function GO:0004707; MAP kinase activity; Molecular Function GO:0004713; protein tyrosine kinase activity; Molecular Function GO:0005524; ATP binding; Molecular Function GO:0006468; protein phosphorylation; Biological Process	IPR000719; Protein kinase domain IPR001245; Serine-threonine/tyrosine-protein kinase catalytic domain IPR002290; Serine/threonine- / dual specificity protein kinase, catalytic domain IPR008351; Mitogen-activated protein (MAP) kinase, JNK IPR020635; Tyrosine-protein kinase, catalytic domain	K04441 p38 MAP kinase [EC:2.7.11.24] | (RefSeq) MAPK13; mitogen-activated protein kinase 13	sp|Q3T0N5|MK13_BOVIN	tr|Q5E9Q6|Q5E9Q6_BOVIN
BmuPB019397	3.62	6.17	1.75	0.42	-3.42667	GO:0005245; voltage-gated calcium channel activity; Molecular Function GO:0005891; voltage-gated calcium channel complex; Cellular Component GO:0008270; zinc ion binding; Molecular Function GO:0070588; calcium ion transmembrane transport; Biological Process	IPR001781; Zinc finger, LIM-type IPR002077; Voltage-dependent calcium channel, alpha-1 subunit	no KO assigned | (RefSeq) LPXN; leupaxin	sp|O60711|LPXN_HUMAN	tr|L8HVH5|L8HVH5_BOSMU
BmuPB006650	9.47	0.8	2.11	0.53	-3.59667	GO:0004963; follicle-stimulating hormone receptor activity; Molecular Function GO:0005515; protein binding; Molecular Function GO:0005622; intracellular; Cellular Component GO:0007186; G-protein coupled receptor signaling pathway; Biological Process GO:0008270; zinc ion binding; Molecular Function GO:0016021; integral to membrane; Cellular Component GO:0046872; metal ion binding; Molecular Functi…	IPR000315; Zinc finger, B-box IPR001841; Zinc finger, RING-type IPR002272; Follicle-stimulating hormone receptor IPR018957; Zinc finger, C3HC4 RING-type	no KO assigned | (RefSeq) RNF207; ring finger protein 207	sp|Q6ZRF8|RN207_HUMAN	tr|D2HN88|D2HN88_AILME
BmuPB013044	5.48	3.11	4.03	0.58	-3.62667	GO:0003824; catalytic activity; Molecular Function GO:0004867; serine-type endopeptidase inhibitor activity; Molecular Function GO:0006807; nitrogen compound metabolic process; Biological Process GO:0008152; metabolic process; Biological Process	IPR002223; Proteinase inhibitor I2, Kunitz metazoa IPR005483; Carbamoyl-phosphate synthase large subunit, CPSase domain IPR005810; Succinyl-CoA ligase, alpha subunit	no KO assigned | (RefSeq) KLHDC9; kelch domain containing 9	sp|Q8NEP7|KLDC9_HUMAN	tr|E1BN42|E1BN42_BOVIN
BmuPB018273	7.38	2.11	1.69	0	-3.72667	GO:0005452; inorganic anion exchanger activity; Molecular Function GO:0006820; anion transport; Biological Process GO:0016020; membrane; Cellular Component	IPR000884; Thrombospondin, type 1 repeat IPR003024; Sodium bicarbonate cotransporter IPR009465; Spondin, N-terminal	no KO assigned | (RefSeq) SPON2; spondin 2	sp|Q9WV75|SPON2_RAT	tr|F6PSS5|F6PSS5_BOVIN
BmuPB012989	4.79	1.99	6.47	0.63	-3.78667	GO:0005737; cytoplasm; Cellular Component GO:0008157; protein phosphatase 1 binding; Molecular Function GO:0008599; protein phosphatase type 1 regulator activity; Molecular Function	IPR003599; Immunoglobulin subtype IPR008664; LISCH7 IPR026241; GLC7-interacting protein 4	no KO assigned | (RefSeq) ILDR2, C3H1ORF32; immunoglobulin like domain containing receptor 2	sp|Q71H61|ILDR2_HUMAN	tr|A6QPM5|A6QPM5_BOVIN
BmuPB010771	9.82	1.61	0	0	-3.81	GO:0004707; MAP kinase activity; Molecular Function GO:0005515; protein binding; Molecular Function GO:0005524; ATP binding; Molecular Function GO:0006468; protein phosphorylation; Biological Process	IPR001478; PDZ domain IPR008351; Mitogen-activated protein (MAP) kinase, JNK	no KO assigned | (RefSeq) GRASP; general receptor for phosphoinositides 1 associated scaffold protein	sp|Q8R4T5|GRASP_RAT	tr|E1BLK3|E1BLK3_BOVIN
BmuPB012735	3.09	12.36	3.51	2.49	-3.83	GO:0005886; plasma membrane; Cellular Component GO:0006813; potassium ion transport; Biological Process GO:0007165; signal transduction; Biological Process GO:0015079; potassium ion transmembrane transporter activity; Molecular Function	IPR000198; Rho GTPase-activating protein domain IPR006036; Potassium uptake protein TrkA	K20654 T-cell activation Rho GTPase-activating protein | (RefSeq) TAGAP; T-cell activation RhoGTPase activating protein	sp|Q8N103|TAGAP_HUMAN	tr|L8ICX8|L8ICX8_BOSMU
BmuPB004564	2.47	12.23	4.52	2.5	-3.90667	GO:0003700; sequence-specific DNA binding transcription factor activity; Molecular Function GO:0005634; nucleus; Cellular Component GO:0006355; regulation of transcription, DNA-dependent; Biological Process GO:0046983; protein dimerization activity; Molecular Function	IPR002418; Transcription regulator Myc IPR011598; Myc-type, basic helix-loop-helix (bHLH) domain IPR020478; AT hook-like	K09113 MAX-like protein X | (RefSeq) MLXIPL; MLX interacting protein like	sp|Q99MZ3|MLXPL_MOUSE	tr|E1BLS1|E1BLS1_BOVIN
BmuPB009986	5.21	8.78	1.58	1.26	-3.93	GO:0007155; cell adhesion; Biological Process GO:0019058; viral infectious cycle; Biological Process GO:0019062; viral attachment to host cell; Biological Process	IPR000931; Adenovirus fibre protein IPR001194; DENN domain IPR005112; dDENN domain IPR005113; uDENN domain	K20160 DENN domain-containing protein 1 | (RefSeq) DENND1C; DENN domain containing 1C	sp|Q8IV53|DEN1C_HUMAN	tr|E1BFU9|E1BFU9_BOVIN
BmuPB019147	5.52	5.16	2.3	0.39	-3.93667	GO:0003677; DNA binding; Molecular Function GO:0003700; sequence-specific DNA binding transcription factor activity; Molecular Function GO:0003707; steroid hormone receptor activity; Molecular Function GO:0004879; ligand-activated sequence-specific DNA binding RNA polymerase II transcription factor activity; Molecular Function GO:0005634; nucleus; Cellular Component GO:0006355; regulation of tran…	IPR000536; Nuclear hormone receptor, ligand-binding, core IPR001628; Zinc finger, nuclear hormone receptor-type IPR001723; Steroid hormone receptor IPR003079; Nuclear receptor ROR	K08534 RAR-related orphan receptor gamma | (RefSeq) RORC; RAR related orphan receptor C	sp|P51449|RORG_HUMAN	tr|Q3ZBY9|Q3ZBY9_BOVIN
BmuPB005718	47.56	3.71	46.61	28.67	-3.95667	GO:0004930; G-protein coupled receptor activity; Molecular Function GO:0007186; G-protein coupled receptor signaling pathway; Biological Process GO:0007267; cell-cell signaling; Biological Process GO:0016021; integral to membrane; Cellular Component	IPR005026; Guanylate-kinase-associated protein IPR020478; AT hook-like IPR022335; G protein-coupled receptor 153	no KO assigned | (RefSeq) DLGAP3; DLG associated protein 3	sp|O95886|DLGP3_HUMAN	tr|E1BBJ2|E1BBJ2_BOVIN
BmuPB010623	11.48	3.44	2.39	1.76	-4.01	GO:0004930; G-protein coupled receptor activity; Molecular Function GO:0005509; calcium ion binding; Molecular Function GO:0005515; protein binding; Molecular Function GO:0007186; G-protein coupled receptor signaling pathway; Biological Process GO:0016021; integral to membrane; Cellular Component	IPR000742; Epidermal growth factor-like domain IPR001791; Laminin G domain IPR001881; EGF-like calcium-binding domain IPR013032; EGF-like, conserved site IPR022348; G protein-coupled receptor 162	K16681 protein crumbs | (RefSeq) CRB1; crumbs 1, cell polarity complex component	sp|P82279|CRUM1_HUMAN	tr|F1N3A5|F1N3A5_BOVIN
BmuPB002023	12.49	0	0	0	-4.16333	GO:0046872; metal ion binding; Molecular Function	IPR007087; Zinc finger, C2H2 IPR015880; Zinc finger, C2H2-like IPR021849; Protein of unknown function DUF3446	K12497 early growth response protein 3 | (RefSeq) EGR3; early growth response 3	sp|Q06889|EGR3_HUMAN	tr|E1BBZ7|E1BBZ7_BOVIN
BmuPB015267	8.92	5.87	3.12	1.77	-4.2	GO:0004601; peroxidase activity; Molecular Function GO:0005201; extracellular matrix structural constituent; Molecular Function GO:0005581; collagen; Cellular Component GO:0006979; response to oxidative stress; Biological Process GO:0020037; heme binding; Molecular Function GO:0055114; oxidation-reduction process; Biological Process	IPR000885; Fibrillar collagen, C-terminal IPR001621; Fungal ligninase IPR001791; Laminin G domain IPR008160; Collagen triple helix repeat	K19721 collagen, type V/XI/XXIV/XXVII, alpha | (RefSeq) COL11A2; collagen type XI alpha 2 chain	sp|Q32S24|COBA2_BOVIN	tr|F1MRP6|F1MRP6_BOVIN
BmuPB016373	0	12.71	0	0	-4.23667	GO:0000976; transcription regulatory region sequence-specific DNA binding; Molecular Function GO:0003700; sequence-specific DNA binding transcription factor activity; Molecular Function GO:0006355; regulation of transcription, DNA-dependent; Biological Process GO:0043565; sequence-specific DNA binding; Molecular Function	IPR000047; Helix-turn-helix motif IPR001356; Homeobox domain IPR013847; POU domain IPR020479; Homeodomain, metazoa	K09304 homeobox protein HoxA/B/C/D4 | (RefSeq) HOXA4; homeobox A4	sp|Q00056|HXA4_HUMAN	tr|G3MXN5|G3MXN5_BOVIN
BmuPB011835	2.99	12.21	4.86	2.39	-4.29667	GO:0005515; protein binding; Molecular Function GO:0005543; phospholipid binding; Molecular Function GO:0007165; signal transduction; Biological Process	IPR000198; Rho GTPase-activating protein domain IPR001202; WW domain IPR001452; Src homology-3 domain IPR001849; Pleckstrin homology domain IPR013310; Cysteinyl leukotriene receptor 1 IPR015767; Rho GTPase activating	K20636 Rho GTPase-activating protein 12/27 | (RefSeq) ARHGAP27; Rho GTPase activating protein 27	sp|A2AB59|RHG27_MOUSE	tr|F1MMB0|F1MMB0_BOVIN
BmuPB003989	13.82	0	0	0.28	-4.32667	GO:0005102; receptor binding; Molecular Function	IPR002072; Nerve growth factor-related IPR020408; Nerve growth factor-like IPR020425; Nerve growth factor, beta subunit IPR020437; Nerve growth factor, beta subunit, mammalian	K02582 nerve growth factor, beta | (RefSeq) NGF, NGFB; nerve growth factor	sp|P13600|NGF_BOVIN	tr|I0BWK5|I0BWK5_BUBBU
BmuPB016750	9.68	2.8	0.95	0	-4.47667	GO:0004871; signal transducer activity; Molecular Function GO:0005515; protein binding; Molecular Function GO:0006355; regulation of transcription, DNA-dependent; Biological Process GO:0007165; signal transduction; Biological Process GO:0007186; G-protein coupled receptor signaling pathway; Biological Process GO:0008188; neuropeptide receptor activity; Molecular Function GO:0016021; integral to m…	IPR000014; PAS domain IPR005396; Neuropeptide FF receptor, type 1 IPR011598; Myc-type, basic helix-loop-helix (bHLH) domain IPR013655; PAS fold-3 IPR013767; PAS fold	K09098 neuronal PAS domain-containing protein 1/3 | (RefSeq) NPAS1; neuronal PAS domain protein 1	sp|P97459|NPAS1_MOUSE	tr|E1B815|E1B815_BOVIN
BmuPB000862	9.75	4.02	3.35	1.21	-4.49667	-	IPR000533; Tropomyosin IPR020478; AT hook-like	K10378 filensin | (RefSeq) BFSP1; beaded filament structural protein 1	sp|Q06002|BFSP1_BOVIN	tr|F1MH65|F1MH65_BOVIN
BmuPB007118	6.13	11.35	4.13	2.69	-4.51333	GO:0000785; chromatin; Cellular Component GO:0003677; DNA binding; Molecular Function GO:0005622; intracellular; Cellular Component GO:0005634; nucleus; Cellular Component GO:0006355; regulation of transcription, DNA-dependent; Biological Process	IPR000116; High mobility group, HMG-I/HMG-Y IPR001606; ARID/BRIGHT DNA-binding domain	no KO assigned | (RefSeq) ARID5A; AT-rich interaction domain 5A	sp|Q3SWY1|ARI5A_BOVIN	tr|L8IV88|L8IV88_BOSMU
BmuPB018315	6.98	4.94	2.94	0.41	-4.54333	GO:0001539; ciliary or flagellar motility; Biological Process GO:0003774; motor activity; Molecular Function GO:0004181; metallocarboxypeptidase activity; Molecular Function GO:0005515; protein binding; Molecular Function GO:0006508; proteolysis; Biological Process GO:0006935; chemotaxis; Biological Process GO:0008270; zinc ion binding; Molecular Function GO:0009425; bacterial-type flagellum basa…	IPR000834; Peptidase M14, carboxypeptidase A IPR001689; Flagellar motor switch protein FliM IPR020067; Frizzled domain	K13022 carboxypeptidase Z [EC:3.4.17.-] | (RefSeq) CPZ; carboxypeptidase Z	sp|Q66K79|CBPZ_HUMAN	tr|F1N2T3|F1N2T3_BOVIN
BmuPB004730	4.34	9.5	4.65	1.57	-4.59333	GO:0000785; chromatin; Cellular Component GO:0003677; DNA binding; Molecular Function GO:0005515; protein binding; Molecular Function GO:0005622; intracellular; Cellular Component GO:0005634; nucleus; Cellular Component GO:0006355; regulation of transcription, DNA-dependent; Biological Process GO:0042981; regulation of apoptotic process; Biological Process	IPR000116; High mobility group, HMG-I/HMG-Y IPR001315; CARD domain IPR001478; PDZ domain	K07367 caspase recruitment domain-containing protein 11 | (RefSeq) CARD11; caspase recruitment domain family member 11	sp|Q9BXL7|CAR11_HUMAN	tr|L8J0V8|L8J0V8_BOSMU
BmuPB014892	4.45	10.59	2.29	1.09	-4.68667	GO:0004993; serotonin receptor activity; Molecular Function GO:0005887; integral to plasma membrane; Cellular Component GO:0006939; smooth muscle contraction; Biological Process GO:0007186; G-protein coupled receptor signaling pathway; Biological Process GO:0007268; synaptic transmission; Biological Process GO:0035556; intracellular signal transduction; Biological Process GO:0040012; regulation o…	IPR000505; 5-Hydroxytryptamine 1D receptor IPR006019; Phosphotyrosine interaction (PID/PI) IPR020478; AT hook-like	no KO assigned | (RefSeq) LRRC25; leucine rich repeat containing 25	sp|Q8MII8|LRC25_BOVIN	tr|L8IED9|L8IED9_BOSMU
BmuPB016195	13.76	1	0.55	0.39	-4.71333	GO:0004952; dopamine neurotransmitter receptor activity; Molecular Function GO:0005515; protein binding; Molecular Function GO:0005887; integral to plasma membrane; Cellular Component GO:0007195; adenylate cyclase-inhibiting dopamine receptor signaling pathway; Biological Process	IPR001620; Dopamine D3 receptor IPR008160; Collagen triple helix repeat IPR011489; EMI domain	no KO assigned | (RefSeq) EMID1; EMI domain containing 1	sp|Q96A84|EMID1_HUMAN	tr|A6QPG8|A6QPG8_BOVIN
BmuPB012456	7.32	2.67	5.24	0.31	-4.76667	GO:0001614; purinergic nucleotide receptor activity; Molecular Function GO:0005216; ion channel activity; Molecular Function GO:0005515; protein binding; Molecular Function GO:0005524; ATP binding; Molecular Function GO:0006811; ion transport; Biological Process GO:0016020; membrane; Cellular Component	IPR000980; SH2 domain IPR001429; P2X purinoreceptor IPR006020; Phosphotyrosine interaction domain	no KO assigned | (RefSeq) SH2D5; SH2 domain containing 5	sp|Q6ZV89|SH2D5_HUMAN	tr|E1BA40|E1BA40_BOVIN
BmuPB001342	13.05	2.09	1.92	0.91	-4.77667	GO:0005158; insulin receptor binding; Molecular Function GO:0005515; protein binding; Molecular Function GO:0005543; phospholipid binding; Molecular Function GO:0007186; G-protein coupled receptor signaling pathway; Biological Process GO:0016021; integral to membrane; Cellular Component GO:0016491; oxidoreductase activity; Molecular Function GO:0046872; metal ion binding; Molecular Function GO:00…	IPR001256; GPCR, family 3, metabotropic glutamate receptor 1 IPR001849; Pleckstrin homology domain IPR002404; Insulin receptor substrate-1, PTB IPR008335; Eukaryotic molybdopterin oxidoreductase	no KO assigned | (RefSeq) DOK4; docking protein 4	sp|Q8TEW6|DOK4_HUMAN	tr|A4IFJ7|A4IFJ7_BOVIN
BmuPB003343	0	14.76	0	0	-4.92	GO:0000976; transcription regulatory region sequence-specific DNA binding; Molecular Function GO:0003700; sequence-specific DNA binding transcription factor activity; Molecular Function GO:0006355; regulation of transcription, DNA-dependent; Biological Process GO:0006813; potassium ion transport; Biological Process GO:0015269; calcium-activated potassium channel activity; Molecular Function GO:00…	IPR000047; Helix-turn-helix motif IPR001356; Homeobox domain IPR003929; Potassium channel, calcium-activated, BK, alpha subunit IPR013847; POU domain IPR020479; Homeodomain, metazoa IPR025281; Domain of unknown function DUF4074	K09303 homeobox protein HoxA/B/D3 | (RefSeq) HOXB3; homeobox B3	sp|P14651|HXB3_HUMAN	tr|A5PKI4|A5PKI4_BOVIN
BmuPB004895	0.39	1.65	14.58	0.29	-5.25	GO:0004672; protein kinase activity; Molecular Function GO:0004674; protein serine/threonine kinase activity; Molecular Function GO:0004713; protein tyrosine kinase activity; Molecular Function GO:0005044; scavenger receptor activity; Molecular Function GO:0005515; protein binding; Molecular Function GO:0005524; ATP binding; Molecular Function GO:0006468; protein phosphorylation; Biological Proce…	IPR000008; C2 calcium-dependent membrane targeting IPR000719; Protein kinase domain IPR000961; AGC-kinase, C-terminal IPR001190; SRCR domain IPR001245; Serine-threonine/tyrosine-protein kinase catalytic domain IPR002219; Protein kinase C-like, phorbol ester/diacylglycerol binding IPR002290; Serine/threonine- / dual specificity protein kinase, catalytic domain IPR002367; Nociceptin IPR017892; Prot…	K18051 novel protein kinase C eta type [EC:2.7.11.13] | (RefSeq) PRKCH; protein kinase C eta	sp|P24723|KPCL_HUMAN	tr|F1MY82|F1MY82_BOVIN
BmuPB003140	14.68	6.86	0.84	2.13	-5.33	GO:0005164; tumor necrosis factor receptor binding; Molecular Function GO:0006955; immune response; Biological Process GO:0016020; membrane; Cellular Component	IPR002229; Blood group Rhesus C/E/D polypeptide IPR006052; Tumour necrosis factor	K05475 tumor necrosis factor ligand superfamily member 13 | (RefSeq) TNFSF13; tumor necrosis factor superfamily member 13	sp|O75888|TNF13_HUMAN	tr|Q3ZBM0|Q3ZBM0_BOVIN
BmuPB001395	5.68	13.29	3.39	1.97	-5.48333	GO:0004016; adenylate cyclase activity; Molecular Function GO:0005215; transporter activity; Molecular Function GO:0005886; plasma membrane; Cellular Component GO:0009190; cyclic nucleotide biosynthetic process; Biological Process GO:0016021; integral to membrane; Cellular Component GO:0016849; phosphorus-oxygen lyase activity; Molecular Function GO:0035556; intracellular signal transduction; Bio…	IPR001054; Adenylyl cyclase class-3/4/guanylyl cyclase IPR001958; Tetracycline resistance protein, TetA/multidrug resistance protein MdtG IPR009398; Adenylate cyclase-like	K08047 adenylate cyclase 7 [EC:4.6.1.1] | (RefSeq) ADCY7; adenylate cyclase 7	sp|Q29450|ADCY7_BOVIN	tr|L8I816|L8I816_BOSMU
BmuPB018485	3.29	12	8.48	2.11	-5.81333	GO:0003723; RNA binding; Molecular Function GO:0003964; RNA-directed DNA polymerase activity; Molecular Function GO:0006278; RNA-dependent DNA replication; Biological Process GO:0006814; sodium ion transport; Biological Process GO:0006885; regulation of pH; Biological Process GO:0015385; sodium:hydrogen antiporter activity; Molecular Function GO:0016021; integral to membrane; Cellular Component	IPR000477; Reverse transcriptase IPR018410; Na+/H+ exchanger, isoforms 3/5	no KO assigned | (RefSeq) PLEKHG1; pleckstrin homology and RhoGEF domain containing G1	sp|Q9ULL1|PKHG1_HUMAN	tr|F1MRP8|F1MRP8_BOVIN
BmuPB019888	16.33	1.12	0.18	0	-5.87667	GO:0006935; chemotaxis; Biological Process GO:0006955; immune response; Biological Process GO:0007186; G-protein coupled receptor signaling pathway; Biological Process GO:0016021; integral to membrane; Cellular Component GO:0016494; C-X-C chemokine receptor activity; Molecular Function GO:0042113; B cell activation; Biological Process GO:0048535; lymph node development; Biological Process	IPR001053; CXC chemokine receptor 5	K15867 activity-regulated cytoskeleton-associated protein | (RefSeq) ARC; activity regulated cytoskeleton associated protein	sp|Q7LC44|ARC_HUMAN	tr|K4N399|K4N399_BOSMU
BmuPB006935	8.54	8.71	3.96	1.12	-5.95	GO:0004842; ubiquitin-protein ligase activity; Molecular Function GO:0005198; structural molecule activity; Molecular Function GO:0019028; viral capsid; Cellular Component	IPR000408; Regulator of chromosome condensation, RCC1 IPR000569; HECT IPR001399; VP6 blue-tongue virus inner capsid protein	no KO assigned | (RefSeq) HERC5; HECT and RLD domain containing E3 ubiquitin protein ligase 5	sp|Q9UII4|HERC5_HUMAN	tr|A6QP00|A6QP00_BOVIN
BmuPB006371	6.03	9.91	2.14	0	-6.02667	GO:0016020; membrane; Cellular Component	IPR002229; Blood group Rhesus C/E/D polypeptide IPR018108; Mitochondrial substrate/solute carrier	K15124 solute carrier family 25, member 48 | (RefSeq) SLC25A48; solute carrier family 25 member 48	sp|Q3MHI3|S2548_BOVIN	tr|L8IWA4|L8IWA4_BOSMU
BmuPB010415	18.1	0	0	0	-6.03333	GO:0004938; alpha2-adrenergic receptor activity; Molecular Function GO:0006940; regulation of smooth muscle contraction; Biological Process GO:0007186; G-protein coupled receptor signaling pathway; Biological Process GO:0016021; integral to membrane; Cellular Component GO:0019229; regulation of vasoconstriction; Biological Process GO:0030168; platelet activation; Biological Process GO:0046872; me…	IPR000735; Alpha 2C adrenoceptor IPR007087; Zinc finger, C2H2 IPR015880; Zinc finger, C2H2-like	no KO assigned | (RefSeq) FEZF2; FEZ family zinc finger 2	sp|Q2VWH6|FEZF2_BOVIN	tr|J9XUR3|J9XUR3_BOSIN
BmuPB005289	7.34	8.29	5.83	1.05	-6.10333	GO:0004930; G-protein coupled receptor activity; Molecular Function GO:0004935; adrenergic receptor activity; Molecular Function GO:0004952; dopamine neurotransmitter receptor activity; Molecular Function GO:0007186; G-protein coupled receptor signaling pathway; Biological Process GO:0007195; adenylate cyclase-inhibiting dopamine receptor signaling pathway; Biological Process GO:0016021; integral…	IPR000276; G protein-coupled receptor, rhodopsin-like IPR001922; Dopamine D2 receptor IPR002233; Adrenoceptor family IPR009144; Thyrotropin-releasing hormone receptor IPR017452; GPCR, rhodopsin-like, 7TM	K04145 dopamine receptor D2 | (RefSeq) DRD2; dopamine receptor D2	sp|P20288|DRD2_BOVIN	tr|G3QL46|G3QL46_GORGO
BmuPB020044	30.99	0	0.75	4.42	-6.16	GO:0004930; G-protein coupled receptor activity; Molecular Function GO:0007186; G-protein coupled receptor signaling pathway; Biological Process GO:0016021; integral to membrane; Cellular Component	IPR000276; G protein-coupled receptor, rhodopsin-like IPR009144; Thyrotropin-releasing hormone receptor IPR017452; GPCR, rhodopsin-like, 7TM	K04195 cholecystokinin B receptor | (RefSeq) CCKBR; cholecystokinin B receptor	sp|P79266|GASR_BOVIN	tr|L8HYA5|L8HYA5_BOSMU
BmuPB016985	7.13	16.84	4.3	3.1	-6.32333	GO:0003677; DNA binding; Molecular Function GO:0005515; protein binding; Molecular Function GO:0005543; phospholipid binding; Molecular Function GO:0005615; extracellular space; Cellular Component GO:0006355; regulation of transcription, DNA-dependent; Biological Process GO:0016055; Wnt receptor signaling pathway; Biological Process	IPR001849; Pleckstrin homology domain IPR003064; Norrie disease protein IPR006197; Peptidase S24, LexA-like IPR019748; FERM central domain IPR019749; Band 4.1 domain	K17084 kindlin 3 | (RefSeq) FERMT3, URP2; fermitin family member 3	sp|Q32LP0|URP2_BOVIN	tr|M3YPC4|M3YPC4_MUSPF
BmuPB016107	10.79	11.93	3.82	2.39	-6.45667	GO:0003840; gamma-glutamyltransferase activity; Molecular Function GO:0005249; voltage-gated potassium channel activity; Molecular Function GO:0006749; glutathione metabolic process; Biological Process GO:0006813; potassium ion transport; Biological Process GO:0016020; membrane; Cellular Component	IPR000101; Gamma-glutamyltranspeptidase IPR003950; Potassium channel, voltage-dependent, ELK	K18592 gamma-glutamyltranspeptidase / glutathione hydrolase / leukotriene-C4 hydrolase [EC:2.3.2.2 3.4.19.13 3.4.19.14] | (RefSeq) GGT5, GGTLA1; gamma-glutamyltransferase 5	sp|P36269|GGT5_HUMAN	tr|F1MYJ3|F1MYJ3_BOVIN
BmuPB000695	7.73	1.89	13.07	1.08	-6.48333	GO:0004930; G-protein coupled receptor activity; Molecular Function GO:0007186; G-protein coupled receptor signaling pathway; Biological Process GO:0016021; integral to membrane; Cellular Component	IPR000276; G protein-coupled receptor, rhodopsin-like IPR017452; GPCR, rhodopsin-like, 7TM	K04216 nociceptin receptor | (RefSeq) OPRL1; opioid related nociceptin receptor 1	sp|P47748|OPRX_CAVPO	tr|L8HT15|L8HT15_BOSMU
BmuPB003041	20.05	3.96	8.73	4.16	-6.75333	GO:0004672; protein kinase activity; Molecular Function GO:0004713; protein tyrosine kinase activity; Molecular Function GO:0005249; voltage-gated potassium channel activity; Molecular Function GO:0005524; ATP binding; Molecular Function GO:0006468; protein phosphorylation; Biological Process GO:0006813; potassium ion transport; Biological Process GO:0008076; voltage-gated potassium channel compl…	IPR000719; Protein kinase domain IPR002290; Serine/threonine- / dual specificity protein kinase, catalytic domain IPR004053; Potassium channel, voltage dependent, Kv1.6 IPR020635; Tyrosine-protein kinase, catalytic domain IPR020636; Calcium/calmodulin-dependent/calcium-dependent protein kinase	K00908 calcium/calmodulin-dependent protein kinase kinase 1 [EC:2.7.11.17] | (RefSeq) CAMKK1; calcium/calmodulin dependent protein kinase kinase 1	sp|Q8N5S9|KKCC1_HUMAN	tr|E1BIP3|E1BIP3_BOVIN
BmuPB012540	15.37	5.1	4.88	1.69	-6.76	GO:0004185; serine-type carboxypeptidase activity; Molecular Function GO:0005515; protein binding; Molecular Function GO:0006508; proteolysis; Biological Process	IPR000667; Peptidase S13, D-Ala-D-Ala carboxypeptidase C IPR001012; UBX IPR012989; SEP domain IPR019955; Ubiquitin supergroup	no KO assigned | (RefSeq) UBXN11; UBX domain protein 11	sp|Q5T124|UBX11_HUMAN	tr|E1BHW8|E1BHW8_BOVIN
BmuPB001756	15.47	8.09	5.35	2.83	-6.80667	GO:0005507; copper ion binding; Molecular Function GO:0016641; oxidoreductase activity, acting on the CH-NH2 group of donors, oxygen as acceptor; Molecular Function GO:0055114; oxidation-reduction process; Biological Process	IPR001695; Lysyl oxidase	K14678 lysyl oxidase-like protein 1 [EC:1.4.3.-] | (RefSeq) LOXL1; lysyl oxidase like 1	sp|Q95L39|LOXL1_BOVIN	tr|A0JNB6|A0JNB6_BOVIN
BmuPB011777	10.18	1.22	11.51	0.73	-6.90667	GO:0005249; voltage-gated potassium channel activity; Molecular Function GO:0006813; potassium ion transport; Biological Process GO:0008076; voltage-gated potassium channel complex; Cellular Component	IPR002035; von Willebrand factor, type A IPR004010; Cache domain IPR004053; Potassium channel, voltage dependent, Kv1.6 IPR013608; VWA N-terminal	K04860 voltage-dependent calcium channel alpha-2/delta-3 | (RefSeq) CACNA2D3; calcium voltage-gated channel auxiliary subunit alpha2delta 3	sp|Q8IZS8|CA2D3_HUMAN	tr|G1PML6|G1PML6_MYOLU
BmuPB013258	34.3	1.66	3.66	6.1	-7.10667	GO:0005509; calcium ion binding; Molecular Function GO:0005515; protein binding; Molecular Function	IPR000742; Epidermal growth factor-like domain IPR001881; EGF-like calcium-binding domain IPR013032; EGF-like, conserved site IPR022355; Neurogenic locus Notch 4	no KO assigned | (RefSeq) DLK2; delta like non-canonical Notch ligand 2	sp|A4FV93|DLK2_BOVIN	tr|M3X710|M3X710_FELCA
BmuPB001945	9.45	17.82	7.43	4.38	-7.18667	GO:0004672; protein kinase activity; Molecular Function GO:0005249; voltage-gated potassium channel activity; Molecular Function GO:0005524; ATP binding; Molecular Function GO:0006468; protein phosphorylation; Biological Process GO:0006813; potassium ion transport; Biological Process GO:0016021; integral to membrane; Cellular Component	IPR000719; Protein kinase domain IPR002290; Serine/threonine- / dual specificity protein kinase, catalytic domain IPR005401; Potassium channel, voltage-dependent, beta subunit, KCNAB2	K08816 vaccinia related kinase [EC:2.7.11.1] | (RefSeq) VRK1; vaccinia related kinase 1	sp|Q32PI1|VRK1_BOVIN	tr|L8I332|L8I332_BOSMU
BmuPB003669	8.63	8.39	7.21	0.69	-7.38667	GO:0004190; aspartic-type endopeptidase activity; Molecular Function GO:0005794; Golgi apparatus; Cellular Component GO:0006509; membrane protein ectodomain proteolysis; Biological Process	IPR000772; Ricin B lectin domain IPR001173; Glycosyl transferase, family 2 IPR009121; Peptidase A1, beta-site APP cleaving enzyme 2, BACE 2 IPR027791; Galactosyltransferase, C-terminal domain	K00710 polypeptide N-acetylgalactosaminyltransferase [EC:2.4.1.41] | (RefSeq) GALNT14; polypeptide N-acetylgalactosaminyltransferase 14	sp|Q96FL9|GLT14_HUMAN	tr|L8IPG2|L8IPG2_BOSMU
BmuPB015275	12.42	11.95	4.59	2.23	-7.42333	GO:0000166; nucleotide binding; Molecular Function GO:0005524; ATP binding; Molecular Function GO:0006810; transport; Biological Process GO:0015197; peptide transporter activity; Molecular Function GO:0015833; peptide transport; Biological Process GO:0016020; membrane; Cellular Component GO:0016021; integral to membrane; Cellular Component GO:0016887; ATPase activity; Molecular Function GO:001711…	IPR001140; ABC transporter, transmembrane domain IPR003439; ABC transporter-like IPR003593; AAA+ ATPase domain IPR013305; ABC transporter, ABCB2 IPR017940; ABC transporter, integral membrane type 1	K05654 ATP-binding cassette, subfamily B (MDR/TAP), member 3 | (RefSeq) TAP2, ABCB3; transporter 2, ATP binding cassette subfamily B member	sp|P36371|TAP2_MOUSE	tr|Q8SQ31|Q8SQ31_BOVIN
BmuPB000126	13.95	7.42	4.86	1.26	-7.48333	GO:0001558; regulation of cell growth; Biological Process GO:0004867; serine-type endopeptidase inhibitor activity; Molecular Function GO:0005520; insulin-like growth factor binding; Molecular Function GO:0005576; extracellular region; Cellular Component	IPR000429; Proteinase inhibitor I14, hirudin IPR000716; Thyroglobulin type-1 IPR000867; Insulin-like growth factor-binding protein, IGFBP IPR009168; Insulin-like growth factor binding protein IPR012210; Insulin-like growth factor binding protein 2	no KO assigned | (RefSeq) IGFBP2; insulin like growth factor binding protein 2	sp|P13384|IBP2_BOVIN	tr|E3W6T5|E3W6T5_PIG
BmuPB003249	3.76	24.27	5.48	3.38	-7.79	GO:0005515; protein binding; Molecular Function GO:0005737; cytoplasm; Cellular Component GO:0016175; superoxide-generating NADPH oxidase activity; Molecular Function	IPR000980; SH2 domain IPR001452; Src homology-3 domain IPR001655; Neutrophil cytosol factor 1 IPR011511; Variant SH3 domain	no KO assigned | (RefSeq) GRAP; GRB2-related adapter protein	sp|A6QLK6|GRAP_BOVIN	tr|L8J1I8|L8J1I8_BOSMU
BmuPB001609	6.88	19.05	6.32	2.93	-7.82	GO:0004672; protein kinase activity; Molecular Function GO:0004713; protein tyrosine kinase activity; Molecular Function GO:0005515; protein binding; Molecular Function GO:0005524; ATP binding; Molecular Function GO:0005922; connexon complex; Cellular Component GO:0006468; protein phosphorylation; Biological Process GO:0007154; cell communication; Biological Process GO:0016491; oxidoreductase act…	IPR000719; Protein kinase domain IPR000980; SH2 domain IPR001060; FCH domain IPR001245; Serine-threonine/tyrosine-protein kinase catalytic domain IPR002266; Gap junction alpha-8 protein (Cx50) IPR002290; Serine/threonine- / dual specificity protein kinase, catalytic domain IPR008335; Eukaryotic molybdopterin oxidoreductase IPR020635; Tyrosine-protein kinase, catalytic domain	K07527 tyrosine-protein kinase Fes/Fps [EC:2.7.10.2] | (RefSeq) FES; FES proto-oncogene, tyrosine kinase	sp|P14238|FES_FELCA	tr|Q5E9H3|Q5E9H3_BOVIN
BmuPB010914	16.81	12.08	5.94	3.74	-7.87	GO:0003677; DNA binding; Molecular Function GO:0004879; ligand-activated sequence-specific DNA binding RNA polymerase II transcription factor activity; Molecular Function GO:0005515; protein binding; Molecular Function GO:0005634; nucleus; Cellular Component GO:0006355; regulation of transcription, DNA-dependent; Biological Process GO:0006886; intracellular protein transport; Biological Process G…	IPR003071; Orphan nuclear receptor, HMR type IPR008968; Clathrin adaptor, mu subunit, C-terminal IPR012320; Stonin homology IPR022699; Stonin-2, N-terminal IPR027807; Stoned-like	K20067 stonin-1/2 | (RefSeq) STON2; stonin 2	sp|Q8WXE9|STON2_HUMAN	tr|E1BNH3|E1BNH3_BOVIN
BmuPB002410	9.51	12.75	6.53	1.67	-7.92667	GO:0005164; tumor necrosis factor receptor binding; Molecular Function GO:0006955; immune response; Biological Process GO:0016020; membrane; Cellular Component	IPR002961; Tumour necrosis factor c/lymphotoxin-beta IPR018787; Protein of unknown function DUF2371, TMEM200	no KO assigned | (RefSeq) TMEM200C; transmembrane protein 200C	sp|A6NKL6|T200C_HUMAN	tr|G3MZJ8|G3MZJ8_BOVIN
BmuPB020666	7.65	29.99	6.35	6.67	-7.99333	GO:0005452; inorganic anion exchanger activity; Molecular Function GO:0006820; anion transport; Biological Process GO:0016020; membrane; Cellular Component GO:0016757; transferase activity, transferring glycosyl groups; Molecular Function	IPR003024; Sodium bicarbonate cotransporter IPR003378; Fringe-like	K05948 fringe [EC:2.4.1.222] | (RefSeq) MFNG; MFNG O-fucosylpeptide 3-beta-N-acetylglucosaminyltransferase	sp|O00587|MFNG_HUMAN	tr|Q1LZD7|Q1LZD7_BOVIN
BmuPB014105	19.22	1.47	6.87	1.15	-8.03667	GO:0004725; protein tyrosine phosphatase activity; Molecular Function GO:0006470; protein dephosphorylation; Biological Process GO:0016311; dephosphorylation; Biological Process GO:0016791; phosphatase activity; Molecular Function	IPR000242; Protein-tyrosine phosphatase, receptor/non-receptor type IPR000387; Protein-tyrosine/Dual specificity phosphatase	K18041 protein tyrosine phosphatase type IVA [EC:3.1.3.48] | (RefSeq) PTP4A3; protein tyrosine phosphatase type IVA, member 3	sp|A2VDT1|TP4A3_BOVIN	tr|G3SXR7|G3SXR7_LOXAF
BmuPB001388	8.34	19.56	7.13	3.27	-8.40667	GO:0001505; regulation of neurotransmitter levels; Biological Process GO:0004969; histamine receptor activity; Molecular Function GO:0007186; G-protein coupled receptor signaling pathway; Biological Process GO:0016021; integral to membrane; Cellular Component GO:0046872; metal ion binding; Molecular Function	IPR003980; Histamine H3 receptor IPR007087; Zinc finger, C2H2 IPR015880; Zinc finger, C2H2-like	K19871 sal-like protein | (RefSeq) SALL1; spalt like transcription factor 1	sp|Q9NSC2|SALL1_HUMAN	tr|E1BIR3|E1BIR3_BOVIN
BmuPB007952	35.42	10.86	4.88	8.51	-8.54333	GO:0003677; DNA binding; Molecular Function GO:0003700; sequence-specific DNA binding transcription factor activity; Molecular Function GO:0005249; voltage-gated potassium channel activity; Molecular Function GO:0006355; regulation of transcription, DNA-dependent; Biological Process GO:0006813; potassium ion transport; Biological Process GO:0008076; voltage-gated potassium channel complex; Cellul…	IPR001356; Homeobox domain IPR003350; Homeodomain protein CUT IPR004055; Potassium channel, voltage dependent, Kv4.2 IPR020478; AT hook-like	no KO assigned | (RefSeq) SATB1; SATB homeobox 1	sp|Q60611|SATB1_MOUSE	tr|A7MB41|A7MB41_BOVIN
BmuPB004408	13.61	11.75	2.97	0.81	-8.63333	-	IPR012478; GSG1-like	no KO assigned | (RefSeq) GSG1L; GSG1 like	sp|Q6UXU4|GSG1L_HUMAN	tr|E1BM65|E1BM65_BOVIN
BmuPB019930	39.98	3.65	7.06	8.12	-8.77667	GO:0016539; intein-mediated protein splicing; Biological Process GO:0016787; hydrolase activity; Molecular Function	IPR006142; Intein IPR006680; Amidohydrolase 1 IPR013291; Myeloid transforming gene-related protein-1 (MTGR1)	no KO assigned | (RefSeq) DPYSL4; dihydropyrimidinase like 4	sp|O35098|DPYL4_MOUSE	tr|A2VDS7|A2VDS7_BOVIN
BmuPB013632	5.69	21.48	16.21	5.41	-9.05	GO:0003777; microtubule motor activity; Molecular Function GO:0005198; structural molecule activity; Molecular Function GO:0005515; protein binding; Molecular Function GO:0005871; kinesin complex; Cellular Component GO:0007018; microtubule-based movement; Biological Process GO:0007154; cell communication; Biological Process GO:0019028; viral capsid; Cellular Component GO:0035091; phosphatidylinos…	IPR001683; Phox homologous domain IPR001803; Orbivirus inner capsid protein VP7 IPR002197; DNA binding HTH domain, Fis-type IPR004012; RUN IPR027640; Kinesin-like protein	K17935 sorting nexin-29 | (RefSeq) SNX29; sorting nexin 29	sp|Q08DX0|SNX29_BOVIN	tr|L8J0A1|L8J0A1_BOSMU
BmuPB011481	10.22	17.12	1.41	0.52	-9.06333	GO:0004181; metallocarboxypeptidase activity; Molecular Function GO:0005249; voltage-gated potassium channel activity; Molecular Function GO:0006508; proteolysis; Biological Process GO:0006813; potassium ion transport; Biological Process GO:0007155; cell adhesion; Biological Process GO:0008270; zinc ion binding; Molecular Function GO:0016020; membrane; Cellular Component	IPR000421; Coagulation factor 5/8 C-terminal type domain IPR000834; Peptidase M14, carboxypeptidase A IPR003950; Potassium channel, voltage-dependent, ELK IPR013847; POU domain	K08639 carboxypeptidase X2 | (RefSeq) CPXM2; carboxypeptidase X, M14 family member 2	sp|Q8N436|CPXM2_HUMAN	tr|E1BER3|E1BER3_BOVIN
BmuPB005825	13.65	12.18	5	1.19	-9.08667	GO:0005198; structural molecule activity; Molecular Function GO:0005923; tight junction; Cellular Component GO:0015232; heme transporter activity; Molecular Function GO:0015886; heme transport; Biological Process GO:0016020; membrane; Cellular Component GO:0016021; integral to membrane; Cellular Component GO:0016539; intein-mediated protein splicing; Biological Process GO:0017004; cytochrome comp…	IPR003569; Cytochrome c-type biogenesis protein CcbS IPR004031; PMP-22/EMP/MP20/Claudin superfamily IPR006142; Intein IPR006187; Claudin	K06087 claudin | (RefSeq) CLDN19, Claudin-19; claudin 19	sp|Q8N6F1|CLD19_HUMAN	tr|L8I7A6|L8I7A6_BOSMU
BmuPB013472	14.78	15.06	5.81	1.84	-10.0433	GO:0016020; membrane; Cellular Component GO:0016021; integral to membrane; Cellular Component	IPR002229; Blood group Rhesus C/E/D polypeptide IPR018499; Tetraspanin/Peripherin	K17352 tetraspanin-11 | (RefSeq) TSPAN11; tetraspanin 11	sp|Q0VC33|TSN11_BOVIN	tr|L8HXF9|L8HXF9_BOSMU
BmuPB012898	15.75	14.19	5.12	1.35	-10.3367	GO:0004252; serine-type endopeptidase activity; Molecular Function GO:0005509; calcium ion binding; Molecular Function GO:0005515; protein binding; Molecular Function GO:0005576; extracellular region; Cellular Component GO:0006508; proteolysis; Biological Process	IPR000294; Gamma-carboxyglutamic acid-rich (GLA) domain IPR000742; Epidermal growth factor-like domain IPR001254; Peptidase S1 IPR001881; EGF-like calcium-binding domain	K01314 coagulation factor X [EC:3.4.21.6] | (RefSeq) F10; coagulation factor X	sp|P00743|FA10_BOVIN	tr|Q3MHW2|Q3MHW2_BOVIN
BmuPB008029	11.61	35.43	12.69	9.21	-10.7	GO:0004872; receptor activity; Molecular Function GO:0007155; cell adhesion; Biological Process GO:0007160; cell-matrix adhesion; Biological Process GO:0007186; G-protein coupled receptor signaling pathway; Biological Process GO:0007229; integrin-mediated signaling pathway; Biological Process GO:0007631; feeding behavior; Biological Process GO:0008305; integrin complex; Cellular Component GO:0016…	IPR000204; Orexin receptor family IPR002369; Integrin beta subunit, N-terminal IPR003659; Plexin/semaphorin/integrin IPR012896; Integrin beta subunit, tail IPR014836; Integrin beta subunit, cytoplasmic domain IPR015439; Integrin beta-2 subunit IPR015812; Integrin beta subunit	K06464 integrin beta 2 | (RefSeq) ITGB2, CD18; integrin subunit beta 2	sp|P32592|ITB2_BOVIN	tr|B2LNX2|B2LNX2_BISBI
BmuPB020197	152.72	4.2	128.46	84.35	-10.7767	GO:0004672; protein kinase activity; Molecular Function GO:0004674; protein serine/threonine kinase activity; Molecular Function GO:0004713; protein tyrosine kinase activity; Molecular Function GO:0005515; protein binding; Molecular Function GO:0005524; ATP binding; Molecular Function GO:0005886; plasma membrane; Cellular Component GO:0006468; protein phosphorylation; Biological Process GO:000681…	IPR000008; C2 calcium-dependent membrane targeting IPR000719; Protein kinase domain IPR000961; AGC-kinase, C-terminal IPR001245; Serine-threonine/tyrosine-protein kinase catalytic domain IPR002219; Protein kinase C-like, phorbol ester/diacylglycerol binding IPR002290; Serine/threonine- / dual specificity protein kinase, catalytic domain IPR006036; Potassium uptake protein TrkA IPR017892; Protein …	K19663 classical protein kinase C gamma type [EC:2.7.11.13] | (RefSeq) PRKCG; protein kinase C gamma	sp|P63319|KPCG_RAT	tr|L8J5G7|L8J5G7_BOSMU
BmuPB013036	12.09	22.22	8.03	3.29	-10.8233	GO:0004222; metalloendopeptidase activity; Molecular Function GO:0006508; proteolysis; Biological Process GO:0008270; zinc ion binding; Molecular Function GO:0031012; extracellular matrix; Cellular Component	IPR000884; Thrombospondin, type 1 repeat IPR001590; Peptidase M12B, ADAM/reprolysin IPR002870; Peptidase M12B, propeptide IPR006586; ADAM, cysteine-rich IPR010294; ADAM-TS Spacer 1	K07764 a disintegrin and metalloproteinase with thrombospondin motifs 4 [EC:3.4.24.82] | (RefSeq) ADAMTS4; ADAM metallopeptidase with thrombospondin type 1 motif 4	sp|Q9TT93|ATS4_BOVIN	tr|L8HRK8|L8HRK8_BOSMU
BmuPB015199	27.11	1.61	3.79	0	-10.8367	GO:0005515; protein binding; Molecular Function	IPR000008; C2 calcium-dependent membrane targeting IPR002035; von Willebrand factor, type A IPR010734; Copine IPR017993; Atrophin-1 IPR018029; C2 membrane targeting protein IPR020477; C2 domain	no KO assigned | (RefSeq) CPNE5; copine 5	sp|Q9HCH3|CPNE5_HUMAN	tr|L8HTL3|L8HTL3_BOSMU
BmuPB016882	12.07	22.63	10.11	3.99	-10.9467	GO:0004674; protein serine/threonine kinase activity; Molecular Function GO:0006468; protein phosphorylation; Biological Process GO:0008152; metabolic process; Biological Process GO:0008203; cholesterol metabolic process; Biological Process GO:0016042; lipid catabolic process; Biological Process GO:0016298; lipase activity; Molecular Function GO:0016787; hydrolase activity; Molecular Function	IPR003547; Serine/threonine protein kinase, yersinia-type IPR010468; Hormone-sensitive lipase, N-terminal IPR013094; Alpha/beta hydrolase fold-3	K07188 hormone-sensitive lipase [EC:3.1.1.79] | (RefSeq) LIPE; lipase E, hormone sensitive type	sp|P16386|LIPS_BOVIN	tr|L8HTL9|L8HTL9_BOSMU
BmuPB018967	34.33	3.13	9.05	4.1	-11.4033	-	-	no KO assigned | (RefSeq) FAM163B; family with sequence similarity 163 member B	sp|Q8BUM6|F163B_MOUSE	tr|E1BB42|E1BB42_BOVIN
BmuPB008558	13.85	39.45	8.35	8.94	-11.61	GO:0000122; negative regulation of transcription from RNA polymerase II promoter; Biological Process GO:0003700; sequence-specific DNA binding transcription factor activity; Molecular Function GO:0004861; cyclin-dependent protein serine/threonine kinase inhibitor activity; Molecular Function GO:0005634; nucleus; Cellular Component GO:0005737; cytoplasm; Cellular Component GO:0006355; regulation o…	IPR000418; Ets domain IPR024872; HEXIM	K09438 transcription factor PU.1 | (RefSeq) SPI1; Spi-1 proto-oncogene	sp|P17947|SPI1_HUMAN	tr|L8IC83|L8IC83_BOSMU
BmuPB014714	21.3	0	14.11	0.13	-11.6733	GO:0003712; transcription cofactor activity; Molecular Function GO:0005198; structural molecule activity; Molecular Function GO:0005634; nucleus; Cellular Component GO:0019028; viral capsid; Cellular Component GO:0030274; LIM domain binding; Molecular Function	IPR001399; VP6 blue-tongue virus inner capsid protein IPR002691; LIM-domain binding protein	no KO assigned | (RefSeq) LDB2; LIM domain binding 2	sp|O43679|LDB2_HUMAN	tr|H9G1K8|H9G1K8_MACMU
BmuPB012211	8.69	15.24	19.2	2.49	-11.8867	GO:0005198; structural molecule activity; Molecular Function GO:0008146; sulfotransferase activity; Molecular Function GO:0019028; viral capsid; Cellular Component	IPR000863; Sulfotransferase domain IPR001301; Geminivirus AL1 replication-associated protein, CLV type	K08104 [heparan sulfate]-glucosamine 3-sulfotransferase 5 [EC:2.8.2.23] | (RefSeq) HS3ST5; heparan sulfate-glucosamine 3-sulfotransferase 5	sp|Q8BSL4|HS3S5_MOUSE	tr|Q0VD21|Q0VD21_BOVIN
BmuPB004321	12.98	34.17	13.37	7.91	-12.2633	GO:0005198; structural molecule activity; Molecular Function GO:0005515; protein binding; Molecular Function GO:0019028; viral capsid; Cellular Component	IPR001399; VP6 blue-tongue virus inner capsid protein IPR002110; Ankyrin repeat IPR006964; NUDE protein, C-terminal	K16738 nuclear distribution protein NudE | (RefSeq) NDE1; nudE neurodevelopment protein 1	sp|Q9NXR1|NDE1_HUMAN	tr|L8HWJ4|L8HWJ4_BOSMU
BmuPB018468	15.77	26.3	13.57	5.96	-12.5867	GO:0000785; chromatin; Cellular Component GO:0003677; DNA binding; Molecular Function GO:0005515; protein binding; Molecular Function GO:0005634; nucleus; Cellular Component GO:0005737; cytoplasm; Cellular Component GO:0006355; regulation of transcription, DNA-dependent; Biological Process GO:0009966; regulation of signal transduction; Biological Process GO:0016020; membrane; Cellular Component	IPR000116; High mobility group, HMG-I/HMG-Y IPR001478; PDZ domain IPR001660; Sterile alpha motif domain IPR010599; Connector enhancer of kinase suppressor of ras 2 IPR017874; CRIC domain IPR019555; CRIC domain, Chordata IPR021129; Sterile alpha motif, type 1	no KO assigned | (RefSeq) CNKSR3; CNKSR family member 3	sp|Q6P9H4|CNKR3_HUMAN	tr|F1MVE4|F1MVE4_BOVIN
BmuPB001649	18.04	24.44	8.2	4.3	-12.5933	GO:0003824; catalytic activity; Molecular Function GO:0004334; fumarylacetoacetase activity; Molecular Function GO:0004413; homoserine kinase activity; Molecular Function GO:0005524; ATP binding; Molecular Function GO:0006566; threonine metabolic process; Biological Process GO:0008152; metabolic process; Biological Process GO:0009072; aromatic amino acid family metabolic process; Biological Proce…	IPR000870; Homoserine kinase IPR002529; Fumarylacetoacetase, C-terminal IPR005959; Fumarylacetoacetase IPR015377; Fumarylacetoacetase, N-terminal	K01555 fumarylacetoacetase [EC:3.7.1.2] | (RefSeq) FAH; fumarylacetoacetate hydrolase	sp|A5PKH3|FAAA_BOVIN	tr|L8IVS3|L8IVS3_BOSMU
BmuPB012061	17.74	21.32	9.4	3.46	-12.6933	GO:0004930; G-protein coupled receptor activity; Molecular Function GO:0016020; membrane; Cellular Component	IPR003051; GPCR, family 2, corticotropin releasing factor receptor	no KO assigned | (RefSeq) SMIM5, C19H17orf109; small integral membrane protein 5	sp|E1BAR0|SMIM5_BOVIN	tr|G3N3X8|G3N3X8_BOVIN
BmuPB012702	12.03	40.49	6.05	6.58	-12.9433	GO:0003723; RNA binding; Molecular Function GO:0004963; follicle-stimulating hormone receptor activity; Molecular Function GO:0005351; sugar:hydrogen symporter activity; Molecular Function GO:0007186; G-protein coupled receptor signaling pathway; Biological Process GO:0009401; phosphoenolpyruvate-dependent sugar phosphotransferase system; Biological Process GO:0016021; integral to membrane; Cellu…	IPR001568; Ribonuclease T2-like IPR002272; Follicle-stimulating hormone receptor IPR005698; Phosphotransferase system, phosphocarrier HPr protein	K01166 ribonuclease T2 [EC:3.1.27.1] | (RefSeq) RNASET2; ribonuclease T2	sp|Q7M329|RNT2_PIG	tr|L8HVN6|L8HVN6_BOSMU
BmuPB004158	11.92	30.23	13.3	5.53	-12.9533	GO:0003824; catalytic activity; Molecular Function GO:0005198; structural molecule activity; Molecular Function GO:0005515; protein binding; Molecular Function GO:0005543; phospholipid binding; Molecular Function GO:0008152; metabolic process; Biological Process GO:0019028; viral capsid; Cellular Component	IPR001399; VP6 blue-tongue virus inner capsid protein IPR001736; Phospholipase D/Transphosphatidylase IPR001849; Pleckstrin homology domain IPR015679; Phospholipase D family IPR025202; Phospholipase D-like domain	K01115 phospholipase D1/2 [EC:3.1.4.4] | (RefSeq) PLD1; phospholipase D1	sp|Q13393|PLD1_HUMAN	tr|L8I1P3|L8I1P3_BOSMU
BmuPB018993	19.5	28.27	9.78	6.21	-12.9733	GO:0005515; protein binding; Molecular Function GO:0005622; intracellular; Cellular Component GO:0042981; regulation of apoptotic process; Biological Process	IPR000533; Tropomyosin IPR001315; CARD domain	K12794 caspase recruitment domain-containing protein 9 | (RefSeq) CARD9; caspase recruitment domain family member 9	sp|Q9H257|CARD9_HUMAN	tr|Q1LZ91|Q1LZ91_BOVIN
BmuPB002592	10.28	28.03	18.63	5.95	-13.03	GO:0003677; DNA binding; Molecular Function GO:0004879; ligand-activated sequence-specific DNA binding RNA polymerase II transcription factor activity; Molecular Function GO:0005634; nucleus; Cellular Component GO:0006355; regulation of transcription, DNA-dependent; Biological Process	IPR003070; Orphan nuclear receptor IPR025258; Domain of unknown function DUF4206	no KO assigned | (RefSeq) RUBCNL, KIAA0226L; RUN and cysteine rich domain containing beclin 1 interacting protein like	sp|A7E316|K226L_BOVIN	tr|L8IHP1|L8IHP1_BOSMU
BmuPB013894	9.89	31.95	7.55	3.31	-13.1533	GO:0004252; serine-type endopeptidase activity; Molecular Function GO:0005452; inorganic anion exchanger activity; Molecular Function GO:0005515; protein binding; Molecular Function GO:0006508; proteolysis; Biological Process GO:0006820; anion transport; Biological Process GO:0016020; membrane; Cellular Component	IPR000082; SEA domain IPR000859; CUB domain IPR001254; Peptidase S1 IPR002172; Low-density lipoprotein (LDL) receptor class A repeat IPR003024; Sodium bicarbonate cotransporter	K08670 suppressor of tumorigenicity protein 14 [EC:3.4.21.109] | (RefSeq) ST14; suppression of tumorigenicity 14	sp|Q0IIH7|ST14_BOVIN	tr|L8J0Z8|L8J0Z8_BOSMU
BmuPB003054	16.21	21.94	12.25	3.64	-13.16	GO:0005515; protein binding; Molecular Function	IPR001715; Calponin homology domain	no KO assigned | (RefSeq) SMTNL2; smoothelin like 2	sp|Q2KI85|SMTL2_BOVIN	tr|H0WLJ4|H0WLJ4_OTOGA
BmuPB003528	26.62	1.81	12.46	0.47	-13.16	GO:0005337; nucleoside transmembrane transporter activity; Molecular Function GO:0006810; transport; Biological Process GO:0016021; integral to membrane; Cellular Component	IPR002259; Equilibrative nucleoside transporter IPR026673; SPEC3/C1orf95	no KO assigned | (RefSeq) STUM; stum, mechanosensory transduction mediator homolog	sp|Q69YW2|CA095_HUMAN	tr|A4IFJ3|A4IFJ3_BOVIN
BmuPB018374	16.89	36.61	4.87	5.96	-13.4967	GO:0005509; calcium ion binding; Molecular Function GO:0005576; extracellular region; Cellular Component GO:0009306; protein secretion; Biological Process GO:0016020; membrane; Cellular Component GO:0030500; regulation of bone mineralization; Biological Process	IPR000294; Gamma-carboxyglutamic acid-rich (GLA) domain IPR002384; Osteocalcin/matrix Gla protein IPR005837; Flagellar transport protein FliP	no KO assigned | (RefSeq) BGLAP; bone gamma-carboxyglutamate protein	sp|P02820|OSTCN_BOVIN	tr|Q1ZZ82|Q1ZZ82_SHEEP
BmuPB007550	3.87	0.75	48.78	3.65	-14.15	GO:0004725; protein tyrosine phosphatase activity; Molecular Function GO:0005515; protein binding; Molecular Function GO:0005856; cytoskeleton; Cellular Component GO:0006470; protein dephosphorylation; Biological Process GO:0016311; dephosphorylation; Biological Process GO:0016791; phosphatase activity; Molecular Function	IPR000242; Protein-tyrosine phosphatase, receptor/non-receptor type IPR000299; FERM domain IPR000387; Protein-tyrosine/Dual specificity phosphatase IPR001478; PDZ domain IPR003595; Protein-tyrosine phosphatase, catalytic IPR004058; Zeta tubulin IPR018979; FERM, N-terminal IPR018980; FERM, C-terminal PH-like domain IPR019748; FERM central domain IPR019749; Band 4.1 domain IPR019750; Band 4.1 family	K18027 tyrosine-protein phosphatase non-receptor type 3 [EC:3.1.3.48] | (RefSeq) PTPN3; protein tyrosine phosphatase, non-receptor type 3	sp|P26045|PTN3_HUMAN	tr|E1BIH4|E1BIH4_BOVIN
BmuPB001622	16.47	23.76	16.2	4.64	-14.17	GO:0000156; phosphorelay response regulator activity; Molecular Function GO:0000160; phosphorelay signal transduction system; Biological Process GO:0003824; catalytic activity; Molecular Function GO:0004114; 3',5'-cyclic-nucleotide phosphodiesterase activity; Molecular Function GO:0004871; signal transducer activity; Molecular Function GO:0006355; regulation of transcription, DNA-dependent; Biolo…	IPR000014; PAS domain IPR001610; PAC motif IPR001789; Signal transduction response regulator, receiver domain IPR002073; 3'5'-cyclic nucleotide phosphodiesterase, catalytic domain IPR003607; HD/PDEase domain IPR023088; 3'5'-cyclic nucleotide phosphodiesterase	K18437 high affinity cAMP-specific and IBMX-insensitive 3',5'-cyclic phosphodiesterase 8 [EC:3.1.4.53] | (RefSeq) PDE8A; phosphodiesterase 8A	sp|O60658|PDE8A_HUMAN	tr|F1N7Q1|F1N7Q1_BOVIN
BmuPB007231	18.66	25.91	16.93	5.3	-15.2	GO:0005515; protein binding; Molecular Function GO:0016021; integral to membrane; Cellular Component	IPR000008; C2 calcium-dependent membrane targeting IPR006614; Peroxin/Ferlin domain IPR010482; Peroxin/Dysferlin domain IPR012560; Ferlin A-domain IPR012561; Ferlin B-domain IPR012968; FerIin domain IPR018029; C2 membrane targeting protein IPR020477; C2 domain	K18261 dysferlin | (RefSeq) DYSF; dysferlin	sp|A6QQP7|DYSF_BOVIN	tr|F1MB01|F1MB01_BOVIN
BmuPB016875	32.33	23.75	12.58	7.62	-15.2667	GO:0003700; sequence-specific DNA binding transcription factor activity; Molecular Function GO:0006355; regulation of transcription, DNA-dependent; Biological Process GO:0043565; sequence-specific DNA binding; Molecular Function	IPR000418; Ets domain	K09434 ETS domain-containing transcription factor ERF | (RefSeq) ERF; ETS2 repressor factor	sp|P70459|ERF_MOUSE	tr|F1MET2|F1MET2_BOVIN
BmuPB006294	19.95	33.59	17.57	7.98	-15.7233	GO:0001614; purinergic nucleotide receptor activity; Molecular Function GO:0004252; serine-type endopeptidase activity; Molecular Function GO:0005216; ion channel activity; Molecular Function GO:0005524; ATP binding; Molecular Function GO:0006508; proteolysis; Biological Process GO:0006811; ion transport; Biological Process GO:0016020; membrane; Cellular Component	IPR001254; Peptidase S1 IPR001429; P2X purinoreceptor	K01334 component factor D [EC:3.4.21.46] | (RefSeq) CFD; complement factor D	sp|Q3T0A3|CFAD_BOVIN	tr|L8HP71|L8HP71_BOSMU
BmuPB002297	4.02	15.98	32.8	1.52	-16.08	GO:0008137; NADH dehydrogenase (ubiquinone) activity; Molecular Function GO:0016021; integral to membrane; Cellular Component GO:0042773; ATP synthesis coupled electron transport; Biological Process GO:0055085; transmembrane transport; Biological Process GO:0055114; oxidation-reduction process; Biological Process	IPR004481; Sodium/potassium/calcium exchanger IPR004837; Sodium/calcium exchanger membrane region IPR018393; NADH-plastoquinone oxidoreductase, chain 5 subgroup	K13750 solute carrier family 24 (sodium/potassium/calcium exchanger), member 2 | (RefSeq) SLC24A2; solute carrier family 24 member 2	sp|Q9UI40|NCKX2_HUMAN	tr|E1BM98|E1BM98_BOVIN
BmuPB013264	63.32	14.73	12.18	13.77	-16.3067	GO:0005922; connexon complex; Cellular Component GO:0007154; cell communication; Biological Process	IPR002266; Gap junction alpha-8 protein (Cx50) IPR006802; Radial spokehead-like protein	K19757 radial spoke head protein 9 | (RefSeq) RSPH9, C23H6orf206, C6orf206; radial spoke head 9 homolog	sp|Q2KIU7|RSPH9_BOVIN	tr|L5JLJ4|L5JLJ4_PTEAL
BmuPB016951	53	0.83	0	1.6	-16.3433	GO:0004930; G-protein coupled receptor activity; Molecular Function GO:0004983; neuropeptide Y receptor activity; Molecular Function GO:0005887; integral to plasma membrane; Cellular Component GO:0007186; G-protein coupled receptor signaling pathway; Biological Process GO:0016021; integral to membrane; Cellular Component GO:0016907; G-protein coupled acetylcholine receptor activity; Molecular Fun…	IPR000276; G protein-coupled receptor, rhodopsin-like IPR000611; Neuropeptide Y receptor family IPR002228; Muscarinic acetylcholine receptor M1 IPR017452; GPCR, rhodopsin-like, 7TM	K04129 muscarinic acetylcholine receptor M1 | (RefSeq) CHRM1; cholinergic receptor muscarinic 1	sp|P04761|ACM1_PIG	tr|F6SLG5|F6SLG5_HORSE
BmuPB015846	22.18	20.34	9.79	0.9	-16.5367	GO:0003824; catalytic activity; Molecular Function GO:0003885; D-arabinono-1,4-lactone oxidase activity; Molecular Function GO:0005515; protein binding; Molecular Function GO:0008762; UDP-N-acetylmuramate dehydrogenase activity; Molecular Function GO:0016020; membrane; Cellular Component GO:0016491; oxidoreductase activity; Molecular Function GO:0016614; oxidoreductase activity, acting on CH-OH g…	IPR001452; Src homology-3 domain IPR006094; FAD linked oxidase, N-terminal IPR007173; D-arabinono-1,4-lactone oxidase IPR008378; Ubiquitous surface protein IPR016166; FAD-binding, type 2	K00103 L-gulonolactone oxidase [EC:1.1.3.8] | (RefSeq) GULO; L-gulono-gamma-lactone oxidase	sp|Q3ZC33|GGLO_BOVIN	tr|F6QGE0|F6QGE0_HORSE
BmuPB010091	53.61	0.07	0.15	0.8	-17.1433	GO:0005249; voltage-gated potassium channel activity; Molecular Function GO:0005515; protein binding; Molecular Function GO:0006813; potassium ion transport; Biological Process GO:0016021; integral to membrane; Cellular Component	IPR003598; Immunoglobulin subtype 2 IPR003599; Immunoglobulin subtype IPR004350; Potassium channel, voltage dependent, Kv2.1 IPR007110; Immunoglobulin-like domain IPR013768; Intercellular adhesion molecule, N-terminal	K06769 intercellular adhesion molecule 5 | (RefSeq) ICAM5; intercellular adhesion molecule 5	sp|Q9UMF0|ICAM5_HUMAN	tr|E1BLR0|E1BLR0_BOVIN
BmuPB018549	25.22	32.69	20.14	8.45	-17.5667	GO:0004030; aldehyde dehydrogenase [NAD(P)+] activity; Molecular Function GO:0006081; cellular aldehyde metabolic process; Biological Process GO:0006812; cation transport; Biological Process GO:0008152; metabolic process; Biological Process GO:0016021; integral to membrane; Cellular Component GO:0016491; oxidoreductase activity; Molecular Function GO:0019829; cation-transporting ATPase activity; …	IPR012394; Aldehyde dehydrogenase NAD(P)-dependent IPR015590; Aldehyde dehydrogenase domain IPR027256; Cation-transporting P-type ATPase, subfamily IB	K00129 aldehyde dehydrogenase (NAD(P)+) [EC:1.2.1.5] | (RefSeq) ALDH3B1; aldehyde dehydrogenase 3 family member B1	sp|Q1JPA0|AL3B1_BOVIN	tr|H9F4V5|H9F4V5_MACMU
BmuPB011824	33.46	31.75	9.77	6.72	-18.2733	-	IPR001073; Complement C1q protein IPR008160; Collagen triple helix repeat	no KO assigned | (RefSeq) C1QL1; complement C1q like 1	sp|O75973|C1QRF_HUMAN	tr|E1BIR7|E1BIR7_BOVIN
BmuPB001314	20.81	26.23	22.13	4.7	-18.3567	GO:0004930; G-protein coupled receptor activity; Molecular Function GO:0005509; calcium ion binding; Molecular Function GO:0007156; homophilic cell adhesion; Biological Process GO:0007186; G-protein coupled receptor signaling pathway; Biological Process GO:0016020; membrane; Cellular Component GO:0016021; integral to membrane; Cellular Component	IPR000233; Cadherin, cytoplasmic domain IPR002126; Cadherin IPR022335; G protein-coupled receptor 153	K06803 cadherin 11, type 2, OB-cadherin | (RefSeq) CDH11; cadherin 11	sp|P55287|CAD11_HUMAN	tr|L8I0T1|L8I0T1_BOSMU
BmuPB005457	16.82	26.21	26.77	4.88	-18.3867	-	IPR000533; Tropomyosin IPR008677; MRVI1	K12337 inositol 1,4,5-triphosphate receptor-associated cGMP kinase substrate | (RefSeq) MRVI1; murine retrovirus integration site 1 homolog	sp|Q9N1F0|MRVI1_BOVIN	tr|L8IH12|L8IH12_BOSMU
BmuPB010082	20.3	40.48	14.41	6.52	-18.5433	GO:0004930; G-protein coupled receptor activity; Molecular Function GO:0007186; G-protein coupled receptor signaling pathway; Biological Process GO:0016020; membrane; Cellular Component GO:0016021; integral to membrane; Cellular Component	IPR000276; G protein-coupled receptor, rhodopsin-like IPR003416; MgtC/SapB/SrpB transporter IPR017452; GPCR, rhodopsin-like, 7TM	K04295 sphingosine 1-phosphate receptor 5 | (RefSeq) S1PR5, EDG8; sphingosine-1-phosphate receptor 5	sp|Q684M3|S1PR5_PIG	tr|F1MV28|F1MV28_BOVIN
BmuPB001061	62	9.68	10.67	8.71	-18.74	GO:0005245; voltage-gated calcium channel activity; Molecular Function GO:0005515; protein binding; Molecular Function GO:0005891; voltage-gated calcium channel complex; Cellular Component GO:0008270; zinc ion binding; Molecular Function GO:0046872; metal ion binding; Molecular Function GO:0070588; calcium ion transmembrane transport; Biological Process	IPR001965; Zinc finger, PHD-type IPR005447; Voltage-dependent calcium channel, N-type, alpha-1 subunit IPR007087; Zinc finger, C2H2 IPR015880; Zinc finger, C2H2-like IPR019787; Zinc finger, PHD-finger IPR025750; Requiem/DPF N-terminal domain	no KO assigned | (RefSeq) DPF1; double PHD fingers 1	sp|Q9QX66|DPF1_MOUSE	tr|M3WKT1|M3WKT1_FELCA
BmuPB017741	21.89	32.47	18.56	5.37	-18.9367	GO:0003723; RNA binding; Molecular Function GO:0003964; RNA-directed DNA polymerase activity; Molecular Function GO:0006278; RNA-dependent DNA replication; Biological Process	IPR000123; RNA-directed DNA polymerase (reverse transcriptase), msDNA IPR024280; FAM167	no KO assigned | (RefSeq) FAM167A; family with sequence similarity 167 member A	sp|Q0V7M8|F167A_BOVIN	tr|L8J5W5|L8J5W5_BOSMU
BmuPB010814	64.08	3.71	2.66	4.08	-19.4033	GO:0000155; phosphorelay sensor kinase activity; Molecular Function GO:0000160; phosphorelay signal transduction system; Biological Process GO:0004871; signal transducer activity; Molecular Function GO:0005216; ion channel activity; Molecular Function GO:0005267; potassium channel activity; Molecular Function GO:0006811; ion transport; Biological Process GO:0007165; signal transduction; Biologica…	IPR000014; PAS domain IPR000595; Cyclic nucleotide-binding domain IPR000700; PAS-associated, C-terminal IPR001610; PAC motif IPR003280; Two pore domain potassium channel IPR005821; Ion transport domain	K04906 potassium voltage-gated channel Eag-related subfamily H member 3 | (RefSeq) KCNH3; potassium voltage-gated channel subfamily H member 3	sp|O89047|KCNH3_RAT	tr|L8IHC2|L8IHC2_BOSMU
BmuPB017993	25.15	39.82	16.9	7.67	-19.62	GO:0001539; ciliary or flagellar motility; Biological Process GO:0003774; motor activity; Molecular Function GO:0005515; protein binding; Molecular Function GO:0006935; chemotaxis; Biological Process GO:0009288; bacterial-type flagellum; Cellular Component GO:0016020; membrane; Cellular Component	IPR000048; IQ motif, EF-hand binding site IPR018006; Flagellar FliJ, proteobacteria IPR020478; AT hook-like	no KO assigned | (RefSeq) IQCD; IQ motif containing D	sp|Q17QH9|IQCD_BOVIN	tr|L8I0V3|L8I0V3_BOSMU
BmuPB019871	84.22	17.63	9.97	17.56	-19.7133	-	IPR001526; CD59 antigen IPR016054; Ly-6 antigen / uPA receptor -like	K06846 lymphocyte antigen 6 complex locus protein D/E/G6/H | (RefSeq) LY6H; lymphocyte antigen 6 complex, locus H	sp|A0JNB3|LY6H_BOVIN	tr|F1MDR2|F1MDR2_BOVIN
BmuPB018270	23.32	42.4	20.01	8.69	-19.8867	GO:0005509; calcium ion binding; Molecular Function GO:0005515; protein binding; Molecular Function GO:0016020; membrane; Cellular Component	IPR003598; Immunoglobulin subtype 2 IPR003599; Immunoglobulin subtype IPR007110; Immunoglobulin-like domain IPR009124; Cadherin/Desmocollin IPR013098; Immunoglobulin I-set	no KO assigned | (RefSeq) FGFRL1; fibroblast growth factor receptor-like 1	sp|Q8N441|FGRL1_HUMAN	tr|L8IWI0|L8IWI0_BOSMU
BmuPB012530	32.21	22.25	13.62	2.67	-20.0233	GO:0006486; protein glycosylation; Biological Process GO:0006813; potassium ion transport; Biological Process GO:0015467; G-protein activated inward rectifier potassium channel activity; Molecular Function GO:0016020; membrane; Cellular Component GO:0016021; integral to membrane; Cellular Component GO:0016758; transferase activity, transferring hexosyl groups; Molecular Function GO:0031227; intri…	IPR003274; Potassium channel, inwardly rectifying, Kir3.1 IPR004263; Exostosin-like IPR015338; EXTL2, alpha-1,4-N-acetylhexosaminyltransferase IPR027675; Exostosin-like 1	K02368 alpha-1,4-N-acetylglucosaminyltransferase EXTL1 [EC:2.4.1.224] | (RefSeq) EXTL1; exostosin like glycosyltransferase 1	sp|Q92935|EXTL1_HUMAN	tr|L8IL89|L8IL89_BOSMU
BmuPB008495	50.92	9.64	20.95	7.05	-20.12	GO:0004252; serine-type endopeptidase activity; Molecular Function GO:0005249; voltage-gated potassium channel activity; Molecular Function GO:0005509; calcium ion binding; Molecular Function GO:0005515; protein binding; Molecular Function GO:0006508; proteolysis; Biological Process GO:0006813; potassium ion transport; Biological Process GO:0016021; integral to membrane; Cellular Component GO:001…	IPR000436; Sushi/SCR/CCP IPR000742; Epidermal growth factor-like domain IPR000859; CUB domain IPR001254; Peptidase S1 IPR001881; EGF-like calcium-binding domain IPR005401; Potassium channel, voltage-dependent, beta subunit, KCNAB2 IPR008335; Eukaryotic molybdopterin oxidoreductase	no KO assigned | (RefSeq) PAMR1; peptidase domain containing associated with muscle regeneration 1	sp|Q5E9P5|PAMR1_BOVIN	tr|F1MUJ4|F1MUJ4_BOVIN
BmuPB009092	28.51	42.78	23.42	11.25	-20.32	GO:0005085; guanyl-nucleotide exchange factor activity; Molecular Function GO:0005622; intracellular; Cellular Component GO:0007165; signal transduction; Biological Process GO:0007264; small GTPase mediated signal transduction; Biological Process GO:0051056; regulation of small GTPase mediated signal transduction; Biological Process	IPR000159; Ras-association IPR000651; Ras-like guanine nucleotide exchange factor, N-terminal IPR001895; Guanine-nucleotide dissociation stimulator CDC25 IPR008937; Ras guanine nucleotide exchange factor IPR015758; Guanine nucleotide dissociation stimulator RalGDS IPR016062; TM1410 hypothetical-related protein, conserved	K08732 ral guanine nucleotide dissociation stimulator | (RefSeq) RALGDS; ral guanine nucleotide dissociation stimulator	sp|Q03386|GNDS_RAT	tr|F1MJY6|F1MJY6_BOVIN
BmuPB016091	88.4	5.56	20.28	17.51	-20.57	GO:0006508; proteolysis; Biological Process GO:0008234; cysteine-type peptidase activity; Molecular Function	IPR000668; Peptidase C1A, papain C-terminal IPR004910; Yippee/Mis18 IPR020454; Diacylglycerol/phorbol-ester binding	no KO assigned | (RefSeq) YPEL1; yippee like 1	sp|Q9DG42|YPEL1_COTJA	tr|M3XVL6|M3XVL6_MUSPF
BmuPB001962	43.97	7.29	14.9	1.31	-20.7433	-	IPR026245; Protein FRG2	no KO assigned | (RefSeq) BEGAIN; brain enriched guanylate kinase associated	sp|Q6R6L0|BEGIN_SHEEP	tr|L8IRN3|L8IRN3_BOSMU
BmuPB010819	3.05	60.76	1.05	0.71	-20.91	GO:0005198; structural molecule activity; Molecular Function GO:0005882; intermediate filament; Cellular Component GO:0045098; type III intermediate filament; Cellular Component	IPR001664; Intermediate filament protein IPR002957; Keratin, type I IPR006821; Intermediate filament head, DNA-binding domain IPR027700; Peripherin	K07607 peripherin | (RefSeq) PRPH; peripherin	sp|A6QQJ3|PERI_BOVIN	tr|L8IHY9|L8IHY9_BOSMU
BmuPB009576	38.91	0	24.89	0.14	-21.1267	GO:0004890; GABA-A receptor activity; Molecular Function GO:0005230; extracellular ligand-gated ion channel activity; Molecular Function GO:0006810; transport; Biological Process GO:0006811; ion transport; Biological Process GO:0006821; chloride transport; Biological Process GO:0007214; gamma-aminobutyric acid signaling pathway; Biological Process GO:0016020; membrane; Cellular Component GO:00160…	IPR005437; Gamma-aminobutyric-acid A receptor, gamma subunit IPR006028; Gamma-aminobutyric acid A receptor IPR006029; Neurotransmitter-gated ion-channel transmembrane domain IPR006201; Neurotransmitter-gated ion-channel IPR006202; Neurotransmitter-gated ion-channel ligand-binding	K05175 gamma-aminobutyric acid receptor subunit alpha | (RefSeq) GABRA5; gamma-aminobutyric acid type A receptor alpha5 subunit	sp|Q08E50|GBRA5_BOVIN	tr|F1SR89|F1SR89_PIG
BmuPB001414	33.47	40.27	19.31	9.83	-21.1867	GO:0005452; inorganic anion exchanger activity; Molecular Function GO:0006820; anion transport; Biological Process GO:0009058; biosynthetic process; Biological Process GO:0016020; membrane; Cellular Component GO:0030170; pyridoxal phosphate binding; Molecular Function	IPR003024; Sodium bicarbonate cotransporter IPR004839; Aminotransferase, class I/classII	K00814 alanine transaminase [EC:2.6.1.2] | (RefSeq) GPT2; glutamic--pyruvic transaminase 2	sp|Q8TD30|ALAT2_HUMAN	tr|E1BF40|E1BF40_BOVIN
BmuPB009538	27.85	45.01	29.56	12.17	-21.97	GO:0005215; transporter activity; Molecular Function GO:0005515; protein binding; Molecular Function GO:0006810; transport; Biological Process GO:0016020; membrane; Cellular Component	IPR002229; Blood group Rhesus C/E/D polypeptide IPR002350; Kazal domain IPR004156; Organic anion transporter polypeptide OATP	K14353 solute carrier organic anion transporter family, member 3A | (RefSeq) SLCO3A1; solute carrier organic anion transporter family member 3A1	sp|Q8HYW2|SO3A1_BOVIN	tr|F1SCI1|F1SCI1_PIG
BmuPB017179	46.52	4.89	18.92	0.1	-23.3433	GO:0003677; DNA binding; Molecular Function GO:0004725; protein tyrosine phosphatase activity; Molecular Function GO:0004879; ligand-activated sequence-specific DNA binding RNA polymerase II transcription factor activity; Molecular Function GO:0005634; nucleus; Cellular Component GO:0006355; regulation of transcription, DNA-dependent; Biological Process GO:0006470; protein dephosphorylation; Biol…	IPR000242; Protein-tyrosine phosphatase, receptor/non-receptor type IPR000387; Protein-tyrosine/Dual specificity phosphatase IPR003071; Orphan nuclear receptor, HMR type IPR003595; Protein-tyrosine phosphatase, catalytic	K18018 tyrosine-protein phosphatase non-receptor type 5 [EC:3.1.3.48] | (RefSeq) PTPN5; protein tyrosine phosphatase, non-receptor type 5	sp|P54829|PTN5_HUMAN	tr|A6QQD4|A6QQD4_BOVIN
BmuPB014699	56.19	13.74	4.37	1.3	-23.4667	GO:0005216; ion channel activity; Molecular Function GO:0005249; voltage-gated potassium channel activity; Molecular Function GO:0005515; protein binding; Molecular Function GO:0006811; ion transport; Biological Process GO:0006813; potassium ion transport; Biological Process GO:0008076; voltage-gated potassium channel complex; Cellular Component GO:0016020; membrane; Cellular Component GO:0051260…	IPR000210; BTB/POZ-like IPR003091; Voltage-dependent potassium channel IPR003131; Potassium channel tetramerisation-type BTB domain IPR003968; Potassium channel, voltage dependent, Kv IPR003975; Potassium channel, voltage dependent, Kv4 IPR005821; Ion transport domain	K04900 potassium voltage-gated channel subfamily G member 1 | (RefSeq) KCNG1; potassium voltage-gated channel modifier subfamily G member 1	sp|Q9UIX4|KCNG1_HUMAN	tr|L8IEL9|L8IEL9_BOSMU
BmuPB009217	71.37	0	1.52	0.16	-24.1367	GO:0000976; transcription regulatory region sequence-specific DNA binding; Molecular Function GO:0003700; sequence-specific DNA binding transcription factor activity; Molecular Function GO:0004190; aspartic-type endopeptidase activity; Molecular Function GO:0006355; regulation of transcription, DNA-dependent; Biological Process GO:0006508; proteolysis; Biological Process GO:0008270; zinc ion bind…	IPR000047; Helix-turn-helix motif IPR001356; Homeobox domain IPR001781; Zinc finger, LIM-type IPR001872; Peptidase A8, signal peptidase II IPR013847; POU domain IPR020479; Homeodomain, metazoa	K09373 LIM homeobox protein 2/9 | (RefSeq) LHX2; LIM homeobox 2	sp|Q9Z0S2|LHX2_MOUSE	tr|L5K735|L5K735_PTEAL
BmuPB005969	30.72	38.52	29.4	7.98	-24.9	GO:0005515; protein binding; Molecular Function	IPR000372; Leucine-rich repeat-containing N-terminal IPR001611; Leucine-rich repeat IPR003591; Leucine-rich repeat, typical subtype	no KO assigned | (RefSeq) PODN; podocan	sp|Q7Z5L7|PODN_HUMAN	tr|E1BHH6|E1BHH6_BOVIN
BmuPB002681	21.8	68.12	26.84	13.02	-25.9	GO:0005337; nucleoside transmembrane transporter activity; Molecular Function GO:0006810; transport; Biological Process GO:0016021; integral to membrane; Cellular Component	IPR001129; Membrane-associated, eicosanoid/glutathione metabolism (MAPEG) protein IPR002259; Equilibrative nucleoside transporter	K20735 arachidonate 5-lipoxygenase-activating protein | (RefSeq) ALOX5AP; arachidonate 5-lipoxygenase activating protein	sp|Q148F2|AL5AP_BOVIN	tr|L8I6J0|L8I6J0_BOSMU
BmuPB015062	40.46	45.23	24.87	10.73	-26.1233	GO:0004715; non-membrane spanning protein tyrosine kinase activity; Molecular Function GO:0005044; scavenger receptor activity; Molecular Function GO:0005085; guanyl-nucleotide exchange factor activity; Molecular Function GO:0005524; ATP binding; Molecular Function GO:0005622; intracellular; Cellular Component GO:0006468; protein phosphorylation; Biological Process GO:0006955; immune response; Bi…	IPR000591; DEP domain IPR000595; Cyclic nucleotide-binding domain IPR001212; Somatomedin B domain IPR001895; Guanine-nucleotide dissociation stimulator CDC25 IPR008937; Ras guanine nucleotide exchange factor IPR018998; Endoribonuclease XendoU IPR020436; Somatomedin B, chordata IPR020775; Tyrosine-protein kinase, non-receptor Jak3	K08014 Rap guanine nucleotide exchange factor 3 | (RefSeq) RAPGEF3; Rap guanine nucleotide exchange factor 3	sp|O95398|RPGF3_HUMAN	tr|L5KD89|L5KD89_PTEAL
BmuPB008500	21.45	61.67	26.09	9.97	-26.4333	-	IPR013745; HbrB-like	no KO assigned | (RefSeq) PRR5L; proline rich 5 like	sp|Q5E9R0|PRR5L_BOVIN	tr|F1MZG7|F1MZG7_BOVIN
BmuPB003709	78.95	4.42	7.59	3.44	-26.88	GO:0006812; cation transport; Biological Process GO:0006814; sodium ion transport; Biological Process GO:0006885; regulation of pH; Biological Process GO:0008324; cation transmembrane transporter activity; Molecular Function GO:0015385; sodium:hydrogen antiporter activity; Molecular Function GO:0016021; integral to membrane; Cellular Component GO:0055085; transmembrane transport; Biological Proce…	IPR002524; Cation efflux protein IPR004709; Na+/H+ exchanger IPR018410; Na+/H+ exchanger, isoforms 3/5	K14690 solute carrier family 30 (zinc transporter), member 3 | (RefSeq) SLC30A3; solute carrier family 30 member 3	sp|Q08E25|ZNT3_BOVIN	tr|M3YDT9|M3YDT9_MUSPF
BmuPB015314	4.06	5.43	84.51	3.87	-27.4633	GO:0006814; sodium ion transport; Biological Process GO:0006885; regulation of pH; Biological Process GO:0015385; sodium:hydrogen antiporter activity; Molecular Function GO:0016021; integral to membrane; Cellular Component GO:0016055; Wnt receptor signaling pathway; Biological Process	IPR001953; Na+/H+ exchanger, isoform 2 (NHE2) IPR009071; High mobility group box domain IPR013558; CTNNB1 binding, N-teminal IPR024940; Transcription factor TCF/LEF	K04491 transcription factor 7-like 2 | (RefSeq) TCF7L2; transcription factor 7 like 2	sp|Q9NQB0|TF7L2_HUMAN	tr|K9ILR6|K9ILR6_DESRO
BmuPB000461	168.52	7.84	20.01	37.95	-27.5067	GO:0003697; single-stranded DNA binding; Molecular Function GO:0004519; endonuclease activity; Molecular Function GO:0005044; scavenger receptor activity; Molecular Function GO:0005515; protein binding; Molecular Function GO:0005634; nucleus; Cellular Component GO:0006289; nucleotide-excision repair; Biological Process GO:0016020; membrane; Cellular Component	IPR001044; XPG/Rad2 endonuclease, eukaryotes IPR001190; SRCR domain IPR003599; Immunoglobulin subtype IPR007110; Immunoglobulin-like domain IPR013106; Immunoglobulin V-set domain IPR027115; V-set and transmembrane domain-containing protein 2-like protein	no KO assigned | (RefSeq) VSTM2L; V-set and transmembrane domain containing 2 like	sp|Q96N03|VTM2L_HUMAN	tr|M3Z236|M3Z236_MUSPF
BmuPB005372	39.44	44.15	20.74	6.31	-28.4667	GO:0005198; structural molecule activity; Molecular Function GO:0016020; membrane; Cellular Component GO:0019028; viral capsid; Cellular Component	IPR001073; Complement C1q protein IPR002229; Blood group Rhesus C/E/D polypeptide IPR004080; Foot-and-mouth disease virus VP1 coat IPR008160; Collagen triple helix repeat	no KO assigned | (RefSeq) C1QTNF5; C1q and tumor necrosis factor related protein 5	sp|Q9BXJ0|C1QT5_HUMAN	tr|A5PJL8|A5PJL8_BOVIN
BmuPB003197	61.17	35.08	15.34	8.62	-28.5767	GO:0005515; protein binding; Molecular Function	IPR000839; Porin, Oms28 type IPR001060; FCH domain IPR001202; WW domain IPR001452; Src homology-3 domain	no KO assigned | (RefSeq) GAS7; growth arrest specific 7	sp|O60861|GAS7_HUMAN	tr|K9J6K5|K9J6K5_PIG
BmuPB015281	37.5	53.7	34.98	13.11	-28.95	GO:0005096; GTPase activator activity; Molecular Function GO:0005515; protein binding; Molecular Function GO:0008083; growth factor activity; Molecular Function	IPR001611; Leucine-rich repeat IPR003591; Leucine-rich repeat, typical subtype IPR003914; Rabaptin IPR025875; Leucine rich repeat 4	no KO assigned | (RefSeq) LRRC1; leucine rich repeat containing 1	sp|Q9BTT6|LRRC1_HUMAN	tr|L8IWC3|L8IWC3_BOSMU
BmuPB009646	78.31	9.08	7.62	2.49	-29.18	GO:0005515; protein binding; Molecular Function	IPR000210; BTB/POZ-like IPR006652; Kelch repeat type 1 IPR011705; BTB/Kelch-associated IPR013069; BTB/POZ	K10462 kelch-like protein 25/37 (ectoderm-neural cortex protein) | (RefSeq) ENC1; ectodermal-neural cortex 1	sp|O14682|ENC1_HUMAN	tr|F1MK88|F1MK88_BOVIN
BmuPB004560	108.88	2.19	9.39	10.47	-29.6833	GO:0005515; protein binding; Molecular Function GO:0007268; synaptic transmission; Biological Process GO:0016020; membrane; Cellular Component GO:0016192; vesicle-mediated transport; Biological Process	IPR000533; Tropomyosin IPR000727; Target SNARE coiled-coil domain IPR006011; Syntaxin, N-terminal domain IPR015709; Syntaxin-1	K04560 syntaxin 1A | (RefSeq) STX1A; syntaxin 1A	sp|P32850|STX1A_BOVIN	tr|M3YXB5|M3YXB5_MUSPF
BmuPB001500	84.25	15.88	14.93	7.6	-30.7533	GO:0005922; connexon complex; Cellular Component GO:0007154; cell communication; Biological Process	IPR002266; Gap junction alpha-8 protein (Cx50) IPR007138; Antibiotic biosynthesis monooxygenase	no KO assigned | (RefSeq) NECAB2; N-terminal EF-hand calcium binding protein 2	sp|Q7Z6G3|NECA2_HUMAN	tr|A6H7C6|A6H7C6_BOVIN
BmuPB004543	29.87	75.75	28.25	12.77	-31.8533	GO:0005515; protein binding; Molecular Function GO:0005737; cytoplasm; Cellular Component GO:0007154; cell communication; Biological Process GO:0016175; superoxide-generating NADPH oxidase activity; Molecular Function GO:0035091; phosphatidylinositol binding; Molecular Function	IPR001452; Src homology-3 domain IPR001655; Neutrophil cytosol factor 1 IPR001683; Phox homologous domain IPR015039; NADPH oxidase subunit p47Phox, C-terminal IPR020478; AT hook-like	K08011 neutrophil cytosolic factor 1 | (RefSeq) NCF1; neutrophil cytosolic factor 1	sp|O77774|NCF1_BOVIN	tr|Q95L71|Q95L71_BISBI
BmuPB008782	39.36	70.74	40.75	14.47	-35.8133	GO:0007165; signal transduction; Biological Process	IPR000159; Ras-association IPR011524; SARAH domain IPR023249; FAM153	K09851 Ras association domain-containing protein 2/4 | (RefSeq) RASSF4; Ras association domain family member 4	sp|Q9H2L5|RASF4_HUMAN	tr|L8HZG1|L8HZG1_BOSMU
BmuPB017047	61.11	60.81	26.37	12.14	-37.29	GO:0005096; GTPase activator activity; Molecular Function GO:0005249; voltage-gated potassium channel activity; Molecular Function GO:0005515; protein binding; Molecular Function GO:0006813; potassium ion transport; Biological Process GO:0008076; voltage-gated potassium channel complex; Cellular Component GO:0051056; regulation of small GTPase mediated signal transduction; Biological Process	IPR000331; Rap GTPase activating proteins domain IPR001478; PDZ domain IPR004052; Potassium channel, voltage dependent, Kv1.5	K08013 signal-induced proliferation-associated gene 1 | (RefSeq) SIPA1; signal-induced proliferation-associated 1	sp|Q96FS4|SIPA1_HUMAN	tr|A6QPH2|A6QPH2_BOVIN
BmuPB014759	13.84	112.46	29.86	14.61	-37.4433	GO:0001503; ossification; Biological Process GO:0030198; extracellular matrix organization; Biological Process	IPR000533; Tropomyosin IPR009889; Dentin matrix 1	no KO assigned | (RefSeq) DMP1, DMP-1; dentin matrix acidic phosphoprotein 1	sp|Q95120|DMP1_BOVIN	tr|F1MJM1|F1MJM1_BOVIN
BmuPB011579	31.96	73.73	38.14	10.16	-37.7833	GO:0005328; neurotransmitter:sodium symporter activity; Molecular Function GO:0005332; gamma-aminobutyric acid:sodium symporter activity; Molecular Function GO:0005887; integral to plasma membrane; Cellular Component GO:0006836; neurotransmitter transport; Biological Process GO:0016020; membrane; Cellular Component GO:0016021; integral to membrane; Cellular Component	IPR000175; Sodium:neurotransmitter symporter IPR002982; Sodium:neurotransmitter symporter, GABA, GAT-3	K05039 solute carrier family 6 (neurotransmitter transporter, GABA) member 6/8/11/12/13 | (RefSeq) SLC6A11; solute carrier family 6 member 11	sp|P31650|S6A11_MOUSE	tr|E1BPI1|E1BPI1_BOVIN
BmuPB013640	45.5	109.78	39.47	26.02	-38.8967	GO:0001539; ciliary or flagellar motility; Biological Process GO:0005198; structural molecule activity; Molecular Function GO:0009428; bacterial-type flagellum basal body, distal rod, P ring; Cellular Component GO:0030288; outer membrane-bounded periplasmic space; Cellular Component	IPR001782; Flagellar P-ring protein IPR006629; LPS-induced tumor necrosis factor alpha factor	K19363 lipopolysaccharide-induced tumor necrosis factor-alpha factor | (RefSeq) LITAF; lipopolysaccharide induced TNF factor	sp|P0C0T0|LITAF_RAT	tr|Q2KHV3|Q2KHV3_BOVIN
BmuPB002898	39.67	82.13	34.33	12.41	-39.6333	GO:0003774; motor activity; Molecular Function GO:0005249; voltage-gated potassium channel activity; Molecular Function GO:0005515; protein binding; Molecular Function GO:0005524; ATP binding; Molecular Function GO:0006813; potassium ion transport; Biological Process GO:0016020; membrane; Cellular Component GO:0016459; myosin complex; Cellular Component	IPR000048; IQ motif, EF-hand binding site IPR001609; Myosin head, motor domain IPR003950; Potassium channel, voltage-dependent, ELK IPR010926; Myosin tail 2	K10356 myosin I | (RefSeq) MYO1D, Myosin-Id; myosin ID	sp|Q17R14|MYO1D_BOVIN	tr|F1MJ56|F1MJ56_BOVIN
BmuPB010942	34.9	5.55	124.04	14.19	-40.64	GO:0008270; zinc ion binding; Molecular Function GO:0015232; heme transporter activity; Molecular Function GO:0015886; heme transport; Biological Process GO:0016020; membrane; Cellular Component GO:0016021; integral to membrane; Cellular Component GO:0017004; cytochrome complex assembly; Biological Process	IPR000731; Sterol-sensing domain IPR001594; Zinc finger, DHHC-type, palmitoyltransferase IPR003569; Cytochrome c-type biogenesis protein CcbS	K18932 palmitoyltransferase [EC:2.3.1.225] | (RefSeq) ZDHHC22; zinc finger DHHC-type containing 22	sp|Q8N966|ZDH22_HUMAN	tr|L8IA64|L8IA64_BOSMU
BmuPB019037	36.69	141.66	64.36	39.18	-41.7233	GO:0004668; protein-arginine deiminase activity; Molecular Function GO:0005215; transporter activity; Molecular Function GO:0005509; calcium ion binding; Molecular Function GO:0005737; cytoplasm; Cellular Component GO:0006464; cellular protein modification process; Biological Process GO:0006810; transport; Biological Process GO:0018101; peptidyl-citrulline biosynthetic process from peptidyl-argin…	IPR003087; Neutrophil gelatinase-associated lipocalin IPR004303; Protein-arginine deiminase IPR013530; Protein-arginine deiminase, C-terminal IPR013732; Protein-arginine deiminase (PAD) N-terminal IPR013733; Protein-arginine deiminase (PAD), central domain	K01481 protein-arginine deiminase [EC:3.5.3.15] | (RefSeq) PADI2; peptidyl arginine deiminase 2	sp|P20717|PADI2_RAT	tr|F1N048|F1N048_BOVIN
BmuPB010105	111.52	39.1	25.13	15.72	-42.8633	GO:0005249; voltage-gated potassium channel activity; Molecular Function GO:0005515; protein binding; Molecular Function GO:0006813; potassium ion transport; Biological Process GO:0008076; voltage-gated potassium channel complex; Cellular Component	IPR003112; Olfactomedin-like IPR004053; Potassium channel, voltage dependent, Kv1.6 IPR022082; Neurogenesis glycoprotein	no KO assigned | (RefSeq) OLFM2; olfactomedin 2	sp|Q8BM13|NOE2_MOUSE	tr|L8HPE9|L8HPE9_BOSMU
BmuPB005849	57.39	79.68	31.94	13.08	-43.2567	GO:0016020; membrane; Cellular Component	IPR003416; MgtC/SapB/SrpB transporter	no KO assigned | (RefSeq) TMEM125; transmembrane protein 125	sp|Q2HJ59|TM125_BOVIN	tr|L8IHE4|L8IHE4_BOSMU
BmuPB009091	61.56	90.93	40.91	21.21	-43.2567	GO:0005975; carbohydrate metabolic process; Biological Process GO:0007186; G-protein coupled receptor signaling pathway; Biological Process GO:0016020; membrane; Cellular Component GO:0016021; integral to membrane; Cellular Component GO:0016758; transferase activity, transferring hexosyl groups; Molecular Function GO:0070915; lysophosphatidic acid receptor activity; Molecular Function	IPR002277; Lysophosphatidic acid receptor EDG-2 IPR005076; Glycosyl transferase, family 6	K00722 globoside alpha-N-acetylgalactosaminyltransferase [EC:2.4.1.88] | (RefSeq) GBGT1; globoside alpha-1,3-N-acetylgalactosaminyltransferase 1	sp|Q95158|GBGT1_CANFA	tr|L8I494|L8I494_BOSMU
BmuPB004393	51.77	73.28	27.38	6.94	-43.87	GO:0004955; prostaglandin receptor activity; Molecular Function GO:0005215; transporter activity; Molecular Function GO:0006810; transport; Biological Process GO:0007186; G-protein coupled receptor signaling pathway; Biological Process GO:0016020; membrane; Cellular Component GO:0016021; integral to membrane; Cellular Component GO:0055085; transmembrane transport; Biological Process	IPR001244; Prostaglandin DP receptor IPR001734; Sodium/solute symporter	K14391 solute carrier family 5 (sodium/myo-inositol cotransporter), member 11 | (RefSeq) SLC5A11, SMIT2; solute carrier family 5 member 11	sp|Q3ZC26|SC5AB_BOVIN	tr|G1DFX5|G1DFX5_CAPHI
BmuPB001953	144.38	27.68	35.98	25.32	-44.0267	GO:0003677; DNA binding; Molecular Function GO:0005506; iron ion binding; Molecular Function GO:0006281; DNA repair; Biological Process GO:0009055; electron carrier activity; Molecular Function GO:0016705; oxidoreductase activity, acting on paired donors, with incorporation or reduction of molecular oxygen; Molecular Function GO:0020037; heme binding; Molecular Function GO:0055114; oxidation-redu…	IPR001128; Cytochrome P450 IPR002008; DNA polymerase, family X, beta-like	K07440 cholesterol 24-hydroxylase [EC:1.14.14.25] | (RefSeq) CYP46A1; cytochrome P450, family 46, subfamily A, polypeptide 1	sp|Q9WVK8|CP46A_MOUSE	tr|Q08DD0|Q08DD0_BOVIN
BmuPB009854	142.08	43.22	37.72	30.24	-44.1	GO:0005245; voltage-gated calcium channel activity; Molecular Function GO:0005515; protein binding; Molecular Function GO:0005891; voltage-gated calcium channel complex; Cellular Component GO:0008270; zinc ion binding; Molecular Function GO:0070588; calcium ion transmembrane transport; Biological Process	IPR001478; PDZ domain IPR001781; Zinc finger, LIM-type IPR005451; Voltage-dependent calcium channel, L-type, alpha-1C subunit IPR020454; Diacylglycerol/phorbol-ester binding IPR020478; AT hook-like	no KO assigned | (RefSeq) PDLIM4; PDZ and LIM domain 4	sp|Q3T005|PDLI4_BOVIN	tr|G3N1W4|G3N1W4_BOVIN
BmuPB013907	42.26	99.61	57.49	20.88	-45.5733	GO:0005515; protein binding; Molecular Function GO:0016020; membrane; Cellular Component GO:0035556; intracellular signal transduction; Biological Process	IPR002229; Blood group Rhesus C/E/D polypeptide IPR003596; Immunoglobulin V-set, subgroup IPR003598; Immunoglobulin subtype 2 IPR003599; Immunoglobulin subtype IPR006019; Phosphotyrosine interaction (PID/PI) IPR007110; Immunoglobulin-like domain IPR013098; Immunoglobulin I-set IPR013106; Immunoglobulin V-set domain	K06785 junctional adhesion molecule 3 | (RefSeq) JAM3; junctional adhesion molecule 3	sp|Q9BX67|JAM3_HUMAN	tr|L8I308|L8I308_BOSMU
BmuPB017553	50.59	91.03	58.49	18.39	-48.3133	GO:0004966; galanin receptor activity; Molecular Function GO:0005515; protein binding; Molecular Function GO:0005543; phospholipid binding; Molecular Function GO:0007186; G-protein coupled receptor signaling pathway; Biological Process GO:0007194; negative regulation of adenylate cyclase activity; Biological Process GO:0016021; integral to membrane; Cellular Component	IPR001849; Pleckstrin homology domain IPR003908; Galanin receptor 3	no KO assigned | (RefSeq) PLEKHA6; pleckstrin homology domain containing A6	sp|Q7TQG1|PKHA6_MOUSE	tr|E1BK42|E1BK42_BOVIN
BmuPB006483	126.19	60.87	53.6	29.52	-50.7	GO:0000159; protein phosphatase type 2A complex; Cellular Component GO:0004950; chemokine receptor activity; Molecular Function GO:0005515; protein binding; Molecular Function GO:0006935; chemotaxis; Biological Process GO:0007165; signal transduction; Biological Process GO:0007186; G-protein coupled receptor signaling pathway; Biological Process GO:0008601; protein phosphatase type 2A regulator a…	IPR000009; Protein phosphatase 2A, regulatory subunit PR55 IPR001680; WD40 repeat IPR005393; XC chemokine receptor 1 IPR008335; Eukaryotic molybdopterin oxidoreductase IPR020472; G-protein beta WD-40 repeat	K04354 serine/threonine-protein phosphatase 2A regulatory subunit B | (RefSeq) PPP2R2B; protein phosphatase 2 regulatory subunit Bbeta	sp|Q6ZWR4|2ABB_MOUSE	tr|G3TC15|G3TC15_LOXAF
BmuPB012492	86.94	95.01	48.79	24.72	-52.1933	GO:0005634; nucleus; Cellular Component GO:0005737; cytoplasm; Cellular Component GO:0005764; lysosome; Cellular Component GO:0006665; sphingolipid metabolic process; Biological Process GO:0045892; negative regulation of transcription, DNA-dependent; Biological Process GO:0046983; protein dimerization activity; Molecular Function	IPR008373; Saposin IPR011598; Myc-type, basic helix-loop-helix (bHLH) domain IPR026052; DNA-binding protein inhibitor	K17694 DNA-binding protein inhibitor ID3 | (RefSeq) ID3; inhibitor of DNA binding 3, HLH protein	sp|Q5E981|ID3_BOVIN	tr|D4NXM5|D4NXM5_SHEEP
BmuPB007850	64.63	115.49	60.58	27.15	-53.0833	GO:0003676; nucleic acid binding; Molecular Function GO:0003677; DNA binding; Molecular Function GO:0006355; regulation of transcription, DNA-dependent; Biological Process	IPR002059; Cold-shock protein, DNA-binding IPR011129; Cold shock protein	K06099 cold shock domain protein A | (RefSeq) YBX3, CSDA; Y-box binding protein 3	sp|Q9JKB3|YBOX3_MOUSE	tr|A5D7Q4|A5D7Q4_BOVIN
BmuPB009949	74.46	132.43	58.59	28.65	-59.8433	-	IPR000839; Porin, Oms28 type IPR004279; Perilipin	K20287 perilipin-3 | (RefSeq) PLIN3; perilipin 3	sp|Q5BLZ2|PLIN3_PIG	tr|L8HS03|L8HS03_BOSMU
BmuPB011243	169.57	70.79	73.29	39.82	-64.73	GO:0005245; voltage-gated calcium channel activity; Molecular Function GO:0005891; voltage-gated calcium channel complex; Cellular Component GO:0070588; calcium ion transmembrane transport; Biological Process	IPR000584; Voltage-dependent calcium channel, L-type, beta subunit IPR013847; POU domain	K10044 retinoic acid receptor responder protein 2 | (RefSeq) RARRES2, TIG2; retinoic acid receptor responder 2	sp|Q29RS5|RARR2_BOVIN	tr|B9VR25|B9VR25_BOVIN
BmuPB009991	55.31	185.45	63.55	34.38	-67.0567	GO:0004866; endopeptidase inhibitor activity; Molecular Function GO:0005515; protein binding; Molecular Function GO:0005576; extracellular region; Cellular Component GO:0005615; extracellular space; Cellular Component GO:0006954; inflammatory response; Biological Process GO:0006956; complement activation; Biological Process GO:0030100; regulation of endocytosis; Biological Process	IPR000020; Anaphylatoxin/fibulin IPR001134; Netrin domain IPR001599; Alpha-2-macroglobulin IPR001840; Anaphylotoxin, complement system domain IPR002890; Alpha-2-macroglobulin, N-terminal IPR003023; Amphiphysin, isoform 2 IPR009048; Alpha-macroglobulin, receptor-binding IPR011625; Alpha-2-macroglobulin, N-terminal 2 IPR011626; A-macroglobulin complement component IPR018933; Netrin module, non-TIMP…	K03990 complement component 3 | (RefSeq) C3; complement C3	sp|Q2UVX4|CO3_BOVIN	tr|G3X7A5|G3X7A5_BOVIN
BmuPB001060	109.51	105.96	47.69	16.65	-71.07	GO:0004994; somatostatin receptor activity; Molecular Function GO:0005737; cytoplasm; Cellular Component GO:0007186; G-protein coupled receptor signaling pathway; Biological Process GO:0016021; integral to membrane; Cellular Component GO:0042325; regulation of phosphorylation; Biological Process	IPR001184; Somatostatin receptor 5 IPR008025; PKC-activated phosphatase-1 inhibitor	K12328 protein phosphatase 1 regulatory subunit 14A | (RefSeq) PPP1R14A; protein phosphatase 1 regulatory inhibitor subunit 14A	sp|O18734|PP14A_PIG	tr|L5KNJ1|L5KNJ1_PTEAL
BmuPB000945	54.97	173.5	79.62	31.48	-71.2167	GO:0016307; phosphatidylinositol phosphate kinase activity; Molecular Function GO:0046488; phosphatidylinositol metabolic process; Biological Process	IPR002498; Phosphatidylinositol-4-phosphate 5-kinase, core IPR016034; Phosphatidylinositol-4-phosphate 5-kinase, core, subgroup IPR023610; Phosphatidylinositol-4-phosphate 5-kinase	K00920 1-phosphatidylinositol-5-phosphate 4-kinase [EC:2.7.1.149] | (RefSeq) PIP4K2A; phosphatidylinositol-5-phosphate 4-kinase type 2 alpha	sp|P48426|PI42A_HUMAN	tr|F1MHR4|F1MHR4_BOVIN
BmuPB009346	55.47	219.89	107.25	48.49	-79.0467	GO:0008152; metabolic process; Biological Process GO:0008484; sulfuric ester hydrolase activity; Molecular Function GO:0015105; arsenite transmembrane transporter activity; Molecular Function GO:0015700; arsenite transport; Biological Process GO:0016021; integral to membrane; Cellular Component	IPR000802; Arsenite/antimonite efflux pump membrane protein, ArsB IPR000917; Sulfatase	K01135 arylsulfatase B [EC:3.1.6.12] | (RefSeq) ARSB; arylsulfatase B	sp|P15848|ARSB_HUMAN	tr|A6QLZ3|A6QLZ3_BOVIN
BmuPB009163	124.77	131.43	70.41	27.38	-81.49	GO:0004957; prostaglandin E receptor activity; Molecular Function GO:0007186; G-protein coupled receptor signaling pathway; Biological Process GO:0009103; lipopolysaccharide biosynthetic process; Biological Process GO:0016021; integral to membrane; Cellular Component	IPR000708; Prostanoid EP1 receptor IPR002654; Glycosyl transferase, family 25	no KO assigned | (RefSeq) CERCAM; cerebral endothelial cell adhesion molecule	sp|A7MB73|GT253_BOVIN	tr|L8HT99|L8HT99_BOSMU
BmuPB014810	112.54	196.3	68.41	39.88	-85.87	GO:0005216; ion channel activity; Molecular Function GO:0006811; ion transport; Biological Process GO:0016020; membrane; Cellular Component GO:0016539; intein-mediated protein splicing; Biological Process	IPR001129; Membrane-associated, eicosanoid/glutathione metabolism (MAPEG) protein IPR001425; Rhodopsin, archaeal/bacterial/fungal IPR006142; Intein	K00807 leukotriene-C4 synthase [EC:4.4.1.20] | (RefSeq) LTC4S; leukotriene C4 synthase	sp|Q2NKS0|LTC4S_BOVIN	tr|L8IN82|L8IN82_BOSMU
BmuPB013532	96.48	213.66	95.44	44.51	-90.6833	GO:0007218; neuropeptide signaling pathway; Biological Process	IPR000750; Proenkephalin B IPR009071; High mobility group box domain IPR022151; Sox developmental protein N-terminal	K09270 transcription factor SOX7/8/10/18 (SOX group E/F) | (RefSeq) SOX10; SRY-box 10	sp|A5A763|SOX10_PIG	tr|F1PHT3|F1PHT3_CANFA
BmuPB006518	277.03	1.82	74	21.57	-96.0467	GO:0004672; protein kinase activity; Molecular Function GO:0004683; calmodulin-dependent protein kinase activity; Molecular Function GO:0004713; protein tyrosine kinase activity; Molecular Function GO:0004980; melanocyte-stimulating hormone receptor activity; Molecular Function GO:0005516; calmodulin binding; Molecular Function GO:0005524; ATP binding; Molecular Function GO:0006468; protein phosp…	IPR000719; Protein kinase domain IPR000761; Melanocyte-stimulating hormone receptor IPR001245; Serine-threonine/tyrosine-protein kinase catalytic domain IPR002290; Serine/threonine- / dual specificity protein kinase, catalytic domain IPR013543; Calcium/calmodulin-dependent protein kinase II, association-domain IPR020635; Tyrosine-protein kinase, catalytic domain IPR020636; Calcium/calmodulin-depe…	no KO assigned | (RefSeq) CAMK2A; calcium/calmodulin dependent protein kinase II alpha	sp|P11275|KCC2A_RAT	tr|L8I8M3|L8I8M3_BOSMU
BmuPB013516	141.96	234.38	95.31	58.96	-98.2567	GO:0004995; tachykinin receptor activity; Molecular Function GO:0005515; protein binding; Molecular Function GO:0005886; plasma membrane; Cellular Component GO:0007186; G-protein coupled receptor signaling pathway; Biological Process GO:0016021; integral to membrane; Cellular Component	IPR000095; PAK-box/P21-Rho-binding IPR000913; Neurokinin NK2 receptor	no KO assigned | (RefSeq) CDC42EP1; CDC42 effector protein 1	sp|Q17QW1|BORG5_BOVIN	tr|L8INT5|L8INT5_BOSMU
BmuPB012718	153.42	213.61	123.85	42.72	-120.907	GO:0007186; G-protein coupled receptor signaling pathway; Biological Process GO:0007602; phototransduction; Biological Process GO:0008152; metabolic process; Biological Process GO:0016021; integral to membrane; Cellular Component GO:0016746; transferase activity, transferring acyl groups; Molecular Function	IPR001521; Opsin, blue sensitive IPR002123; Phospholipid/glycerol acyltransferase	K13523 lysophosphatidic acid acyltransferase / lysophosphatidylinositol acyltransferase [EC:2.3.1.51 2.3.1.-] | (RefSeq) AGPAT4; 1-acylglycerol-3-phosphate O-acyltransferase 4	sp|Q5E9R2|PLCD_BOVIN	tr|Q5EA60|Q5EA60_BOVIN
BmuPB021258	264.9	371.96	160.46	91.74	-174.033	GO:0006520; cellular amino acid metabolic process; Biological Process GO:0008270; zinc ion binding; Molecular Function GO:0016831; carboxy-lyase activity; Molecular Function	IPR001781; Zinc finger, LIM-type IPR010977; Aromatic-L-amino-acid decarboxylase IPR020454; Diacylglycerol/phorbol-ester binding	K09377 cysteine and glycine-rich protein | (RefSeq) CSRP1; cysteine and glycine rich protein 1	sp|Q3MHY1|CSRP1_BOVIN	tr|L8I9J7|L8I9J7_BOSMU
BmuPB009115	253.3	464.61	212.61	122.24	-187.933	GO:0005509; calcium ion binding; Molecular Function GO:0005525; GTP binding; Molecular Function GO:0005737; cytoplasm; Cellular Component	IPR000158; Cell division protein FtsZ IPR002048; EF-hand domain	K18617 allograft inflammatory factor 1 | (RefSeq) AIF1L; allograft inflammatory factor 1 like	sp|Q9BQI0|AIF1L_HUMAN	tr|L5K6F8|L5K6F8_PTEAL
BmuPB012572	382.69	220.99	281.08	66.91	-228.01	GO:0004960; thromboxane receptor activity; Molecular Function GO:0007186; G-protein coupled receptor signaling pathway; Biological Process GO:0016021; integral to membrane; Cellular Component	IPR000073; Alpha/beta hydrolase fold-1 IPR001105; Thromboxane receptor IPR009311; Interferon-induced 6-16	no KO assigned | (RefSeq) IFI6, 6-16; interferon alpha inducible protein 6	sp|Q6IED8|IFI6_BOVIN	tr|L8ILC2|L8ILC2_BOSMU
BmuPB014579	379.1	517.73	259.14	146.06	-239.263	GO:0003677; DNA binding; Molecular Function GO:0004089; carbonate dehydratase activity; Molecular Function GO:0005737; cytoplasm; Cellular Component GO:0006281; DNA repair; Biological Process GO:0008270; zinc ion binding; Molecular Function	IPR001148; Alpha carbonic anhydrase IPR002008; DNA polymerase, family X, beta-like IPR018441; Carbonic anhydrase, CA-III IPR023561; Carbonic anhydrase, alpha-class	K01672 carbonic anhydrase [EC:4.2.1.1] | (RefSeq) CA3; carbonic anhydrase 3	sp|Q3SZX4|CAH3_BOVIN	tr|L8I2Y5|L8I2Y5_BOSMU
BmuPB016530	334.19	434.26	225.21	78.41	-252.81	GO:0016020; membrane; Cellular Component	IPR002229; Blood group Rhesus C/E/D polypeptide IPR006990; Tweety	no KO assigned | (RefSeq) TTYH2; tweety family member 2	sp|Q9BSA4|TTYH2_HUMAN	tr|A7YWH0|A7YWH0_BOVIN
BmuPB016605	135.98	835.46	264.84	130.01	-282.083	GO:0004252; serine-type endopeptidase activity; Molecular Function GO:0006508; proteolysis; Biological Process GO:0016020; membrane; Cellular Component GO:0016491; oxidoreductase activity; Molecular Function GO:0055114; oxidation-reduction process; Biological Process	IPR000778; Cytochrome b245, heavy chain IPR001254; Peptidase S1	K08667 kallikrein 6 [EC:3.4.21.-] | (RefSeq) KLK6; kallikrein related peptidase 6	sp|Q92876|KLK6_HUMAN	tr|L8ID95|L8ID95_BOSMU
BmuPB014599	447.07	627.9	334.41	112.52	-357.273	GO:0003676; nucleic acid binding; Molecular Function GO:0003824; catalytic activity; Molecular Function GO:0005044; scavenger receptor activity; Molecular Function GO:0006955; immune response; Biological Process GO:0007218; neuropeptide signaling pathway; Biological Process GO:0016021; integral to membrane; Cellular Component GO:0016787; hydrolase activity; Molecular Function GO:0030247; polysacc…	IPR001212; Somatomedin B domain IPR001604; DNA/RNA non-specific endonuclease IPR002591; Type I phosphodiesterase/nucleotide pyrophosphatase/phosphate transferase IPR004047; Melanin-concentrating hormone 1 receptor IPR020436; Somatomedin B, chordata IPR020821; Extracellular Endonuclease, subunit A IPR024873; Ectonucleotide pyrophosphatase/phosphodiesterase family	K01122 ectonucleotide pyrophosphatase/phosphodiesterase family member 2 [EC:3.1.4.39] | (RefSeq) ENPP2; ectonucleotide pyrophosphatase/phosphodiesterase 2	sp|A1A4K5|ENPP2_BOVIN	tr|F1S280|F1S280_PIG
BmuPB004163	514.9	779.89	377.94	119.56	-438.017	GO:0005198; structural molecule activity; Molecular Function GO:0005923; tight junction; Cellular Component GO:0006816; calcium ion transport; Biological Process GO:0016020; membrane; Cellular Component GO:0016021; integral to membrane; Cellular Component	IPR003555; Claudin-11 IPR004031; PMP-22/EMP/MP20/Claudin superfamily IPR006187; Claudin IPR008368; Voltage-dependent calcium channel, gamma subunit	K06087 claudin | (RefSeq) CLDN11, Claudin-11; claudin 11	sp|Q3MHK4|CLD11_BOVIN	tr|L8IVV9|L8IVV9_BOSMU
BmuPB018361	657.97	905.3	348.24	121.41	-515.76	GO:0005515; protein binding; Molecular Function GO:0005540; hyaluronic acid binding; Molecular Function GO:0007155; cell adhesion; Biological Process GO:0007186; G-protein coupled receptor signaling pathway; Biological Process GO:0016021; integral to membrane; Cellular Component	IPR000538; Link IPR003596; Immunoglobulin V-set, subgroup IPR003599; Immunoglobulin subtype IPR007110; Immunoglobulin-like domain IPR008361; Melanin-concentrating hormone receptor IPR013106; Immunoglobulin V-set domain	K06851 hyaluronan and proteoglycan link protein 2 | (RefSeq) HAPLN2; hyaluronan and proteoglycan link protein 2	sp|Q9GZV7|HPLN2_HUMAN	tr|Q0VD13|Q0VD13_BOVIN
BmuPB001128	642.42	1088.77	476.61	170.99	-564.943	GO:0005515; protein binding; Molecular Function GO:0005525; GTP binding; Molecular Function GO:0005737; cytoplasm; Cellular Component	IPR000158; Cell division protein FtsZ IPR003598; Immunoglobulin subtype 2 IPR003599; Immunoglobulin subtype IPR007110; Immunoglobulin-like domain IPR013098; Immunoglobulin I-set IPR013162; CD80-like, immunoglobulin C2-set	K06771 myelin associated glycoprotein | (RefSeq) MAG; myelin associated glycoprotein	sp|P07722|MAG_RAT	tr|F1MFF8|F1MFF8_BOVIN
BmuPB014707	738.38	1571.92	605.21	261.91	-709.927	GO:0000786; nucleosome; Cellular Component GO:0003677; DNA binding; Molecular Function GO:0005634; nucleus; Cellular Component GO:0006334; nucleosome assembly; Biological Process	IPR001951; Histone H4 IPR020478; AT hook-like IPR026115; Novel Amplified in Breast Cancer-1	no KO assigned | (RefSeq) BCAS1; breast carcinoma amplified sequence 1	sp|O75363|BCAS1_HUMAN	tr|F6QP30|F6QP30_BOVIN
BmuPB020584	793.77	1582.21	708.31	280.65	-747.447	GO:0004113; 2',3'-cyclic-nucleotide 3'-phosphodiesterase activity; Molecular Function GO:0005332; gamma-aminobutyric acid:sodium symporter activity; Molecular Function GO:0005887; integral to plasma membrane; Cellular Component GO:0006836; neurotransmitter transport; Biological Process GO:0009214; cyclic nucleotide catabolic process; Biological Process GO:0016020; membrane; Cellular Component	IPR002980; Sodium:neurotransmitter symporter, GABA, GAT-1 IPR008431; Cyclic nucleotide phosphodiesterase	K01121 2',3'-cyclic-nucleotide 3'-phosphodiesterase [EC:3.1.4.37] | (RefSeq) CNP; 2',3'-cyclic nucleotide 3' phosphodiesterase	sp|P06623|CN37_BOVIN	tr|K4GWI0|K4GWI0_SHEEP
BmuPB008116	681.31	1685.98	630.05	251.45	-747.663	GO:0003677; DNA binding; Molecular Function GO:0005576; extracellular region; Cellular Component GO:0006355; regulation of transcription, DNA-dependent; Biological Process GO:0006814; sodium ion transport; Biological Process GO:0006826; iron ion transport; Biological Process GO:0006879; cellular iron ion homeostasis; Biological Process GO:0006885; regulation of pH; Biological Process GO:0008199; …	IPR001156; Transferrin family IPR006197; Peptidase S24, LexA-like IPR018410; Na+/H+ exchanger, isoforms 3/5	K14736 transferrin | (RefSeq) TF; transferrin	sp|Q29443|TRFE_BOVIN	tr|L8HWR0|L8HWR0_BOSMU
BmuPB001099	1208.38	1447.81	748.43	359.72	-775.153	GO:0008201; heparin binding; Molecular Function GO:0046914; transition metal ion binding; Molecular Function	IPR008154; Amyloidogenic glycoprotein, extracellular IPR011178; Amyloidogenic glycoprotein, copper-binding IPR015849; Amyloidogenic glycoprotein, heparin-binding IPR019543; Beta-amyloid precursor protein C-terminal IPR024329; Amyloidogenic glycoprotein, E2 domain	K05639 amyloid-like protein 1 | (RefSeq) APLP1; amyloid beta precursor like protein 1	sp|P51693|APLP1_HUMAN	tr|F1MIL3|F1MIL3_BOVIN
BmuPB007619	1197.65	2642.35	1557.09	489.57	-1309.46	GO:0006886; intracellular protein transport; Biological Process GO:0007399; nervous system development; Biological Process GO:0017137; Rab GTPase binding; Molecular Function	IPR010911; Zinc finger, FYVE-type IPR026666; Myelin-associated oligodendrocyte basic protein	no KO assigned | (RefSeq) MOBP; myelin-associated oligodendrocyte basic protein	sp|Q13875|MOBP_HUMAN	tr|Q3ZC17|Q3ZC17_BOVIN
BmuPB011822	1335.7	4630.54	1503.42	713.52	-1776.37	GO:0005198; structural molecule activity; Molecular Function GO:0005882; intermediate filament; Cellular Component	IPR000533; Tropomyosin IPR001664; Intermediate filament protein IPR006821; Intermediate filament head, DNA-binding domain IPR027701; Glial fibrillary acidic protein	K05640 glial fibrillary acidic protein | (RefSeq) GFAP; glial fibrillary acidic protein	sp|Q28115|GFAP_BOVIN	tr|I2CYK0|I2CYK0_MACMU
BmuPB005271	5964.21	6758.89	2913.82	1118.43	-4093.88	GO:0004993; serotonin receptor activity; Molecular Function GO:0005212; structural constituent of eye lens; Molecular Function GO:0007186; G-protein coupled receptor signaling pathway; Biological Process GO:0016021; integral to membrane; Cellular Component	IPR002068; Alpha crystallin/Hsp20 domain IPR002232; 5-Hydroxytryptamine 6 receptor IPR003090; Alpha-crystallin, N-terminal IPR012273; Alpha-crystallin, subunit B	K09542 crystallin, alpha B | (RefSeq) CRYAB; crystallin alpha B	sp|P02510|CRYAB_BOVIN	tr|L8I9I2|L8I9I2_BOSMU
BmuPB015586	32951.8	85346.4	29784.8	12353.2	-37007.8	GO:0005922; connexon complex; Cellular Component GO:0007154; cell communication; Biological Process GO:0019911; structural constituent of myelin sheath; Molecular Function	IPR000548; Myelin basic protein IPR002266; Gap junction alpha-8 protein (Cx50) IPR020478; AT hook-like	K17269 myelin basic protein | (RefSeq) MBP; myelin basic protein	sp|P02688|MBP_RAT	tr|F7I960|F7I960_CALJA
