# Supplementary material for: Genome-Wide DNA Methylation and Hydroxymethylation Changes Revealed Epigenetic Regulation of Neuromodulation and Myelination in Yak Hypothalamus
Source: Front Genet. 2021 Sep 27;12:592135. doi: 10.3389/fgene.2021.592135 (PMC8503545; doi:10.3389/fgene.2021.592135)
Supplement: Supplementary file 14 [file Table_13.XLSX]

## Sheet: Sheet1
Table S13. Sequences of primers used in qPCR
Gene	Forward Sequence (5’ - 3’)	Reverse sequence (5’ - 3’)
PTGDS	CGAGGTGTCAGTGGCAGAG	TGGCAAAGGTGGTGAAGTG
PTMS	GGATGAAGGGGACGAGGAAG	ATGCCGACGCCCCATTTTCC
NDUFA11	TCCTTCTTGGAGGGAGTGG	GAGGGTCATCGGGCTTCT
CHGB	CCAAGTCCCAACAGTAGCAG	TCTTAGAATAGCGTGTCTTTGC
AK1	AGCGTCTGGAAACCTACTACAA	GCAGACCTGGGAGAAGACAT
MBP	TCCATCGCAAGGAAAGGG	GTCCCTTGTGAGCCGATTT
BCAS1	AGGCATAAGGGCGAGGAA	TTGGCTGTTTCAGTGGGTG
CNP	GACGACGGGAGCCAGAGTA	CGCAGCCCAAGGTGATGT
CLDN11	TGCTGCTCACAGTTCTCCC	AGAGCCACAAGAACGAGCAT
AIF1L	ACCTGAACAATGAGGGAGA	CACGAAGTCTCGGTAGGA
GAPDH	CCACGAGAAGTATAACAACACC	GTCATAAGTCCCTCCACGAT
